# Supplementary material for: Temporal Changes of Spinal Transcriptomic Profiles in Mice With Spinal Nerve Ligation
Source: Front Neurosci. 2019 Dec 17;13:1357. doi: 10.3389/fnins.2019.01357 (PMC6928122; doi:10.3389/fnins.2019.01357)
Supplement: DATA SHEET S1–S11 — Raw data of analysis. [file Data_Sheet_1.CSV]

		snl28d3	sham7d3	sham28d1	snl7d1	sham7d1	sham28d3	sham7d2	snl7d3	snl28d2	sham28d2	snl28d1	snl7d2
ENSMUSG00000106106		8.60495670881804	6.74539928330903	3.20138617292154	8.50666875657177	7.51203210084168	7.99681663562417	8.59287281588104	3.14522408396809	7.52629884730056	8.53066497713652	8.91836985077162	2.80356592393238
ENSMUSG00000076258	Gm23935	12.2820305190426	10.2304329106375	8.17414784125178	12.4528553167988	11.2624388031315	12.0375346134447	12.5912743009131	7.37345082246594	11.3930908225485	12.3349786722868	12.8046620006434	8.11490285342741
ENSMUSG00000035202	Lars2	5.61458183782169	4.26828818902846	2.69594619804449	5.94613988602833	5.02101262680988	5.66766463935104	6.13653989402787	2.62340070336637	4.67224406189133	5.91266107328172	5.80623906349412	2.74550676496357
ENSMUSG00000076281	Gm24270	6.30693832635653	4.72499988593608	3.08798017089246	6.53319847184799	5.26348401967728	6.72868226721802	6.93167309240827	4.21790436808628	5.44364863753357	7.02435892121694	6.66635283921704	3.42833774029294
ENSMUSG00000092876	Gm25641	1.9807570894372	2.02493146069117	0.443601084359304	2.0231271859558	2.19850592334238	1.87841690640803	1.42312361951893	0.801968076897825	1.82119969472275	2.30256805485613	2.21620000696989	1.68205792767159
ENSMUSG00000093170	Gm23873	1.43565574206393	2.18653568741152	0	0.609156078792525	0.635885764093699	1.12428788060183	1.02702757582992	0	1.08196542908381	1.59591723601669	1.52378020099232	0.648917188485288
ENSMUSG00000093793	Gm24091	1.95456465284055	1.58360127950518	0.953715069183262	1.47109446144939	1.52032146882902	0.996482337077496	1.45971594633485	0	1.935813217213	1.43617886525468	2.22977707995855	1.76347206695588
ENSMUSG00000092985	Mir378b	2.62977283846729	2.33743695374112	1.82196127232451	1.76486120828251	2.26091467427216	2.19884589764068	1.75229474491916	0	1.64365876941987	1.01869945069637	2.40077948645882	1.44819685092566
ENSMUSG00000084653	Gm26091	0.978454978038217	0	0	0	1.53173667274819	1.59193322947675	0.529043830374079	0.574932143041171	0	0.655912676971166	0.616979015604566	0
ENSMUSG00000064514	Gm22455	0.641865390697614	0	0	0	1.39959255027541	1.73406602158856	0	0	0.63282043954432	0.735341752884349	0.692730815056745	0.641537733567189
ENSMUSG00000077360	Gm23482	1.71489100636872	0	0	0.929275679537544	1.18347150717692	1.59981424343252	0.920832080686433	0	0.401004886086075	0.471850269279279	1.28377896449999	0.724032760406883
ENSMUSG00000065623	Gm24762	1.10274574177629	0	1.3192495941896	1.04323007733269	1.6945991952847	1.13177696521479	1.63021943290923	0.47096535619565	0.808814826964342	0	0.506673696383915	0.467072393726411
ENSMUSG00000094382	Gm22192	0.553904239377591	0	0.937201391760509	0.518691134978966	1.90183253974384	0.571295574579023	1.64924341511104	0	0	0	0.599151403750457	0
ENSMUSG00000093409	Gm25193	0.864175764543764	0.513217670886086	0.48627045401284	0.463759065967106	1.92524315933464	1.18729505462768	1.69903172134937	0.499674897597856	0.488527011143466	0.980537446883432	1.48776530224552	0
ENSMUSG00000088249	Gm25908	0.857526425631389	1.18180926002859	1.57707567543041	0.807786684922836	1.75438329495468	1.17901448919396	1.98739503237452	0	0.48429212184714	1.28977817123985	2.32733934559658	1.14868904415725
ENSMUSG00000088139	Gm27343	2.99032023916451	3.68261481131132	3.44282963863924	3.37014360994871	3.51883659298194	3.52209947893581	3.89118759042755	2.06568737037876	2.41780398282084	2.95287179680122	3.96224511714247	3.76786875459532
ENSMUSG00000084032	Gm12991	0.59460392695769	0	0.997768261326568	0.557270782800039	1.57933871564261	0	0.55157907894165	0	0	0.682691031739676	1.42389149515873	1.33868470340735
ENSMUSG00000065765	Gm23851	0.825797813608051	0.851747285898697	1.52974656350178	1.05042223610825	1.86196241924373	0.486405677912729	1.63967043003617	0	1.33235909864443	1.71864555039519	1.64352332555601	1.72947855322333
ENSMUSG00000065676	Snord42b	1.95714804284099	1.48635158420961	2.60198892992378	1.37792445396903	2.12813283021394	1.48313710957547	2.05609330991043	0	0.647593248605229	1.90158885117209	1.53735331050383	1.44819685092566
ENSMUSG00000098327	Mir7087	1.09538476935921	0	1.68781405378836	1.36518859760777	2.28606509693555	0.668999169846792	1.62088790830856	0	0.640120229682553	1.88641562568901	1.17011091566409	0.648917188485288
ENSMUSG00000104914	Mir7061	0.664543355828902	1.14981965980131	0	0	1.71401672205652	0	0.617460941469408	0.669397754471566	1.44607244742517	1.62403654361182	0.716799196100418	0
ENSMUSG00000077557	Gm23706	0.978454978038217	2.01159930878159	1.53433941402683	0	1.75025103972642	0	1.47087005806284	1.30382293590784	0.966036616871495	1.44722857085157	1.04776221178264	0.978005623753551
ENSMUSG00000064435	Gm25588	1.09538476935921	2.18653568741152	0.874309662186213	0.336492872543774	1.68507268606971	0.668999169846792	1.84581252022115	1.71991079517138	1.26071676540945	1.23178727822495	0.700568430982505	0.360640091220834
ENSMUSG00000065499	Mir384	0.538137659602971	1.93566443228643	2.18094154941074	1.810415059144	1.21523532390331	0.555123092612717	0.868323047345056	1.4981999514956	0.917208353523634	1.65327303536947	1.57971004085533	0.537853596645129
ENSMUSG00000065547	Mir199a-1	1.43565574206393	2.79081055209345	2.71242074307917	1.63295061963409	1.68507268606971	0	2.04035382833263	1.71991079517138	1.69324657104237	2.12810993806523	2.72820457827466	1.94108921941738
ENSMUSG00000076313	Mir665	0.509178543409985	2.17852935505069	1.40840968883441	0	1.16183426911024	0.525406476655725	1.11054266497642	0	1.41332056450243	1.32561086120476	1.73451128378978	0.884358705642091
ENSMUSG00000088519	Gm24439	0	1.47040433409313	0.735180479788103	0	0.733593954746931	0.770572415850896	0	0	0.41588929048038	1.59316408534996	1.3196603965525	0
ENSMUSG00000064984	Snord73a	1.11778344459028	1.14981965980131	1.44109519310705	0	1.09785673224611	0	1.04847719674844	0	0.655245840219712	1.91704342434179	1.19349623455242	0.664206577409591
ENSMUSG00000093599	Mir5620	1.94176420418273	2.79081055209345	3.59793746717312	2.09880412198347	2.70905125113841	2.22876018744873	2.90426893464879	1.95147607188495	2.16683398625134	3.57980686973515	2.04464763333675	3.01790165152613
ENSMUSG00000065563	Mir103-2	0	0	1.23649831261468	0.513616091392214	0	0.565799727715864	2.38506970134877	0	1.24103414096853	2.27556676330776	0	0.944585883352378
ENSMUSG00000092847	Mir344d-1	0	0	0.644751580338428	0.616339511207596	0	0	0.610162485812288	0.661614872067209	1.09295517204774	1.90158885117209	0	0
ENSMUSG00000064377	Gm24966	4.25773896211859	4.2750120104815	4.18785208413399	3.76223172933312	3.7300690932687	4.30883286904924	4.1709175427057	2.92725194796304	3.79345531066514	4.19587212499265	3.78034123110046	2.4671614764849
ENSMUSG00000088695	Gm22334	0	0.698820630818902	1.73924866668259	0.352203451789228	0	0.696902440822872	1.67124220459404	0.38057786670032	0.667076095051847	1.27474196906975	0.729485208327885	0
ENSMUSG00000077787	Gm23908	0.929180210848472	0.957429958867083	1.74688426533147	0.876417228752499	1.30372329168473	1.52465345445018	2.10506078511422	0.383109869520661	0.67111673502875	1.94883225964267	1.73145000902544	0
ENSMUSG00000101392	Gm29163	1.99078921497955	0.472281677504177	1.66909714553437	0	0.786360358660781	2.03128624821757	1.43155415636066	0	1.83083504734171	2.03134743091528	1.15504977176466	0
ENSMUSG00000025591	Tma16	2.06110219792049	2.4479320506189	3.08929468259319	1.76185841246054	1.86211960850313	2.45532453503146	2.01243380328006	1.7436072855152	3.34660259484106	3.45711739839412	2.42851277829977	1.87539921993555
ENSMUSG00000019970	Sgk1	6.16895550689835	5.94689517229797	6.5095909514044	4.8672751388372	5.40994902013092	6.20982011272124	5.65428260500291	5.06255095605269	6.76146343280435	6.60617662031616	6.38516653312294	5.56782612436694
ENSMUSG00000028785	Hpca	5.14278025976151	5.27973008761347	5.34005930209145	5.15715874310217	5.39524075841421	4.70684407561009	5.36357581722471	4.7213556997805	4.06811598086952	4.11087841200803	3.71054998332996	3.72385128746943
ENSMUSG00000032890	Rims3	4.35036979349162	4.39254229186895	4.3836192494013	4.12174581918476	4.51547832675374	3.82303060097565	4.36819712780076	3.80872360043778	3.24539911858732	3.27233034257679	2.88010140074307	2.86672380216314
ENSMUSG00000047507	Baiap3	4.38543401231755	4.38556032103624	4.44381068424912	4.20406502105024	4.80036175324189	3.44897190991459	4.63949279741582	3.5334204171491	2.64291678485795	2.75931821586439	1.98305613717109	2.14475364033941
ENSMUSG00000097929	Tunar	3.52970895282319	3.35160305528951	3.40751056396355	3.2620203547431	3.64272846877764	2.71508955981687	3.4934107979004	2.72770292591868	1.74282909469367	2.04452779346278	1.4935588268379	1.79932458087557
ENSMUSG00000024617	Camk2a	4.54381539756945	4.36859733280597	4.47063141090443	4.2314591246332	4.73367364961905	3.43188948617136	4.47094562023264	3.56588080691772	2.66719506273532	2.76378292545777	2.26613519906541	2.62440986692708
ENSMUSG00000052951	C130021I20Rik	2.89688552600312	2.71050906711916	2.78217176463881	2.63353457964647	2.99587516607199	1.71121978160116	2.80762586091807	1.91218930957566	0.764472069867461	0.790492801816146	0.338284182859833	0.546934575077951
ENSMUSG00000034796	Cpne7	2.07886645789232	2.08174049302489	1.99068694211442	1.9546255650144	2.161537275452	1.19261009207328	2.09831853795105	1.2871073399078	0.516417964866112	0.741561787172995	0.377450627069557	0.437999774781657
ENSMUSG00000046093	Hpcal4	3.70919949929915	3.74622596130406	3.64788270319868	3.55656795166711	3.99046364981843	2.6882996881475	3.67314966006639	2.80129544338598	1.94968437055481	1.69057048150941	1.36384014738007	1.51313448832421
ENSMUSG00000038765	Lmx1b	2.27739298802087	2.15308533883124	2.30093750046563	2.1096409793604	2.59957250497089	1.30102765579038	2.35507128185173	1.44767017523957	0.71444742676187	0.491833988508819	0.182067613889286	0.424590246309353
ENSMUSG00000010476	Ebf3	4.03802328369561	3.91699165768986	3.77682633205137	3.58069825278719	4.2385225784294	3.08627450629669	3.90186665208728	3.06010066224433	2.54086164536949	2.26802343735723	1.92179276955544	1.93021054020827
ENSMUSG00000026241	Nppc	3.3668320575621	3.07675764169419	3.19714153565748	3.13167774019326	3.23409811020515	2.43277060785739	3.39938193424138	2.71957487784506	1.94532661318791	1.979788064368	1.55180144638417	1.64928416077224
ENSMUSG00000059991	Nptx2	2.41409794230401	2.44488103572142	2.6136627799229	2.6470899341103	2.68082758350538	1.64016020722676	2.6354434998295	1.80789988414354	1.02346605698607	1.15600615650572	0.757213744797869	0.847657911141187
ENSMUSG00000067724	Gbx1	1.59215121450437	1.57513882455679	1.59163092787771	1.71629381852835	1.80706055132438	0.863950564255319	1.78928106295227	1.01199123466611	0.45547545604084	0.574325019109778	0.154888587144373	0.323904910277497
ENSMUSG00000040610	Tlx3	2.43612229261402	2.42015411182072	2.40220957847294	2.9117111331814	2.62873371492071	1.44578603905401	2.65165676097987	1.74717859101294	0.755751692471612	0.920593518013653	0.329880084436643	0.651301534104238
ENSMUSG00000004366	Sst	6.78734426026452	6.94055734018232	6.87023187947977	7.0998668063435	7.10748799639007	6.22440347896498	6.98329163435042	6.1695077076808	5.45540439083438	5.47306914001846	4.94858375743598	5.20072362476513
ENSMUSG00000027400	Pdyn	2.6311687676464	2.74697280470855	2.82245461459799	3.09872108132001	3.03535627606199	1.89449041450514	2.78414736075852	1.92944822643016	0.971878581165891	1.37065252032819	0.656259181602437	0.858012679944596
ENSMUSG00000032259	Drd2	3.19653041273346	3.14821047624884	3.14259412942174	3.1586083039536	3.10589650764452	2.52247160534064	3.18430926261967	2.50216147693139	1.9736088639852	2.22867736163023	1.53246103659832	1.90552439729743
ENSMUSG00000056648	Hoxb8	6.52614210923331	6.41204463596284	6.54346169649958	6.57299749902556	6.72654311917155	5.72456902645315	6.61743040590388	5.96071179256935	5.27582955492316	5.61594938911177	4.80496190538325	5.12285895318428
ENSMUSG00000025216	Lbx1	3.22411731383626	3.21851438911651	3.37728584604193	3.47786352810887	3.53973361645317	2.64853446432481	3.40101582717528	2.67403878576549	1.91449292501016	2.15033456836914	1.32044343512383	1.88324506102673
ENSMUSG00000025221	Kcnip2	2.72926578448451	2.70749480165804	2.93431905587256	2.63350130805379	2.98674414439647	1.89096655057952	2.72042738636491	2.05420615904414	1.08721149101738	1.31827504176829	0.704395079361912	0.988186333191581
ENSMUSG00000004961	Syt5	3.68389576710214	3.66291714482549	3.77880395850329	3.83211332033673	4.05510871588175	2.80097319659301	3.86170368517788	2.9251850317013	1.91680905199549	2.04734984719176	1.34736849401024	1.67284871163149
ENSMUSG00000020875	Hoxb9	5.35704003784664	5.23925692774012	5.33387355794979	5.26641306704735	5.54166732107153	4.42441483397697	5.3998730611537	4.52504046993812	3.54930598844924	3.82997081113689	2.96981093099651	3.4133341152896
ENSMUSG00000032936	Camkv	4.84881769774811	4.87243330596082	4.94522890387324	4.80446994899117	5.21869289802591	3.82249710379678	5.0089024635734	3.92706541260407	2.61144838299578	2.92795107870254	1.7184929791176	2.32625833828291
ENSMUSG00000051029	Serpinb1b	4.97383336320869	5.14285403263937	5.15350578203967	4.97272203781925	5.27928926908998	3.97561612883102	4.9850257775162	4.02819959902209	2.84806584849843	2.86033141321907	1.80850512937419	2.44114638101243
ENSMUSG00000005892	Trh	1.56302669660654	1.75082400354974	1.45507530477698	1.76191550149581	2.01920622352389	1.17201321332368	1.71517159261365	0.925440801408258	0.39034121328465	0.494928012802698	0.211751141436589	0.298450585365897
ENSMUSG00000000214	Th	1.45070732855817	1.3059899279467	1.65740511304788	1.46356455538953	1.57751030165813	1.00951224496897	1.57634479718686	0.544525880045292	0.179245390305672	0.399947629617769	0.175783166353547	0.203349188970044
ENSMUSG00000041730	Prrxl1	2.26311819903562	2.01518251886774	2.19237100233928	2.05604739992776	2.3502812888935	1.70969412845049	2.16017810821249	1.46668630703904	0.932517785401456	1.03107204298116	0.750350841767212	0.764447194550063
ENSMUSG00000032368	Zic1	3.19461859723701	3.00834398100057	3.12949751375799	3.04628502891062	3.15163242164053	2.67249878040851	3.12859584787562	2.41413854071627	1.6232163237518	1.98544906908287	1.6703921948398	1.70610381947477
ENSMUSG00000025400	Tac2	5.08282776391917	5.28596547391033	4.95964269359358	5.06188717155461	5.39121427717586	4.01794289638578	5.18823772434402	4.04478045545781	2.25190561760844	2.0357484673472	1.69159319450474	2.29789584419793
ENSMUSG00000021675	F2rl2	2.71487865709668	2.45645009966847	2.58210523563331	2.48179864445041	2.80677163941596	1.55148914990505	2.49344371235236	1.57225577676936	0.71422220484494	0.698258336959223	0.232538797861078	1.06796991847041
ENSMUSG00000053310	Nrgn	4.29216813329668	4.34200896319205	4.33333479341443	4.5168529588043	4.66160541144605	3.20828637422909	4.50139157811411	3.41560201029268	2.19480846073933	2.16216460585417	1.90329139845274	2.66976894030315
ENSMUSG00000045287	Rtn4rl1	2.28762530340182	2.20083606203643	2.496583205447	2.32671942714049	2.51568321632322	1.84365085772902	2.42469485336956	1.69257536222545	0.916245279513841	1.15826733723759	0.995041696409047	1.39807205660502
ENSMUSG00000061762	Tac1	2.98504868492118	2.91594384745211	2.84103657675469	3.07048815993658	3.1453543710743	2.10186911348089	2.79751838410835	2.19501072655804	1.34547767274183	0.917421109770002	1.10153125121408	0.796543231271782
ENSMUSG00000096883	Shisa8	3.43185769424156	3.44941047402586	3.43376942475625	3.72366657935593	3.78534295924747	2.68893872358318	3.56715927304334	3.02964227226904	2.30564510622853	2.4106377021028	2.25825871594476	2.375043900844
ENSMUSG00000040938	Slc16a11	3.12022003026692	3.19305723961705	3.32803746406692	3.40657681749313	3.36753396803552	2.50824226305541	3.4328475629504	2.80187057460612	2.06477855206629	2.26515638942116	2.03002308696129	2.12518069548657
ENSMUSG00000029236	Nmu	2.27617357237695	2.24906309732546	1.87832620602876	2.24210391156249	2.56481479273955	1.23061479913533	2.26802278469455	1.77584468277602	0.772469128845995	0.799971064961708	0.508736297645112	0.741798968042921
ENSMUSG00000047591	Mafa	2.9594184483818	2.96195062773554	3.15702503812209	3.19729461049811	3.66307378403146	1.9937192898168	3.43125279075409	2.60711097594316	1.43361738102615	1.61073951226606	1.09391328765484	1.91114196203216
ENSMUSG00000045573	Penk	6.22540855905527	6.29052786530695	6.42812931582512	6.65139425942574	6.44163248519441	5.82216251013706	6.27143962393274	5.84084182013458	5.42422042326436	5.36592408635458	4.95892804964683	5.0442753881031
ENSMUSG00000024256	Adcyap1	3.46235939163897	3.47793661380442	3.43220312854823	3.75166830198337	3.71227571094679	2.63727866646399	3.43682589038592	2.68739424276302	2.20583073073822	2.68376657386869	2.00645648757175	1.86663734707544
ENSMUSG00000022577	Ly6h	4.58983369683462	4.53561404526462	4.44828589904171	4.63024688106074	4.68412417299232	3.85780756778536	4.66246209365006	3.92916639425304	3.56533015142691	3.55094601035119	3.09034769634189	2.93758065705784
ENSMUSG00000021032	Ngb	2.47816207272346	2.67527592148233	2.76536411445866	2.49355569994956	2.77151318142822	2.09885612626956	2.7649966009542	1.84254558785509	1.57235213747734	1.22793577848199	1.0114283336836	0.872414133415065
ENSMUSG00000040536	Necab1	3.0728761085399	2.99341954046587	2.89752059433944	2.59502502909751	3.13075348878972	2.24903114138206	2.80154815828586	2.26606495069177	1.89128359125	1.77207135441302	1.55512021319753	1.15206255671884
ENSMUSG00000022053	Ebf2	1.53929931494449	1.63485448178866	1.57308288302391	1.27022915897433	1.86232897417689	0.798394919119121	1.58128053529999	0.810114732531543	0.319936570461513	0.260117173535903	0.317698069454308	0.370371704525354
ENSMUSG00000103334	Gm29771	1.47991599415257	1.27917509644057	1.40017151611622	1.04236000742518	1.4985293670944	0.606338463119505	1.2957183085943	0.509140908399021	0.114253598674552	0.0926661936018093	0.0436973123216795	0.188657422980571
ENSMUSG00000062372	Otof	2.96723270143358	2.89195791379195	2.9102755208655	2.51078973575185	3.24436315766026	2.13968440031788	3.04713150988791	2.17309078056382	1.47020904024784	1.52061743202447	1.32533808644493	1.2651062979714
ENSMUSG00000057098	Ebf1	2.54408365868752	2.43880749952312	2.43923794772919	2.18615505673751	2.68899572605869	1.76918742421471	2.45685999097118	1.75641726801425	1.24756018993794	1.36309982276866	1.28943208065989	1.10657027443093
ENSMUSG00000078816	Prkcg	2.5283953165928	2.51777184709847	2.47610172416245	2.35426480597227	2.67308146578453	1.77564311809354	2.63907754645448	1.8214028409078	1.38548878028661	1.33851608198358	1.41130917766396	1.18705747938271
ENSMUSG00000040125	Gpr26	1.99562166408481	1.96516716673172	1.84288155446894	1.41607627158732	2.19914940074236	1.37792867722899	1.93438279709526	1.25782319345214	0.818467265896853	0.817874583790636	0.62722478711252	0.641627244983449
ENSMUSG00000024517	Grp	3.06407743401439	3.38279546625819	3.34742988309355	3.55646666262014	3.66023326781665	2.8558954942175	3.17959232887912	2.7895465791804	2.47958243109586	2.04262290412354	1.83267651270895	2.31605614670081
ENSMUSG00000059412	Fxyd2	1.25393132377282	1.40015078726343	1.86602880190441	3.45290878808429	1.91099867341223	1.12181459180844	1.67085065084236	1.26156104081704	0.946970048505145	0.804746542197704	0.816925815821283	1.09246924048392
ENSMUSG00000029819	Npy	4.4279330610342	4.49352198543263	4.56068617547793	5.38557242059211	5.20536514938485	3.76020849877611	4.69132207706787	3.99699984874519	3.93517173261142	3.98585418056639	3.39365154980316	3.70178239759869
ENSMUSG00000080358	Gm26249	1.88645480924722	1.26591067455339	1.86231005325509	1.16776432252251	1.21058760724773	0.765504124411431	1.15789320026004	1.23936296489134	0	1.13750713900802	0.800494025424233	0
ENSMUSG00000094952	Mir3070b	2.328593452453	1.92364174107173	2.53737639152991	2.23844682031039	2.63870869674223	1.5140384589375	2.34520329086898	2.05578311521994	0.525304622135443	2.65612910655317	0.987956844722292	0.921031675036073
ENSMUSG00000065509	Mir421	3.45234902538412	2.91520767668454	3.19930231500491	3.54171154502725	3.67058589005104	2.91087011234569	3.9833370653782	1.63832525117746	2.20181924184414	3.18169434884158	2.15534401481703	1.85429396207475
ENSMUSG00000095868	Gm23136	2.20688531171439	1.97459995729107	2.30077256614417	3.01041396875579	2.93694648983001	1.97087260504588	2.22313378338838	1.39074119455653	2.18708049701779	2.11682686114573	1.86873821236373	0.850574987595913
ENSMUSG00000065590	Mir212	1.85724661935019	1.49651107979176	2.51088895072593	2.82006110642249	2.14030848468602	1.49328407235009	2.19926668377536	2.54918406003097	1.19456090087273	1.35391668143084	0.566455477081387	2.02091552582876
ENSMUSG00000099284	Mir7026	1.12934741279777	1.16159977747715	1.45463397932766	1.67606976401528	1.96105392217461	1.15883611331432	0.624938868034617	1.1364814635358	0	0.769332389910277	0	1.12885206326969
ENSMUSG00000096768	Gm47283	2.5128839842019	2.81692617062967	3.20130257078788	4.06220039381768	3.53480513477787	3.81934635304352	2.66271198404251	3.14699917575027	2.05829308252132	3.42524357135224	1.39789368454379	0
ENSMUSG00000088036	Gm24993	2.0216033010299	1.7123730886184	2.27656177870045	1.14560221464958	1.18790145550071	0.539851395599962	2.43049473173854	1.21633321358428	1.19456090087273	1.62046198472029	0	1.67110329156976
ENSMUSG00000076269	Mir374b	1.62943690093953	1.20706347959092	1.39891331055296	0.827188620990621	0.860971651391267	0	1.10236633551125	0	0.497225171208534	0.995440215972233	0	0
ENSMUSG00000064745	Gm24708	0	0.851747285898697	1.09248531148245	1.47779467424932	1.70424636521764	0	1.26941080356204	1.11726522239997	0.814813326421809	0.544242558791799	0	0.470941032752919
ENSMUSG00000087794	Gm25966	0	1.27309590913618	2.21888385178455	1.81335044677395	2.10898628579686	1.27016592301185	0.949630645607916	1.24645344097379	0.41588929048038	0.853469806945122	0.458401288260842	0.748158263574173
ENSMUSG00000098651	Mir6999	0.72439293222729	0.747916222437547	2.06586137032098	0.680666224706998	2.06283526008021	0	1.47840951745469	1.2118355273578	0	0.82682224299054	0.780208867439789	1.20388125630623
ENSMUSG00000098247	Mir7220	1.21794456628022	0	1.55776378489828	0	1.19686728482124	0	1.14456301520959	1.58851212832163	0	0.837273418455643	0	0.733489754076032
ENSMUSG00000065513	Mir26a-1	0.9138758974458	0.54642167270423	0.518025148558422	0.86174661428878	1.84190348195865	0	1.593586087613	0.532154091441646	0	1.63123814335095	0	0.913447746184841
ENSMUSG00000098363	Mir6993	1.15324702438703	2.27063363159756	1.76238305208163	1.70625113617693	1.48000426955213	0	0.640460711510744	0.693907132212814	0.679349403036892	0.787563841579237	0.742638407507803	0.688567570290208
ENSMUSG00000065433	Mir370	1.32814975544793	1.03502324565251	1.79107373138909	1.51705344914423	1.56713639096802	0	0.54576505928618	0.592827835135949	1.31296213140943	0	0	0
ENSMUSG00000076144	Mir709	1.23651740956234	1.27069120759329	2.31507510730574	0.876417228752499	1.67941367398827	0	0	0.542233356560645	0.917208353523634	1.38355130104928	0.996062449310154	0.537853596645129
ENSMUSG00000092698	Gm22926	0.664543355828902	1.14981965980131	1.71678264241861	0	0.65093217584054	0	0	1.12486927047459	0	0	0	0
ENSMUSG00000065500	Mir10b	2.89447464662205	2.3967117606985	3.34313801224424	1.39091850231438	3.33955340915701	1.49670004462354	2.66487588822209	2.18347175395416	1.95398090719758	0.760536780975095	1.837590658218	2.17254483109663
ENSMUSG00000087819	Gm25117	1.55285400783215	1.44716685161715	1.98912327500192	0.328131684905708	1.65719293689254	0	0.812904570675447	0	1.06066484954173	0.409015348233742	1.14767119604057	0.870518650138036
ENSMUSG00000064853	Gm23442	1.12934741279777	0.946948012250927	1.59980107271908	0	1.29085579601102	0	0	0.378079301526021	0.369307148832848	0	0.725205896966255	1.12885206326969
ENSMUSG00000092921	Mir344b	0.706199282777674	0.729268492044977	1.51167123901118	0	1.79149735723479	0.727285976973801	0.656786860044369	0	1.16415556802477	0	0.760949488084972	0.705846120230606
ENSMUSG00000099320	Mir7664	2.05571684336653	3.35179456016716	2.23352095063246	2.5033298873914	2.02756986470236	2.09680455587006	3.7123663924079	2.06568737037876	2.57629967581759	1.32101578258282	1.25653431440709	2.73982845254072
ENSMUSG00000094508	Gm26230	0.588422290437486	1.63147373498947	0	0	1.30589454074031	0.606686553076411	0.940797099248142	0	0.992532238632718	0	0	0.588116702754082
ENSMUSG00000076315	Mir343	2.06445580168604	2.10946201390892	2.21062174207912	2.43644970982429	2.36056742994398	2.27931319078316	1.96565492585594	1.05005457624171	2.21679598098267	0	1.11565741187205	2.52885222300156
ENSMUSG00000065406	Mirlet7i	1.52216261866481	1.30020215642035	1.24623494858793	1.84636470106452	1.49803827113317	0.571295574579023	1.19030802244294	2.10644546395467	0.940967199884513	0	1.34736849401024	0
ENSMUSG00000079286	Gm11084	1.10646526017507	1.76655013410097	1.42782612249391	1.64704860774733	0.643319550540395	1.9973283092476	1.63492984222743	1.9668960375058	1.93838486671684	0	1.18168149259976	1.1059765803029
ENSMUSG00000088929	Gm24299	2.29936704690069	2.77332161357195	2.81220537842426	2.85112049083552	2.26982055353442	3.19270583508841	2.93561568660204	3.06195014761302	2.105530738492	0	2.23205922678674	1.69597783606441
ENSMUSG00000093187	Mir344-2	3.24095702114693	2.95125396325926	2.96419544299554	1.50527274115989	0.97769031232194	2.73951487876706	2.68897749427258	1.58851212832163	2.14422965335794	1.98185760373405	1.40108735077241	2.16315871630152
ENSMUSG00000070077	Mir491	2.36834829721313	0.973612013121229	2.05817967831548	0.891612099994626	0.536890327675565	1.76597555728133	1.82138977014466	1.26333787006442	1.24103414096853	1.40409611667655	0	0.548257251779391
ENSMUSG00000092867	Mir3058	1.85724661935019	0.934175009130296	1.43775297873938	0	0.512045181982463	0.931793112908901	1.92377077944123	0.912549754865074	0.894656940644125	0.602821429371233	0	0.52297580473974
ENSMUSG00000098397	Mir7669	1.90448797963701	1.65237872254848	2.50902320281539	0	0.738542807238862	1.94415717882001	1.80944984313368	2.3654745696522	0.743301491986082	1.39374220337884	0.811047880690626	0
ENSMUSG00000065734	Snord49a	2.1094865197385	2.15492051283201	2.41140916894318	1.82938917983249	0	2.32627006872843	2.3322702310429	2.58939817216076	1.39442570077701	0.727318049254122	0.685069870278335	0.63432689307923
ENSMUSG00000088054	Mir1968	1.97281483866765	2.01690771457976	1.09997699387906	1.66141875883703	2.14440357422026	2.39266127550398	2.88948775641442	1.74916338108538	0.655245840219712	1.91704342434179	1.19349623455242	1.46157546934864
ENSMUSG00000065484	Mir130a	0.697447478295706	0.720296159265032	0	0	0	0.718332458248995	2.31409027266374	0	0	0	0	0
ENSMUSG00000098813	Gm27326	2.48713354412292	2.16664896668209	1.60705137687193	0.827188620990621	1.39644574738737	2.29643681860784	2.3801496918999	1.63832525117746	0.497225171208534	1.99315490817368	2.07875738268	0.877382430054862
ENSMUSG00000088689	Scarna17	1.59187380340626	1.36385510513543	1.79107373138909	0.949370231152802	0	1.62808833217829	1.50547282540315	0.592827835135949	0	0	1.07577348465759	1.32760070330799
ENSMUSG00000096296	Snord88c	2.0336350116465	2.48660835614589	2.41140916894318	1.94872404315712	1.84190348195865	2.35889895415195	2.21175195460004	2.1917817926346	0	1.03484514251467	2.13867266047265	1.68205792767159
ENSMUSG00000098790	Mir6942	1.20439775283315	0	1.18569881322603	0.680666224706998	1.82474860947901	1.89066346861052	1.75782762391981	1.2118355273578	1.54723455735711	0	0	1.20388125630623
ENSMUSG00000092887	Snord53	1.01443808415589	1.87046066010187	1.58198608131254	1.27169382152557	1.57933871564261	2.23456851866536	2.50000928209339	2.20257703959859	2.587799849937	1.14421737498493	0.642495998209461	1.33868470340735
ENSMUSG00000093085	Gm24325	2.25199189596904	1.08408804932561	1.63300844783995	0.995619781794239	1.03414725755227	1.92234884612786	1.98008698482979	1.66455188282046	1.864477489999	0	0.670254224382393	0
ENSMUSG00000065396	Mir99b	1.71079043651223	0.670857077209166	0.637304635144861	0.609156078792525	1.68507268606971	1.46983845613801	1.62088790830856	1.44393561367675	1.4197422524171	0.743548411819469	0	0
ENSMUSG00000089199	Gm25772	4.56888409118577	3.91269189499208	3.32561418849596	3.25356703210773	4.24803939238381	4.38622282287063	4.05026835378054	3.93908572093035	3.8342462165233	3.23704512278696	3.00591751645996	2.57771169276969
ENSMUSG00000084601	Gm23111	1.33090300064778	0.479933091280451	0	0.433220611885431	1.30861948274628	0.478519447803413	1.91361654285518	0.819439398879938	1.31569610875955	0	0.502598768350366	0
ENSMUSG00000065746	Gm25005	0.59460392695769	1.51578571300981	0	0.771652666067495	0.582153348688217	1.75811957131064	1.11384893511451	0.330395174089745	1.46159882497281	0	0.642495998209461	0
ENSMUSG00000084433	Gm25945	1.86880582778473	1.50682292051597	0.898392112480002	1.53947470253574	2.05631749029405	2.22370731539074	2.3322702310429	0.673359516599305	1.96188757951801	1.26214744324921	0.979987085319176	0.372410346101774
ENSMUSG00000001656	Hoxc11	1.82352010600301	1.65675296851477	1.49956960490305	0.241190578120894	1.28620526720324	2.96810570861307	1.56514574493014	1.46885085152846	1.71478176595218	1.06879424230369	1.97994119982054	0.704464450883765
ENSMUSG00000092638	Mir5112	1.21794456628022	0.757610636725157	1.55776378489828	0.689681840443983	1.84190348195865	2.15104350232383	1.14456301520959	1.87834100615462	0.723808012347875	0	1.67265499757388	0.733489754076032
ENSMUSG00000095147	Mir3070a	2.19413015703109	0.551523408145113	2.16825067006146	0.49897559554974	1.85354459379563	2.37189035528781	1.94745068977006	2.33910618045695	2.0266804186755	0.613851758975713	1.98189735605527	1.47868073582066
ENSMUSG00000098951	Mir7647	1.23181811928166	1.26591067455339	1.57382061430747	0	1.57118079192136	1.63221783710525	1.15789320026004	1.60474216134548	1.21732814727933	0.847999852855814	0	1.23129416669388
ENSMUSG00000076052	Mir541	2.43842655792633	2.89654764597011	2.52404630213295	1.39751498214234	3.19932454486893	2.22370731539074	2.08024065876055	2.85702837500226	2.01453353622272	1.63123814335095	1.29787906683831	2.31496802024549
ENSMUSG00000064494	Gm22063	1.69193954680526	0.472281677504177	0.788032804146093	0	1.29244940764195	0.470887090454041	1.43155415636066	0.80770631317749	0	0	0	0.455841752444832
ENSMUSG00000070136	Mir496a	2.33021769418713	1.63147373498947	1.56977245761841	0.551407506146195	1.97993005947449	2.04842703467631	2.07675057436735	2.01763708190776	1.31296213140943	0	1.41239014562855	1.004728721489
ENSMUSG00000080406	Mir1188	4.42997313797138	4.10694902364098	3.76932911195994	1.78731172402782	4.45954434511214	3.15630362077259	3.7123663924079	3.37404088592656	3.47233190128916	3.01436110106278	2.91915362213088	2.93103256676616
ENSMUSG00000065524	Mir135a-2	2.19553875692517	1.41015205847017	1.35342341862926	0.45181158801762	2.28606509693555	1.40703444961665	1.29451775685865	2.07444533275138	0.833369936081272	1.27262433966353	0.90704676524168	0.482944938849814
ENSMUSG00000072900	Mir540	1.12934741279777	0	1.96401050113184	1.40417921869317	1.7289089501277	0.692771882463121	1.891702017177	2.20016720132053	1.96986819820088	1.26841145460276	0.725205896966255	0
ENSMUSG00000098569	Mir7020	0	1.12699726296357	0	1.36518859760777	0	0	1.35430095234769	0	0	0	0.700568430982505	0
ENSMUSG00000064811	Gm22358	1.56394677850207	1.43211152407309	0.399098756507727	1.32607677074334	0	0	1.624872662228	1.40348692442446	1.54723455735711	1.11147278298904	0.442216056215064	0
ENSMUSG00000064679	Gm25357	1.68268617820037	0	1.6599101838835	1.34045940761199	0	0.654051941034538	0.589280737981588	0.639332592633125	0.625687833181008	1.20859038217727	0	0
ENSMUSG00000099050	Mir7655	1.90448797963701	1.28036849416226	1.22692161968051	1.82222144413588	0	1.64897008219365	0.701568130997502	0.758903126509491	0	1.78299161756087	0.811047880690626	0
ENSMUSG00000089092	Gm25654	0.929180210848472	0	1.21750075415072	1.17230566878968	1.67941367398827	1.26776467494155	0.498526462855924	0.935422142950339	0	1.38355130104928	1.31720174280317	0
ENSMUSG00000084738	Gm25809	1.72039266348964	0	1.3192495941896	0.771652666067495	0.803742149464835	1.3720492442786	0	0	0	0.931831651156141	0.880913771530865	0
ENSMUSG00000098731	Mir7027	1.41017195363105	0.655877071838276	2.41140916894318	1.60553823179191	1.38709606490248	2.48250043162184	1.00647251786126	1.9214523747961	0.625687833181008	1.20859038217727	1.49740263833335	1.0734272958882
ENSMUSG00000091041	Gm17720	3.83405453497237	4.8393312325416	4.30156768357482	2.96537956084928	4.07005994018943	4.38433722271341	3.18141170053665	4.54252656481246	3.04251892481578	4.33840430249036	3.96224511714247	3.67587824680165
ENSMUSG00000098415	Mir6928	1.09538476935921	1.4730363705986	0	0	1.07572633496993	1.74840899833986	0	1.10237607387589	0	0.743548411819469	0	0
ENSMUSG00000077574	Gm24887	0.796390421298772	1.54526581705008	0.782399761944438	0.74934621293278	0.442549431738478	1.10243177406946	0	1.84886733082003	0.785699833554389	1.67138179995656	0.856287074653602	0
ENSMUSG00000105379	Mir1191b	1.61250351023124	2.58533163506628	0.74013752494179	1.18150106574247	0.738542807238862	0.775709886846259	0	1.91411069161931	0	1.39374220337884	1.70640057748645	0.753181986382861
ENSMUSG00000106463	Mir1291	1.89542250431014	2.29165953091926	0	1.52903711864938	1.21757337795766	1.27016592301185	0.390072631078195	1.24645344097379	0.738328217930708	1.38608396943925	1.99716482005496	1.75649614610869
ENSMUSG00000093075	Gm25948	1.47305677773735	1.98553408150288	0.429897429776276	1.21002513163667	1.44938225062648	0.452838929690797	1.19992462285671	1.48146056136091	0	1.17905971422585	0.475827435857759	0.773986729891721
ENSMUSG00000088506	Gm24409	1.74659759253065	1.78816816003546	1.60705137687193	2.35418920784419	1.72060001334635	2.09097474889111	0.309143607120932	1.21452990512281	1.19277832270979	1.35198936075821	0.656076595751387	1.74595702234389
ENSMUSG00000064390	Rnu73b	1.08453424413273	2.17059204974379	1.40206340398247	2.36281690431258	2.42457860100823	2.88718633796764	1.0166418956709	2.30982649229364	1.07120444080574	2.11235282140839	1.79300544271351	1.92598239047803
ENSMUSG00000065448	Mir154	0.680590611014815	2.25319973816476	0.668193865067045	1.08025797873114	1.7440933484659	1.52465345445018	0.632603071762423	1.7795540720026	0.67111673502875	1.28114011334476	0.733816413246558	2.38319337366154
ENSMUSG00000106195	Gm44340	0.945024379919612	1.54967016028436	0	0.891612099994626	0	0	0.508295940796619	0	0.932907298213863	1.6759779933918	1.01269586819021	1.5105937081615
ENSMUSG00000093256	Gm22933	1.05329023762901	1.08408804932561	1.03618363296731	0	0	0.639768698783111	0	1.0600998691371	0.611901388206772	2.06667608584864	0	1.05281747022616
ENSMUSG00000084644	Gm24379	2.2329325960081	2.12866574580905	1.48972055550739	1.19085002909217	1.23421050512333	1.95652018167015	0.883416168186677	0.552706557213649	0.540582486883835	2.57035547271731	1.01269586819021	1.72752445022375
ENSMUSG00000093495	Gm23368	2.76593977281166	2.28839436628024	1.14729516303581	0.820615818477644	1.5942600117864	1.84040963169225	0.812904570675447	1.62808840032172	2.22184225495711	0.987930453888269	1.49740263833335	1.8011421778142
ENSMUSG00000099238	Mir7001	2.17798497590337	2.75922117852101	0.988622488235443	0.949370231152802	1.78824705044193	2.754959417757	1.50547282540315	1.82415701444026	1.79667482031047	2.19686717059701	0	2.4671614764849
ENSMUSG00000064917	Gm22574	2.31569725081401	2.85123811969806	1.55776378489828	2.0231271859558	1.19686728482124	2.15104350232383	1.14456301520959	2.11957216701598	2.09006673723349	1.74846588869365	0.790218048361285	2.10878545977193
ENSMUSG00000058626	Capn11	0.626284618237122	1.21168659827881	1.0443497060512	1.02297765593508	0.31429205849025	2.4102979628823	0.568407549777667	1.75997666378093	1.05844437955568	0.943948048880345	0.472830832145725	1.01988200633312
ENSMUSG00000098499	Mir6975	0	0	0	0	0	1.89066346861052	0.673982623596381	0	0	0	0	0.724032760406883
ENSMUSG00000098579	Mir6937	0	1.18594055715629	0.676398424846817	1.43153656175496	0	2.26666997492027	0.640460711510744	0	1.76793850926152	0.787563841579237	0	1.50337292135274
ENSMUSG00000094158	Gm23264	0.802098819609837	1.89185178933381	1.82518088169015	1.02225662480937	0.786360358660781	1.88819962568159	0.747558014732165	0.80770631317749	1.83083504734171	0	1.78820130258502	0.455841752444832
ENSMUSG00000065341	Gm25579	0	1.35829631866561	0.793749598545543	0	0.44972236643521	1.35524761266945	0	0	1.3075304125874	0	0.868420629118367	0
ENSMUSG00000094304	Gm24923	0	1.27069120759329	0	0	0.526665307858096	0	0	0.542233356560645	1.68757310040657	0	0	0
ENSMUSG00000080469	Snord98	0	2.06618971291252	1.99665109639155	0	1.48000426955213	0.709601079998712	1.0824667221067	0.693907132212814	2.00255386527235	0.787563841579237	0.742638407507803	0
ENSMUSG00000092812	Gm23634	0	1.90010088485748	0.513234543659025	1.38764532767234	2.14030848468602	1.23968415565385	0.48456306929671	1.46714316255737	1.19456090087273	0.602821429371233	0	0
ENSMUSG00000089780	Gm16306	0.538137659602971	1.93566443228643	1.57925394047752	1.17230566878968	1.57660909413649	1.52465345445018	0.270690307093789	1.4981999514956	1.58449570615269	0.61952203712876	0.582338661374858	0.293847738951579
ENSMUSG00000099185	Mir7662	2.91112640098866	2.34374685729663	1.82760404053674	0.680666224706998	2.2671399758204	1.59981424343252	1.47840951745469	2.92250379710634	2.27653470613358	2.49637140349502	2.89848223653214	1.5633429173061
ENSMUSG00000065089	Gm26493	1.30022110100093	0.686550531079215	0.893466715574517	0	1.09785673224611	1.14707432996082	0.617460941469408	0.915033901627025	0.655245840219712	0.760536780975095	2.18250918596901	0
ENSMUSG00000064647	Gm23301	1.15324702438703	1.18594055715629	1.48255681426042	0	1.13290387723314	0.709601079998712	0	0.693907132212814	1.13936132880347	1.2941439316208	1.59440483563509	0
ENSMUSG00000087823	Gm22281	1.73011599827122	0.851747285898697	1.09248531148245	0	1.52714820189997	0.486405677912729	0.435796841417056	0.47486122712386	0.464182335667391	1.24778390377279	2.27014088087633	1.55093324604533
ENSMUSG00000091159	Gm17545	1.68268617820037	1.44716685161715	1.05657260892695	0	2.08101017708446	1.71998340370745	1.816592511677	0.639332592633125	2.41780398282084	1.20859038217727	2.9421538189619	1.68205792767159
ENSMUSG00000065600	Mir338	1.3916896462694	0	1.57707567543041	0	0.840985679074417	0.507319554990129	1.07857666325859	0.495359002121309	1.76272973295216	0.973258397096322	2.04464763333675	0.491296723812621
ENSMUSG00000066809	Gm10180	4.88573277344862	4.03629762117947	3.95001798316198	3.96495028964196	3.31433079467848	3.77684486496768	3.22995749479268	4.24906917720535	5.04769523144523	3.77691995304972	5.50211340482879	3.66947070701282
ENSMUSG00000065414	Mir138-1	2.72815864530046	1.62900431698795	3.38201936834011	2.23717019833648	2.40818058382553	1.62562168137299	1.30312383593962	2.21716884995905	3.15338388372913	2.40352100517262	3.2324170754558	2.54084977302405
ENSMUSG00000093158	Gm25036	1.7600383410379	0	1.35342341862926	1.30511058012888	1.73393749024442	1.40703444961665	0.787829394279688	1.76929290377227	2.295491826917	1.53007507579873	1.85822332047899	1.75939524888761
ENSMUSG00000077440	Gm23130	2.89753938200999	1.08408804932561	3.23363715372039	2.5776547312555	2.37618236833929	2.83569628260902	1.30601973165451	2.41692171330014	3.8285098694682	3.21597828405384	3.3030939999719	1.88222962777959
ENSMUSG00000084422	Gm25108	1.01443808415589	0	0.583475059078248	0	1.57933871564261	1.04188761491783	0	0	2.32465205721014	0.682691031739676	1.08546211620652	1.01397732093247
ENSMUSG00000098483	Mir7078	0.697447478295706	0	0	0	0	1.84040963169225	0	0	1.78377439364321	0	1.24336726050284	1.16509518064651
ENSMUSG00000077391	Gm24336	0.347661937600905	0	0.847108946294269	0.324105645025454	0.339780938814365	1.27161132238538	0	0.350480248076064	1.65169908554556	0	1.3211403039589	0.861537152168895
ENSMUSG00000099140	Mir7237	0.706199282777674	0	1.51167123901118	0.663336184984124	0	1.56879353535659	0	0.711289409951855	1.51678678396896	0.806703328873407	0	0.705846120230606
ENSMUSG00000088268	Gm24776	0.945024379919612	0	2.05817967831548	0	0.927277402105537	1.76597555728133	0	1.26333787006442	1.49479381318583	0.631187866365046	1.33714978513794	1.5105937081615
ENSMUSG00000098286	Mir8091	0.653004190836636	0	1.56460111467335	0	1.81165328812194	1.62281273134929	1.20577384834357	2.41481128057692	1.08743123264383	1.43180988397751	0.959372260685599	1.44160644390948
ENSMUSG00000099196	Mir1258	1.57977200146918	1.61920858137058	1.55776378489828	0	1.84190348195865	2.35889895415195	0.68292901399772	2.66744730295247	1.85045626487957	2.51602061662348	1.96987554990582	1.86814316667523
ENSMUSG00000078481	Gm10944	0	0	0	0	0.815774788984505	1.38930487661271	0	1.74916338108538	0.820903872150895	0	0	1.73932365512345
ENSMUSG00000098679	Mir7688	2.88634350894293	2.79081055209345	3.32561418849596	3.15064090711739	4.08103111101763	3.40422272011691	1.55871581394713	3.46426985697605	3.11749751854633	1.81908896454469	3.26239459794891	3.01790165152613
ENSMUSG00000092734	Mir5100	0	1.19851955742065	1.14729516303581	1.10382631382207	1.77537730851838	0	0	1.8111577602992	0	0	1.9011118368078	1.16509518064651
ENSMUSG00000065528	Mir320	0	0	0.559872986750642	0	1.53173667274819	0	0	0	0.966036616871495	0.655912676971166	0	1.55556151556305
ENSMUSG00000076893	Traj37	0	0	0	0	1.84190348195865	0.755569448888752	0	0	0.723808012347875	0	0	0
ENSMUSG00000080645	Mir1198	1.21113108099166	0.752731511851628	0.973760324389982	0.685143820217589	2.68870912368217	1.43644096740295	0.926446409364728	1.73231278712179	1.70554814981243	0.832014107554557	2.08912085336426	1.98451935562654
ENSMUSG00000023886	Smoc2	0.669049156144384	1.06866522145766	1.31986001903962	2.78021824621514	1.33324115541276	1.35633328225122	1.52236844252889	1.65756033651915	0.367234728998842	1.01197598346854	1.80230772784147	1.71739004156923
ENSMUSG00000006014	Prg4	0.279525166743579	0.207793823153985	0.240838910839846	2.50880264847599	0.35707693546348	0.254570710607988	0.236613835796936	1.43180451393355	0.1736026576415	0.287545298014661	0.585916631786337	0.961650162535541
ENSMUSG00000065530	Mir99a	0	0.711546319420588	1.76238305208163	2.96150365667781	1.48000426955213	0	0	1.16047952272601	1.13936132880347	1.2941439316208	0.742638407507803	2.40102354588482
ENSMUSG00000031635	Anxa10	0.123206616613873	0.572932949592458	0.149137044751968	2.15744450890145	1.42988711290119	0.0968126266397879	0.192126059630631	0.49041797816589	0.890729804356339	0.637189797122593	0.753975608590629	1.06449212417191
ENSMUSG00000026628	Atf3	0.529352784860428	1.29993693194969	0.366026181605077	4.1839339695407	3.18873080683762	0.655516023612141	1.1357324168063	1.82165558993405	0.503265590790816	1.15517799043411	0.808741840109904	2.93103256676616
ENSMUSG00000042816	Gpr151	0.227174104800345	0.517442798269013	0.162265432677479	2.10785040904325	1.29179578139168	0.203811855037672	0.508558259040984	0.57696336147031	0.281490065681447	0.460220299099497	0.248026860989045	1.03346863914066
ENSMUSG00000024907	Gal	3.51009444061653	3.41438920467953	3.362190826306	5.45857272109707	4.46785215193596	2.75323229861276	3.51833146289678	3.65069685768525	3.18996568138675	3.50355488970107	2.43967196045645	4.10852148105976
ENSMUSG00000050359	Sprr1a	0.480144720768229	3.14838871526132	0.132872946083639	6.13186678777162	5.34647451933937	0.329054996449393	2.4611797261329	3.89214875910269	1.81642482860083	3.49911202834667	2.19639844628101	4.98562720429381
ENSMUSG00000088609	Gm24187	4.4554404356096	2.91520767668454	4.46890615590234	4.96918712097777	4.2238594743951	4.63861221539505	5.22202192433099	3.24064554844157	3.09492780278927	5.56596702862693	5.15167562519196	3.76081582637407
ENSMUSG00000098926	Mir6904	0	0	1.11141871549267	1.40417921869317	0	0.692771882463121	1.39310666826848	0	0	0.769332389910277	2.09277667299717	0
ENSMUSG00000065592	Mir145a	0.649247830544752	0.670857077209166	1.68781405378836	1.03613990324105	1.07572633496993	3.30005690617539	2.36493246584124	1.95147607188495	0	2.33506383065893	2.04464763333675	1.09489935637309
ENSMUSG00000087790	Gm25970	0.945024379919612	0	1.70506320446317	0	0.927277402105537	1.54637899159373	1.18085277269391	0.552706557213649	0	1.40409611667655	1.33714978513794	0.548257251779391
ENSMUSG00000080601	Gm23841	1.03348367186558	0.788301690503293	1.01659828266948	0.403369789539215	1.23905290408816	2.09097474889111	1.95146255651201	0.435280536692251	1.24589340482836	2.24072125239483	1.10539840460061	1.26006503407131
ENSMUSG00000098811	Mir6913	0	0	0	0	0	0	1.4065798856484	0.685536630637456	0	0.778338792465952	1.57971004085533	0.680247464776031
ENSMUSG00000105496	Mir7004	0	0	0	0	0.683309125933921	0	1.43438837914707	0.702488645551113	0	1.30743247554817	1.24336726050284	0
ENSMUSG00000021697	Depdc1b	0.572322210585328	1.81197184279157	0.393258715699098	0.547023383848113	0.50249220099053	0.401107016261889	1.54557058152823	2.0370183393225	0.630831115560299	2.09382757660686	2.11469897521127	1.03169518142377
ENSMUSG00000056569	Mpz	6.45066335670154	7.43354747617791	7.17262819181968	7.89858339660498	7.99526044166565	9.04437477099414	8.96975025654471	8.19507838940513	0.752900229094818	7.47696274542638	10.5619852733552	8.57501039783486
ENSMUSG00000053198	Prx	2.53053292730719	3.68261481131132	3.42525883974946	4.18047371522283	4.24209097872005	5.01367037611062	5.15426752908345	4.07680696051813	0.153302382635764	3.69537645691681	6.15811746182191	4.66441210390712
ENSMUSG00000059213	Ddn	1.3937174429548	1.85400046932163	1.60289951098479	1.99255780511772	2.21375180834517	2.64271323231969	2.7485695482849	2.16286911583198	0.346830392869433	1.606205963091	3.67873446055313	2.18608926786691
ENSMUSG00000040428	Plekha4	2.46385501435744	3.02696998411955	2.86782482054725	3.67104392208053	3.82990184289607	3.78911112391608	4.36618347941925	3.38936095409148	1.178798102533	3.0111893354416	5.17419970705475	3.53945770779678
ENSMUSG00000021390	Ogn	3.33184724604403	3.60404537746692	3.67306690552743	3.94679583515437	4.19817930609814	4.68810887457845	4.6144760538131	3.82924095202973	0.772280732429262	3.32107045674263	6.01439386625223	4.29364746418603
ENSMUSG00000018217	Pmp22	6.27945277078633	6.81838792876316	6.74104561342493	7.1528594894368	7.13298749169791	7.98047734128459	7.84446424504893	7.35616587050514	5.93700659034013	6.96781729969951	9.23050963010732	7.62397873644981
ENSMUSG00000066058	Cldn19	1.15222221063955	1.47455117857209	1.51627833362633	1.88422031408517	1.97402324525476	2.57999639807205	2.70518481966555	1.99131936469149	0.0391528516747445	1.72860049285574	4.05604216907225	2.34361564069746
ENSMUSG00000023000	Dhh	0.867885267845176	1.21121050150287	1.15963342026057	1.50408585508283	1.66260328266775	2.31244797236438	2.27589189573078	1.86808175895852	0.0698812710157871	1.26196943797203	3.58052972933139	2.05186779513722
ENSMUSG00000020264	Slc36a2	0.823768097290328	1.06689231941671	1.23981105640147	1.57394954105359	1.63061492525213	1.9322989533331	2.2375851239477	1.28871343806231	0.0676930743428057	1.21386108831222	3.12824908513954	1.74737348311075
ENSMUSG00000037868	Egr2	0.383401432259635	0.708567837422035	0.631531956274871	0.795722272576101	0.874172393758918	1.26162824246019	1.46665719303571	0.711950276200496	0	0.77266266793363	2.32711267746244	1.14853365244845
ENSMUSG00000000223	Drp2	3.29630308214179	3.57016563113927	3.56522741959322	3.52139797241664	3.83843983293609	4.35430335417405	4.33235213262851	3.60044589477355	2.68067573273105	3.4965377676069	5.17834522013686	3.83414670807156
ENSMUSG00000025154	Arhgap19	1.55718213198066	1.91281860283373	1.71561042833021	2.0771265984898	2.15047220858748	2.59591705418039	2.4892013818627	2.10567561250627	1.02994741730764	1.94706337443944	3.29323975545477	2.65327438749509
ENSMUSG00000030116	Mfap5	0.828598190547293	1.40663764226352	1.33767969554609	1.9709751649975	1.72293152891117	2.51835659026833	2.28278566754856	2.01131693073885	0.120534633449146	1.47271290114434	3.51410826627663	2.47329499341118
ENSMUSG00000019929	Dcn	3.39328571730291	3.94085271152386	4.18150088318937	4.52279365063738	4.3013264007737	5.20119651990178	4.80369581031955	4.46941266862865	2.92654862450981	4.21884395154534	5.84827284343069	5.25055652550867
ENSMUSG00000046337	Fam178b	0.631106159381933	0.981359550827188	0.561036218135582	1.11394757419966	1.40762075478056	1.51161168275251	1.65109067103779	1.31329884387695	0.243448276897309	0.587916433849075	2.75734852070789	1.48273473566155
ENSMUSG00000000303	Cdh1	0.273517456823159	0.556924444319134	0.476126938796362	1.55467589402641	0.905427629198039	1.47439950541818	1.34066541134113	1.29692582938917	0.0365241365305871	0.826959828833401	2.47351779856948	1.33410052754042
ENSMUSG00000043924	Ncmap	2.03859239796629	2.72678527561702	2.48323772770693	3.17665736918587	3.04918513055637	2.92632688113679	3.54840772488208	2.64710815739075	1.12174430578389	2.2158211657254	4.01346325316652	2.66811881235972
ENSMUSG00000057969	Sema3b	2.60611550433564	3.06290662708446	3.13835358182177	3.57581468717986	3.23274552767423	4.16268611158265	4.01250880131038	3.63770173958603	2.65974515336995	3.42921900939516	4.98210548991902	4.07300631345825
ENSMUSG00000074899	Sptbn5	0.568710382740705	0.852247221439339	0.833473634205691	0.873862179878119	1.2085163340083	1.95645080680432	1.72911026973965	1.35634106443514	0.378584776025531	1.25952959381776	2.90710117389717	1.76675145278753
ENSMUSG00000024529	Lox	0.456495459651252	0.7710265360918	0.96030110575367	1.01212091662716	0.96434194435734	2.2301751784925	1.77890329515684	1.47397132274228	0.257076169399074	1.33399892747176	3.39953086776612	1.8328712867479
ENSMUSG00000079547	H2-DMb1	1.0507711826853	1.26022426796479	1.22357902227018	1.657426903641	1.57739818202752	1.86471165060071	2.0379006330965	1.505087104889	0.942130399126379	1.40751711219759	3.0748418641362	2.11102254765579
ENSMUSG00000020439	Smtn	1.81395683548089	1.7507653919025	1.86248913478913	2.19698708186316	2.22727690059483	2.69346863875229	2.80479972826356	2.17626139391706	1.5931542029304	2.13571089277078	3.7201590395118	2.57221706761981
ENSMUSG00000003477	Inmt	0.136796827519434	0.271672438314172	0.396044808896185	0.590401215652025	0.616471151607136	1.22785245289467	0.806676517014457	0.724564586635154	0.197356517036634	0.821304917112085	3.18950477984968	1.46692554004013
ENSMUSG00000028148	Them5	0.107690967590698	0.215938952702683	0.171503953559881	0.308946816830919	0.352697230099753	1.19358654433663	0.668728412547891	0.555089793162846	0.105883880556402	0.385701509565275	2.083855890211	0.948181924465755
ENSMUSG00000065439	Mir140	0	0.670857077209166	0.637304635144861	1.03613990324105	1.41233413923617	1.46983845613801	0.603037026619399	0	0	0.743548411819469	2.04464763333675	1.71015670173546
ENSMUSG00000060586	H2-Eb1	1.44025664765827	1.74203777211723	1.87177509639801	2.74072832256995	2.4385164333522	2.71059452368352	2.52487114379003	2.58124691762251	1.6835344299942	2.02489008279756	3.63035330798023	3.88768154514206
ENSMUSG00000024610	Cd74	1.65279113286939	1.84253920026323	1.96172590414685	3.13297913941599	2.54588832991918	2.90167376383105	2.55309695860442	2.74302465321695	1.41332056450243	2.46445124530213	3.98504503696202	4.34852387680999
ENSMUSG00000036594	H2-Aa	0.673043063377236	1.29837205060478	1.02668544214032	2.04958365878066	1.5480111351121	1.5875536029417	1.48677576026476	1.61195825105931	0.682526209889421	1.05868772167096	2.80761425574505	3.04914177084563
ENSMUSG00000073421	H2-Ab1	0.925408953003747	1.49707992964333	1.43830884996696	2.36627385751528	1.86897277338456	1.99163619487012	1.93282861478265	2.02348749217978	1.03614134260546	1.62105653888801	3.18583023745204	3.49179052176215
ENSMUSG00000026043	Col3a1	0.813866300378668	1.0600510737816	1.23062090146862	2.29941697306028	1.26436901882001	2.08533996784011	1.5625939209602	1.63902341310073	0.571301983814127	1.27984205242144	2.53527018334484	2.80542403308868
ENSMUSG00000029661	Col1a2	2.10573531159558	2.24851291562969	2.5491489633341	3.05692787938159	2.56499671553212	3.27911208865647	2.96659923577274	2.87687822858291	1.74824487564334	2.6894901542297	3.82056182483214	4.01921545742424
ENSMUSG00000001506	Col1a1	1.59967501932524	1.9225621384736	1.99054283464413	3.03669333392263	2.14037221816975	3.31531544360643	2.90643854093946	2.77054677273288	1.2376058672796	2.45998449638293	3.71170246800242	4.53208793108555
ENSMUSG00000001918	Slc1a5	1.34736777676638	1.37235622704658	1.66909714553437	2.07610038268857	1.64938024082299	2.19302013972419	2.25106170703599	1.64884674134272	1.11834913928377	1.87107558029918	2.87663093004804	2.89360322322577
ENSMUSG00000038086	Hspb2	1.3034816750598	1.15922345700779	1.4640573471138	1.57052364923656	1.78507093567723	1.70555778255575	2.0851498582066	1.44393561367675	0.877892277390867	1.39480566750327	2.64653986245462	2.80966901155518
ENSMUSG00000037095	Lrg1	1.19894725405137	1.3236883112207	1.33642504327823	2.36109534605715	1.48956327297794	1.77184393155413	2.39178888821652	1.47665449057112	0.945564582734254	1.97626409550687	2.29845384538404	3.2170975589415
ENSMUSG00000026574	Dpt	1.09137253793215	1.18523686843608	1.44039017293401	1.76091856858257	1.04055603558424	2.16908591559229	1.49158297801391	1.72485607310655	0.561868907102377	1.71034920836824	1.84360504910082	2.87619783123487
ENSMUSG00000036446	Lum	1.13010211380988	1.12322302172563	1.39513171590731	1.36589739094702	1.52968859023757	2.15158213556841	1.87216836774099	1.78152376558837	0.50026239336708	1.73127163913351	2.36585431710998	3.37963748142925
ENSMUSG00000080613	Gm22151	0	0	0	0	0	0.775709886846259	0	0	0	0	1.32709559416394	1.61188943234569
ENSMUSG00000025784	Clec3b	2.70166764625872	2.46489519815257	2.91809038541167	3.57995315890803	2.71398044852865	3.83444594706174	3.11575683944146	3.76681655655862	2.16184131937753	3.14061930016989	3.622433245135	3.90070817089517
ENSMUSG00000042436	Mfap4	0.733254859347451	0.581028759988479	1.15959472153032	1.52363122934797	0.627298257949906	2.39941672900218	1.58654224112948	1.82717025851979	0.631487148671929	1.37643555472381	2.50848282636157	1.89941225444681
ENSMUSG00000023046	Igfbp6	2.08941261574162	2.72030090367354	3.44091399028288	4.63486356723511	2.79956464245627	3.71227768009426	3.50524069670634	4.02432431971514	1.63658411710204	3.18701255601417	4.44741738545738	3.90497879437282
ENSMUSG00000037206	Islr	1.52405895289959	1.76308404849509	2.3066711601452	3.27825301603951	2.11340503576763	2.97767019839966	2.60694295539753	3.07948008868683	1.14553912655007	1.92109298985302	3.25006440491726	2.94270047030294
ENSMUSG00000023224	Serping1	2.16696311741475	2.34532386267154	3.01021162828991	3.45066814387256	2.51164955087433	3.66334223498888	3.03876627381577	2.97367480486358	1.82329564003444	2.82585695934047	3.82528686323882	3.41208398043804
ENSMUSG00000019539	Rcn3	1.59750273050494	2.26958373124724	2.64260361632953	3.18574797341891	2.65768382428934	3.35175343295431	3.03558021458658	3.09478604131103	1.56755671901978	2.58559672969098	3.76755582299666	3.4614094798323
ENSMUSG00000030218	Mgp	3.33386319356306	3.32300377634144	3.6734227355933	5.28595506352937	3.36129569608326	4.45350928781059	3.76959596830552	4.47294072868688	3.32535685494026	4.04509995964739	4.7855773156287	4.65826100776555
ENSMUSG00000061100	Retnla	0.340410953856049	0.699283671453665	0.406078236128159	0.453108348371883	1.23974796724565	0.87083405605049	0.448321971829996	0.681882079064813	0.0913565357832067	0.306601009850793	2.54342546086679	1.67539980017157
ENSMUSG00000056973	Ces1d	0	0	0.0465937292109069	0	0.0234208286263184	0	0	0.0715450269359367	0.0468445361937093	0.21336953219692	2.35071850163042	1.20732337997739
ENSMUSG00000025150	Cbr2	0.650429292971214	0.754498285350229	0.975893208196742	1.28752915485961	0.741588697914987	1.50393511909844	1.2770249460646	1.18313183562121	0.436703792050237	0.890375700609015	5.4873280992377	1.40484932463491
ENSMUSG00000017723	Wfdc2	0	0.101252067284041	0.0951946630627504	0.133271629932779	0	0.0513389705189981	0.089126408300685	0.098196854008314	0	0	2.54514007185245	0
ENSMUSG00000054986	Sec14l3	0.0605610590953833	0.0423236088614018	0.0200083010827801	0	0.115780661068745	0.0212437670676291	0.0187015690677452	0.0206563859577244	0	0.0481080982267981	2.63657207335643	0
ENSMUSG00000056370	Sftpb	0	0	0	0.0267105875266378	0.0281467838347838	0.088079262410601	0.0263853376769082	0.0291352395195119	0.0283766215981832	0.0675942514479387	2.47465638040843	0.0571464261169849
ENSMUSG00000038791	Scgb3a2	0	0	0	0	0	0	0	0	0	0	3.21019485333964	0
ENSMUSG00000052974	Cyp2f2	0	0	0.0543615104167147	0.0259654594680474	0.0273619686600187	0.0291263350519844	0.0256492014310617	0.0283231333297374	0	0.0332414954718641	3.92373177467371	0.0825701114200034
ENSMUSG00000022097	Sftpc	0.375066586853198	0.207432728432607	0.367533246769268	0.297137870011762	0.132838401777254	0.496640371717055	0.293834178156341	0.378079301526021	0.256392626057633	0.611985006607991	4.47070018103082	0.199569749122365
ENSMUSG00000024653	Scgb1a1	0.664543355828902	0.231583651242627	0.113273070114959	0.207292675601539	0.406883315086392	0.519844971548853	0.297404126047883	0.116822689108187	0.113868929978562	0.375712698405518	10.5793452475651	0
ENSMUSG00000098654	NA	1.20439775283315	0	0	0	0.709831599636742	0.745894973695026	1.47840951745469	1.2118355273578	1.1901149665326	0	1.656330911746	0.724032760406883
ENSMUSG00000065583	Mir218-2	2.08919208024851	1.70506409253197	1.64186799159455	1.00214277717173	1.26897664378389	3.37655152821066	2.79574323744305	2.42754200682264	2.39632288887678	2.001315918052	3.28570253037273	3.21929576310952
ENSMUSG00000093227	Mir1251	0.961438489247624	0.57855110412519	0	0	0	0	1.66089567658316	0.563597540123135	0	0	0.604976665727481	1.27499348729507
ENSMUSG00000076619	Ighj3	0.87093216785191	0.897906641140811	0	0	0.854201899910083	0.89559137576994	1.70939395457768	2.37352660754833	0.859507986854286	0	0.934833326029756	1.8011421778142
ENSMUSG00000064443	Gm26226	0.753553209308881	0.440689169950803	0	0	0.416023460034799	0.775709886846259	0.3930160675852	1.25363058943749	1.5955069239879	1.39374220337884	1.32709559416394	1.90381921326826
ENSMUSG00000089607	Gm22500	2.07550209705083	1.62900431698795	0	0.455724516197938	1.12096322818548	1.41608353535603	1.67872061764935	2.08551548505168	2.30704964937722	1.94883225964267	0.913832207048831	1.76962719638888
ENSMUSG00000064918	Gm22571	1.71079043651223	0.670857077209166	0.637304635144861	0.609156078792525	0	2.18263430986119	1.35430095234769	1.44393561367675	0	1.23178727822495	1.17011091566409	1.09489935637309
ENSMUSG00000089491	Gm26363	1.54464676715651	0.998979204875551	0.554271455289551	1.21985989656267	0.553003991218452	1.58027037491246	0.907099108065587	2.42044915277166	0	1.09582629517534	0.610918017333657	1.54404706332617
ENSMUSG00000098960	Mir7056	0	0	0	0.698944208231141	0	0.765504124411431	0	1.23936296489134	0	1.37851570219075	0	1.23129416669388
ENSMUSG00000065147	Snora31	2.40176339454271	1.54234476687849	2.28922755770722	2.96150365667781	1.13290387723314	2.74806760866862	2.29624833491869	2.96240913228182	2.20429866163821	1.96518537683023	1.7468784276203	2.95018985267833
ENSMUSG00000092837	Rpph1	0.805951282009159	0.176207875917829	1.88023108800997	0.942813820700341	0.16548569083832	1.02551312409843	1.31050188652216	1.529984765929	0.166774396972485	0.670706435424839	1.67575560358396	1.85494816589141
ENSMUSG00000065037	Rn7sk	3.548109645821	1.70203914269473	4.03450878319072	3.5981833454395	1.88524439614466	2.88031644822141	3.9008094332123	3.60394163782701	2.54651862513986	3.23470543352212	4.0645811652343	4.67266633960649
ENSMUSG00000079017	Ifi27l2a	1.39650265510166	1.73428988072889	1.17606285346169	2.56671856009201	2.12090521067092	1.3313248726425	1.44676777020587	1.35660689454126	3.75445710127409	2.60815057158529	2.8174020406139	3.6247188851143
ENSMUSG00000046718	Bst2	2.453744683549	2.32594681643113	2.15719674350692	3.34280801649048	2.9729030256887	2.57846588316692	2.54831466717319	2.97892458283222	4.25264291071694	3.45241654405451	3.55682227654612	3.21327372807657
ENSMUSG00000093539	Mir5621	0	0	0	1.46007267387052	0.691922694243624	0	0.656786860044369	0	1.51678678396896	0	0.760949488084972	1.8173793117405
ENSMUSG00000093176	Mir5119	1.26059666163901	2.42283616523419	1.24134637465924	1.84026120737151	1.60438112055412	2.4187686176449	2.27009601479819	1.26825170591582	2.84246438058652	1.8008365244934	2.83628273922041	2.16596447972674
ENSMUSG00000099033	Mir7013	0	1.10510613774579	0	0	0	0	0.589280737981588	1.08080557463724	1.39442570077701	0	1.49740263833335	1.91114196203216
ENSMUSG00000076605	Igkj2	0	1.96023478840394	0	0	0	0	0	0	0.932907298213863	0	1.60186561847472	2.23221419075768
ENSMUSG00000084277	Gm11702	0	2.00107882583959	0.644751580338428	1.046813266615	0.643319550540395	1.48313710957547	1.63492984222743	1.45709876275355	0.647593248605229	0.751944494262326	1.53735331050383	1.95647053831274
ENSMUSG00000076621	Ighj1	1.70130685990325	0	1.97610581574197	1.62369904119417	1.30048082428776	0	1.24531763324684	0	1.3075304125874	0.918821365793809	0	2.80764617278559
ENSMUSG00000098338	Mir6941	1.88645480924722	0.767565649216737	2.4887242812194	1.80457631188613	1.21058760724773	1.63221783710525	2.70949148812777	1.60474216134548	1.57905244996262	1.37851570219075	0.800494025424233	2.82068702721309
ENSMUSG00000076618	Ighj4	1.30655435443972	1.72346859609228	1.28686873700982	1.60553823179191	1.65719293689254	1.71998340370745	1.88387411722184	0	0.785699833554389	2.16874226344353	1.38997767575046	3.06399382740643
ENSMUSG00000082073	Gm13114	0.807891785829477	1.56304973135492	1.30284451157244	0.429685856698451	1.67566438424176	2.04153053253751	0.753051412564226	0.463363912987918	0.797085545854976	1.68993663451928	0.4985895092505	2.24819577298248
ENSMUSG00000079039	Gm11037	0	0	0.7207079732636	1.15435997390005	0.719145528981411	1.61583696940045	0	0	0	0.837273418455643	0	1.57916477281735
ENSMUSG00000019577	Pdk4	3.2286493236996	3.06847291160694	3.78207248688184	2.63117629166122	2.58291519634533	3.29426132345828	2.92806730515153	2.77467435370684	3.79285394818027	3.80179135127537	3.44410199838011	4.98898465300015
ENSMUSG00000040152	Thbs1	1.00637814323052	0.926568284809883	0.975779964951867	2.56637773878381	1.06469719333803	0.748482035142557	1.04171262429397	0.955121854323815	0.536642457978685	0.589944856380999	0.876455979120782	2.1260179888203
ENSMUSG00000034127	Tspan8	0.0372270605062854	0.0387566884469881	0	1.29264246001393	0.0716930490052586	0.148655359978037	0	0.534491437592532	0.0365873251575455	0.0868162848282005	0.36459193403938	1.95365314236689
ENSMUSG00000027907	S100a11	3.02905896902334	3.43468279230009	3.0538341843838	4.99106009299601	3.81255922283331	3.53445080234174	3.47169196678832	3.72862510702835	3.4216484172969	3.28909543210984	4.43551846034915	5.76900992711396
ENSMUSG00000061723	Tnnt3	0.330457929888562	0.408947576511649	0.856444352775165	2.71194453805661	2.46350465505087	0.77614117837645	0.393263373243727	0.921999161524004	0.449267687283234	0.267350584286851	0.39461828003612	8.93445706349618
ENSMUSG00000031972	Acta1	0.807028157496867	0.684643149760098	1.219985206789	2.53581849001674	2.42119526656327	1.04705622540568	0.916233211629442	0.944519828404103	0.494875224110038	0.480530394287072	0.384463630666354	9.45165504137378
ENSMUSG00000062515	Fabp4	0.145810506949067	0.0777768422690917	0.0730884512503272	0.0915836286213746	0.0728922484075284	0.0775147716085629	0.0346033466924354	0.0754115725082045	0.0853688972554291	1.62381940848251	0.196889765735424	2.99627428936643
ENSMUSG00000025270	Alas2	1.40904809965827	1.77162818551987	1.28686873700982	1.45662919774498	1.47240977180149	1.56520714609604	1.31989763732981	2.20960900422057	1.45453478843493	1.5190433444107	2.42995395789537	4.00954797276222
ENSMUSG00000073940	Hbb-bt	3.77365015805339	4.8283970886408	4.27510158116825	4.2113765269078	4.58156555763981	4.19149055520477	4.06688446982065	5.2887968201894	3.96576533975892	4.44271863413796	5.13643748698554	7.15314871990956
ENSMUSG00000042045	Sln	0.38847169795606	0.111657052508277	0.380703055364141	0.192595820066404	0.460932406296924	0.311003285609304	0.0983273118117031	0.391578160246775	0.751175303297924	0.63218019817867	1.5628342785918	2.00392715761236
ENSMUSG00000076609	Igkc	0.377547733079906	0.302981679143613	0.664167080422127	0.758108641132855	0.906556246340123	0.107858675634529	0	0.681428048658536	0.598717888761124	0.982542304112184	2.95326251027893	4.21434838710295
ENSMUSG00000069919	Hba-a1	6.27670709431314	6.52271939962889	6.29497836704333	6.43476088310083	6.56213652865606	6.46476089576704	6.15173046484616	7.07036265388806	6.60344678362752	6.58293921299445	7.94467930454056	8.98138084197805
ENSMUSG00000052305	Hbb-bs	6.74125783304426	6.97943365797426	6.51937984357344	6.53589771729481	6.95380624599842	6.58120991880611	6.29903204227843	7.44651332104709	7.01692290107707	6.74140480760161	8.28744666790153	9.10408966626716
ENSMUSG00000069917	Hba-a2	4.15546122989414	4.16185526731489	3.94463651694753	4.03896822395862	4.49979420866186	3.97599439054113	3.88005019016878	4.82716785748464	4.22947216565961	4.26202644477794	5.62697276652947	6.4283098311916
ENSMUSG00000069516	Lyz2	3.45854846124308	3.85988588935493	3.5842821228255	4.66350509745363	4.44997372045675	4.14316513447154	4.04131743280363	4.23680181793407	3.31090361420392	4.02556130589098	5.73132019957363	7.60657220104551
ENSMUSG00000062593	Gm49339	0.341224221023765	0.611731023173663	0.334294567823214	0.757554852528833	0.628624492370442	0.383695037080538	0.707888809462574	0.489441691684858	0.0737345161549916	0.621210064128607	1.37009429669223	2.65074512946763
ENSMUSG00000024659	Anxa1	0.417494071300765	0.817805935748491	0.753396481402121	1.73408368913971	0.632332084522119	1.15010511834285	0.75057481150001	1.1073914818621	0.427342530231401	0.90204705895459	2.17212020877968	3.96673946093161
ENSMUSG00000042485	Mustn1	0.909844084143382	1.04003507906301	0.842201425762604	1.47559316643849	1.31172246690875	1.53342363674251	1.1992322795289	1.57453586857634	0.99740152437367	1.19110047716219	2.04371869151086	3.00473392460901
ENSMUSG00000039109	F13a1	0.666846777726399	0.994198753916049	0.809366107997174	1.42528121224581	1.07437412527309	1.6386738633257	1.35273428710845	1.14167910648231	0.884519813690952	1.09073448177609	1.75426545965171	3.02644211894696
ENSMUSG00000084796	Mir142hg	0.373838270998438	0.206714296841423	0.51964216714172	0.864156497300924	0.65676299165427	0	0.344902372451852	0.376842350888413	0.195755667062418	1.03758811451052	0.9826287970283	2.69348918373636
ENSMUSG00000033220	Rac2	0.738393489816177	1.01702919923089	0.713965742463643	1.4372068569764	0.921407304465079	0.588133712309074	0.877747428978001	0.905180203947959	1.16099428957326	1.06231450402439	1.67395896250625	3.26364319971864
ENSMUSG00000028859	Csf3r	1.50637716453289	1.58400078510372	1.32044685898281	1.98371290186391	2.00678432174156	1.31475047999196	1.47061450173157	1.60205652403382	1.73502251408111	1.73464181234473	2.18287749684777	3.61058512143407
ENSMUSG00000000682	Cd52	1.36473643975086	1.438675528119	1.38126341720734	1.79849111852442	1.77279388960753	1.3196454254864	1.17290569308653	1.53310657048843	1.68102114709663	1.69010436626244	2.30587734730042	3.71060674041859
ENSMUSG00000000290	Itgb2	1.63167460355643	1.70822860490105	1.6912327763324	2.22501473011649	2.05772037832977	1.54668982375608	1.8974229062421	1.84456807630302	1.67946670402684	1.81592391893935	2.42961206416666	3.66658938860855
ENSMUSG00000050335	Lgals3	0.618533548036108	0.814217705159119	0.757483223864148	1.63137139771581	1.07450154053373	0.830212302327648	0.940239028915602	0.847595172267205	0.830641715894521	1.19886663204134	1.96233848883542	3.45010814458392
ENSMUSG00000030220	Arhgdib	1.16043917180151	1.33883385215206	1.42516855308226	1.92627444139081	1.42267378326282	1.32191727982772	1.44552672634419	1.52685053203906	1.46643534617654	1.4697101833301	1.95278046718136	3.68170921149315
ENSMUSG00000004655	Aqp1	0.145366107248169	0.191532660776463	0.199121844006977	0.868645360328413	0.373156950519329	0.190911778957216	0.336528570335145	0.205176762022391	0.142957502196763	0.553017346881873	1.40551661652274	4.17448824057312
ENSMUSG00000017737	Mmp9	2.65931800752221	2.53631505564894	2.48340191131656	2.56189009149939	2.35287341553521	2.86587645608734	2.75659997495357	2.73570674315718	3.00257123635789	2.77153486615374	3.50142292191415	4.44073043968927
ENSMUSG00000069792	Wfdc17	0.675491709653169	0.697781071258704	0.728138855745122	0.634109953889724	0.788633289096744	0.69586510115977	0.562716059977349	0.461131501775445	0.371139904477292	0.339898176838094	1.64830041320599	2.39285026828003
ENSMUSG00000059108	Ifitm6	1.80748727336377	1.7547334867815	1.44614016000746	1.69743920758851	1.05312555823383	1.29300981834138	1.55930285844071	1.81686686482311	1.28994095869365	1.88933082314406	2.77059682467869	4.70381458499333
ENSMUSG00000106323	Mir7228	0	0	0	0	0	0	0	0	0	0	1.08546211620652	2.02091552582876
ENSMUSG00000051748	Wfdc21	0.242863197259678	0.46670270771237	0.237769150072397	0.421098032976879	0.123450785142579	0.131136896999575	0.58704964527142	0.636950578627196	0.536421174270804	0.407373179883522	1.77396091790313	3.91725616843249
ENSMUSG00000018927	Ccl6	1.31324194170134	1.28178632346054	1.36802468879926	1.64650139951723	1.34119788097141	1.10457721888574	1.36648365835101	1.42087846891945	1.27237711609962	1.57150882535134	2.3072489518203	3.4047638155314
ENSMUSG00000031722	Hp	0.697859214434463	0.99090561048445	0.549122084769366	0.704707415260774	0.603748508268334	0.606686553076411	0.768260357302173	0.729157438081802	0.493148164288948	0.882438503546146	3.67387072428268	4.71115119372501
ENSMUSG00000022651	Retnlg	1.77445922011772	1.99965405543849	0.768426401082762	1.58306059164634	1.22600192050567	1.50281507492747	1.48144886139601	0.993122645036196	1.58168114669184	1.86373463989645	3.16817766139171	5.97112143734461
ENSMUSG00000032496	Ltf	0.968743166539149	1.09837714816068	0.613212757555559	1.10516731970613	0.855322574012096	0.790934013400621	0.796600713355824	0.55137506688151	0.869608384620551	1.16670980719879	2.61456305909243	5.24198034731308
ENSMUSG00000040809	Chil3	0.927500178757292	1.44716685161715	0.855980286283119	1.31455223443734	0.735706571398787	0.89559137576994	0.884225543919652	0.553269133360795	1.00435578073258	1.37333838933961	2.51582136390372	5.80887209580582
ENSMUSG00000056054	S100a8	3.25423627001391	3.79060951390667	3.15366520565375	3.47524795016785	2.71957813698769	2.93824553420185	3.35216330341696	2.43204802361733	2.99724929145922	3.28887933603117	5.40691467473851	8.40153031368421
ENSMUSG00000056071	S100a9	3.7629405500813	4.14337583471975	3.20053323295297	3.89519978104688	3.46301370388978	3.38054228172398	3.93872416058251	3.1067233823472	3.88553552821617	4.09551037545156	6.24848500734813	9.03374631676623
ENSMUSG00000038357	Camp	1.44998060933721	1.51543204166322	0.981524220532162	1.6483436109156	1.08768037986619	0.817834030296083	1.44632949152485	0.885533058581641	1.34890205226433	1.69675011869707	3.53166657501149	6.30181960921989
ENSMUSG00000032484	Ngp	2.23618203370876	2.49723857296653	1.7460551791501	2.43130722284419	1.62951543346738	1.67658122440376	2.432765810795	1.60262747545756	2.255456622262	2.59007491876598	4.42515539437222	7.39099576663223
ENSMUSG00000029373	Pf4	0.995110751846909	0.756792961195669	1.01760985457982	1.27987610275704	1.22921678800352	1.10136232452937	1.17599839918136	1.15382938836058	0.217426748093686	0.258693545066295	1.55689434229189	3.63400803121566
ENSMUSG00000076608	Igkj5	0	0	0.945383560174439	0	0	0	0	0	0	0	0	2.25900306167314
ENSMUSG00000030785	Cox6a2	1.8610816190079	2.01690771457976	2.67231442376563	1.53249909699945	1.85712074201917	1.61583696940045	1.89696194035233	1.67107276459942	2.4246858250007	2.48057470437775	2.07644211648376	6.24268280838316
ENSMUSG00000040287	Stac3	1.25844656985624	0.89816947682054	0.806655239881044	0.784986686976382	1.06885218403213	0.981406560730358	1.03049051299288	0.663700135778836	0.677643923861662	1.15381535969484	0.813241905670489	2.96657521647666
ENSMUSG00000020216	Jsrp1	1.01060726134142	1.1252359517283	0.99398113829211	1.3319204835532	1.17038833542717	0.580819271190372	0.772721963963269	1.01722716323087	0.611527228047168	0.546281769453405	0.373458755846814	4.01365032227666
ENSMUSG00000052374	Actn2	1.2036237962188	1.03881747124657	1.11654940850874	1.07386271986367	1.37595658200528	0.797312910978836	1.13727221692969	0.851407521100665	0.652106021156833	0.454753418980157	0.692432935826458	4.2823608846119
ENSMUSG00000001348	Acp5	0.229909731500211	0.269827889595888	0.283410720099983	1.24416939249297	0.338653699924467	0.206285831408748	0.345282933427016	0.377253763002594	0.313254006329724	0.159786912717791	0.436059925784489	3.32585408320825
ENSMUSG00000000031	H19	0.16015598459022	0.295280387168041	0.278678141558504	1.77994878196379	0.297299648389849	0.23156228939447	0.16672626931569	0.491819515640848	0.199532225060023	0.110491060879725	0.453093557629323	4.09378977980923
ENSMUSG00000032218	Ccnb2	0.360634799063373	0.569553721451916	0.540166211760724	0.608833594216266	0.726111212769251	0.487477044861642	0.486164703706472	0.392468048765572	0.383404422908634	0.545418886205537	0.392174139833135	2.44301631674603
ENSMUSG00000060600	Eno3	2.27604189758698	2.50354821760206	2.58689600474127	2.85569880731329	2.82057905895632	2.5989216264355	2.60800582905843	2.44165618337295	2.37329104268801	2.53708788223576	2.24775497532706	7.15320970327524
ENSMUSG00000006457	Actn3	0.553268344866744	0.679359459595807	0.786983385471502	1.48772965859188	0.993794632402458	0.638339517048402	0.702719523429692	0.557458420194659	0.434249584886	0.666437134294199	0.824703144834211	6.11036852231826
ENSMUSG00000007877	Tcap	0.171079186823499	0.285191757660263	0.577387471192257	1.00620129994062	1.0450082654359	0.383985780669017	0.467970023291662	0.592827835135949	0.498112222213443	0.431382062210792	0.835704548067776	7.88591889234559
ENSMUSG00000030730	Atp2a1	0.095793725819076	0.0835108469994127	0.0476021409350202	1.14127553971787	1.01856437762756	0.099314948755286	0.115798898997038	0.404147843609535	0.0789039696827411	0.0947426689028728	0.0358648689416593	7.32556065302898
ENSMUSG00000068697	Myoz1	0.0436879934028123	0	0	0.750249291339896	0.593951006759772	0.25276606347564	0.0399397649563438	0.0868547458070546	0	0	0	6.16946237540092
ENSMUSG00000030399	Ckm	0.0579322753529125	0.19189521421289	0.111139806991144	0.87438645200737	0.85751753898686	0.117778219286717	0.15344969418032	0.203646175854358	0.164501812670201	0.0684780771200705	0.10448672450309	6.44997547149257
ENSMUSG00000030672	Mylpf	1.13670345542102	1.26591067455339	1.51958791107271	2.495757625107	2.06221513098744	1.30900244986995	1.34434097853191	1.47341608380285	1.34824178369366	1.24961773087112	1.0789828631688	8.20018077481394
ENSMUSG00000061816	Myl1	0.157166684628829	0.110931586654857	0.399098756507727	1.3362440843166	1.09785673224611	0.462922920199676	0.316370587044446	0.367779260396597	0.104866215553207	0.268820667924086	0.144695089220915	7.23040197748673
ENSMUSG00000057003	Myh4	0	0.0961068164170743	0.191788485543118	1.45533290439674	0.9805204045302	0.185604558544834	0.0258985036331311	0.128859638094794	0.0278534007649731	0.0224623598130321	0	6.98250816701042
ENSMUSG00000031097	Tnni2	0	0.15151021377786	0.419679485676685	1.77907398260294	1.13185495793067	0.527464156524454	0.341311718612866	0.402532393217988	0.209992152314365	0.24996616586193	0.121274981790848	7.95374468371951
ENSMUSG00000015568	Lpl	0.705707198838578	0.835933191088348	0.777069099860769	0.915054372671112	0.794482608713825	0.914861102689005	0.791390719619415	0.904982731983919	0.83244007666698	1.01354037368776	1.40678024524415	4.08722174846257
ENSMUSG00000030214	Plbd1	0.0639582871574403	0.150786260681777	0.102767031750695	0.339567289601173	0.252696981357776	0.304827370875445	0.114731412360876	0.242419819447905	0.180940852958118	0.383772115999374	0.676552439674587	2.58090119183707
ENSMUSG00000036854	Hspb6	2.19602920770825	2.31198954719038	2.29967176947467	2.44545983172412	2.25122603317965	2.29749154076464	2.17739356442076	2.54530011167448	2.45655613111675	2.51653834737484	2.6577783868635	4.81781635903926
ENSMUSG00000074218	Cox7a1	3.0509599252621	3.35301029219111	2.92849108684282	3.48200351075836	3.03116695343019	3.30408933941611	3.11638447582923	3.28983263820518	3.24428597610848	3.25667802478096	3.7030803838691	5.78793111533138
ENSMUSG00000054717	Hmgb2	1.58972340155379	1.73315047839147	1.92670582066894	1.82414201172085	1.54378078187252	1.71624616889245	1.49650562671645	1.75966697384408	1.81238971949645	1.81035769212522	2.21956077390837	4.06813542418844
ENSMUSG00000027073	Prg2	0.307286068490982	0.759016578239588	0.722061200786681	1.0067331950264	0.404766364736298	0.259574857488693	0.684226858102307	0.564710592567582	0.842406450700508	1.00995418049795	1.06806176439764	5.84806027529243
ENSMUSG00000013974	Mcemp1	0.42887552693208	0.187378095838674	0.303591925244046	0.16745795840659	0.272162520985877	0.352108589721803	0.256412494122977	0.312495869982717	0.305088905911026	0.211592794112554	0.840641332718437	2.31959016870048
ENSMUSG00000001604	Tcea3	1.133258141822	0.894081854133199	0.938431679466937	0.998698583401829	0.936531252223191	1.21873875161642	1.11606461562469	1.0829771956573	1.1561440859726	1.1018456811213	1.67265499757388	3.12510159964638
ENSMUSG00000032643	Fhl3	1.15654586017823	0.858040194953698	0.961365486198302	1.13869599007797	0.924836642078558	1.3481812009562	1.12898657086161	1.30976069531322	1.18746414052641	1.08529646145994	1.67088893132123	3.61134335524796
ENSMUSG00000102051	I830127L07Rik	0.431876474177389	0.208884703830933	0.196812585799902	0.403369789539215	0.133792268801852	0.142091121771984	0.448000005415491	0	0.197818730042985	0.5589387411632	1.24545427495031	3.55605325649249
ENSMUSG00000005800	Mmp8	0.332850579128464	0.508279731334443	0.529863874498821	0.565351304072355	0.269607138679254	0.160726110707402	0.35766443755458	0.198244404340139	0.416478346391848	0.709273425636562	1.48634550301445	3.8709878825048
ENSMUSG00000002944	Cd36	0.275673093338524	0.127432920701233	0.269953050704176	0.218970448113439	0.161953756619061	0.142128814266645	0.216471709888526	0.181673529933896	0.149118514382509	0.609667706736988	1.34248165314517	3.62666192534465
ENSMUSG00000022582	Ly6g	0.225196431054722	0.178846736602576	0.0583487561773831	0.348549597084572	0.219882414718752	0.121255836731618	0.387893998849206	0.0602130965663429	0.272017685900773	0.0705354957221293	0.839739280002284	2.58025940868404
ENSMUSG00000000204	Slfn4	0.176717982473638	0.196830356254992	0.082395562328915	0.384899650948701	0.25746470954884	0.0731697252158623	0.275594575694178	0.098699039718364	0.0828336302218312	0.177362170150957	0.962135633701731	2.52061490981596
ENSMUSG00000026822	Lcn2	1.22326539265159	1.49411225667493	1.17626724121823	1.58058224368536	1.46415724344583	1.39049455671916	1.6851359721781	1.44868176322418	1.45613364143701	1.44757684115887	2.80858436132357	5.16809184220762
ENSMUSG00000052212	Cd177	0.308182354671988	0.464032631331172	0.30185567853891	0.432561614240767	0.14954298655455	0.301779676724342	0.237638023152533	0.208519841796608	0.186054689646996	0.180094834456143	1.30988414471294	3.60215058378825
ENSMUSG00000029372	Ppbp	0.150827953915835	0.205468963791163	0.403919687343087	0.34671043021003	0.515622770389226	0.341336718576146	0.181623838598856	0.245318708555054	0.239374525629051	0.231839554739183	1.5752708884351	4.81405561162266
ENSMUSG00000087107	AI662270	0.430120800650845	0.322487343583938	0.143320810576794	0.346736302238597	0.142945187513246	0.289105499954905	0.257201123467711	0.0383841102421335	0.243398127387422	0.251198731891809	0.693469546253554	2.35392079974026
ENSMUSG00000016255	Tubb1	0.190907132942629	0.122240424616921	0	0.0735631570859856	0.114672417497358	0	0.301603234648677	0	0.0395648799736502	0	0.356273140911475	2.04924637698621
ENSMUSG00000078122	F630028O10Rik	0.117055950783325	0.338130566286877	0.160914052197643	0.329645109345675	0.160494831114119	0.233236433174527	0.207061451156157	0.0686541007550633	0.307173808450783	0.0997987984765014	0.602124430992786	2.22660262097556
ENSMUSG00000072596	Ear2	0.0776984781538199	0.230095035962655	0.0759765857085605	0.140512610065275	0.0757728317030787	0.229358781193555	0.540700174190917	0.290841442880215	0.283898745881531	0.177973988935288	0.739405441873793	3.806846081385
ENSMUSG00000029322	Plac8	0.104297513263495	0.108481486741887	0.0348097959798345	0.299834196862281	0.19676710638444	0.142431076877644	0.374748512424103	0.105215984834119	0.258751516039274	0.199426590111248	0.730923130627633	2.84171054405411
ENSMUSG00000026581	Sell	0.112055645519306	0.116538457896987	0.0558409430655029	0.177156040716901	0.109310241068367	0.0784635166871506	0.151354871048988	0.0670113233785378	0.162264428373033	0.17346313226904	0.507901981340839	2.10972257493428
ENSMUSG00000015340	Cybb	0.253140524416909	0.447733272911961	0.311489424331995	0.417477868503489	0.393698895967983	0.400508610880918	0.419777026023965	0.34435987898707	0.374235487613615	0.379277254745944	0.940508241751179	2.75495613263325
ENSMUSG00000022584	Ly6c2	0.213775133299585	0.330119515355561	0.191430934968806	0.296510497571895	0.15471812732759	0.164242721160384	0.212982763788972	0.197267614440671	0.192411361351123	0.0961342127622269	0.794652445194975	3.18308454776535
ENSMUSG00000026180	Cxcr2	0.226119611890649	0.218042986059045	0.173200616888796	0.195078046208795	0.123062556223483	0.057481480502748	0.162432287058149	0.0740770992381834	0.106955311105547	0.107591700275362	0.60108047255182	2.31572422662501
ENSMUSG00000029866	Kel	0.060796302941553	0.0837624663354906	0.116530138091189	0.0745714768549813	0.0397900640459414	0	0.0187752736376411	0.0411816068006091	0.0982673781584893	0.0243499726360631	0.360706255033741	2.17402855617527
ENSMUSG00000006574	Slc4a1	0.207331125476753	0.336468555174148	0.345137538020011	0.328431685545558	0.131098912272456	0.256049126154065	0.366967686527774	0.269287743500878	0.300753193988074	0.366825957227798	0.830576296220707	4.70477418702272
ENSMUSG00000076934	Iglv1	0	0.145335682808228	0.261677371173385	0	0	0	0.245859750425364	0	0	0.164421590560636	1.00523242703951	4.38753657541932
ENSMUSG00000020125	Elane	0.282404483603618	0.182863443111191	0.508532639459753	0.163396518870944	0.171759909091944	0.12403424662074	0.352053766431271	0.120720649814372	0.226466348241641	0.206535394126594	1.09866822874035	4.89638431262722
ENSMUSG00000045382	Cxcr4	0.805837432150003	0.938732003314377	0.620682852447418	1.02670567319948	1.10971181405323	0.987098854284835	0.959218708904058	1.2354479035035	0.899075203033312	0.955928237171227	1.19079939580759	3.03015951983693
ENSMUSG00000021388	Aspn	0.717579751008026	0.815231432142759	0.58224715421986	1.10053425454339	0.643319550540395	0.937633152375686	0.970826142767021	0.956972259726887	0.820903872150895	0.989758674955433	1.07075497245598	3.04502812721225
ENSMUSG00000020649	Rrm2	0.601096070690858	0.817805935748491	0.521006266020622	0.79072137752841	0.533813104697665	0.875466731503527	0.826520821447951	0.868566715616735	0.828564526491112	0.940968472884506	0.852319721542754	2.76484417324695
ENSMUSG00000025488	Cox8b	1.57445800909885	1.94933612061113	1.26076202014682	2.05286707342203	1.25844605787725	1.81139514154168	1.38154335650613	2.07596409196136	2.04673206373013	2.25738266572779	1.91851635738069	6.75164025652779
ENSMUSG00000021815	Mss51	0.453949520787086	0.539191509343019	0.399289369726004	0.528424854636598	0.765158558718719	0.396283074289424	0.353931323063815	0.233404008771337	0.401196287658486	0.806027473155275	0.364133882721587	2.69556034080967
ENSMUSG00000022878	Adipoq	0	0.0426557920815097	0.0400551118564807	0.0748608929059546	0.0399463590623447	0	0.0374560186236592	0.158706946987734	0.154749720487029	0.629335748124301	0	2.33897431552466
ENSMUSG00000061780	Cfd	0.229482050264101	0.0633627745677454	0.372796427731856	0.0563665889850323	0.224074556345594	0.0631482152304059	0	0	0.172564343695979	0.690331230384069	0.130695748030232	4.56688666730122
ENSMUSG00000005716	Pvalb	6.5472771990033	6.75444799432167	6.70982119045448	6.98802162400423	6.62489837761649	6.64471218639507	6.65477141513115	6.83776335157431	6.82950135224246	6.87851662107692	6.47817660628582	8.87855565454143
ENSMUSG00000001403	Ube2c	0.368190639234989	0.252497416298061	0.104025461760952	0.466654424891097	0.162596387044149	0.251695535513443	0.0974130664407172	0.187733771747743	0.379297909685197	0.347449029439687	0.418585621288012	2.28811753224907
ENSMUSG00000056399	Prss34	0.135078547429238	0	0.0894255207052991	0.12529328082248	0.0452824773886775	0.226274627787173	0.162836499222458	0.0468630019586053	0.292825259076461	0.30205088159315	0.404775279970832	2.21080956566934
ENSMUSG00000074483	Bglap	0.47119525117935	0	0.0880217572715744	0.16222950676425	0.0877866719491462	0	0.08239779291684	0	0.0884888292832842	0.384605797228976	0.27789896477954	2.55814539562143
ENSMUSG00000021200	Asb2	0.501405632970248	0.495182397038144	0.70103557106609	0.920610146806026	0.598826519538218	0.641226884444289	0.814658058646689	0.939691131986471	0.843698701556206	0.59108853099608	0.800147079527551	2.85622179471974
ENSMUSG00000001508	Sgca	0.185972264666934	0.131644644135783	0.265052834800307	0.46627137479583	0.181526539623751	0.28003610106443	0.22340650781832	0.327157789864828	0.467837980731122	0.14902381101975	0.489082314607312	2.55609108960803
ENSMUSG00000031312	Itgb1bp2	0.483432839631904	0.215678805325043	0.539873986177298	0.363105974071677	0.229486512172874	0.243240255342372	0.265329790570468	0.31670658901926	0.283683851982039	0.394890570945637	0.068532435990479	2.96885592563881
ENSMUSG00000091898	Tnnc1	1.31642752120517	1.02505509667373	1.40235053406351	1.57450166128193	1.2038821381115	1.18236372602943	1.43816684130428	1.18440537970327	1.16300391574785	1.34573796240969	1.28050857905919	3.98359121886251
ENSMUSG00000021702	Thbs4	0.284196957766363	0.381171740694632	0.386642446402806	0.304288684926492	0.461771892373111	0.622858701532759	0.436597143384881	0.315141670054158	0.0505464963937197	0.347855792678159	0.399794562168152	2.87468281696413
ENSMUSG00000052435	Cebpe	0	0.379919780782837	0.210420255502033	0.0832629600173803	0.0444900608095102	0	0.197492204546401	0.0460433662256288	0.0883501645511104	0.156239400226212	0.234792249645754	2.65514740073031
ENSMUSG00000018893	Mb	0.562329487705361	0.703899290273932	0.72432814504758	0.40393180045531	0.876680858449293	0.481119359276826	0.660154229953873	0.770171610739689	0.357285938674687	0.538437091976641	0.958812452367513	7.70454981072766
ENSMUSG00000031519	Asb5	0.070927898078875	0.423512133029294	0.317568271565249	0.407153353371091	0.478071595135761	0.393804263446234	0.523141568248752	0.236318323557208	0.230575232322727	0.0424937205883775	0.383886412605802	2.87683768574081
ENSMUSG00000040694	Apobec2	0.371808957139469	0.719364793705175	0.467851857513453	0.811337166059145	0.682415125255798	0.593205044524567	0.64766135575546	0.579596399260551	0.470036132701458	0.255514211935927	0.552930180805777	5.07922325268659
ENSMUSG00000057191	AB124611	0.411354467150773	0.515603308760145	0.343339518522887	0.640743499159545	0.692682170120339	0.570643397487636	0.610850024710237	0.557458420194659	0.490816336920263	0.542675138116054	0.836967567876141	2.75332936601845
ENSMUSG00000057729	Prtn3	0.499236158800978	0.516704232488849	0.600552672903694	0.836427809355463	0.760402668174583	0.63079017427874	0.794124624464023	0.526490048175474	0.42067935837411	0.65286642517651	0.97092405393259	3.80188751315554
ENSMUSG00000007122	Casq1	1.29149873488432	1.18552605573985	1.42968337658604	1.69737721069382	1.40570200468718	1.23555709912607	1.62537227738884	1.42621182681966	1.40219372575328	1.40332915584057	1.83971936924505	5.31401390201034
ENSMUSG00000043795	Prr33	0.117322711494351	0.122007460193265	0.320054816212876	0.443859782997301	0.411707143645227	0.337800096389094	0.28283251452779	0.387116613168338	0.201435726645579	0.189939842129442	0.376507351467504	2.57566418554633
ENSMUSG00000042828	Trim72	0.192235824158543	0.354315155031124	0.412309710488819	0.514196545498592	0.411322132539822	0.473403769241441	0.541485283485838	0.462120999918817	0.37585839489015	0.350257959380074	0.536780524529781	2.88250962197217
ENSMUSG00000026208	Des	0.277339732131208	0.400688588261969	0.446243583884141	0.770059773117233	0.550677197021675	0.731237013116841	0.615586387761443	0.577204030719656	0.448341870901001	0.50071979976236	0.823225959130909	5.27364598001826
ENSMUSG00000025129	Ppp1r27	0	0	0.0709762891744129	0.308586062750104	0	0	0	0.209412371919734	0.266411907569401	0	0	2.83524887199306
ENSMUSG00000038670	Mybpc2	0.375706692910262	0.350987889290216	0.392033103050409	0.891796265824007	0.640009853842738	0.588050560895939	0.335184837107546	0.415267468539644	0.572562877230634	0.393646348812288	0.408387242579493	5.03071461475257
ENSMUSG00000020475	Pgam2	1.90574616312737	2.02103978581856	2.06821255995967	2.4387815046509	2.28606509693555	1.98179711247921	2.25159863458275	2.25574411929045	2.28175016037364	2.33506383065893	2.15000634566826	6.49691878054728
ENSMUSG00000027559	Car3	0.80724388632569	0.923575048356927	0.880779495418348	1.24699882971492	1.31535975133496	0.953786679493038	0.741538282574423	1.17708071741022	1.05514923315082	1.1606670949477	0.938431020015742	5.66418733352881
ENSMUSG00000059741	Myl3	0.0550958187904106	0.0851850701176261	0.0800623821204377	0.124275251980079	0.0798479717052734	0.190843732812097	0.169150732037351	0.0280624000247625	0.205395608586998	0.352877134099902	0.0305607822551283	2.7482062705902
ENSMUSG00000086298	Gm11716	0	0.121907889743021	0.114663127545181	0.209755534454889	0.114359664189841	0.233563689673139	0.207354564777675	0	0.222000159825891	0.379929184599245	0.128434231794505	2.40988343771178
ENSMUSG00000049134	Nrap	0.548297229452801	0.739626127423379	0.586174020186732	0.70876872780102	0.45007312906047	0.756957231028158	0.636039901041452	0.695706511862389	0.725150934913062	0.919438262460735	0.546841706956452	3.70116139673084
ENSMUSG00000054191	Klf1	0.208655721919725	0.148036964428385	0.266350065796181	0.253129632124887	0.0711458203202725	0.147549957688343	0.250273813894761	0	0.297900525746177	0.127379866079238	0.329687840676009	2.48223360560598
ENSMUSG00000048416	Mlf1	0.700340071082678	0.470640626079449	0.582637282981898	0.677189708747661	0.745586955146304	0.742163211536604	0.397212779437856	0.805185502320718	0.423436268424997	0.63148523303789	0.664942600884009	3.47646697256264
ENSMUSG00000051839	Gypa	0.0912971717715171	0.422491911063214	0.117857136639718	0.288558076813088	0.0599695964382744	0.154480805307041	0.162583631771221	0.411014795518483	0.146635007305052	0.271041419816471	0.541104807014551	3.56794569253569
ENSMUSG00000050578	Mmp13	0.0629756810592545	0.0221789764819917	0.0413393479576573	0.237224560688025	0.0207608403032878	0.0864493074056174	0	0.104393868584531	0	0.0500347800614354	0.09144357790957	2.29106954653594
ENSMUSG00000027750	Postn	0.120173770462192	0.198658140084521	0.226236223166718	0.364433399098535	0.175315910498229	0.209903846612134	0.121224804059093	0.277659846731005	0.112181917030246	0.224220633173728	0.391528269889035	2.45595172330876
ENSMUSG00000028464	Tpm2	2.53274702882776	2.49675889762632	2.49853109365324	2.92583613989883	2.36321086495015	2.57400673190434	2.35279161090059	2.83902293331276	2.59439988721519	2.69693895383147	2.75412515662284	7.17230330450847
ENSMUSG00000002500	Rpl3l	0.682900436523466	0.265177059117883	0.813309518374638	0.641158531126459	0.625519691665249	0.747312218565226	0.550183445297995	0.574066049577038	0.607341319739558	0.573740164518931	0.781675289060295	4.30939553773589
ENSMUSG00000062148	Ear6	0	0.233167613591579	0	0	0	0.177732035084335	0.106851673956865	0	0.114679747349993	0	0.127783909032565	2.81075078091978
ENSMUSG00000074486	Bglap2	0.225196431054722	0.233853122240969	0	0.303622856836004	0.11412621805414	0.233105787189794	0.107179632484022	0	0.221563229070462	0	0.128173309138711	2.73461002493504
ENSMUSG00000031636	Pdlim3	0.659811130720377	0.75087199374416	0.529562746214915	0.822993481109693	0.668749418386041	0.836029648996682	0.612997450407665	0.687609908291819	0.760135766384954	1.03344035007228	0.916403871917974	3.73561610971566
ENSMUSG00000024049	Myom1	0.541933814372687	0.464592187924444	0.503991955377142	0.571705047204257	0.616535475385021	0.752247326633105	0.596766925308109	0.698561283188664	0.534049760914952	0.662217583598438	0.862195462596581	3.66667601795675
ENSMUSG00000064179	Tnnt1	0.239410911497694	0.271222956623847	0.277014400497177	0.322260583928121	0.396875211649184	0.59064288807093	0.260350840722256	0.348502401209241	0.360409714962156	0.57779013345337	0.353852025846661	3.80803275836021
ENSMUSG00000072601	Ear1	0	0	0.0748609257797919	0.0709080909525131	0.145645850536132	0.294299849006587	0.0700575495769147	0	0.214936214974368	0.0903898390548731	0.238586614290589	3.97819405058882
ENSMUSG00000027556	Car1	0.290601760699087	0.221605924180643	0.284601478796399	0.372592009769838	0.246597543687298	0.136550675003266	0.232210564475847	0.132917852182258	0.170303636757856	0.249874211959935	0.316666586323286	2.48223360560598
ENSMUSG00000026835	Fcnb	0.272602301432374	0.0439735745453031	0.158524054767673	0.0771473361910575	0.120177688912943	0	0.112876987981605	0.124262320135674	0.121128239843059	0.276796896011232	0.407964144782073	3.02261605400645
ENSMUSG00000005628	Tmod4	0.273263491774699	0.225214589646279	0.446045572563747	0.40193447406788	0.183313591577511	0.253890947901678	0.326381193836849	0.382913897932008	0.322441192189526	0.114326778196773	0.569725949232616	3.82772653474072
ENSMUSG00000073400	Trim10	0.0502478304380585	0.266700329558408	0.142621769561805	0.218857323956113	0.142247889985075	0.0521250664903591	0.216359782898362	0.170158982473429	0.0971413805587101	0.171395893923487	0.303233959136603	2.76743029593919
ENSMUSG00000029158	Yipf7	0.0463332177188229	0.140109058512345	0.04529552175046	0.124997910168983	0	0	0.0423613565402414	0.0467495193787745	0.0455394505618462	0	0.193574448691736	2.18750966426277
ENSMUSG00000008843	Cldn13	0	0	0	0.141954904958623	0	0	0.0950274753878681	0	0	0.122305301924478	0.219152152112959	2.25203367609032
ENSMUSG00000017817	Jph2	0.356709405991349	0.358895375102866	0.449423064700307	0.482925474221041	0.41916276344084	0.442664267075365	0.414603302844131	0.452049506704831	0.441808807813655	0.461694108921352	0.646754683165159	3.34973959438002
ENSMUSG00000031004	Mki67	0.125417321164273	0.214644466269119	0.187671517724192	0.173455803401738	0.177400993552714	0.162045366291483	0.148166251137633	0.173148682846599	0.208148260999072	0.247800431622755	0.42560076143745	2.52490071246461
ENSMUSG00000009350	Mpo	0.202951812004304	0.0847662604515944	0.155166010884612	0.161108739198224	0.226330640708793	0.0679761923267408	0.2130405920573	0.0980859515558077	0.141110799878411	0.168726734930523	0.441325905944597	3.4863174086929
ENSMUSG00000058794	Nfe2	0.0565062561055054	0.115320218798509	0.0552450521632889	0.0861572858534081	0.108164762202675	0.114936596459056	0.149791174430816	0.0755263195766703	0.0735901678004116	0.109672081028325	0.354182048339384	2.13086894196555
ENSMUSG00000040314	Ctsg	0	0.168739231937713	0	0.102193873658319	0.10754061853652	0	0.195353870567024	0	0.0552152381042534	0.0664075025804487	0.432299277793047	3.38458045790314
ENSMUSG00000004552	Ctse	0.0878044445684841	0.160477075976298	0.0858651847899785	0.0970807313059657	0.0689103847604874	0.0553111193778194	0.0646544035655975	0.122546117856288	0.229768343698099	0.218826094870539	0.254911433677957	2.85470699440371
ENSMUSG00000062694	Cav3	0	0	0	0	0	0	0.0445966322479849	0	0.094337414430206	0.0576864174421444	0.105200895983291	2.02091552582876
ENSMUSG00000047419	Cmya5	0.42125475656978	0.432655398333748	0.336257318558034	0.389944703214682	0.419009268602482	0.435084794483758	0.412566795155851	0.338297804644053	0.467461082681903	0.385929978155067	0.56566457543246	2.75291603341969
ENSMUSG00000028332	Hemgn	0.0450070054935306	0.240672013515136	0.0439985617451508	0.0620353065354731	0.107292973406939	0.091919316933345	0.0612889467444477	0.0675923461494688	0.0658549721713833	0.104590971785228	0.23176882315501	2.87452750509487
ENSMUSG00000028825	Rhd	0.458784961690647	0.391745311825006	0.573202177115198	0.453270971201961	0.396391418738041	0.552229362648525	0.472376026115173	0.682109325731431	0.425828466072381	0.500349785472034	0.410814872348154	3.17897492512836
ENSMUSG00000053093	Myh7	0.181898733038247	0.334152985156288	0.21224341917344	0.243886148810945	0.261463292526629	0.248032497730903	0.291863621623974	0.1834584218883	0.107555506181916	0.0995854029689604	0.0994347319573312	2.85550739548328
ENSMUSG00000027887	Sypl2	0.368335210767628	0.350011802074176	0.257515983624938	0.35305996710063	0.389608114098845	0.359584144996833	0.413541097052787	0.329787863982257	0.342484030069575	0.281756195282139	0.214080017682549	2.3262486162986
ENSMUSG00000025172	Ankrd2	0.366634959148244	0.500203370486056	0.398464702134033	0.22300496800157	0.645205686452177	0.419961307943117	0.411660401077246	0.524039669453045	0.320505605175599	0.280417654631484	0.261723083141221	4.10374136240064
ENSMUSG00000039891	Txlnb	0.590703055087446	0.437097018853394	0.502602697978198	0.444463290062044	0.522812164005537	0.521240056336066	0.453726174018553	0.486648781295049	0.504922578798555	0.434668739145533	0.593438814569417	2.65420359499548
ENSMUSG00000105906	Iglc1	0.232982665332249	0	0	0	0	0.125604122726127	0.21414533500595	0	0	0	0.132758433810612	3.38655914056025
ENSMUSG00000095079	Igha	0.123627049164098	0.107906891954737	0	0.0197502757583044	0.10119545065838	0	0.0765021674101091	0	0	0.0746064173720996	0	2.22677687479725
ENSMUSG00000035296	Sgcg	0.14525039338499	0.0924782888150407	0	0.0279783140859042	0.220533852102007	0.150496942671947	0.133180236109583	0.0896796640829141	0.115383985678362	0.170779053612891	0.0657141988087014	2.45635340621949
ENSMUSG00000020061	Mybpc1	1.30313306576311	1.29064357482416	1.33841028357704	1.25157783759172	1.43071931649036	1.22150289920947	1.31289932010785	1.34156146591847	1.36751930724962	1.60081392945817	1.2755866095173	5.05490736197008
ENSMUSG00000029306	Ibsp	0.253846054249125	0.0566925864404981	0.129616032324343	0.236133829012325	0.177906587273985	0.110870774245478	0	0.158961281713142	0.179286144292307	0.213837016200295	0.225626501059082	2.92860590834383
ENSMUSG00000079588	Tmem182	0.197213749792885	0.0854692988829631	0.330752612144163	0.233918623884752	0.245595693915472	0.204208362814097	0.056752700797755	0.142052281692461	0.194002228234217	0.231169130676665	0.0901053867920673	2.99689030203718
ENSMUSG00000020722	Cacng1	0	0.136898428938735	0.169301362086267	0.122119076192423	0.168861543392195	0.0469306802762873	0.0413583133091135	0.045644207092012	0.0444623108811524	0.0535151038528563	0	2.54562480917205
ENSMUSG00000038403	Hfe2	0.258429844512158	0.292522853512154	0.427695978557471	0.262401328986071	0.363763331448182	0.267402060781503	0.34331317612443	0.16192700438839	0.254306192425458	0.0656392226928866	0.202945338323885	4.02436024378381
ENSMUSG00000022519	Srl	0.973643623116263	0.968817358423216	1.12618717087251	0.996024881802913	1.07501420217498	0.931599740622652	0.967161620591593	1.08636572884456	0.993542594295623	1.09395086983889	1.08803842012637	3.88880286153017
ENSMUSG00000041476	Smpx	0.0250113572720289	0.0260435744598905	0.118292346334683	0.0683205113608132	0.140460496305396	0.0259542470053765	0.0453492540499346	0.145200488215899	0.0245797593394063	0.0296258193071553	0.0544601797117817	2.69769953530307
ENSMUSG00000078815	Cacng6	0	0.029928754952276	0.160914052197643	0	0.028019885783693	0	0.0520629402265882	0.112673119908168	0.028248698284157	0.0340391251386209	0.0624937313965358	2.06957921751795
ENSMUSG00000027077	Smtnl1	0.124815155607504	0.0663518827714035	0.234653788142218	0	0.0922775356739796	0.0980881890168207	0.114376476739265	0.2136124345137	0.180393537698613	0.181440206857974	0.0354122079073902	3.28690405364207
ENSMUSG00000076666	Ighv14-4	0	0	0.288695474983522	0	0	0	0	0	0	0	0	3.04431900685214
ENSMUSG00000013936	Myl2	0.113179426829304	0.226527718758182	0.137098010438518	0.249254986231926	0.110407528540441	0.225802008412608	0.128475294512369	0.270093751552931	0.189452311033579	0.225813743097624	0	4.12382095923844
ENSMUSG00000021798	Ldb3	2.12852122060242	2.07383633175948	2.05217976498563	2.00712745411887	2.01276136893661	2.02936031462656	1.9493273063238	2.09649497286429	2.00075310877831	2.00460199086394	2.02231012005389	4.02032352069951
ENSMUSG00000006221	Hspb7	0.193681298876775	0.104109559057706	0.207206465182449	0.128251769483631	0.0786224746168645	0.162615976015947	0.0373625463904297	0.231418064989511	0.0984045984523738	0.247934044737046	0.171756053982338	3.85484367463699
ENSMUSG00000091694	Apol11b	0.0459621594718712	0.139022233475609	0.0226412432575756	0.083855314751047	0.130461470941466	0.0709446393593084	0.0828538818257501	0.177175634595417	0.0889776060603522	0.0543697686595923	0.14641920423174	2.20386989142888
ENSMUSG00000030996	Art1	0.0788190786119488	0	0	0	0.0768663940687579	0.0817338765871705	0	0.226505780053973	0	0	0	3.41308463068103
ENSMUSG00000038239	Hrc	0.259170876745462	0.0953554587352217	0.234240863926846	0.222493853658961	0.346752140614807	0.404290144023007	0.20129121804695	0.281118550311702	0.133146480572237	0.1592880430447	0.217034440497998	4.10780131139628
ENSMUSG00000022215	Fitm1	0.16757873696272	0	0.111360567285688	0.105549850663315	0.163548200417226	0.118011634947345	0.104298564110433	0	0.0570589262491422	0.0686161062086585	0	2.89567478748317
ENSMUSG00000027868	Tbx15	0.0746266820459071	0.0158684133893105	0.142428466658502	0.135071139189057	0.0727752614829203	0.0469306802762873	0.054885074805324	0.0605435771217702	0.0297932686514957	0	0.12886050495519	2.13603233909874
ENSMUSG00000026407	Cacna1s	0.026052026154923	0.00909905467904067	0.0421945904746922	0.094067486993623	0.0748822401963601	0.00906766225920099	0.0626258512579691	0.0521050857979885	0	0.020644115286201	0.120155768283054	2.47788691106556
ENSMUSG00000028834	Trim63	0.0398368290048794	0.0817853799856536	0.149834843099742	0.107875834542459	0.038836898815831	0.0615602948186153	0.0893696788205121	0.117375380498746	0.0391528516747445	0.0927925109296134	0.147676109072518	2.83906597266355
ENSMUSG00000042895	Abra	0	0.0663150772836227	0	0.115680765110879	0.0922268033736288	0.0660907490843611	0.0294388436046958	0	0.0316580576201361	0.0381381493601277	0.0353923547815104	2.03259177823897
ENSMUSG00000028116	Myoz2	0.0494469232093174	0.0173614164843791	0.0483406530830963	0.0754894667289423	0.0482097773946715	0.116968491387195	0.0152287446310592	0	0.0163828253239327	0.0961885504118668	0.0893906972430987	2.32737497481066
ENSMUSG00000071540	3425401B19Rik	0.0508308346724845	0.0107382226658932	0.020083523871234	0.101553439181091	0.0495596557425573	0.0834661818495981	0.00941648732481856	0.0207340281038184	0.0401065308694189	0.0122241632775643	0.0225850649450119	2.18751152654526
ENSMUSG00000031461	Myom2	0.0193200503086731	0.00673756326344771	0.0375228028858156	0.137105843829751	0.103602143773495	0.0133974969785595	0	0.0514131773963365	0.0315059576880895	0.00767137016087811	0.0071136372632924	2.98645026995539
ENSMUSG00000019787	Trdn	0	0.0391971437458581	0.0123728369748212	0.102084589929875	0.0842351623091487	0.0518528508118454	0	0	0	0	0	3.48878505840425
ENSMUSG00000075307	Klhl41	0.130124250311823	0.113610058551301	0.0860958985279873	0.177438526142984	0.166906891069136	0.134849596968465	0.0205738697983152	0.172487239004226	0.0439255132707975	0.0785972206229331	0.073011305042675	3.73100893979417
ENSMUSG00000062077	Trim54	0.077803826153222	0	0	0.0364819468792829	0.0758756375985537	0	0	0	0	0.0918534390503211	0	3.11132712487854
ENSMUSG00000049641	Vgll2	0	0	0	0	0	0	0.0314155124407336	0	0	0.080265229667172	0	2.27960601805272
ENSMUSG00000031382	Asb11	0.039767820616351	0	0.0195685342336573	0.0548512825225984	0.0950378624611314	0	0.0182903430723245	0	0	0	0	2.00091983271504
ENSMUSG00000026950	Neb	0.0428897455741339	0.0313984133971902	0.0357160028127019	0.0629906200600754	0.120023172831125	0.0619175450584497	0.0526843189710677	0.0325777651649329	0.0400754060632271	0.0631573747701332	0.0424643983045019	2.63201655472638
ENSMUSG00000035923	Myf6	0	0	0	0	0.0869675051562233	0	0	0	0	0	0	2.16110489422944
ENSMUSG00000044086	Lmod3	0.0509165182400626	0.0267425444071453	0	0.0471279544907771	0.0496432333922436	0.0785195418400493	0.0234668369564923	0	0.0500455853592068	0.0602116491932552	0.0282243846823147	2.9236566957887
ENSMUSG00000030470	Csrp3	0.0423501404944441	0	0.0208486896416496	0	0.0207917077037212	0.0221356520217836	0.0387151595399753	0	0.0209619216051274	0	0.0692213687131021	3.2568904839421
ENSMUSG00000061462	Obscn	0.084864821402237	0.0706672795948693	0.0774794803427383	0.0522950421637242	0.0772718033163225	0.0782629491624747	0.0551595211521502	0.0666000872381638	0.0723331170004573	0.057751004888247	0.0869183326119651	2.34333475611669
ENSMUSG00000033044	Dhrs7c	0	0	0	0	0	0.0313981070721815	0.0276523578175502	0.0305329184730223	0	0.035830272144749	0	2.43454523622726
ENSMUSG00000073375	Lrrc30	0	0	0	0	0	0	0.0294885433255911	0	0	0	0	2.25543007410661
ENSMUSG00000028396	2310002L09Rik	0	0	0	0	0	0	0.0240815297440192	0.0265935341846862	0	0	0.0289624507998874	2.07868842084087
ENSMUSG00000038201	Kcna7	0	0.0170106948088219	0.0159649066199314	0.0151055521108647	0.0472459938791501	0.0337074533964299	0	0.0164827700521522	0	0.0193588061019873	0	2.6843560673583
ENSMUSG00000027022	Xirp2	0.00478352379653533	0	0.00933465164736389	0.0479154154474162	0.0368810864608905	0.0049651690373072	0.0217091573757332	0.0239757448152539	0.00470040965890994	0	0	3.06609177662628
ENSMUSG00000029683	Lmod2	0	0	0.0556838565569954	0.026603438652042	0.0555334802567011	0	0	0.0290184619270366	0.0282628553288259	0	0	4.05082891180677
ENSMUSG00000033196	Myh2	0	0.0249148305520692	0	0.0147918021660766	0.105753534503193	0.00832401830500983	0.0433962869698621	0.101823476810498	0.00788064036865078	0	0.00881880259055642	5.11308005148513
ENSMUSG00000030592	Ryr1	0.133434160039373	0.118627113437279	0.116333769026304	0.193651842415242	0.240919549269628	0.090213794118945	0.176583976379884	0.110144315318582	0.0708047312768178	0.0761871752766933	0.0624571934643019	2.69470664341539
ENSMUSG00000044951	Mylk4	0.151038267801937	0.191581442249768	0.228114312269009	0.310398343816808	0.332748794194999	0.103170351340805	0.191891206662436	0.160826797108204	0.114940573123194	0.107050201807596	0.137469724943841	4.02958457848557
ENSMUSG00000070385	Ampd1	0	0.016753292128319	0	0.208489459409799	0.191642854483107	0	0	0.0162333103751582	0	0	0.0176850030086198	3.0619876353989
ENSMUSG00000027470	Mylk2	0	0	0	0.321053054318342	0.194750331259411	0.0200498754257231	0.0350860346952104	0.0577128870567993	0.0377254181862043	0	0	4.1571632919929
ENSMUSG00000024471	Myot	0	0	0	0.282647823964757	0.189560352483723	0.104042878405949	0	0.195848003228013	0.0501791803134484	0	0	5.13667263482615
ENSMUSG00000021622	Ckmt2	0.181248208835363	0	0.109014743245354	0.230494048041234	0.449202249528027	0.0780394735266064	0.102096294640305	0.216739432460928	0	0	0.0418713542697706	5.79168061960471
ENSMUSG00000056328	Myh1	0.0268524004324245	0	0.0434834771057562	0.127790864918773	0.377454017672013	0.00934793338281404	0.016403818998264	0.11390521799914	0.0176464060217889	0.0318027988542027	0	6.348972515808
