# Supplementary material for: Temporal Changes of Spinal Transcriptomic Profiles in Mice With Spinal Nerve Ligation
Source: Front Neurosci. 2019 Dec 17;13:1357. doi: 10.3389/fnins.2019.01357 (PMC6928122; doi:10.3389/fnins.2019.01357)
Supplement: Supplementary file 3 [file Data_Sheet_2.CSV]

Regulation	Ensembl ID	log2 Fold Change	Adj.Pval	Symbol	Chr	Type	sham28d1	sham28d2	sham28d3	snl28d1	snl28d2	snl28d3	sham7d1	sham7d2	sham7d3	snl7d1	snl7d2	snl7d3
Up	ENSMUSG00000061723	3.10089505275685	4.22e-01	Tnnt3	7F5	protein_coding	0.856444352775165	0.267350584286851	0.77614117837645	0.39461828003612	0.449267687283234	0.330457929888562	2.46350465505087	0.393263373243727	0.408947576511649	2.71194453805661	8.93445706349618	0.921999161524004
Up	ENSMUSG00000031972	2.96997391061394	4.71e-01	Acta1	8E2	protein_coding	1.219985206789	0.480530394287072	1.04705622540568	0.384463630666354	0.494875224110038	0.807028157496867	2.42119526656327	0.916233211629442	0.684643149760098	2.53581849001674	9.45165504137378	0.944519828404103
Up	ENSMUSG00000031097	2.83689138973968	4.27e-01	Tnni2	7F5	protein_coding	0.419679485676685	0.24996616586193	0.527464156524454	0.121274981790848	0.209992152314365	0	1.13185495793067	0.341311718612866	0.15151021377786	1.77907398260294	7.95374468371951	0.402532393217988
Up	ENSMUSG00000007877	2.56225932701145	4.85e-01	Tcap	11D	protein_coding	0.577387471192257	0.431382062210792	0.383985780669017	0.835704548067776	0.498112222213443	0.171079186823499	1.0450082654359	0.467970023291662	0.285191757660263	1.00620129994062	7.88591889234559	0.592827835135949
Up	ENSMUSG00000030730	2.55103663757746	4.53e-01	Atp2a1	7F3	protein_coding	0.0476021409350202	0.0947426689028728	0.099314948755286	0.0358648689416593	0.0789039696827411	0.095793725819076	1.01856437762756	0.115798898997038	0.0835108469994127	1.14127553971787	7.32556065302898	0.404147843609535
Up	ENSMUSG00000030672	2.49896256655035	4.38e-01	Mylpf	7F3	protein_coding	1.51958791107271	1.24961773087112	1.30900244986995	1.0789828631688	1.34824178369366	1.13670345542102	2.06221513098744	1.34434097853191	1.26591067455339	2.495757625107	8.20018077481394	1.47341608380285
Up	ENSMUSG00000057003	2.48805832830718	4.44e-01	Myh4	11B3	protein_coding	0.191788485543118	0.0224623598130321	0.185604558544834	0	0.0278534007649731	0	0.9805204045302	0.0258985036331311	0.0961068164170743	1.45533290439674	6.98250816701042	0.128859638094794
Up	ENSMUSG00000061816	2.46975547208484	4.57e-01	Myl1	1C3	protein_coding	0.399098756507727	0.268820667924086	0.462922920199676	0.144695089220915	0.104866215553207	0.157166684628829	1.09785673224611	0.316370587044446	0.110931586654857	1.3362440843166	7.23040197748673	0.367779260396597
Up	ENSMUSG00000068697	2.12422521361059	4.75e-01	Myoz1	14A3	protein_coding	0	0	0.25276606347564	0	0	0.0436879934028123	0.593951006759772	0.0399397649563438	0	0.750249291339896	6.16946237540092	0.0868547458070546
Up	ENSMUSG00000030399	2.10838188399141	4.92e-01	Ckm	7A3	protein_coding	0.111139806991144	0.0684780771200705	0.117778219286717	0.10448672450309	0.164501812670201	0.0579322753529125	0.85751753898686	0.15344969418032	0.19189521421289	0.87438645200737	6.44997547149257	0.203646175854358
Up	ENSMUSG00000025488	2.09704862897222	3.96e-01	Cox8b	7F5	protein_coding	1.26076202014682	2.25738266572779	1.81139514154168	1.91851635738069	2.04673206373013	1.57445800909885	1.25844605787725	1.38154335650613	1.94933612061113	2.05286707342203	6.75164025652779	2.07596409196136
Up	ENSMUSG00000006457	1.92656099522561	4.67e-01	Actn3	19A	protein_coding	0.786983385471502	0.666437134294199	0.638339517048402	0.824703144834211	0.434249584886	0.553268344866744	0.993794632402458	0.702719523429692	0.679359459595807	1.48772965859188	6.11036852231826	0.557458420194659
Up	ENSMUSG00000028464	1.908133668081	3.87e-01	Tpm2	4A5	protein_coding	2.49853109365324	2.69693895383147	2.57400673190434	2.75412515662284	2.59439988721519	2.53274702882776	2.36321086495015	2.35279161090059	2.49675889762632	2.92583613989883	7.17230330450847	2.83902293331276
Up	ENSMUSG00000000031	1.86875059084676	2.72e-01	H19	7F5	lincRNA	0.278678141558504	0.110491060879725	0.23156228939447	0.453093557629323	0.199532225060023	0.16015598459022	0.297299648389849	0.16672626931569	0.295280387168041	1.77994878196379	4.09378977980923	0.491819515640848
Up	ENSMUSG00000027073	1.85716475393608	4.85e-01	Prg2	2D	protein_coding	0.722061200786681	1.00995418049795	0.259574857488693	1.06806176439764	0.842406450700508	0.307286068490982	0.404766364736298	0.684226858102307	0.759016578239588	1.0067331950264	5.84806027529243	0.564710592567582
Up	ENSMUSG00000024471	1.80853603651173	4.71e-01	Myot	18B3	protein_coding	0	0	0.104042878405949	0	0.0501791803134484	0	0.189560352483723	0	0	0.282647823964757	5.13667263482615	0.195848003228013
Up	ENSMUSG00000027559	1.70259793279588	4.59e-01	Car3	3A1	protein_coding	0.880779495418348	1.1606670949477	0.953786679493038	0.938431020015742	1.05514923315082	0.80724388632569	1.31535975133496	0.741538282574423	0.923575048356927	1.24699882971492	5.66418733352881	1.17708071741022
Up	ENSMUSG00000026208	1.68465253693669	4.79e-01	Des	1C4	protein_coding	0.446243583884141	0.50071979976236	0.731237013116841	0.823225959130909	0.448341870901001	0.277339732131208	0.550677197021675	0.615586387761443	0.400688588261969	0.770059773117233	5.27364598001826	0.577204030719656
Up	ENSMUSG00000038670	1.67053192295857	4.59e-01	Mybpc2	7B3	protein_coding	0.392033103050409	0.393646348812288	0.588050560895939	0.408387242579493	0.572562877230634	0.375706692910262	0.640009853842738	0.335184837107546	0.350987889290216	0.891796265824007	5.03071461475257	0.415267468539644
Up	ENSMUSG00000020475	1.54424696238393	4.71e-01	Pgam2	11A1	protein_coding	2.06821255995967	2.33506383065893	1.98179711247921	2.15000634566826	2.28175016037364	1.90574616312737	2.28606509693555	2.25159863458275	2.02103978581856	2.4387815046509	6.49691878054728	2.25574411929045
Up	ENSMUSG00000024659	1.5358339333876	3.49e-01	Anxa1	19B	protein_coding	0.753396481402121	0.90204705895459	1.15010511834285	2.17212020877968	0.427342530231401	0.417494071300765	0.632332084522119	0.75057481150001	0.817805935748491	1.73408368913971	3.96673946093161	1.1073914818621
Up	ENSMUSG00000065037	1.4622327836071	3.36e-01	Rn7sk	9E1	misc_RNA	4.03450878319072	3.23470543352212	2.88031644822141	4.0645811652343	2.54651862513986	3.548109645821	1.88524439614466	3.9008094332123	1.70203914269473	3.5981833454395	4.67266633960649	3.60394163782701
Up	ENSMUSG00000004655	1.44903072709766	4.71e-01	Aqp1	6B3	protein_coding	0.199121844006977	0.553017346881873	0.190911778957216	1.40551661652274	0.142957502196763	0.145366107248169	0.373156950519329	0.336528570335145	0.191532660776463	0.868645360328413	4.17448824057312	0.205176762022391
Up	ENSMUSG00000065530	1.44381871210531	3.21e-01	Mir99a	16C3.1	miRNA	1.76238305208163	1.2941439316208	0	0.742638407507803	1.13936132880347	0	1.48000426955213	0	0.711546319420588	2.96150365667781	2.40102354588482	1.16047952272601
Up	ENSMUSG00000027470	1.43536428913781	4.82e-01	Mylk2	2H1	protein_coding	0	0	0.0200498754257231	0	0.0377254181862043	0	0.194750331259411	0.0350860346952104	0	0.321053054318342	4.1571632919929	0.0577128870567993
Up	ENSMUSG00000007122	1.40700086723598	4.72e-01	Casq1	1H3	protein_coding	1.42968337658604	1.40332915584057	1.23555709912607	1.83971936924505	1.40219372575328	1.29149873488432	1.40570200468718	1.62537227738884	1.18552605573985	1.69737721069382	5.31401390201034	1.42621182681966
Up	ENSMUSG00000013936	1.39258638507077	4.84e-01	Myl2	5F	protein_coding	0.137098010438518	0.225813743097624	0.225802008412608	0	0.189452311033579	0.113179426829304	0.110407528540441	0.128475294512369	0.226527718758182	0.249254986231926	4.12382095923844	0.270093751552931
Up	ENSMUSG00000006014	1.36692424351022	1.77e-01	Prg4	1G1	protein_coding	0.240838910839846	0.287545298014661	0.254570710607988	0.585916631786337	0.1736026576415	0.279525166743579	0.35707693546348	0.236613835796936	0.207793823153985	2.50880264847599	0.961650162535541	1.43180451393355
Up	ENSMUSG00000002500	1.36124664078609	4.75e-01	Rpl3l	17A3.3	protein_coding	0.813309518374638	0.573740164518931	0.747312218565226	0.781675289060295	0.607341319739558	0.682900436523466	0.625519691665249	0.550183445297995	0.265177059117883	0.641158531126459	4.30939553773589	0.574066049577038
Up	ENSMUSG00000006221	1.33147297634838	4.81e-01	Hspb7	4D3	protein_coding	0.207206465182449	0.247934044737046	0.162615976015947	0.171756053982338	0.0984045984523738	0.193681298876775	0.0786224746168645	0.0373625463904297	0.104109559057706	0.128251769483631	3.85484367463699	0.231418064989511
Up	ENSMUSG00000001348	1.33117090525215	3.34e-01	Acp5	9A3	protein_coding	0.283410720099983	0.159786912717791	0.206285831408748	0.436059925784489	0.313254006329724	0.229909731500211	0.338653699924467	0.345282933427016	0.269827889595888	1.24416939249297	3.32585408320825	0.377253763002594
Up	ENSMUSG00000030218	1.32108711975053	2.13e-01	Mgp	6G1	protein_coding	3.6734227355933	4.04509995964739	4.45350928781059	4.7855773156287	3.32535685494026	3.33386319356306	3.36129569608326	3.76959596830552	3.32300377634144	5.28595506352937	4.65826100776555	4.47294072868688
Up	ENSMUSG00000065147	1.30086855420255	1.77e-01	Snora31	14D3	snoRNA	2.28922755770722	1.96518537683023	2.74806760866862	1.7468784276203	2.20429866163821	2.40176339454271	1.13290387723314	2.29624833491869	1.54234476687849	2.96150365667781	2.95018985267833	2.96240913228182
Up	ENSMUSG00000005628	1.29255517722666	4.66e-01	Tmod4	3F2.1	protein_coding	0.446045572563747	0.114326778196773	0.253890947901678	0.569725949232616	0.322441192189526	0.273263491774699	0.183313591577511	0.326381193836849	0.225214589646279	0.40193447406788	3.82772653474072	0.382913897932008
Up	ENSMUSG00000059108	1.28365291798297	4.51e-01	Ifitm6	7F5	protein_coding	1.44614016000746	1.88933082314406	1.29300981834138	2.77059682467869	1.28994095869365	1.80748727336377	1.05312555823383	1.55930285844071	1.7547334867815	1.69743920758851	4.70381458499333	1.81686686482311
Up	ENSMUSG00000075307	1.25994796184088	4.90e-01	Klhl41	2C2	protein_coding	0.0860958985279873	0.0785972206229331	0.134849596968465	0.073011305042675	0.0439255132707975	0.130124250311823	0.166906891069136	0.0205738697983152	0.113610058551301	0.177438526142984	3.73100893979417	0.172487239004226
Up	ENSMUSG00000027907	1.25658704840554	2.91e-01	S100a11	3F2.1	protein_coding	3.0538341843838	3.28909543210984	3.53445080234174	4.43551846034915	3.4216484172969	3.02905896902334	3.81255922283331	3.47169196678832	3.43468279230009	4.99106009299601	5.76900992711396	3.72862510702835
Up	ENSMUSG00000034127	1.22344576750704	1.77e-01	Tspan8	10D2	protein_coding	0	0.0868162848282005	0.148655359978037	0.36459193403938	0.0365873251575455	0.0372270605062854	0.0716930490052586	0	0.0387566884469881	1.29264246001393	1.95365314236689	0.534491437592532
Up	ENSMUSG00000051839	1.20749114186485	4.71e-01	Gypa	8C2	protein_coding	0.117857136639718	0.271041419816471	0.154480805307041	0.541104807014551	0.146635007305052	0.0912971717715171	0.0599695964382744	0.162583631771221	0.422491911063214	0.288558076813088	3.56794569253569	0.411014795518483
Up	ENSMUSG00000030996	1.18757467222208	4.85e-01	Art1	7E2	protein_coding	0	0	0.0817338765871705	0	0	0.0788190786119488	0.0768663940687579	0	0	0	3.41308463068103	0.226505780053973
Up	ENSMUSG00000023046	1.17968681282897	4.14e-01	Igfbp6	15F2	protein_coding	3.44091399028288	3.18701255601417	3.71227768009426	4.44741738545738	1.63658411710204	2.08941261574162	2.79956464245627	3.50524069670634	2.72030090367354	4.63486356723511	3.90497879437282	4.02432431971514
Up	ENSMUSG00000015568	1.16181744456534	4.86e-01	Lpl	8B3.3	protein_coding	0.777069099860769	1.01354037368776	0.914861102689005	1.40678024524415	0.83244007666698	0.705707198838578	0.794482608713825	0.791390719619415	0.835933191088348	0.915054372671112	4.08722174846257	0.904982731983919
Up	ENSMUSG00000001506	1.12331838005275	4.94e-01	Col1a1	11D	protein_coding	1.99054283464413	2.45998449638293	3.31531544360643	3.71170246800242	1.2376058672796	1.59967501932524	2.14037221816975	2.90643854093946	1.9225621384736	3.03669333392263	4.53208793108555	2.77054677273288
Up	ENSMUSG00000025129	1.11774910222097	3.99e-01	Ppp1r27	11E2	protein_coding	0.0709762891744129	0	0	0	0.266411907569401	0	0	0	0	0.308586062750104	2.83524887199306	0.209412371919734
Up	ENSMUSG00000048416	1.11513394098914	4.29e-01	Mlf1	3E1	protein_coding	0.582637282981898	0.63148523303789	0.742163211536604	0.664942600884009	0.423436268424997	0.700340071082678	0.745586955146304	0.397212779437856	0.470640626079449	0.677189708747661	3.47646697256264	0.805185502320718
Up	ENSMUSG00000026628	1.10407399021577	4.64e-01	Atf3	1H6	protein_coding	0.366026181605077	1.15517799043411	0.655516023612141	0.808741840109904	0.503265590790816	0.529352784860428	3.18873080683762	1.1357324168063	1.29993693194969	4.1839339695407	2.93103256676616	1.82165558993405
Up	ENSMUSG00000020216	1.09815057264733	4.70e-01	Jsrp1	10C1	protein_coding	0.99398113829211	0.546281769453405	0.580819271190372	0.373458755846814	0.611527228047168	1.01060726134142	1.17038833542717	0.772721963963269	1.1252359517283	1.3319204835532	4.01365032227666	1.01722716323087
Up	ENSMUSG00000024610	1.09433439355203	4.85e-01	Cd74	18E1	protein_coding	1.96172590414685	2.46445124530213	2.90167376383105	3.98504503696202	1.41332056450243	1.65279113286939	2.54588832991918	2.55309695860442	1.84253920026323	3.13297913941599	4.34852387680999	2.74302465321695
Up	ENSMUSG00000049134	1.09329915962298	4.82e-01	Nrap	19D2	protein_coding	0.586174020186732	0.919438262460735	0.756957231028158	0.546841706956452	0.725150934913062	0.548297229452801	0.45007312906047	0.636039901041452	0.739626127423379	0.70876872780102	3.70116139673084	0.695706511862389
Up	ENSMUSG00000024049	1.08634925324403	4.89e-01	Myom1	17E1.3	protein_coding	0.503991955377142	0.662217583598438	0.752247326633105	0.862195462596581	0.534049760914952	0.541933814372687	0.616535475385021	0.596766925308109	0.464592187924444	0.571705047204257	3.66667601795675	0.698561283188664
Up	ENSMUSG00000069919	1.08330599527861	4.50e-01	Hba-a1	11A4	protein_coding	6.29497836704333	6.58293921299445	6.46476089576704	7.94467930454056	6.60344678362752	6.27670709431314	6.56213652865606	6.15173046484616	6.52271939962889	6.43476088310083	8.98138084197805	7.07036265388806
Up	ENSMUSG00000031636	1.0712002121931	4.90e-01	Pdlim3	8B1.1	protein_coding	0.529562746214915	1.03344035007228	0.836029648996682	0.916403871917974	0.760135766384954	0.659811130720377	0.668749418386041	0.612997450407665	0.75087199374416	0.822993481109693	3.73561610971566	0.687609908291819
Up	ENSMUSG00000073940	1.05882498363516	4.86e-01	Hbb-bt	7E3	protein_coding	4.27510158116825	4.44271863413796	4.19149055520477	5.13643748698554	3.96576533975892	3.77365015805339	4.58156555763981	4.06688446982065	4.8283970886408	4.2113765269078	7.15314871990956	5.2887968201894
Up	ENSMUSG00000098960	1.05653377993879	1.92e-01	Mir7056	7B3	miRNA	0	1.37851570219075	0.765504124411431	0	0	0	0	0	0	0.698944208231141	1.23129416669388	1.23936296489134
Up	ENSMUSG00000065537	1.05606485064306	2.14e-01	Mir132	11B5	miRNA	1.12311300919935	1.65327303536947	0.701083522511757	0.733816413246558	1.12737579345873	0.680590611014815	1.12096322818548	0.632603071762423	0	1.41771547401423	1.48915435136049	2.01489102650234
Up	ENSMUSG00000032643	1.0493122109151	4.07e-01	Fhl3	4D2.2	protein_coding	0.961365486198302	1.08529646145994	1.3481812009562	1.67088893132123	1.18746414052641	1.15654586017823	0.924836642078558	1.12898657086161	0.858040194953698	1.13869599007797	3.61134335524796	1.30976069531322
Up	ENSMUSG00000099181	1.04887091373721	1.67e-01	Mir6905	10A4	miRNA	0	0	0.668999169846792	0	0	0	0	0	0	0.609156078792525	1.43508058854321	1.10237607387589
Up	ENSMUSG00000025270	1.0372835266922	4.20e-01	Alas2	XF3	protein_coding	1.28686873700982	1.5190433444107	1.56520714609604	2.42995395789537	1.45453478843493	1.40904809965827	1.47240977180149	1.31989763732981	1.77162818551987	1.45662919774498	4.00954797276222	2.20960900422057
Up	ENSMUSG00000050335	1.03337214665283	4.50e-01	Lgals3	14C1	protein_coding	0.757483223864148	1.19886663204134	0.830212302327648	1.96233848883542	0.830641715894521	0.618533548036108	1.07450154053373	0.940239028915602	0.814217705159119	1.63137139771581	3.45010814458392	0.847595172267205
Up	ENSMUSG00000017817	1.03068437797269	4.88e-01	Jph2	2H3	protein_coding	0.449423064700307	0.461694108921352	0.442664267075365	0.646754683165159	0.441808807813655	0.356709405991349	0.41916276344084	0.414603302844131	0.358895375102866	0.482925474221041	3.34973959438002	0.452049506704831
Up	ENSMUSG00000029306	1.02970061511827	4.63e-01	Ibsp	5E5	protein_coding	0.129616032324343	0.213837016200295	0.110870774245478	0.225626501059082	0.179286144292307	0.253846054249125	0.177906587273985	0	0.0566925864404981	0.236133829012325	2.92860590834383	0.158961281713142
Up	ENSMUSG00000070385	1.02610475285748	5.00e-01	Ampd1	3F2.2	protein_coding	0	0	0	0.0176850030086198	0	0	0.191642854483107	0	0.016753292128319	0.208489459409799	3.0619876353989	0.0162333103751582
Up	ENSMUSG00000091898	1.02513139458607	4.52e-01	Tnnc1	14B	protein_coding	1.40235053406351	1.34573796240969	1.18236372602943	1.28050857905919	1.16300391574785	1.31642752120517	1.2038821381115	1.43816684130428	1.02505509667373	1.57450166128193	3.98359121886251	1.18440537970327
Up	ENSMUSG00000036854	1.02265571921569	3.99e-01	Hspb6	7B1	protein_coding	2.29967176947467	2.51653834737484	2.29749154076464	2.6577783868635	2.45655613111675	2.19602920770825	2.25122603317965	2.17739356442076	2.31198954719038	2.44545983172412	4.81781635903926	2.54530011167448
Up	ENSMUSG00000031461	1.02154319471485	4.92e-01	Myom2	8A1.1	protein_coding	0.0375228028858156	0.00767137016087811	0.0133974969785595	0.0071136372632924	0.0315059576880895	0.0193200503086731	0.103602143773495	0	0.00673756326344771	0.137105843829751	2.98645026995539	0.0514131773963365
Up	ENSMUSG00000074218	1.01973518094813	4.25e-01	Cox7a1	7B1	protein_coding	2.92849108684282	3.25667802478096	3.30408933941611	3.7030803838691	3.24428597610848	3.0509599252621	3.03116695343019	3.11638447582923	3.35301029219111	3.48200351075836	5.78793111533138	3.28983263820518
Up	ENSMUSG00000028825	1.01794748846118	4.47e-01	Rhd	4D3	protein_coding	0.573202177115198	0.500349785472034	0.552229362648525	0.410814872348154	0.425828466072381	0.458784961690647	0.396391418738041	0.472376026115173	0.391745311825006	0.453270971201961	3.17897492512836	0.682109325731431
Up	ENSMUSG00000079588	0.995014504672734	4.92e-01	Tmem182	1B	protein_coding	0.330752612144163	0.231169130676665	0.204208362814097	0.0901053867920673	0.194002228234217	0.197213749792885	0.245595693915472	0.056752700797755	0.0854692988829631	0.233918623884752	2.99689030203718	0.142052281692461
Up	ENSMUSG00000031375	0.98805187902023	2.11e-01	Bgn	XA7.3	protein_coding	1.97071488395793	2.15432334403832	2.53288438974343	2.75427863483259	1.67159799583869	1.72077705810127	1.65476768085123	1.94366607275401	1.71801610037764	2.82457528682941	3.06124216250706	2.39478804170709
Up	ENSMUSG00000088832	0.984696628269247	2.20e-01	Gm23543	6C1	snRNA	0.450788542843528	0.918821365793809	0.831232840754165	0.868420629118367	1.68381419946395	0.459773281809253	0	0.425112134241921	0	0.760332101464581	1.52378356509519	1.09508635248989
Up	ENSMUSG00000025784	0.984281800079717	2.67e-01	Clec3b	9F4	protein_coding	2.91809038541167	3.14061930016989	3.83444594706174	3.622433245135	2.16184131937753	2.70166764625872	2.71398044852865	3.11575683944146	2.46489519815257	3.57995315890803	3.90070817089517	3.76681655655862
Up	ENSMUSG00000031312	0.979391126887121	4.73e-01	Itgb1bp2	XD	protein_coding	0.539873986177298	0.394890570945637	0.243240255342372	0.068532435990479	0.283683851982039	0.483432839631904	0.229486512172874	0.265329790570468	0.215678805325043	0.363105974071677	2.96885592563881	0.31670658901926
Up	ENSMUSG00000030220	0.975933274387984	3.69e-01	Arhgdib	6G1	protein_coding	1.42516855308226	1.4697101833301	1.32191727982772	1.95278046718136	1.46643534617654	1.16043917180151	1.42267378326282	1.44552672634419	1.33883385215206	1.92627444139081	3.68170921149315	1.52685053203906
Up	ENSMUSG00000054717	0.959502507590976	4.23e-01	Hmgb2	8B2	protein_coding	1.92670582066894	1.81035769212522	1.71624616889245	2.21956077390837	1.81238971949645	1.58972340155379	1.54378078187252	1.49650562671645	1.73315047839147	1.82414201172085	4.06813542418844	1.75966697384408
Up	ENSMUSG00000026043	0.952283468562629	4.18e-01	Col3a1	1C1.1	protein_coding	1.23062090146862	1.27984205242144	2.08533996784011	2.53527018334484	0.571301983814127	0.813866300378668	1.26436901882001	1.5625939209602	1.0600510737816	2.29941697306028	2.80542403308868	1.63902341310073
Up	ENSMUSG00000028834	0.95144174336092	4.98e-01	Trim63	4D3	protein_coding	0.149834843099742	0.0927925109296134	0.0615602948186153	0.147676109072518	0.0391528516747445	0.0398368290048794	0.038836898815831	0.0893696788205121	0.0817853799856536	0.107875834542459	2.83906597266355	0.117375380498746
Up	ENSMUSG00000010122	0.941694835849937	1.81e-01	Slc47a1	11B2	protein_coding	0.32519871162445	0.152660349396854	0.300934254545205	0.473069158662002	0.0651888097925339	0.0983667082881998	0.126560103205257	0.267842190961713	0.258214782791202	1.7803280177505	0.769908495180503	0.927465071576976
Up	ENSMUSG00000037206	0.93900051178968	4.21e-01	Islr	9B	protein_coding	2.3066711601452	1.92109298985302	2.97767019839966	3.25006440491726	1.14553912655007	1.52405895289959	2.11340503576763	2.60694295539753	1.76308404849509	3.27825301603951	2.94270047030294	3.07948008868683
Up	ENSMUSG00000001508	0.937647520896945	4.02e-01	Sgca	11D	protein_coding	0.265052834800307	0.14902381101975	0.28003610106443	0.489082314607312	0.467837980731122	0.185972264666934	0.181526539623751	0.22340650781832	0.131644644135783	0.46627137479583	2.55609108960803	0.327157789864828
Up	ENSMUSG00000021200	0.935952032763063	3.60e-01	Asb2	12E	protein_coding	0.70103557106609	0.59108853099608	0.641226884444289	0.800147079527551	0.843698701556206	0.501405632970248	0.598826519538218	0.814658058646689	0.495182397038144	0.920610146806026	2.85622179471974	0.939691131986471
Up	ENSMUSG00000033220	0.929948775989677	4.34e-01	Rac2	15E1	protein_coding	0.713965742463643	1.06231450402439	0.588133712309074	1.67395896250625	1.16099428957326	0.738393489816177	0.921407304465079	0.877747428978001	1.01702919923089	1.4372068569764	3.26364319971864	0.905180203947959
Up	ENSMUSG00000069917	0.91758208216311	4.96e-01	Hba-a2	11A4	protein_coding	3.94463651694753	4.26202644477794	3.97599439054113	5.62697276652947	4.22947216565961	4.15546122989414	4.49979420866186	3.88005019016878	4.16185526731489	4.03896822395862	6.4283098311916	4.82716785748464
Up	ENSMUSG00000084796	0.908702790326049	4.67e-01	Mir142hg	11C	lincRNA	0.51964216714172	1.03758811451052	0	0.9826287970283	0.195755667062418	0.373838270998438	0.65676299165427	0.344902372451852	0.206714296841423	0.864156497300924	2.69348918373636	0.376842350888413
Up	ENSMUSG00000089491	0.908424602833637	3.72e-01	Gm26363	5E4	snoRNA	0.554271455289551	1.09582629517534	1.58027037491246	0.610918017333657	0	1.54464676715651	0.553003991218452	0.907099108065587	0.998979204875551	1.21985989656267	1.54404706332617	2.42044915277166
Up	ENSMUSG00000041476	0.899789070021522	5.00e-01	Smpx	XF4	protein_coding	0.118292346334683	0.0296258193071553	0.0259542470053765	0.0544601797117817	0.0245797593394063	0.0250113572720289	0.140460496305396	0.0453492540499346	0.0260435744598905	0.0683205113608132	2.69769953530307	0.145200488215899
Up	ENSMUSG00000079278	0.896893063347037	2.63e-01	Tmem233	5F	protein_coding	0.0878493814942149	0	0	0	0.0225908824240795	0.0229878344480185	0.0444723732120632	0.06211236199757	0	1.11962295167686	1.67764097357389	0
Up	ENSMUSG00000092837	0.891850433080814	4.24e-01	Rpph1	14C1	ribozyme	1.88023108800997	0.670706435424839	1.02551312409843	1.67575560358396	0.166774396972485	0.805951282009159	0.16548569083832	1.31050188652216	0.176207875917829	0.942813820700341	1.85494816589141	1.529984765929
Up	ENSMUSG00000021388	0.891052505344117	4.06e-01	Aspn	13A5	protein_coding	0.58224715421986	0.989758674955433	0.937633152375686	1.07075497245598	0.820903872150895	0.717579751008026	0.643319550540395	0.970826142767021	0.815231432142759	1.10053425454339	3.04502812721225	0.956972259726887
Up	ENSMUSG00000078481	0.890904082408108	4.89e-01	Gm10944	10A1	protein_coding	0	0	1.38930487661271	0	0.820903872150895	0	0.815774788984505	0	0	0	1.73932365512345	1.74916338108538
Up	ENSMUSG00000005716	0.89007428101689	3.88e-01	Pvalb	15E1	protein_coding	6.70982119045448	6.87851662107692	6.64471218639507	6.47817660628582	6.82950135224246	6.5472771990033	6.62489837761649	6.65477141513115	6.75444799432167	6.98802162400423	8.87855565454143	6.83776335157431
Up	ENSMUSG00000000682	0.885943106206125	4.53e-01	Cd52	4D3	protein_coding	1.38126341720734	1.69010436626244	1.3196454254864	2.30587734730042	1.68102114709663	1.36473643975086	1.77279388960753	1.17290569308653	1.438675528119	1.79849111852442	3.71060674041859	1.53310657048843
Up	ENSMUSG00000030214	0.881557882161907	4.70e-01	Plbd1	6G1	protein_coding	0.102767031750695	0.383772115999374	0.304827370875445	0.676552439674587	0.180940852958118	0.0639582871574403	0.252696981357776	0.114731412360876	0.150786260681777	0.339567289601173	2.58090119183707	0.242419819447905
Up	ENSMUSG00000026574	0.881532196963259	3.38e-01	Dpt	1H2.2	protein_coding	1.44039017293401	1.71034920836824	2.16908591559229	1.84360504910082	0.561868907102377	1.09137253793215	1.04055603558424	1.49158297801391	1.18523686843608	1.76091856858257	2.87619783123487	1.72485607310655
Up	ENSMUSG00000040152	0.871513159828681	2.88e-01	Thbs1	2E5	protein_coding	0.975779964951867	0.589944856380999	0.748482035142557	0.876455979120782	0.536642457978685	1.00637814323052	1.06469719333803	1.04171262429397	0.926568284809883	2.56637773878381	2.1260179888203	0.955121854323815
Up	ENSMUSG00000027750	0.867615371498819	4.29e-01	Postn	3C	protein_coding	0.226236223166718	0.224220633173728	0.209903846612134	0.391528269889035	0.112181917030246	0.120173770462192	0.175315910498229	0.121224804059093	0.198658140084521	0.364433399098535	2.45595172330876	0.277659846731005
Up	ENSMUSG00000043795	0.863364487781895	4.40e-01	Prr33	7F5	lincRNA	0.320054816212876	0.189939842129442	0.337800096389094	0.376507351467504	0.201435726645579	0.117322711494351	0.411707143645227	0.28283251452779	0.122007460193265	0.443859782997301	2.57566418554633	0.387116613168338
Up	ENSMUSG00000050578	0.863249386341072	4.24e-01	Mmp13	9A1	protein_coding	0.0413393479576573	0.0500347800614354	0.0864493074056174	0.09144357790957	0	0.0629756810592545	0.0207608403032878	0	0.0221789764819917	0.237224560688025	2.29106954653594	0.104393868584531
Up	ENSMUSG00000035783	0.859804074832102	3.05e-01	Acta2	19C1	protein_coding	2.70070354296407	3.44781462622682	3.58946383542807	3.68842052773271	2.53778047133438	2.49160406362147	2.57089868201099	2.81912799722906	2.49919804484142	3.18169327942694	3.39982032294311	3.88712334620773
Up	ENSMUSG00000041736	0.851239773389896	2.90e-01	Tspo	15E1	protein_coding	2.74349154436922	3.30628318505178	3.00604754042249	3.56383371371099	3.26184461392097	2.62900536531048	3.09805699634069	2.96505328753016	2.64252505509362	3.64927853721275	4.43664140505164	3.17343471686977
Up	ENSMUSG00000042828	0.850568198777598	4.94e-01	Trim72	7F3	protein_coding	0.412309710488819	0.350257959380074	0.473403769241441	0.536780524529781	0.37585839489015	0.192235824158543	0.411322132539822	0.541485283485838	0.354315155031124	0.514196545498592	2.88250962197217	0.462120999918817
Up	ENSMUSG00000063011	0.846591395217938	3.09e-01	Msln	17A3.3	protein_coding	0.330535098740221	0.0318573549579854	0.108546759583861	0.412730199702769	0	0.0268985430195727	0.150617730235614	0.426156798960028	0.0824434285988577	2.00968649178055	0.358525317746922	0.830780333920843
Up	ENSMUSG00000041559	0.837076847051819	2.46e-01	Fmod	1E4	protein_coding	2.85223455122776	2.84438576850656	3.26218571646849	2.79560623727187	1.51422954773837	2.27107400141843	2.31491536864985	2.79350024215613	2.43626369126851	3.47544339222921	3.43957561253816	3.14089083846258
Up	ENSMUSG00000042485	0.83462437804106	4.03e-01	Mustn1	14B	protein_coding	0.842201425762604	1.19110047716219	1.53342363674251	2.04371869151086	0.99740152437367	0.909844084143382	1.31172246690875	1.1992322795289	1.04003507906301	1.47559316643849	3.00473392460901	1.57453586857634
Up	ENSMUSG00000024011	0.828905415414711	3.75e-01	Pi16	17A3.3	protein_coding	1.34525160750588	1.26119769265122	2.02728327806201	2.12021623205646	0.64050917360452	0.830521221302445	0.814367567145011	1.51987495759604	0.744692227388263	1.97231566621488	2.09116697731937	1.5021683548392
Up	ENSMUSG00000018927	0.827558607061706	4.57e-01	Ccl6	11C	protein_coding	1.36802468879926	1.57150882535134	1.10457721888574	2.3072489518203	1.27237711609962	1.31324194170134	1.34119788097141	1.36648365835101	1.28178632346054	1.64650139951723	3.4047638155314	1.42087846891945
Up	ENSMUSG00000020077	0.826636838931857	1.93e-01	Srgn	10B4	protein_coding	2.18860242286998	2.2513863231638	2.36628456560449	2.8354350262608	2.28182560841403	2.07268066320799	1.874224180362	2.10707641262799	2.04045705565947	2.56236981641559	3.32169179599237	2.61760655303707
Up	ENSMUSG00000022595	0.820822358210995	3.68e-01	Lypd2	15D3	protein_coding	0.544068632988178	0	0	1.02230884901037	0	0.0821477670969065	0.0801148841817759	0.146644654046353	0.166157107139041	1.73506504219445	0.159773223399828	0.960545454405874
Up	ENSMUSG00000022878	0.817494661883611	4.90e-01	Adipoq	16B1	protein_coding	0.0400551118564807	0.629335748124301	0	0	0.154749720487029	0	0.0399463590623447	0.0374560186236592	0.0426557920815097	0.0748608929059546	2.33897431552466	0.158706946987734
Up	ENSMUSG00000001403	0.80999961970166	4.23e-01	Ube2c	2H3	protein_coding	0.104025461760952	0.347449029439687	0.251695535513443	0.418585621288012	0.379297909685197	0.368190639234989	0.162596387044149	0.0974130664407172	0.252497416298061	0.466654424891097	2.28811753224907	0.187733771747743
Up	ENSMUSG00000001025	0.793091282380245	3.62e-01	S100a6	3F1	protein_coding	3.34456437102212	3.48360364713407	3.57361950687039	4.43400149821429	3.02159681548402	2.94914543252689	3.37687343037795	3.39041425408255	3.09055619923769	4.08805383223046	4.51734484011479	3.63171905849367
Up	ENSMUSG00000025479	0.791697962933151	3.18e-01	Cyp2e1	7F4	protein_coding	0.252808376637156	0.141876494639522	0.267161564478821	0.30978056173467	0.304938384218854	0.284228332871377	0.302688542980639	0.212946637525795	0.516994740244372	0.467228168650457	2.09965798053284	0.840837660366962
Up	ENSMUSG00000004885	0.77821623118065	2.23e-01	Crabp2	3F1	protein_coding	0.338779239609914	0.36247454464292	0.614532595373919	0.300662994277207	0.340430134327043	0.444805178405556	0.337947802553809	0.440625544459712	0.322827345317326	1.76229166295072	0.506959608436107	1.16679811448597
Up	ENSMUSG00000016024	0.773024385424794	2.22e-01	Lbp	2H1	protein_coding	0.504357103863859	0.611262154911685	0.962649001649024	1.03615221377036	0.36883495676878	0.199417440698812	0.329782682418644	0.595775150926754	0.452977727224291	1.6005170498314	1.25754060865414	0.839551058358533
Up	ENSMUSG00000093158	0.770677282754887	3.66e-01	Gm25036	18C	miRNA	1.35342341862926	1.53007507579873	1.40703444961665	1.85822332047899	2.295491826917	1.7600383410379	1.73393749024442	0.787829394279688	0	1.30511058012888	1.75939524888761	1.76929290377227
Up	ENSMUSG00000026989	0.769023059540509	1.67e-01	Dapl1	2C1.1	protein_coding	0.0803299917984335	0	0.0851820659272832	0.255009751399114	0.299001218669499	0.370682188199336	0.0801148841817759	0.341962673029208	0.166157107139041	1.23513748727414	0.495582956490895	1.16458339920652
Up	ENSMUSG00000008843	0.766320368553693	4.98e-01	Cldn13	5G2	protein_coding	0	0.122305301924478	0	0.219152152112959	0	0	0	0.0950274753878681	0	0.141954904958623	2.25203367609032	0
Up	ENSMUSG00000045382	0.761550190089414	4.52e-01	Cxcr4	1E3	protein_coding	0.620682852447418	0.955928237171227	0.987098854284835	1.19079939580759	0.899075203033312	0.805837432150003	1.10971181405323	0.959218708904058	0.938732003314377	1.02670567319948	3.03015951983693	1.2354479035035
Up	ENSMUSG00000025161	0.761416113456207	3.74e-01	Slc16a3	11E2	protein_coding	0.553752122956919	0.520952546851764	0.56703134386488	0.833274771434316	0.612838825123063	0.54235459837552	0.471355736721309	0.523202363541042	0.466590234601517	0.698110629071189	2.34542500161754	0.701861044543759
Up	ENSMUSG00000030717	0.760273621243434	2.14e-01	Nupr1	7F3	protein_coding	1.45815309990928	1.18694191867698	1.58693911796431	2.00408382359646	1.12550750867194	1.0428457081745	1.12930928727564	1.30670311666551	1.08469427802752	2.09157174962395	1.7738792916424	1.93607650443262
Up	ENSMUSG00000001604	0.753366552241474	5.00e-01	Tcea3	4D3	protein_coding	0.938431679466937	1.1018456811213	1.21873875161642	1.67265499757388	1.1561440859726	1.133258141822	0.936531252223191	1.11606461562469	0.894081854133199	0.998698583401829	3.12510159964638	1.0829771956573
Up	ENSMUSG00000032085	0.751959624516168	3.94e-01	Tagln	9A5.2	protein_coding	3.16069157710453	3.77378435042902	3.89518556728453	4.3345758259125	2.93640780624365	2.70457541124737	2.99851056092993	3.35470667957822	3.0238474542553	3.74474353501205	3.90094785256917	3.98725218073074
Up	ENSMUSG00000040026	0.750955605533981	2.35e-01	Saa3	7B3	protein_coding	0	0.530516755780314	0.208576610721585	0.93094097761694	0.198166815205557	0.104234349649101	0.369685173780161	0	0.209250885002315	0.698944208231141	1.32050073733365	0.81235792981963
Up	ENSMUSG00000020649	0.748664134832664	4.68e-01	Rrm2	12A1.3	protein_coding	0.521006266020622	0.940968472884506	0.875466731503527	0.852319721542754	0.828564526491112	0.601096070690858	0.533813104697665	0.826520821447951	0.817805935748491	0.79072137752841	2.76484417324695	0.868566715616735
Up	ENSMUSG00000071540	0.7466948760323	4.95e-01	3425401B19Rik	14B	protein_coding	0.020083523871234	0.0122241632775643	0.0834661818495981	0.0225850649450119	0.0401065308694189	0.0508308346724845	0.0495596557425573	0.00941648732481856	0.0107382226658932	0.101553439181091	2.18751152654526	0.0207340281038184
Up	ENSMUSG00000023886	0.743631268301408	4.12e-01	Smoc2	17A2	protein_coding	1.31986001903962	1.01197598346854	1.35633328225122	1.80230772784147	0.367234728998842	0.669049156144384	1.33324115541276	1.52236844252889	1.06866522145766	2.78021824621514	1.71739004156923	1.65756033651915
Up	ENSMUSG00000057604	0.741409641168589	3.03e-01	Lmcd1	6E3	protein_coding	1.10175541923856	1.20764388282577	1.32418323333303	1.38894585618635	1.12103107219259	1.04114085221194	1.30986211030436	1.24169685979135	1.34089736944562	1.64420750856313	2.9120693348456	1.56040841963837
Up	ENSMUSG00000027656	0.738238323113518	3.24e-01	Wisp2	2H3	protein_coding	0.138864298020874	0.0349655204089851	0.147076044535417	0.268673015603491	0.0853627427747004	0.246228359728222	0.111843146242634	0.130135431805475	0.20260445080804	1.78517973418209	0.677425739623802	0.196692524390809
Up	ENSMUSG00000048583	0.736449788539083	3.30e-01	Igf2	7F5	protein_coding	2.83757077833345	2.48596335842158	2.87068183082674	2.94309046903976	1.80737079408894	2.24277243457472	2.60594565564776	2.58530331015076	2.44137838158263	3.844582456367	2.72690984024429	3.27048441638711
Up	ENSMUSG00000004266	0.734415201959114	3.30e-01	Ptpn6	6F2	protein_coding	1.01919978627345	1.33117029590408	1.28075151199944	1.49140492384955	1.24321086723808	0.974900667985411	1.41169111974469	1.19934299748018	1.23919673581788	1.83160748225165	2.85667507725994	1.3651938994085
Up	ENSMUSG00000040212	0.73104590451937	2.20e-01	Emp3	7B3	protein_coding	1.89528724491454	1.77736487680656	1.79255398248882	2.43617022808722	1.55113485560731	1.78903418397742	1.96787659448316	1.88387411722184	1.94731083195125	2.6284007035335	3.06399382740643	2.29980472627442
Up	ENSMUSG00000027868	0.729372768577339	4.87e-01	Tbx15	3F2.2	protein_coding	0.142428466658502	0	0.0469306802762873	0.12886050495519	0.0297932686514957	0.0746266820459071	0.0727752614829203	0.054885074805324	0.0158684133893105	0.135071139189057	2.13603233909874	0.0605435771217702
Up	ENSMUSG00000004665	0.727336433137956	3.65e-01	Cnn2	10C1	protein_coding	1.85741236691335	1.98360850350045	2.12351738263132	2.81724476235402	1.80525297970457	1.76279114213032	1.9751062901604	2.07687840912941	1.89228015894329	2.26218125966994	3.45577637868385	2.40831651929318
Up	ENSMUSG00000018819	0.72696359062306	3.54e-01	Lsp1	7F5	protein_coding	0.758152642836415	0.850228819804493	0.814158019392265	1.32508178847316	0.976072783293727	0.628485668454256	0.762913544980637	0.785010725882477	0.619777631807924	1.08612450971203	2.36014962801142	0.902318536816765
Up	ENSMUSG00000028111	0.720187093721893	2.99e-01	Ctsk	3F2.1	protein_coding	2.683839076916	2.64257879083508	3.0660237018136	2.92025722457014	2.43859466641274	2.50011749373124	2.69197752273137	2.56677781511909	2.69636168371874	3.02694592773279	4.14550470209139	2.94322767291071
Up	ENSMUSG00000097971	0.712463713417872	3.63e-01	Gm26917	17B1	lincRNA	3.25535529203587	3.2639880340616	2.8925936740961	3.42499513441734	2.62179061229311	2.80722054380173	2.80456725078606	3.57953667981231	2.17328642474781	3.59589142457817	3.75155391570862	3.347336155313
Up	ENSMUSG00000028859	0.711651646251646	4.99e-01	Csf3r	4D2.2	protein_coding	1.32044685898281	1.73464181234473	1.31475047999196	2.18287749684777	1.73502251408111	1.50637716453289	2.00678432174156	1.47061450173157	1.58400078510372	1.98371290186391	3.61058512143407	1.60205652403382
Up	ENSMUSG00000047420	0.708903920886382	1.90e-01	Fam180a	6B1	protein_coding	0.284371708050353	0.371725266703004	0.573936800331088	0.84011230197522	0.285783009317481	0.481669762623028	0.254760620553791	0.445600031918601	0.207673317959074	1.38013343806084	0.672798550471614	0.981813744558156
Up	ENSMUSG00000074743	0.707011344984086	2.66e-01	Thbd	2G3	protein_coding	1.63182639882152	1.55568608091656	2.0298952060519	2.25490679188631	1.32280745589179	1.48298893510719	1.75910152564523	1.92605197573854	1.59735017919176	2.87027004510216	2.31093717593884	2.22233049448679
Up	ENSMUSG00000068699	0.704727158171934	4.03e-01	Flnc	6A3.3	protein_coding	1.20066896960776	1.37653134607972	1.21271674020369	1.47644080444714	1.07164666975917	1.15518817294058	1.58102233788298	1.49354538419288	1.17389333895423	1.67551616489691	3.15096902854066	1.53615734210833
Up	ENSMUSG00000077440	0.703505307671938	3.97e-01	Gm23130	10A4	snoRNA	3.23363715372039	3.21597828405384	2.83569628260902	3.3030939999719	3.8285098694682	2.89753938200999	2.37618236833929	1.30601973165451	1.08408804932561	2.5776547312555	1.88222962777959	2.41692171330014
Up	ENSMUSG00000060591	0.70296041154935	3.97e-01	Ifitm2	7F5	protein_coding	3.4159414004218	3.44116583764114	4.03673212562322	4.61999985915635	3.34555832627813	3.44606312401503	3.72725798896076	4.04159407153746	3.39473604022493	4.25287276981789	4.86252794487278	4.15706862068054
Up	ENSMUSG00000019997	0.702573469464213	2.20e-01	Ctgf	10A4	protein_coding	2.49416070424553	2.57672503550515	2.77527836603466	2.96183796978459	2.06476748274587	2.05541043249579	1.810290316921	2.17936317855396	2.11004300904147	2.83678746543604	2.68565613309094	2.68497331438208
Up	ENSMUSG00000007041	0.701742356357537	2.68e-01	Clic1	17B1	protein_coding	2.40029607892313	2.79821241941944	2.68718962255147	3.2499985924305	2.78425462745402	2.42132164720515	2.81888484310152	2.61554188937027	2.45125944760487	3.48024114545297	3.69806739969232	2.81260470400399
Up	ENSMUSG00000018566	0.700144054428406	4.90e-01	Slc2a4	11B3	protein_coding	1.99447340942243	1.87181673174706	1.90415672823776	2.02503045802074	1.89967021178797	1.72711857675109	1.61464480336571	1.71227071464954	1.80334710789721	1.80109338850122	3.70839121117333	1.72121018952313
Up	ENSMUSG00000062329	0.698565903999663	2.97e-01	Cytl1	5B3	protein_coding	0.826331304945378	1.45585445922438	1.56334931705827	1.47607056126969	0.70427360609052	0.646274231707457	0.330000768370966	0.664261905422845	0.436367448691612	0.762568945819924	1.42990570164317	1.33385318702132
Up	ENSMUSG00000032231	0.697690668104626	3.12e-01	Anxa2	9C	protein_coding	3.53836918956252	4.12692085488395	4.23001087953111	4.8169762504571	4.20025560568462	3.69764153827944	4.06913397296344	3.75702950066227	3.63954726044288	4.52296521114152	4.79097270028483	4.24484482695611
Up	ENSMUSG00000017737	0.697512942736042	4.98e-01	Mmp9	2H3	protein_coding	2.48340191131656	2.77153486615374	2.86587645608734	3.50142292191415	3.00257123635789	2.65931800752221	2.35287341553521	2.75659997495357	2.53631505564894	2.56189009149939	4.44073043968927	2.73570674315718
Up	ENSMUSG00000094955	0.697155188032855	3.36e-01	Gm3699	10B2	processed_pseudogene	1.99665109639155	2.00922351194081	1.3720492442786	2.59675579470789	1.32397154893443	1.60418134822418	0.995784218088091	0.949630645607916	1.37512057652402	1.74735067330435	1.82728131651294	1.8373690145013
Up	ENSMUSG00000021798	0.69600698022092	4.93e-01	Ldb3	14B	protein_coding	2.05217976498563	2.00460199086394	2.02936031462656	2.02231012005389	2.00075310877831	2.12852122060242	2.01276136893661	1.9493273063238	2.07383633175948	2.00712745411887	4.02032352069951	2.09649497286429
Up	ENSMUSG00000099140	0.693490571722195	3.70e-01	Mir7237	8E1	miRNA	1.51167123901118	0.806703328873407	1.56879353535659	0	1.51678678396896	0.706199282777674	0	0	0	0.663336184984124	0.705846120230606	0.711289409951855
Up	ENSMUSG00000000290	0.690933435185048	4.73e-01	Itgb2	10C1	protein_coding	1.6912327763324	1.81592391893935	1.54668982375608	2.42961206416666	1.67946670402684	1.63167460355643	2.05772037832977	1.8974229062421	1.70822860490105	2.22501473011649	3.66658938860855	1.84456807630302
Up	ENSMUSG00000031849	0.689321857343197	2.29e-01	Comp	8B3.3	protein_coding	0.253859898170435	0.391134324681276	0.528852627477429	0.500847638441535	0.488527011143466	0.409385245186755	0.328627311126032	0.30994662540103	0.564131712275133	1.59310260208756	1.17789372114637	0.499674897597856
Up	ENSMUSG00000079293	0.689301335314116	3.52e-01	Clec7a	6F3	polymorphic_pseudogene	0.216759615824799	0.402791634064647	0.358159774504734	0.910106480027641	0.574365188779172	0.445675509011919	0.435888452025786	0.335276410195654	0.376821405217713	0.61329405165419	1.97229778671679	0.630298435010522
Up	ENSMUSG00000088246	0.684940202094083	2.61e-01	Gm25911	1H2.3	miRNA	0	0	0	0	0	0	0	0	0	0	1.27499348729507	0.779827118987182
Up	ENSMUSG00000062248	0.683226762373821	3.98e-01	Cks2	13A5	protein_coding	1.7722735715929	2.04878953235964	2.11836778369137	2.14235112255886	2.22402447303867	1.50576221831922	1.83889384143196	1.47751816802533	1.81361621277399	1.84962195718571	3.2829246515837	2.04716190058333
Up	ENSMUSG00000089346	0.680687103843135	4.17e-01	Gm22663	12B3	snRNA	0.817493780769758	0	0	0.515027185175781	0	0	0	0.439479703403799	0	0	1.11729145245337	1.36424956247984
Up	ENSMUSG00000023926	0.679545161662543	4.78e-01	Rhag	17B2	protein_coding	0.0928690638400879	0.0847976343458676	0.0252502620196697	0.0787829764012151	0.0474355943010845	0	0.0700175634357246	0	0.122457547423071	0.150637283682827	1.98467299289908	0.0958003192645181
Up	ENSMUSG00000064536	0.676451916918775	2.47e-06	Gm23615	XA7.3	snoRNA	0	0	0	0	0	0	0	0	0	0.646881048253302	0.688567570290208	0.693907132212814
Up	ENSMUSG00000035697	0.675720826479786	4.11e-01	Arhgap45	10C1	protein_coding	1.59182227352885	1.80221411115147	1.64207776119153	2.16000040568145	1.84509112749977	1.51890386837725	1.92144060213706	1.57886247013899	1.5844597493256	2.1020603418039	3.31724759460339	1.69261736463372
Up	ENSMUSG00000087982	0.672456488922653	1.88e-01	Gm22224	16A1	rRNA	0	0	0	0	0	0	0	0	0.53167370364897	0.840664282300905	1.19065284699174	0.517726041124288
Up	ENSMUSG00000079039	0.671459739245328	4.66e-01	Gm11037	2F1	protein_coding	0.7207079732636	0.837273418455643	1.61583696940045	0	0	0	0.719145528981411	0	0	1.15435997390005	1.57916477281735	0
Up	ENSMUSG00000028195	0.671435139939329	3.12e-01	Cyr61	3H2	protein_coding	1.56763854763052	1.67695952954642	1.83059084035669	2.391805459353	1.44531841372878	1.44060167460996	1.22913483305264	1.68387069305281	1.70390769939435	2.23750795842283	2.57592599040487	1.8177846964901
Up	ENSMUSG00000024965	0.671157563466761	4.07e-01	Fermt3	19A	protein_coding	1.54778680739476	1.69784235350214	1.28494363175425	1.88344453750568	1.47669112322521	1.4284905702947	1.89828840699324	1.60213713239238	1.4988493606957	2.02522800770572	3.28009079701666	1.70742878575922
Up	ENSMUSG00000101655	0.667933270368368	4.53e-01	2310040G24Rik	6D1	lincRNA	1.53920666683574	1.49932555277382	1.43573654946952	1.77735972466784	1.41390176388566	1.45700871146715	1.13795843475611	1.23830456366423	1.52182579980713	1.35948272034945	3.07704616754431	1.4653597214388
Up	ENSMUSG00000021069	0.66482327483594	4.15e-01	Pygl	12C2	protein_coding	1.49468693188171	1.48553876462728	1.41802635675724	1.82751251933708	1.4358579179356	1.22694062316174	1.26776342869816	1.31601076809252	1.18054419577081	1.38093557905308	2.92315197361089	1.45470066440533
Up	ENSMUSG00000038155	0.664658622987108	3.89e-01	Gstp2	19A	protein_coding	0.203487237090436	0.316372768706581	0.402505639571194	0.750157416800873	0.491752575583588	0.445385017452125	0.138431198358917	0.359568605415735	0.461255111942317	0.563261689243431	1.94108921941738	0.448879876017483
Up	ENSMUSG00000024990	0.663183668199524	2.16e-01	Rbp4	19C2	protein_coding	2.39414462669422	2.10824256995284	2.60752481653181	2.20480678629476	1.71838238764478	1.93433998341849	1.91843732135788	2.15209730398161	1.90606017491643	3.0557921115358	2.29977891205992	2.61057478125878
Up	ENSMUSG00000045667	0.659921485302049	3.36e-01	Smtnl2	11B4	protein_coding	0.79390961169796	0.956274271751003	0.85749119403589	0.939334926640436	1.13003911678193	1.02319582827875	0.937105703937881	0.720233084645605	0.752193350934825	0.92333727814434	2.30130609753309	1.16465321974703
Up	ENSMUSG00000021319	0.658750262591086	2.27e-01	Sfrp4	13A2	protein_coding	0.84564874489293	1.17844793382809	1.22683805550876	1.33350493742319	0.757128296491702	0.860468637546642	0.896169777962157	0.979819572252007	0.830899633282445	1.9675588930375	1.57039227658518	1.14518860164719
Up	ENSMUSG00000027510	0.658099324285493	4.86e-01	Rbm38	2H3	protein_coding	0.734678469597516	1.2014408238136	0.974112729767174	0.890761212996804	0.976308399436714	0.978702601764557	1.00975512779585	0.87626017812202	0.976570422355619	1.11534236818324	2.79889121764097	0.922650115305765
Up	ENSMUSG00000030054	0.653489242423884	3.63e-01	Gp9	6D1	protein_coding	0.654163592864915	0.40212661047436	0.45944110891637	0.533103783383069	0.180297296506306	0.345907501923829	0.178910431639283	0.270410129982097	0.41063686151744	0.460153158172386	1.81855176449699	0.541720227741099
Up	ENSMUSG00000039236	0.652096758654469	4.20e-01	Isg20	7D2	protein_coding	0.826524554675615	0.837273418455643	0.79302535552498	1.10622845357234	0.667650295199205	0.715178058316401	0.772935323036371	0.629295152383643	0.795142489701484	0.856504843533939	2.39922588373885	0.897932513812114
Up	ENSMUSG00000072620	0.651446746343927	4.75e-01	Slfn2	11C	protein_coding	0.553164736735864	1.11302440280782	0.882703058750119	1.35139755688892	0.990374363561449	1.05373939017527	0.932611700945861	1.15214044200643	0.865406215683053	1.1761589529783	2.73613767861456	0.992201966074261
Up	ENSMUSG00000099174	0.649582292825827	3.37e-01	Mir6406	11B3	miRNA	0.979649186514625	0	1.02321757413509	0.448549912892197	0	0	0.403925779349497	0	0	0.940649134869712	0.995653889835331	0.416369633121934
Up	ENSMUSG00000018983	0.64937240929149	4.94e-01	E2f2	4D3	protein_coding	0.483562130534024	0.578290378922149	0.482933908994571	0.654131646468295	0.435442602939278	0.484717744544518	0.498740348872698	0.299421199803967	0.53594865927026	0.538016216879232	2.30739217435688	0.436819044585281
Up	ENSMUSG00000006519	0.645105388708656	4.55e-01	Cyba	8E1	protein_coding	2.80759789534017	3.1850774448735	2.79464710990805	3.51719040662188	2.95531803348376	2.44925099210389	3.14177481560136	3.14713795188603	2.9080356403715	3.36670106944613	4.59599408211343	3.1695694224253
Up	ENSMUSG00000031838	0.638460368501331	3.61e-01	Ifi30	8B3.3	processed_transcript	2.26561618477626	2.34876960723826	2.22226038128682	2.49670115937707	1.92307125343475	2.03045269144819	2.4412529096206	2.20016208081373	1.82261677967471	2.76904376123416	3.44615960579341	2.16420950858546
Up	ENSMUSG00000024210	0.637330069854921	2.85e-01	Ip6k3	17A3.3	protein_coding	0.907925988994242	1.2577652292067	0.90854748122588	1.10907548546062	1.28707367087276	0.856405097802511	1.08816192067529	0.982722289493887	0.750696315272775	1.34838412430265	2.20224642863301	1.18294018207105
Up	ENSMUSG00000030157	0.634935345986198	3.38e-01	Clec2d	6F3	protein_coding	2.3512590434952	2.35745870638373	2.63437190371196	3.0382945649511	2.33011534087644	2.07527528378895	2.25452119416411	2.3929339642819	2.45299677305778	2.79541726793261	3.57073006718318	2.6391106343466
Up	ENSMUSG00000031146	0.633645421445827	4.06e-01	Plp2	XA1.1	protein_coding	1.15321523613611	1.22930114798846	1.33166984739621	1.94632765455439	1.23143520842877	1.07277036784626	1.16978723351809	1.20601887514079	1.26179837169956	1.50946971653449	2.67012234510147	1.35894868305996
Up	ENSMUSG00000024538	0.63184706158796	3.18e-01	Ppic	18D1	protein_coding	1.37980977641302	1.1919474805936	1.48457749192627	2.23544031147838	1.41786763789537	1.27684531917698	1.32623861433793	1.39957610470769	1.23477606495908	1.76644381561128	2.44680125970175	1.64288689345556
Up	ENSMUSG00000092850	0.630088946382504	1.71e-01	Mir344g	7C	miRNA	0.630030445052641	0	0	0	0	0	0	0	0	0.602140556732916	0.641537733567189	0.646588548847407
Up	ENSMUSG00000093156	0.629283242658693	2.57e-01	Mir3076	14B	miRNA	0	0	0	0	0	0	0	0	0	1.15435997390005	0.733489754076032	0
Up	ENSMUSG00000089026	0.628428034287592	4.45e-01	Gm25014	8A1.1	snRNA	2.00711001631939	0.938480822035961	1.13937166285264	0.510815935451586	1.09667057517125	0.825797813608051	1.70424636521764	1.46638629371646	0.48783890422856	2.07498754442171	1.72947855322333	1.73928956838039
Up	ENSMUSG00000027078	0.62648405642642	4.12e-01	Ube2l6	2D	protein_coding	1.44048626780327	1.80032108688502	1.54804169391543	2.20022913823464	1.79399565326677	1.5912699100988	1.57596833471653	1.51410889816411	1.82934098575303	1.8471471734769	3.15510960370321	1.79661361073282
Up	ENSMUSG00000032366	0.623437903193111	4.55e-01	Tpm1	9C	protein_coding	4.57579861547316	4.60449657306362	4.57200872026437	4.62201709300264	4.60279826478495	4.50728207090073	4.63096559183576	4.51413868659661	4.52968121693348	4.65554201881433	6.2635580427185	4.62599914341234
Up	ENSMUSG00000103930	0.62340802410869	4.46e-01	Gm36961	1H4	unprocessed_pseudogene	0.37244083764166	1.05153373089657	0	0.413070066918038	0	0.680590611014815	0	0.350700796428611	0	1.08025797873114	1.14066689002354	0
Up	ENSMUSG00000039899	0.616323253285202	2.23e-01	Fgl2	5A3	protein_coding	1.76191293129988	2.06261113710504	2.07593484707494	2.3507998749395	1.90501119271664	1.52606739251583	1.52261446526661	1.50645934829367	1.67266532445787	2.0650127117411	2.45189788354726	2.03379830258539
Up	ENSMUSG00000065464	0.615550651071386	3.97e-01	Mir185	16A3	miRNA	0	0	0	0.742638407507803	1.13936132880347	0	0	0	0	0	1.15274482100134	0.693907132212814
Up	ENSMUSG00000002111	0.615395797540965	3.56e-01	Spi1	2E1	protein_coding	1.05796171109877	1.30519752594984	1.11411064159399	1.48664541905395	1.24975829459537	1.17299906629787	1.484575900933	1.38067720969784	1.44479191127242	2.0347849498007	2.77134454480558	1.35010291991988
Up	ENSMUSG00000030189	0.614937339768649	3.64e-01	Ybx3	6F3	protein_coding	3.83423188802056	3.83721757953757	3.78508516202387	4.12052165028185	3.80658927130844	3.75745405393692	3.74221662520893	3.82367163403805	3.71913847304696	3.99218645963163	5.21737217522957	3.92028011673869
Up	ENSMUSG00000034786	0.614392331213753	2.39e-01	Gpsm3	17B1	protein_coding	0.967419312125277	1.24529423916134	1.1570556779953	1.26369956151215	1.39509114627671	1.25840442053229	1.23688430719258	1.01989787924643	0.799563246446796	1.53079105716596	2.13899855932668	1.22973281003442
Up	ENSMUSG00000017493	0.612889815111387	1.92e-01	Igfbp4	11D	protein_coding	2.65941052293644	2.90661753165268	2.77108624981671	3.03112072902291	2.68403592597717	2.39295785232267	2.71126343618636	2.67715165531716	2.49943466862206	3.07383571442298	3.52557573522771	3.12710775580905
Up	ENSMUSG00000043644	0.612645547741075	1.67e-01	0610009L18Rik	11E2	bidirectional_promoter_lncRNA	2.4815921792991	2.57444161745141	2.34191225640643	2.52018559519685	2.45520535890374	2.05288191788819	2.2879167250777	2.21357835481885	2.07503327027277	2.63881634571416	2.98859621827243	2.78705242940594
Up	ENSMUSG00000058818	0.611232866195482	4.95e-01	Pirb	7A1	protein_coding	0.120297714186446	0.408457639569707	0.288871098343128	0.794159196649835	0.315934417765571	0.214336583658759	0.131446900031309	0.295700001176499	0.483945343321101	0.445638410253957	1.98596546164987	0.313186971211524
Up	ENSMUSG00000030579	0.610435955485952	3.46e-01	Tyrobp	7B1	protein_coding	3.65531873441174	3.94823156187405	3.63139723615383	4.47191555273017	4.0108777990745	3.85601087228962	4.26262457715313	3.98797028181464	3.85002615717387	4.65561939853872	5.21887483725859	4.05743464680218
Up	ENSMUSG00000028773	0.609956142261427	4.71e-01	Fabp3	4D2.2	protein_coding	4.81817972197479	4.88841973191063	4.75987114900294	4.67611140786638	4.85211061367322	4.83563538209784	5.01894918053196	4.81473009650547	4.88757587628176	5.10535540136789	6.59259801068912	4.85317016804646
Up	ENSMUSG00000006398	0.605846174458329	4.31e-01	Cdc20	4D2.1	protein_coding	0.604389277599374	0.614119382382556	0.771850241136944	0.707089624176848	0.566890254011903	0.712761018660494	0.563051125820113	0.473948145785679	0.365583929579757	0.519157533913396	2.06052608836507	0.640438102282076
Up	ENSMUSG00000029843	0.60494958392728	2.23e-01	Slc13a4	6B1	protein_coding	0.709640985421572	0.595293334416784	0.704268442986475	0.880331253023696	0.186671367442745	0.347525471684881	0.556752679279385	0.574676790064975	0.56161052746936	1.42725300608104	0.775044660249504	1.30559108226502
Up	ENSMUSG00000005087	0.603985565881298	2.32e-01	Cd44	2E2	protein_coding	1.06363051301474	1.10390441060482	1.04724329359819	1.45950906567446	1.19679705503841	1.24368934739991	1.50715542186779	1.06965592610396	0.988891020574664	1.85871044942204	2.16712229474976	1.35182632201851
Up	ENSMUSG00000023993	0.601436629751156	4.86e-01	Treml1	17C	protein_coding	0.128900678151406	0.0535571986833218	0.0924543884867512	0.316666586323286	0.0876633082983023	0	0.128561185497553	0.0816275009333023	0.137003074909161	0.082614530477259	1.81427094585137	0.254616174264853
Up	ENSMUSG00000027611	0.600202824389885	2.35e-01	Procr	2H1	protein_coding	0.487489439511566	0.763153781992835	0.890655261537451	1.00910860760507	0.675074765424989	0.435730416461464	0.818533281132297	0.61968517229369	0.472678242464064	1.62401889339623	0.998837248827851	1.08864902683562
Up	ENSMUSG00000049988	0.598573259287353	3.46e-01	Lrrc25	8B3.3	protein_coding	0.60331834981512	0.332903326184551	0.21686689774358	0.921257929087224	0.51593577439773	0.554626710445548	0.542864801177511	0.702876830553823	0.475757792011919	0.784273136605329	1.89423734700231	0.838708717997671
Up	ENSMUSG00000065399	0.595563068974977	2.61e-01	Mir133a-1	18A1	miRNA	0	0	0	0	0	0	0	0	0	0	1.11729145245337	0.669397754471566
Up	ENSMUSG00000058099	0.59504264272701	4.73e-01	Nfam1	15E1	protein_coding	0.805825282551055	0.864226797320684	0.84372888484938	1.33408042383264	0.89641471291828	0.768775468679229	0.946050084300713	0.811746819510091	0.896661315755065	1.19520491943758	2.47017413494358	0.774207093365739
Up	ENSMUSG00000104367	0.593724343855747	3.75e-01	Gm38079	1H5	lincRNA	1.00709171621915	0.689737341346919	0.851602327634152	0.889450515299042	1.01105192471063	0.600918717516817	0.588361061975318	0.305525229287893	0.621241796856562	0.308946816830919	1.48915435136049	1.4981999514956
Up	ENSMUSG00000000753	0.59367027492941	2.13e-01	Serpinf1	11B5	protein_coding	2.85398344727251	2.94913887110054	3.32924830018864	3.28350542435978	2.82747483597653	2.62309151882387	2.59985867579478	2.73023715357393	2.60334829488209	3.24261878855212	3.42742605755492	3.04441010293199
Up	ENSMUSG00000031740	0.590720732597224	3.66e-01	Mmp2	8C5	protein_coding	1.50083879441251	1.5260335643938	1.85742270263571	1.92934833217991	1.42528272656348	1.4823842645703	1.6758818574427	1.59485565755848	1.49972658501215	1.84904764258168	2.92026446088723	1.7733141943361
Up	ENSMUSG00000025610	0.588704612982927	2.92e-01	Map3k7cl	16C3.3	protein_coding	0.509569969596617	0.824916180225259	0.981815940434082	0.966143222790163	0.648856034230268	0.635894328927419	0.600592825826138	0.611366710963861	0.537583845733722	0.849123996471101	1.77854860856673	0.887984616434667
Up	ENSMUSG00000024164	0.587251210225781	3.27e-01	C3	17D	protein_coding	3.19842713339728	3.54743295400475	3.30701310824092	3.94773382910668	3.38201500260127	3.08675975906213	3.04481238642171	3.24632159272956	3.22090459309939	3.46272989510781	4.27101245197936	3.54004985584084
Up	ENSMUSG00000022831	0.586837704456957	4.07e-01	Hcls1	16B3	protein_coding	1.70640939289384	1.93457931604762	1.55088092814893	2.11930143693059	1.81068546077874	1.51563022093978	1.95287819761601	1.69784506887488	1.6249776903097	2.07682623986907	3.13400131725451	1.82538651304787
Up	ENSMUSG00000044258	0.586100344915365	3.71e-01	Ctla2a	13B2	protein_coding	2.53950968275367	3.10965982405878	2.84723219457059	3.62601902582088	2.91620389349699	2.61560768273777	3.1457580026051	3.14687647117455	2.7708974911462	3.98295245148315	3.61643654076128	3.22244400742751
Down	ENSMUSG00000106106	-2.79828181185317	4.85e-01		17B1	rRNA	3.20138617292154	8.53066497713652	7.99681663562417	8.91836985077162	7.52629884730056	8.60495670881804	7.51203210084168	8.59287281588104	6.74539928330903	8.50666875657177	2.80356592393238	3.14522408396809
Down	ENSMUSG00000080406	-1.39549152814682	2.43e-01	Mir1188	12F1	miRNA	3.76932911195994	3.01436110106278	3.15630362077259	2.91915362213088	3.47233190128916	4.42997313797138	4.45954434511214	3.7123663924079	4.10694902364098	1.78731172402782	2.93103256676616	3.37404088592656
Down	ENSMUSG00000047507	-1.31439193105173	4.19e-01	Baiap3	17A3.3	protein_coding	4.44381068424912	2.75931821586439	3.44897190991459	1.98305613717109	2.64291678485795	4.38543401231755	4.80036175324189	4.63949279741582	4.38556032103624	4.20406502105024	2.14475364033941	3.5334204171491
Down	ENSMUSG00000080469	-1.31158452411951	3.03e-01	Snord98	10B4	snoRNA	1.99665109639155	0.787563841579237	0.709601079998712	0.742638407507803	2.00255386527235	0	1.48000426955213	1.0824667221067	2.06618971291252	0	0	0.693907132212814
Down	ENSMUSG00000076313	-1.18884919449842	2.61e-01	Mir665	12F1	miRNA	1.40840968883441	1.32561086120476	0.525406476655725	1.73451128378978	1.41332056450243	0.509178543409985	1.16183426911024	1.11054266497642	2.17852935505069	0	0.884358705642091	0
Down	ENSMUSG00000046093	-1.17961379593719	4.81e-01	Hpcal4	4D2.2	protein_coding	3.64788270319868	1.69057048150941	2.6882996881475	1.36384014738007	1.94968437055481	3.70919949929915	3.99046364981843	3.67314966006639	3.74622596130406	3.55656795166711	1.51313448832421	2.80129544338598
Down	ENSMUSG00000065509	-1.17826662461144	3.49e-01	Mir421	XD	miRNA	3.19930231500491	3.18169434884158	2.91087011234569	2.15534401481703	2.20181924184414	3.45234902538412	3.67058589005104	3.9833370653782	2.91520767668454	3.54171154502725	1.85429396207475	1.63832525117746
Down	ENSMUSG00000010476	-1.16212381098892	4.06e-01	Ebf3	7F3	protein_coding	3.77682633205137	2.26802343735723	3.08627450629669	1.92179276955544	2.54086164536949	4.03802328369561	4.2385225784294	3.90186665208728	3.91699165768986	3.58069825278719	1.93021054020827	3.06010066224433
Down	ENSMUSG00000096346	-1.15699128543528	1.91e-01	Gm22887	5A3	snRNA	1.06355648531684	0.912455993509274	0.825315768759085	0.494644328173058	0.791350716863228	1.0809672202098	1.82232733530552	1.60257357383981	0.472281677504177	0.426208730343667	0	0
Down	ENSMUSG00000084433	-1.10338869220537	2.92e-01	Gm25945	3F1	snoRNA	0.898392112480002	1.26214744324921	2.22370731539074	0.979987085319176	1.96188757951801	1.86880582778473	2.05631749029405	2.3322702310429	1.50682292051597	1.53947470253574	0.372410346101774	0.673359516599305
Down	ENSMUSG00000064435	-1.1001257115888	2.23e-01	Gm25588	1G3	snoRNA	0.874309662186213	1.23178727822495	0.668999169846792	0.700568430982505	1.26071676540945	1.09538476935921	1.68507268606971	1.84581252022115	2.18653568741152	0.336492872543774	0.360640091220834	1.71991079517138
Down	ENSMUSG00000094508	-1.09668289074128	1.90e-01	Gm26230	7B5	snoRNA	0	0	0.606686553076411	0	0.992532238632718	0.588422290437486	1.30589454074031	0.940797099248142	1.63147373498947	0	0.588116702754082	0
Down	ENSMUSG00000062372	-1.07815525568435	3.64e-01	Otof	5B1	protein_coding	2.9102755208655	1.52061743202447	2.13968440031788	1.32533808644493	1.47020904024784	2.96723270143358	3.24436315766026	3.04713150988791	2.89195791379195	2.51078973575185	1.2651062979714	2.17309078056382
Down	ENSMUSG00000093409	-1.05801952933505	2.65e-01	Gm25193	6F1	miRNA	0.48627045401284	0.980537446883432	1.18729505462768	1.48776530224552	0.488527011143466	0.864175764543764	1.92524315933464	1.69903172134937	0.513217670886086	0.463759065967106	0	0.499674897597856
Down	ENSMUSG00000024617	-1.05048893472656	4.88e-01	Camk2a	18E1	protein_coding	4.47063141090443	2.76378292545777	3.43188948617136	2.26613519906541	2.66719506273532	4.54381539756945	4.73367364961905	4.47094562023264	4.36859733280597	4.2314591246332	2.62440986692708	3.56588080691772
Down	ENSMUSG00000092985	-1.04586277124142	3.59e-01	Mir378b	11C	miRNA	1.82196127232451	1.01869945069637	2.19884589764068	2.40077948645882	1.64365876941987	2.62977283846729	2.26091467427216	1.75229474491916	2.33743695374112	1.76486120828251	1.44819685092566	0
Down	ENSMUSG00000038765	-1.04194257491485	4.82e-01	Lmx1b	2B	protein_coding	2.30093750046563	0.491833988508819	1.30102765579038	0.182067613889286	0.71444742676187	2.27739298802087	2.59957250497089	2.35507128185173	2.15308533883124	2.1096409793604	0.424590246309353	1.44767017523957
Down	ENSMUSG00000077787	-1.03556231246429	2.49e-01	Gm23908	6F1	snoRNA	1.74688426533147	1.94883225964267	1.52465345445018	1.73145000902544	0.67111673502875	0.929180210848472	1.30372329168473	2.10506078511422	0.957429958867083	0.876417228752499	0	0.383109869520661
Down	ENSMUSG00000093351	-1.03211185051282	2.08e-01	Mir3072	12F1	miRNA	2.62121870598011	1.9423780862793	2.16444936919386	1.63641480964812	2.25335892547848	1.76411592000075	3.08307691280548	2.17027250514308	2.45776084982797	2.03617352426604	1.28515681494915	1.29344437702288
Down	ENSMUSG00000094229	-1.01513710808461	1.77e-01	Gm22969	7B3	snRNA	0	0.527193997510899	0.470887090454041	1.15504977176466	0.449267687283234	0.456089042525922	0.786360358660781	1.43155415636066	0.827496809232386	0	0	0
Down	ENSMUSG00000065484	-1.01146214397626	3.87e-01	Mir130a	2D	miRNA	0	0	0.718332458248995	0	0	0.697447478295706	0	2.31409027266374	0.720296159265032	0	0	0
Down	ENSMUSG00000094382	-1.01079493995864	3.56e-01	Gm22192	2B	snoRNA	0.937201391760509	0	0.571295574579023	0.599151403750457	0	0.553904239377591	1.90183253974384	1.64924341511104	0	0.518691134978966	0	0
Down	ENSMUSG00000070084	-1.00970417414851	1.92e-01	Mir486	8A2	miRNA	1.49696000196663	1.50779893771131	1.70419795604648	0.424251536464006	1.15161799901004	1.51848449219566	1.1451150290243	1.94027679976246	1.70766645606693	0.364359397462506	0.697097719394532	0.702488645551113
Down	ENSMUSG00000091159	-1.0077930066913	3.37e-01	Gm17545	9A3	protein_coding	1.05657260892695	1.20859038217727	1.71998340370745	2.9421538189619	2.41780398282084	1.68268617820037	2.08101017708446	1.816592511677	1.44716685161715	0	1.68205792767159	0.639332592633125
Down	ENSMUSG00000064377	-1.00645116422495	2.07e-01	Gm24966	7B5	snoRNA	4.18785208413399	4.19587212499265	4.30883286904924	3.78034123110046	3.79345531066514	4.25773896211859	3.7300690932687	4.1709175427057	4.2750120104815	3.76223172933312	2.4671614764849	2.92725194796304
Down	ENSMUSG00000021032	-1.00109009421501	4.01e-01	Ngb	12D2	protein_coding	2.76536411445866	1.22793577848199	2.09885612626956	1.0114283336836	1.57235213747734	2.47816207272346	2.77151318142822	2.7649966009542	2.67527592148233	2.49355569994956	0.872414133415065	1.84254558785509
Down	ENSMUSG00000088249	-0.989037286092572	3.67e-01	Gm25908	16C3.3	rRNA	1.57707567543041	1.28977817123985	1.17901448919396	2.32733934559658	0.48429212184714	0.857526425631389	1.75438329495468	1.98739503237452	1.18180926002859	0.807786684922836	1.14868904415725	0
Down	ENSMUSG00000077557	-0.983630615636486	3.37e-01	Gm23706	16A1	snoRNA	1.53433941402683	1.44722857085157	0	1.04776221178264	0.966036616871495	0.978454978038217	1.75025103972642	1.47087005806284	2.01159930878159	0	0.978005623753551	1.30382293590784
Down	ENSMUSG00000040536	-0.970856217011109	3.81e-01	Necab1	4A2	protein_coding	2.89752059433944	1.77207135441302	2.24903114138206	1.55512021319753	1.89128359125	3.0728761085399	3.13075348878972	2.80154815828586	2.99341954046587	2.59502502909751	1.15206255671884	2.26606495069177
Down	ENSMUSG00000094581	-0.965859461569962	1.81e-01	Gm26365	7B5	snoRNA	0.499385163198428	0	0	0	0	0	0.867852806984919	0.826066961785017	1.68002007815494	0.476361462214986	0	0
Down	ENSMUSG00000088464	-0.957014802992008	1.77e-01	Mir1970	XF1	miRNA	1.08509971617245	0.931831651156141	0.843332538455973	0.880913771530865	1.32397154893443	1.33923653799941	0.803742149464835	1.63021943290923	1.37512057652402	0	0.467072393726411	0.47096535619565
Down	ENSMUSG00000065676	-0.948152139813096	3.92e-01	Snord42b	11B5	snoRNA	2.60198892992378	1.90158885117209	1.48313710957547	1.53735331050383	0.647593248605229	1.95714804284099	2.12813283021394	2.05609330991043	1.48635158420961	1.37792445396903	1.44819685092566	0
Down	ENSMUSG00000104914	-0.937299856285223	3.92e-01	Mir7061	7F3	miRNA	0	1.62403654361182	0	0.716799196100418	1.44607244742517	0.664543355828902	1.71401672205652	0.617460941469408	1.14981965980131	0	0	0.669397754471566
Down	ENSMUSG00000065118	-0.929324467294501	1.90e-01	Gm23297	7F5	snoRNA	0.939912444563952	0.80182955156345	1.39281221639477	0.756285664119231	1.15785104214188	0.955901841441364	1.33712454234739	1.7172585850566	1.39591114820126	0	0.955459784186344	0.7068610895354
Down	ENSMUSG00000089151	-0.928356699515215	2.35e-01	Mir1950	19C1	miRNA	0	0	0	0	0	0	1.36280887622437	0	1.42226122232127	0	0	0
Down	ENSMUSG00000040125	-0.927724218182143	3.09e-01	Gpr26	7F3	protein_coding	1.84288155446894	0.817874583790636	1.37792867722899	0.62722478711252	0.818467265896853	1.99562166408481	2.19914940074236	1.93438279709526	1.96516716673172	1.41607627158732	0.641627244983449	1.25782319345214
Down	ENSMUSG00000087819	-0.906204674713799	4.11e-01	Gm25117	10D1	snoRNA	1.98912327500192	0.409015348233742	0	1.14767119604057	1.06066484954173	1.55285400783215	1.65719293689254	0.812904570675447	1.44716685161715	0.328131684905708	0.870518650138036	0
Down	ENSMUSG00000085263	-0.901044222625733	1.98e-01	1700125G02Rik	4D2.2	antisense	1.73217292413095	1.78889556927051	1.92030100307659	1.98224332201834	1.56480382104865	2.22635231477902	2.04881204089338	2.37831105084133	2.22435646460865	0.711696054094152	1.50517106123256	1.73147977313944
Down	ENSMUSG00000101392	-0.896732064175207	2.09e-01	Gm29163	9E2	snRNA	1.66909714553437	2.03134743091528	2.03128624821757	1.15504977176466	1.83083504734171	1.99078921497955	0.786360358660781	1.43155415636066	0.472281677504177	0	0	0
Down	ENSMUSG00000098838	-0.889319671504474	1.61e-01	Mir381	12F1	miRNA	0	0	0	0	0.605236805686501	0	1.0242705841713	0.569798873278464	1.07388955706365	0	0	0
Down	ENSMUSG00000034796	-0.887287875574695	4.65e-01	Cpne7	8E1	protein_coding	1.99068694211442	0.741561787172995	1.19261009207328	0.377450627069557	0.516417964866112	2.07886645789232	2.161537275452	2.09831853795105	2.08174049302489	1.9546255650144	0.437999774781657	1.2871073399078
Down	ENSMUSG00000064984	-0.877315670462089	3.74e-01	Snord73a	3F1	snoRNA	1.44109519310705	1.91704342434179	0	1.19349623455242	0.655245840219712	1.11778344459028	1.09785673224611	1.04847719674844	1.14981965980131	0	0.664206577409591	0
Down	ENSMUSG00000022053	-0.87591613174477	3.63e-01	Ebf2	14D1	protein_coding	1.57308288302391	0.260117173535903	0.798394919119121	0.317698069454308	0.319936570461513	1.53929931494449	1.86232897417689	1.58128053529999	1.63485448178866	1.27022915897433	0.370371704525354	0.810114732531543
Down	ENSMUSG00000077925	-0.868880682849622	2.30e-01	Mir453	12F1	miRNA	3.78678082793025	3.94395038826965	3.3313306432127	2.78036551069875	2.84750252788769	2.86933885632753	3.24959940282929	3.53994548279987	3.92131116263167	2.67396449927139	2.13556506721279	3.29468443322779
Down	ENSMUSG00000098813	-0.866782701248806	4.53e-01	Gm27326	11D	snoRNA	1.60705137687193	1.99315490817368	2.29643681860784	2.07875738268	0.497225171208534	2.48713354412292	1.39644574738737	2.3801496918999	2.16664896668209	0.827188620990621	0.877382430054862	1.63832525117746
Down	ENSMUSG00000093170	-0.863791920019109	4.24e-01	Gm23873	7C	miRNA	0	1.59591723601669	1.12428788060183	1.52378020099232	1.08196542908381	1.43565574206393	0.635885764093699	1.02702757582992	2.18653568741152	0.609156078792525	0.648917188485288	0
Down	ENSMUSG00000064288	-0.852245727507459	2.14e-01	Hist1h4k	13A3.1	protein_coding	1.75174554620146	2.34614397347645	1.8134977880176	1.34643260935271	2.09006673723349	2.06621399377019	2.03800175336832	1.83239986208486	2.11123716226964	0.771652666067495	1.10225815548402	1.55099077364892
Down	ENSMUSG00000064845	-0.847153475191125	2.68e-01	Gm26203	1H6	snRNA	0.75025946171365	1.40933551385831	0.446004228089453	0.46869899383493	0.753456391446594	1.62943690093953	1.43325008264512	1.37470388055957	1.66953510934658	0.403369789539215	0.763439353837376	0.769219503601299
Down	ENSMUSG00000057098	-0.845173539123435	3.75e-01	Ebf1	11B1.1	protein_coding	2.43923794772919	1.36309982276866	1.76918742421471	1.28943208065989	1.24756018993794	2.54408365868752	2.68899572605869	2.45685999097118	2.43880749952312	2.18615505673751	1.10657027443093	1.75641726801425
Down	ENSMUSG00000090666	-0.835922102137309	2.63e-01	NA	NANA	NA	3.80320751341457	3.26030537479043	3.61624661555427	3.1629174638251	3.30517900827894	4.11065438328586	3.45770347344901	3.77170343257742	3.38107231390357	2.11877248103074	3.04071275957663	2.94322767291071
Down	ENSMUSG00000103697	-0.83324051039344	1.98e-01	Gm38020	XD	TEC	1.27608562451462	1.0354767930798	1.12662398177951	0.642939470995488	0.850059969837482	1.66430110350123	1.80905227079942	1.50642185962058	1.43854438934956	0.632765098341682	0.681406898260672	0.940124991986889
Down	ENSMUSG00000005892	-0.833131643805771	4.16e-01	Trh	6D1	protein_coding	1.45507530477698	0.494928012802698	1.17201321332368	0.211751141436589	0.39034121328465	1.56302669660654	2.01920622352389	1.71517159261365	1.75082400354974	1.76191550149581	0.298450585365897	0.925440801408258
Down	ENSMUSG00000032890	-0.82634150821259	4.16e-01	Rims3	4D2.2	protein_coding	4.3836192494013	3.27233034257679	3.82303060097565	2.88010140074307	3.24539911858732	4.35036979349162	4.51547832675374	4.36819712780076	4.39254229186895	4.12174581918476	2.86672380216314	3.80872360043778
Down	ENSMUSG00000092921	-0.823902196364512	3.97e-01	Mir344b	7C	miRNA	1.51167123901118	0	0.727285976973801	0.760949488084972	1.16415556802477	0.706199282777674	1.79149735723479	0.656786860044369	0.729268492044977	0	0.705846120230606	0
Down	ENSMUSG00000078816	-0.822401911024898	3.78e-01	Prkcg	7A1	protein_coding	2.47610172416245	1.33851608198358	1.77564311809354	1.41130917766396	1.38548878028661	2.5283953165928	2.67308146578453	2.63907754645448	2.51777184709847	2.35426480597227	1.18705747938271	1.8214028409078
Down	ENSMUSG00000102899	-0.817777506788415	2.15e-01	Gm37850	9F1	antisense	1.27284304963413	0.960306956702015	0.928037271333427	1.02588977188257	0.997751231298675	1.76188916293873	1.50396734516437	1.29607347165756	2.00698089460446	0.4874038746397	0.902310657447736	0.963974658973711
Down	ENSMUSG00000084601	-0.816503035372179	3.60e-01	Gm23111	17B1	snRNA	0	0	0.478519447803413	0.502598768350366	1.31569610875955	1.33090300064778	1.30861948274628	1.91361654285518	0.479933091280451	0.433220611885431	0	0.819439398879938
Down	ENSMUSG00000080454	-0.814033255654678	2.06e-01	Gm24195	13B1	miRNA	0.360410896052019	0.427098866346203	0	0.71266998434494	0.89222165503785	1.45543258754855	1.27205380851956	0.844313752689657	1.32909830512339	0.343050186321584	0.660315913046985	0
Down	ENSMUSG00000089199	-0.813545065116221	4.55e-01	Gm25772	4D3	snRNA	3.32561418849596	3.23704512278696	4.38622282287063	3.00591751645996	3.8342462165233	4.56888409118577	4.24803939238381	4.05026835378054	3.91269189499208	3.25356703210773	2.57771169276969	3.93908572093035
Down	ENSMUSG00000028785	-0.812060310966764	4.51e-01	Hpca	4D2.2	protein_coding	5.34005930209145	4.11087841200803	4.70684407561009	3.71054998332996	4.06811598086952	5.14278025976151	5.39524075841421	5.36357581722471	5.27973008761347	5.15715874310217	3.72385128746943	4.7213556997805
Down	ENSMUSG00000038630	-0.809360903556839	2.37e-01	Zkscan16	4B3	protein_coding	3.4764284233892	2.75355382885108	3.08391828847957	2.47041557782176	2.8863737865368	3.49396927110833	3.52591652165819	3.28723903352134	3.59628154054006	2.6743273237905	2.38188101927997	2.92514604197859
Down	ENSMUSG00000019852	-0.807817434547924	1.77e-01	Arfgef3	10A3	protein_coding	2.3009125172005	2.38156642005582	2.2138757208974	1.96647150231517	2.24628181595608	2.66472895042719	2.75242038697658	2.51868006187579	2.62646662871243	1.53052810246066	1.80414406954249	2.13944260191787
Down	ENSMUSG00000020866	-0.801950114131582	2.82e-01	Cacna1g	11D	protein_coding	3.32438170001068	2.65933461384611	2.97836799782393	2.42572597835542	2.64440792042421	3.50304559614719	3.70154883626949	3.62288272011923	3.38284672197404	3.09340390384869	2.27261791471731	2.935406117402
Down	ENSMUSG00000034818	-0.797783904062752	3.59e-01	Celf5	10C1	protein_coding	2.64197211769855	1.78626237696847	2.17564436870859	1.52453262542905	1.78438836251684	2.78802162849454	3.00643882909237	2.76470937445829	2.65992411189732	2.48535364898802	1.44215316488562	2.11021378938609
Down	ENSMUSG00000022577	-0.79506879317846	4.69e-01	Ly6h	15D3	protein_coding	4.44828589904171	3.55094601035119	3.85780756778536	3.09034769634189	3.56533015142691	4.58983369683462	4.68412417299232	4.66246209365006	4.53561404526462	4.63024688106074	2.93758065705784	3.92916639425304
Down	ENSMUSG00000087795	-0.78358403486484	2.89e-01	Gm25965	3H1	snoRNA	0.876657869697056	1.33490439303417	0.9169552417047	1.74532175045021	0.880247470260647	1.65028331019836	1.62505435980748	1.90073949789089	1.22454408515463	1.36834880544663	0.513510991687564	0.517726041124288
Down	ENSMUSG00000076269	-0.781070948500939	4.69e-01	Mir374b	XD	miRNA	1.39891331055296	0.995440215972233	0	0	0.497225171208534	1.62943690093953	0.860971651391267	1.10236633551125	1.20706347959092	0.827188620990621	0	0
Down	ENSMUSG00000004110	-0.778089981438915	2.78e-01	Cacna1e	1G3	protein_coding	2.11842380152135	1.53716554015593	1.89771622539157	1.29051292399715	1.46703223195623	2.38584351334955	2.5865294069722	2.38981950134624	2.21492830945155	1.93821716426962	1.22525688002499	1.69353322915864
Down	ENSMUSG00000103334	-0.777754811108163	4.37e-01	Gm29771	3H2	lincRNA	1.40017151611622	0.0926661936018093	0.606338463119505	0.0436973123216795	0.114253598674552	1.47991599415257	1.4985293670944	1.2957183085943	1.27917509644057	1.04236000742518	0.188657422980571	0.509140908399021
Down	ENSMUSG00000095740	-0.771808112257951	1.90e-01	Gm22474	17C	snRNA	0.447165702950783	0.527193997510899	0.470887090454041	0	0.449267687283234	0	1.06148366125108	1.23750075046342	0.472281677504177	0	0.455841752444832	0
Down	ENSMUSG00000037393	-0.770979498215095	3.44e-01	Nmur2	11B1.3	protein_coding	1.4982759462012	0.543418522212349	0.807697489303892	0.261578098760908	0.500151821024836	1.32543054686658	1.53130790359095	1.36349387885924	1.48915859426695	1.16824912105367	0.164026691678521	0.738746069339655
Down	ENSMUSG00000105112	-0.76428770773396	1.77e-01	Gm42778	5F	TEC	1.34865200001483	1.07696208022729	1.274359595379	1.41239014562855	1.27131829530506	1.75451192938063	1.75865998957161	1.36537758662353	1.88666942235169	0.792041723601817	0.719909089772382	1.20589306197074
Down	ENSMUSG00000063260	-0.763484665880394	4.20e-01	Syt10	15E3	protein_coding	2.01990299397273	0.862866929217052	1.45729288235092	0.693028954946221	0.817846958171063	2.0449874353428	2.25781733631969	1.53107753285799	2.09739680514966	1.34187819329214	0.810848326805937	1.44311115658809
Down	ENSMUSG00000035864	-0.755331678070976	3.85e-01	Syt1	10D1	protein_coding	4.26193625862294	3.45160189412292	3.86895970889887	3.05681742090496	3.45887193852218	4.36030609767443	4.39295711824794	4.1847593404074	4.28495895337671	3.99046754369328	2.87992462808013	3.72628820604572
Down	ENSMUSG00000049583	-0.751727213518765	3.24e-01	Grm5	7D3	protein_coding	3.15742273559078	2.48109640720683	2.79253956994328	2.01457643046482	2.40273337378536	3.29874236535027	3.40334048483327	3.22903476910199	3.28326266414545	2.84400811969981	2.11407512222373	2.70237303560088
Down	ENSMUSG00000064585	-0.751244471840897	2.62e-01	Gm25129	2H1	snoRNA	4.44328745834422	3.62719161370343	3.93390062715067	3.44237430094599	4.21998536502791	4.4749780611787	4.58677826247904	4.33039788769341	4.22963054313698	3.48939194826723	3.66206425563021	3.7416170738893
Down	ENSMUSG00000000214	-0.749468467462276	4.73e-01	Th	7F5	protein_coding	1.65740511304788	0.399947629617769	1.00951224496897	0.175783166353547	0.179245390305672	1.45070732855817	1.57751030165813	1.57634479718686	1.3059899279467	1.46356455538953	0.203349188970044	0.544525880045292
Down	ENSMUSG00000089373	-0.747408619342345	1.81e-01	Gm22138	9E3.1	snoRNA	0	0	0	0.424251536464006	0.384499992274233	0	0.683309125933921	0.360397174672467	1.19851955742065	0	0	0
Down	ENSMUSG00000041730	-0.746153671485629	4.89e-01	Prrxl1	14B	protein_coding	2.19237100233928	1.03107204298116	1.70969412845049	0.750350841767212	0.932517785401456	2.26311819903562	2.3502812888935	2.16017810821249	2.01518251886774	2.05604739992776	0.764447194550063	1.46668630703904
Down	ENSMUSG00000047773	-0.74528426105845	2.14e-01	Ankfn1	11C	protein_coding	1.13945387416221	0.639857506167399	1.10030751731359	0.936949435168512	0.389902972300855	1.34501991800186	1.64581579019204	1.32221370695932	1.33182510824465	0.727114795981999	0.574832532541986	0.762054493696677
Down	ENSMUSG00000093074	-0.735625574239154	3.04e-01	Gm25949	9E3.1	snRNA	0	0	0	0	0.753456391446594	0	1.23905290408816	0.967823818629302	0	0	0	0
Down	ENSMUSG00000088519	-0.734666096280022	4.55e-01	Gm24439	11A1	snoRNA	0.735180479788103	1.59316408534996	0.770572415850896	1.3196603965525	0.41588929048038	0	0.733593954746931	0	1.47040433409313	0	0	0
Down	ENSMUSG00000093124	-0.733160391292041	4.51e-01	Gm24366	8E1	miRNA	2.68370480709367	1.6759779933918	0.97115953729791	2.18962615119106	1.49479381318583	1.51118607136209	2.57513344235652	1.63777055335649	2.41599644232756	1.43855694387627	1.72752445022375	1.26333787006442
Down	ENSMUSG00000088018	-0.732314887660485	1.84e-01	Gm23390	2E1	snRNA	0.793749598545543	0.918821365793809	1.11690212239167	0.868420629118367	0.797085545854976	1.08812599654182	1.30048082428776	1.02007940357944	1.11959972988837	0.429685856698451	0	0.813529438075663
Down	ENSMUSG00000094840	-0.728723302297157	1.99e-01	Muc3a	5G2	protein_coding	1.07902440854829	0.926364666498223	1.13992818734767	1.04736743707111	1.06899900966685	1.66520997973394	1.94712333506749	1.72680341677217	1.45151767586222	1.2294268542285	0.649747797444805	1.0600998691371
Down	ENSMUSG00000088054	-0.726213811981129	4.34e-01	Mir1968	8A1.1	miRNA	1.09997699387906	1.91704342434179	2.39266127550398	1.19349623455242	0.655245840219712	1.97281483866765	2.14440357422026	2.88948775641442	2.01690771457976	1.66141875883703	1.46157546934864	1.74916338108538
Down	ENSMUSG00000073424	-0.721612968388552	4.10e-01	Cyp4f15	17B1	protein_coding	1.98714409057239	1.17741144332608	1.42386967833128	0.91234820395539	0.918991845348821	2.17128553287014	2.03888149023157	2.05369039936964	1.99870550987803	1.89666965804994	0.849166261035498	1.18060257522815
Down	ENSMUSG00000053963	-0.718199970894131	3.88e-01	Stum	1H4	protein_coding	2.88921998577493	1.87399344013398	2.49707074304571	1.73303191800163	2.05941794072534	2.92492094213134	3.06172678624956	2.78748931611314	2.95866778551092	2.61063663719286	1.70103063952174	2.34161669847664
Down	ENSMUSG00000084592	-0.717433074046226	3.10e-01	Mir1898	15A1	miRNA	1.74076980869177	2.47233660367563	2.90078785130985	2.38345427453288	2.733760956043	2.94685100599884	2.61788884846036	3.07720942836158	2.69871179490928	1.68499894246758	2.27268845857543	2.28382344854953
Down	ENSMUSG00000077879	-0.715861503234084	3.70e-01	Gm23912	12F1	miRNA	0.532955282850822	0.625299696521985	0.560409925739942	0	0	0	1.69077425143688	0	0.965450671731016	0.508640413465641	0	0
Down	ENSMUSG00000093994	-0.71191271135396	2.64e-01	Gm26498	7B5	snoRNA	1.79107373138909	1.48151248749657	1.36079889410425	0.635917741998749	0.992532238632718	1.59187380340626	1.97993005947449	2.07675057436735	1.63147373498947	0.949370231152802	1.59126402467146	1.01178197894517
Down	ENSMUSG00000094551	-0.707299145801045	3.74e-01	Gm22392	15B3.2	snRNA	2.60573815644466	2.03134743091528	2.16145326421825	2.09483965603006	2.32734743581394	2.44938056619371	2.68602619103722	2.75938226012329	3.19114221059486	2.84530150934458	2.34693169651327	1.32242001849439
Down	ENSMUSG00000098589	-0.706715562581216	2.63e-01	Gm27353	9D	miRNA	3.11243543663987	3.41578240306769	3.34194203674821	3.09296591221711	2.82540281340711	3.24468440117516	3.99430001881307	3.12781920323942	3.19414782657172	3.04169110445449	2.29594544334953	2.85848381307655
Down	ENSMUSG00000067724	-0.706430158453826	4.94e-01	Gbx1	5A3	protein_coding	1.59163092787771	0.574325019109778	0.863950564255319	0.154888587144373	0.45547545604084	1.59215121450437	1.80706055132438	1.78928106295227	1.57513882455679	1.71629381852835	0.323904910277497	1.01199123466611
Down	ENSMUSG00000084473	-0.705157242868884	2.96e-01	Gm25784	7B3	snRNA	0.970843353755547	0.662404889576353	0.594405477745971	0.62316336576015	0	1.30655435443972	0.564301735654741	0.534501239584455	1.01666875336745	0	0	0
Down	ENSMUSG00000100158	-0.70316762465894	2.29e-01	Gm28119	9A5.1	sense_intronic	2.86045812358137	2.74460021546677	3.01216753493224	2.0808674074302	2.4489474950128	2.86289566663621	3.1385727510448	2.49361844033637	3.11246007834538	1.94050144698125	2.32268399829101	2.37196295047747
Down	ENSMUSG00000036357	-0.702357612648829	3.88e-01	Gpr101	XA6	protein_coding	1.83123875356916	1.10544368325733	1.70804789210467	0.726995892798141	1.00836234913313	1.82854965646019	1.94575286687918	1.86872766190754	1.83436452409902	1.61979080072961	0.497287569273829	1.4246938449358
Down	ENSMUSG00000074939	-0.699418370491281	2.05e-01	Chrm5	2E3	protein_coding	0.869243388889235	0.198610976404745	0.525131051736387	0.185024130776486	0.134604008233967	0.804405750052227	1.08093304788494	1.0480110902265	1.21522339970956	0.523044155919445	0.26173676865227	0.461131501775445
Down	ENSMUSG00000075318	-0.695040636926313	2.39e-01	Scn2a	2C1.3	protein_coding	2.72988697802486	2.21312156124255	2.47101124647681	1.95996837123058	2.17393318936626	2.83469417010236	2.88953151706914	2.70244579385019	2.78546906844946	2.32123723665168	1.77010759467428	2.20097963726391
Down	ENSMUSG00000086905	-0.692845482867981	2.94e-01	Gm13716	2D	antisense	2.04533014431206	1.36582407509339	1.83007734198846	1.45052515691923	1.55348538419977	2.16861542535532	2.5356958892905	1.97162029087087	2.19856048528342	1.56419321613288	1.12497070722746	1.93817629348049
Down	ENSMUSG00000035274	-0.689443983289064	4.46e-01	Tpbg	9E3.1	protein_coding	1.9501544125867	1.06009059952347	1.42962866254007	0.683359220800099	1.18034350369807	2.02727334534633	2.01746527441096	1.94361705886515	1.83419450984411	1.82613553197541	0.603428540532568	1.29738082074506
Down	ENSMUSG00000062296	-0.688315834513891	3.43e-01	Trank1	9F3	protein_coding	3.51944099290959	2.97038091025114	3.15618054793655	2.47294236478624	2.74643215707774	3.66218021238385	3.86816262062773	3.73823132790861	3.6215814904189	3.40650471396562	2.60930418664063	3.14721903480731
Down	ENSMUSG00000088712	-0.687020046593129	3.56e-01	Gm22728	5E2	scaRNA	0	0.792260921168213	0	0	0	0	0.679083735129795	0	1.38197640464959	0	0	0
Down	ENSMUSG00000087056	-0.686341970051765	4.08e-01	Gm14004	2F1	processed_transcript	1.47468435077981	0.565599325273276	1.13089045996531	0.737710721628563	0.995569733598103	1.93814215441992	1.88532193000348	1.79186695220542	1.92963164798459	1.7786013305163	0.854925227839764	0.914268061682135
Down	ENSMUSG00000030376	-0.684558034312709	4.32e-01	Slc8a2	7A2	protein_coding	2.762657101624	1.90849869796101	2.21686080802215	1.42496007491878	1.6771479264984	2.73508721564664	2.90222927331319	2.78199866555974	2.6812016706294	2.52194668693839	1.4920039079147	2.2978049117111
Down	ENSMUSG00000092495	-0.684316820314411	2.66e-01	Gm20405	15D1	processed_transcript	0.593915491763804	0.270366853888151	0.623885721620144	0	0.75089115971231	0.902002293939401	1.42927749542463	0.842451855685548	1.18063446264548	0.401832344579668	0.230967418285592	0.76661358994717
Down	ENSMUSG00000032564	-0.682978163211905	4.10e-01	Cpne4	9F1	protein_coding	2.24183814335453	1.22735639294256	1.53912245845809	0.989047869044114	1.28630154867233	2.1814411934492	2.29630977268858	2.14032019391224	2.28715374764128	2.0058037133826	1.07010203259905	1.59894347862474
Down	ENSMUSG00000084584	-0.681265554039884	2.88e-01	n-R5s15	XF3	rRNA	0	0	0.45633609885615	1.36566023491074	0.769232419126219	1.28313736932771	1.45759676226928	0.986755242623117	0.457694075731799	0.412849052181321	0	0.445400366323227
Down	ENSMUSG00000065449	-0.679491897273381	3.49e-01	Mir365-1	16A1	miRNA	0.532955282850822	0	0	0	0	0	1.4764539024331	0	0.562021789387041	0	0	0
Down	ENSMUSG00000065470	-0.676297068048912	2.54e-01	Mir149	1D	miRNA	3.67600178076783	3.46102651614545	3.28690398195191	3.53711226274468	2.79140783584052	3.32796561697688	4.39050693330537	3.7123663924079	3.54526074142189	3.22621657956048	3.14264047782353	3.25038580560442
Down	ENSMUSG00000007207	-0.674286397409698	4.29e-01	Stx1a	5G2	protein_coding	2.91887182168993	2.09603709025024	2.50935229394968	1.89077208245561	2.08425840139022	2.92239014835134	3.25352186455091	3.17827858057207	3.06488834598742	3.12968029727162	1.7848441110591	2.55930519055059
Down	ENSMUSG00000098480	-0.673555965626086	3.12e-01	Mir6387	12A1.1	miRNA	0	1.20859038217727	0	0	0	0	0.780736325370214	0.418277388000519	0.821654183507525	0	0	0
Down	ENSMUSG00000088985	-0.673384112774196	2.64e-01	Mir1946a	16B2	miRNA	0	0	0.387575474850742	0	0	0	0	0.858552560845436	1.16159977747715	0	0	0
Down	ENSMUSG00000022245	-0.661255707073612	4.43e-01	Skor1	9B	protein_coding	1.68820713269905	0.762404189405915	1.18452125610737	0.465110197162344	0.774484563541894	1.73409296713031	1.89411083269939	1.98433654945176	1.73350240602779	1.7870417488547	0.749157519114165	1.09198339898922
Down	ENSMUSG00000098061	-0.659396795393793	2.02e-01	Gm26945	12F1	lincRNA	0.711936801434772	1.05635241507987	1.06240313712435	0.903358937865512	0.797998844823939	1.52578219633757	1.41039205559984	1.08398044653541	1.13436800894394	0.430240107083186	0.617124875929832	0.603185141884794
Down	ENSMUSG00000032500	-0.657470185516905	2.96e-01	Dclk3	9F3	protein_coding	3.14202773776086	2.31438574234238	2.65959605769483	2.56255850572475	2.24293515594806	3.05682818124372	3.21466707126013	3.16054341443727	3.07372419492373	2.86357681459698	2.16342505441325	2.44952225506019
Down	ENSMUSG00000088170	-0.655439280627852	2.89e-01	Gm25219	5A3	misc_RNA	1.4056822841146	1.10047156109175	0.701083522511757	1.21789148488422	1.53375076430261	0.974142514109824	1.19686728482124	1.46526998108241	1.0910004606762	0.152431903417292	0.567478932222864	1.06690904905614
Down	ENSMUSG00000033730	-0.65204420729902	2.40e-01	Egr3	14D2	protein_coding	1.1247653482894	0.485428721221488	0.608783640997088	0.455069370248623	0.287897185137009	1.02826310360992	1.17603900045245	1.0724842755843	1.09854861363716	0.553348006150461	0.189531381049574	0.648059880576825
Down	ENSMUSG00000065493	-0.645997974075707	3.69e-01	Mir34a	4E2	miRNA	0	0.548680480214791	0.490448023990678	0	0	0	1.33370219737217	1.04847719674844	0	0.444185471893494	0	0
Down	ENSMUSG00000107892	-0.64047827736801	1.61e-01	Gm44524	3B	processed_pseudogene	1.84092553967282	1.54392934989245	1.716271023507	1.3866816448589	1.44943825339644	1.54026665342598	1.77914087481314	1.65286526123057	1.57916021340102	0.747187866394626	1.12015824256727	1.22238540837881
Down	ENSMUSG00000099031	-0.639748096786061	3.64e-01	Mir7240	8B3.3	miRNA	4.79770832677017	4.9593288961097	4.43622418614471	4.73619901614778	5.30078742690423	4.2869092689811	4.72260863602415	5.09560334370778	4.88656000863311	3.70566845186777	4.68247359625956	4.39738564987952
Down	ENSMUSG00000063446	-0.639638944032914	4.18e-01	Plppr1	4B1	protein_coding	1.35704230910082	0.521045831729485	0.811896901388016	0.268620562886132	0.391632139837792	1.49127450654836	1.46464622600932	1.39715629137527	1.41386055833937	1.20799573586177	0.391471791974876	0.757278715788572
Down	ENSMUSG00000094910	-0.639410603004719	3.70e-01	D430019H16Rik	12E	protein_coding	2.93337158583151	2.19829615577505	2.4845462458067	2.00636284191549	2.02409777932218	2.89984027200709	3.15172280514296	3.00787154993726	3.04909686725075	2.89995396371092	1.92476929439661	2.46573615520928
Down	ENSMUSG00000049281	-0.639109928492027	3.39e-01	Scn3b	9A5.1	protein_coding	2.76054739067327	1.91302156675934	2.51439670676477	1.97065025091651	1.9623708947057	2.72615361257744	2.87870007457855	2.75499347416065	2.80277805300031	2.50627286493876	1.73238261584111	2.28048633548355
Down	ENSMUSG00000064452	-0.638639218719123	5.00e-01	Gm24564	12F1	snoRNA	2.36377089707299	2.86658405189862	2.10562098841049	1.96987554990582	2.21679598098267	2.65640548293708	2.62518956570898	3.20685927779699	1.9117885422915	1.78731172402782	1.37316070265982	2.66744730295247
Down	ENSMUSG00000085465	-0.63841124310163	1.67e-01	Gm15347	8A1.1	antisense	3.24531089338289	2.99784951368995	2.99500827837625	3.25167430747603	3.15703795827719	2.98614513229903	3.00890420387136	2.79574323744305	3.23203110664032	2.21095176137025	2.59938506504718	2.31110799223241
Down	ENSMUSG00000041710	-0.637577415803201	2.43e-01	Trpc5	XF2	protein_coding	1.80285087928415	1.19514274124258	1.34027240774516	0.990023943058632	1.36014836971493	1.77067890239014	1.8441838391568	1.7209330572526	1.83944217490278	1.02963854100644	1.00508952014258	1.45709876275355
Down	ENSMUSG00000000263	-0.636176217182807	2.94e-01	Glra1	11B1.3	protein_coding	5.1542669546209	5.48094940704542	5.21987406862284	5.45224142891824	5.55529871502764	5.68641665261843	5.45139743334536	5.34461951011167	5.53946554231318	4.11529957077201	5.00357984730054	5.30807441614924
Down	ENSMUSG00000093967	-0.635430734432014	4.44e-01	Gm26180	10C2	snRNA	1.06355648531684	0	0.470887090454041	0.494644328173058	0.791350716863228	0	1.96305655426436	1.43155415636066	0.827496809232386	0.426208730343667	0.801709686020711	1.08789690019699
Down	ENSMUSG00000061048	-0.634214557395727	3.69e-01	Cdh3	8D3	protein_coding	1.18406996621135	0.293634950522212	0.797443720118121	0.559363102913795	0.223139096463622	1.15164726199837	1.41618286085854	1.31098525777046	1.15757813677692	1.08408065085291	0.214271866935898	0.683750065429925
Down	ENSMUSG00000109460	-0.632387389507745	2.54e-01	Gm45591	7E1	sense_intronic	1.82237032817214	2.08660189121775	1.94162164987546	2.02243575393087	1.53668857876234	2.26984465473305	2.07708414330928	2.0664548303622	2.19806322416952	1.00242840280194	1.66427805552246	1.77773357099337
Down	ENSMUSG00000085663	-0.629914967573914	1.88e-01	Gm15718	7F3	antisense	0.70050299468963	0.541324077884084	0.734614607406109	0.644162236720607	0.810804232154081	0.922556791184003	1.08544572950852	1.57799307798452	1.04685001086655	0.773573065734328	0.32847715051802	0.718493699385495
Down	ENSMUSG00000023473	-0.628647819696751	1.88e-01	Celsr3	9F2	protein_coding	3.16263944862993	2.94911281078716	2.99061116805093	2.70586753737096	2.84551830681603	3.36117742714563	3.44015612567959	3.35539657685631	3.31669783700396	2.7949413107149	2.5082799623416	2.92308580739312
Down	ENSMUSG00000024873	-0.627098925984569	4.73e-01	Cnih2	19A	protein_coding	4.97526698619996	3.98578051456221	4.45061355340557	3.97095047819466	4.19519788495645	4.9634840401572	5.08101604583828	5.09018865759729	4.92826486313187	5.05040722525446	3.7169455952637	4.45081996809557
Down	ENSMUSG00000080601	-0.626700596933563	4.89e-01	Gm23841	5C3.1	miRNA	1.01659828266948	2.24072125239483	2.09097474889111	1.10539840460061	1.24589340482836	1.03348367186558	1.23905290408816	1.95146255651201	0.788301690503293	0.403369789539215	1.26006503407131	0.435280536692251
Down	ENSMUSG00000040543	-0.625569402346956	2.91e-01	Pitpnm3	11B4	protein_coding	3.00632269206893	2.46101030157166	2.60772984263055	2.19960910763399	2.31813740172398	2.99932154858848	3.1416921826198	3.07194834359655	2.98169585139352	2.80168288403028	2.0480196329444	2.46892565359433
Down	ENSMUSG00000025020	-0.623509523671795	2.66e-01	Slit1	19C3	protein_coding	3.28875137406362	2.85157859038084	2.99039478785514	2.54618770680099	2.73082508175142	3.34172160798656	3.51245137186825	3.48411099564484	3.20974400368604	2.96597432748016	2.39616187647933	2.97364159622426
Down	ENSMUSG00000023845	-0.622892451689208	2.44e-01	Lnpep	17A3.2	protein_coding	3.17345136499908	3.35068885311519	3.29512814118228	3.05415865786864	3.4025815637015	3.51061603977296	3.26282823494081	3.22605466763984	3.42739440607813	2.13518340528773	2.86342118284291	3.04899536546052
Down	ENSMUSG00000041624	-0.622288754775059	2.03e-01	Gucy1a2	9A1	protein_coding	1.82529309928854	2.0059707957669	1.91851682144383	1.612649506229	1.99018168882735	2.2638321074252	2.02107130660059	1.76143620754105	1.99511422099836	1.02798620261282	1.30029636777911	1.5824729004229
Down	ENSMUSG00000037341	-0.61920569154365	2.27e-01	Slc9a7	XA1.3	protein_coding	2.87225892979635	3.15941590321008	2.91501296624871	2.61129209798645	3.04032660005944	3.0910992335694	3.18774383059925	3.06872220442786	3.14848290811905	2.05940986916076	2.59179474703479	2.89612725231967
Down	ENSMUSG00000024298	-0.61872305164293	2.03e-01	Zfp871	17B1	protein_coding	2.69802204825816	2.71317116345776	2.77847908663985	2.48308272751285	2.68197619985282	2.99880438371275	2.87567415927242	2.76207063977504	2.88414837321235	1.8559867565191	2.21141596663836	2.59832129417355
Down	ENSMUSG00000028222	-0.618060553976088	4.47e-01	Calb1	4A2	protein_coding	3.10530917158876	2.22403834702063	2.48372210549885	1.86981876796588	2.21355440147517	3.00938087613864	3.24137659862439	2.93943285746163	3.04769577510127	2.99670706277986	1.95598425333277	2.4216322531464
Down	ENSMUSG00000053550	-0.617752921650931	3.34e-01	Shisa7	7A1	protein_coding	2.69108642472054	1.92913469030608	2.33792889581016	1.8573312834691	2.18606261802362	2.85444437287385	2.82246522788815	2.67068484992602	2.55307463337922	2.26469416704183	1.75597151032518	2.17230026887359
Down	ENSMUSG00000065561	-0.616789487740923	3.86e-01	Mir369	12F1	miRNA	0.577387471192257	0.675789831476606	0	0.635917741998749	0.992532238632718	0.588422290437486	1.30589454074031	0.940797099248142	0.608405544723315	0	1.004728721489	0
Down	ENSMUSG00000086939	-0.614320554847513	2.90e-01	Gm13530	2B	lincRNA	1.71935416747705	1.14421737498493	0.965712481443504	1.08546211620652	1.00170307906759	1.08551134928574	1.67227202343201	1.6939028442325	1.78407412559641	1.6639463343156	0.86042786215517	0.782913132247625
Down	ENSMUSG00000056296	-0.613741442721763	4.72e-01	Synpr	14A1	protein_coding	2.26684972920399	1.34753831541246	1.70453917023458	0.905276269570389	1.17082014998866	2.15996100497441	2.09097691207281	2.06659132458624	2.23041530667931	2.01896348830531	0.994622698148384	1.53317302871939
Down	ENSMUSG00000034731	-0.612857371679388	2.05e-01	Dgkh	14D3	protein_coding	1.14749463550773	1.05021560555398	1.05120946584354	0.549229341657458	0.748417314294016	1.3530265939956	1.50460110668325	1.32815792788536	1.37757665761359	0.729616475154171	0.670232201482741	0.971914900507124
Down	ENSMUSG00000098683	-0.612505207980429	1.88e-01	Gm27817	6B3	misc_RNA	0.415465599872234	0.856232107097651	1.04506861273009	0.95535669225369	0.878832794034273	0.596693848275837	0.736059883464306	0.553545048356163	0.775209458076971	0	0.227298765956154	0
Down	ENSMUSG00000036699	-0.612072224020187	4.37e-01	Zcchc12	XA3.3	protein_coding	5.55951631097448	4.79209455485188	5.21332437769847	4.29968634591897	4.71831545587007	5.51703894863461	5.57839433709665	5.51574693717234	5.60189279759395	5.40506060185621	4.39602688398448	5.05872991396169
Down	ENSMUSG00000066357	-0.611058058747801	3.49e-01	Wdr6	9F2	protein_coding	5.47004650492649	4.84860723781322	5.10064530700937	4.2939733882559	4.67026973322662	5.24078709440001	5.56880481345982	5.52209171248294	5.42755835254826	5.23533108602799	4.39553022554995	5.05441939066968
Down	ENSMUSG00000033981	-0.610668521018928	2.54e-01	Gria2	3E3	protein_coding	3.98263706431169	3.51103308035351	3.72822910928512	3.23416163763696	3.57525760527344	4.108185124273	4.09609053803388	3.96166302407825	4.02484669414875	3.54938675678449	3.13027047442107	3.57093746199854
Down	ENSMUSG00000103435	-0.606298682849372	2.16e-01	Gm36992	1H4	antisense	0.240838910839846	0.287545298014661	0.470887090454041	0.38596109503083	0.242051862943694	0.456089042525922	1.23808120243881	0.593794909554418	0.660794212127444	0.118923742011705	0	0.554850533560854
Down	ENSMUSG00000028172	-0.605718652754063	4.53e-01	Tacr3	3G3	protein_coding	2.27943327039715	1.14862036573054	1.78576525272466	1.0975775704377	1.61723827022717	2.19026649152313	2.11744575434512	2.18688087412239	2.33106556417355	1.94653036286918	1.10566855822113	1.76603731328856
Down	ENSMUSG00000085167	-0.604731467744694	1.90e-01	Gm12063	11A3.2	lincRNA	0.724669440897605	0.0922267763065425	0.230544621062041	0.451243329705263	0.409304970948988	0.354128755270761	1.02170403270549	1.01153060945628	0.989369718374731	0.693510585500375	0.222585115014694	0.292314256787347
Down	ENSMUSG00000041923	-0.603915647813913	4.15e-01	Nol4	18A2	protein_coding	2.37683254667024	1.58820757208493	1.92622473018463	1.27178045476597	1.50619535502986	2.4263878334826	2.52642038691952	2.32044030991391	2.31897625404951	2.14122872147513	1.34693638835946	1.86592489760663
Down	ENSMUSG00000080396	-0.603506683494939	2.87e-01	Snord111	8E1	snoRNA	0	0	0	0.576944911141193	0	0.533081960924683	0	0.860973900907632	0.949546149577184	0	0	0
Down	ENSMUSG00000105395	-0.603317956384771	4.60e-01	Gm42672	3F2.1	processed_pseudogene	1.77819367786605	1.52470630092827	2.24924869608748	1.51842388402142	1.73647545597635	2.52281324571028	2.52014604814047	1.66313587510109	2.10315064685755	1.17230566878968	1.23599219302073	2.0681808391344
Down	ENSMUSG00000024008	-0.599910456021642	3.86e-01	Cpne5	17A3.3	protein_coding	1.18903045619937	0.449812423171254	0.743854725053227	0.302671589962884	0.363701984291424	1.23240489822945	1.40847547659523	1.26042912887001	1.28707329251139	1.13247369665116	0.261627036634605	0.762145796625938
Down	ENSMUSG00000096174	-0.599786660482629	4.32e-01	Gm22991	4E2	miRNA	0.716012172580722	0.832014107554557	0.750700343415375	0.785180777709866	0.977628998442916	0.410121475842974	0.401011202376031	1.7662008003056	0.424911369779559	0.38286767135265	0.409895719660651	0
Down	ENSMUSG00000075270	-0.599712243791158	3.29e-01	Pde11a	2C3	protein_coding	1.73839948302784	1.17616956561315	1.23146238522582	0.886472983023772	1.11833479522307	1.84077400796751	1.93416579820505	1.63521154473362	1.78361251525778	1.46377079991359	0.867503461446666	1.22257886546272
Down	ENSMUSG00000077316	-0.599699569682141	4.21e-01	n-R5s171	5C1	rRNA	0	0	0	0	0	0.588422290437486	0.986651110057184	0	1.36385510513543	0.551407506146195	0	0
Down	ENSMUSG00000053141	-0.599432671146607	2.15e-01	Ptprt	2H2	protein_coding	2.91849630196336	2.65872554115802	2.92449359205203	2.40958316933518	2.54568583482563	3.07165065224163	3.29039792477147	3.06981697574017	3.11107059206514	2.75190980659848	2.2532448504443	2.66783282209417
Down	ENSMUSG00000088901	-0.597635112469745	3.62e-01	Mir1943	15E1	miRNA	2.3952711825889	2.62588449924308	1.93682496949964	2.67696395120117	1.87874232732434	2.42221887323802	3.0765255047093	2.90084024476268	2.4702795595808	1.81511684045019	2.26679903220647	2.57282409898689
Down	ENSMUSG00000040896	-0.596991529110179	3.09e-01	Kcnd3	3F2.2	protein_coding	2.20836161951243	1.61257091969464	1.94871649018991	1.43189310213065	1.53816466088605	2.30034315307468	2.37006411747169	2.24014451337016	2.25771160249844	1.94634868433016	1.35109621683697	1.77950074484262
Down	ENSMUSG00000098771	-0.59611739369291	2.47e-01	Mir6538	12A2	miRNA	0	0	0.459888164094031	0	0	0	0.769731806928851	0.993237879845451	0.810219377660787	0	0.784836883356361	0
Down	ENSMUSG00000025885	-0.594794355727539	3.09e-01	Myo5b	18E2	protein_coding	1.21024132044705	0.372751681953099	0.635953908124578	0.413143625879539	0.469132182160405	1.10899480740563	1.32233983034481	1.21205301376505	1.14917032349063	0.879507740445711	0.352579749700953	0.667092610271202
Down	ENSMUSG00000065694	-0.594370624934162	4.98e-01	Gm25411	1C3	snRNA	1.19370769703693	0.700589249061898	0.629465428408121	0.367149958486879	1.49170845896588	1.21248731736081	1.19147071133499	0	1.24624282975877	0.314461570234899	0	0.340140096056368
Down	ENSMUSG00000024479	-0.594172138569184	4.50e-01	Mal2	15D1	protein_coding	3.02350354370431	2.26604754860378	2.76006355039274	2.12395983743955	2.2384919557251	3.01221552253804	3.02745191551067	2.9329015071904	3.02473740535937	2.94841651722393	1.70654220014007	2.54761569498889
Down	ENSMUSG00000021721	-0.589403070714709	3.70e-01	Htr1a	13D1	protein_coding	2.12781255794436	1.5942496064992	1.71295265135481	1.01776636568829	1.48775546662137	2.1330037964917	2.20342674203485	2.19355177854596	2.17865589783484	1.96897244988964	1.194845085653	1.64360767072887
Down	ENSMUSG00000034402	-0.588556747046475	2.22e-01	Kcnh5	12C3	protein_coding	1.67031436090635	1.2457944887944	1.34231413439827	1.07717318037547	1.20737294183295	1.8346073857514	1.78814608644029	1.59951247678104	1.73849836375093	1.06122172157041	1.0339249336741	1.26534003058832
Down	ENSMUSG00000019986	-0.587610415090544	3.85e-01	Ahi1	10A3	protein_coding	5.45044972658629	4.73169847848709	5.21776131129349	4.42690987760758	4.81893045691737	5.44872972399797	5.44000077073193	5.37192248849124	5.44102304776074	5.16264601944664	4.36146693448365	4.96600210778199
Down	ENSMUSG00000098531	-0.586264757435888	4.54e-01	Mir7041	6D2	miRNA	0	0	0	0	0	0	1.31686767627321	1.26127035082762	0	0	0.81934375479317	0
Down	ENSMUSG00000030559	-0.585743011118792	2.89e-01	Rab38	7D3	protein_coding	1.0598938339979	0.344116587658901	0.557167039120599	0.414663593722676	0.532267700868048	0.792115167798415	1.44415420732086	0.993086115660411	1.10852897504106	1.00199007038159	0.488918451619825	0.297631742664538
