# Supplementary material for: Temporal Changes of Spinal Transcriptomic Profiles in Mice With Spinal Nerve Ligation
Source: Front Neurosci. 2019 Dec 17;13:1357. doi: 10.3389/fnins.2019.01357 (PMC6928122; doi:10.3389/fnins.2019.01357)
Supplement: Supplementary file 4 [file Data_Sheet_3.CSV]

Regulation	Ensembl ID	log2 Fold Change	Adj.Pval	Symbol	Chr	Type	sham28d1	sham28d2	sham28d3	snl28d1	snl28d2	snl28d3	sham7d1	sham7d2	sham7d3	snl7d1	snl7d2	snl7d3
Up	ENSMUSG00000066809	1.31058620284775	3.18e-01	Gm10180	9A4	processed_pseudogene	3.95001798316198	3.77691995304972	3.77684486496768	5.50211340482879	5.04769523144523	4.88573277344862	3.31433079467848	3.22995749479268	4.03629762117947	3.96495028964196	3.66947070701282	4.24906917720535
Up	ENSMUSG00000099160	1.20109032072698	3.73e-01	Mir6415	5E2	miRNA	0	0	0	0.90704676524168	1.56296605511726	1.133258141822	0.828183178280684	0	0.500203370486056	0	0.844134344253066	0
Up	ENSMUSG00000084584	0.987231308169504	4.17e-01	n-R5s15	XF3	rRNA	0	0	0.45633609885615	1.36566023491074	0.769232419126219	1.28313736932771	1.45759676226928	0.986755242623117	0.457694075731799	0.412849052181321	0	0.445400366323227
Up	ENSMUSG00000065315	0.913807594869025	4.67e-01	Gm26064	13A4	snRNA	0	0.899994620556237	0.46349643889362	1.38176900104453	1.65620367673258	1.06694116627982	0.439048744971155	0	0.815895655225396	0.7439740714122	1.06646425825775	0.796312843065466
Up	ENSMUSG00000089260	0.831859992740688	3.96e-01	Mir1929	10B2	miRNA	0	0	0.530133813795092	0.956858441591788	1.17698429515891	0.891871055266459	0	0.475684592481118	0	0.480717277655515	0	0.517726041124288
Up	ENSMUSG00000084521	0.786238688481265	4.66e-01	Gm24183	18D3	snoRNA	1.17259969252939	1.33490439303417	0.530133813795092	1.74532175045021	1.81642482860083	1.8346073857514	1.41555873937018	1.74134511575203	1.47634083629457	1.36834880544663	1.64966151743071	0.897932513812114
Up	ENSMUSG00000058546	0.709397156964151	2.96e-01	Rpl23a	11B5	protein_coding	2.73248841799705	2.72865221314902	2.61343047165799	3.57929522960912	3.1450445870393	3.47842275704809	2.87127386343128	2.9904827910621	2.86050097515265	2.79667383011941	2.99046965781786	2.84036272311744
Up	ENSMUSG00000088067	0.706989933111597	4.17e-01	Gm24480	4D2.2	snRNA	0	0	0	1.18559221248805	0.464182335667391	0.47119525117935	0	0	0	0	0	0.47486122712386
Up	ENSMUSG00000077394	0.620721852186234	3.36e-01	Gm24339	9A2	snoRNA	0	0	0	0.656076595751387	0.598717888761124	0.60737107204619	0	0.563591645165467	0	0	0	0
Up	ENSMUSG00000026894	0.593789569477564	4.40e-01	Morn5	2B	protein_coding	0.40786167245984	0.412005086363313	0.901187296674171	1.23164862814526	1.30933564653713	0.961438489247624	0.723896686068647	0.775876790154638	1.07229758211611	1.22599667377938	1.04125859241622	0.837710692185946
Up	ENSMUSG00000101767	0.586817719579006	4.89e-01	NA	NANA	NA	0.500284927033129	0.588037553478522	0.121751699903047	1.01888867841421	0.938754783328872	1.01288387740863	1.40784622236266	1.16297673262263	0.913500028857756	0.304789981831598	0.885767710814049	0.677369316502884
Down	ENSMUSG00000088772	-0.983626564761347	4.37e-01	Gm26040	3A3	snoRNA	0.568493621344058	1.11947317834939	1.60978716671812	0.346874272127525	0	0	0.973272960876444	0.745745043035211	0.330442906379351	0.936350480478479	0.579088535048998	0.321195317513267
Down	ENSMUSG00000082902	-0.941986934198411	4.37e-01	Ccl19-ps1	4A5	unprocessed_pseudogene	1.34804288618691	1.52429502066606	1.65396990096187	1.22541737323748	0.30928751173281	0.16564212024931	0.560010723968212	0.829908456312432	1.0980058326643	0.837738777943507	0.790379703229454	0.452414626327737
Down	ENSMUSG00000096893	-0.880599925000074	4.17e-01	Mir344d-2	7C	miRNA	0.571427238301792	1.46989021164589	0.60048232505254	0	0	0	0	0.540073742340023	0	0	0	0
Down	ENSMUSG00000064356	-0.849636407484293	2.96e-01	mt-Atp8	MT	protein_coding	0.817493780769758	1.25594883381985	1.00877565938484	0.280375003175634	0.252934048345932	0	0.464795398379586	0.439479703403799	0.266808837018477	0	0.256888483770259	0.259185665373047
Down	ENSMUSG00000088414	-0.84027091831586	4.18e-01	Mir1967	8E2	miRNA	1.27644800326682	0.655912676971166	0.5884520747096	0	0	0	0	0	0.590129265895428	0.534543489680439	0	0
Down	ENSMUSG00000092680	-0.832819588282286	4.17e-01	Snord55	4D1	snoRNA	3.06732393152783	3.47987837236157	2.8625692907478	2.28613641409779	2.44719143978918	2.17798497590337	3.49909179148845	3.21354897926559	2.8668842412142	3.4907401748937	2.91507722168881	3.020555746445
Down	ENSMUSG00000085609	-0.74924679555604	4.17e-01	1700016P03Rik	11B5	processed_transcript	1.61935121684994	1.43054684600883	1.16620128866258	0.773910375048482	0.397349179065199	0.797099410739549	0.958639898416182	1.23074583193962	1.25856783682185	1.58633061979771	0.83447562109222	1.17381358686735
Down	ENSMUSG00000065445	-0.742476137044106	4.52e-01	Mir143	18E1	miRNA	0.693439105285109	0.806703328873407	0.727285976973801	0	0	0	0.691922694243624	0	0	0.663336184984124	0	0
Down	ENSMUSG00000084603	-0.733208355400129	3.36e-01	Gm22204	8A1.1	misc_RNA	1.53722528059698	1.66227276140581	1.33085563113042	0.618513390940093	0.563832908766148	1.14838230722658	1.53461979398946	1.35340523899568	1.33387101491713	1.00875528932088	1.06646425825775	1.15559489879077
Down	ENSMUSG00000098944	-0.730890292761158	4.17e-01	Mir8120	3E1	miRNA	0.64100612522961	0.421769869694913	1.12989488335895	0	0	0	0.639580704054434	0.606578523919914	0	0	0	0
Down	ENSMUSG00000089606	-0.725306720279503	3.18e-01	Gm22501	2E2	snoRNA	0.689097428588176	1.08063430241043	0.406188429839901	0	0	0	0	0	0	0	0	0
Down	ENSMUSG00000080461	-0.706203760195106	4.17e-01	Gm22488	15D1	snoRNA	0.939912444563952	0.45591792307698	0.722780912944386	0	0	0	0	0.652626466374283	0	0.366892523750221	0.392939270022782	0
Down	ENSMUSG00000078590	-0.66809765583981	3.36e-01	Gm10959	3G1	protein_coding	0.62292297723077	0.727318049254122	0.654051941034538	0	0	0	0.621529710881891	0.589280737981588	0	0	0	0
Down	ENSMUSG00000089417	-0.662308942288921	4.60e-01	Gm22009	3E1	scaRNA	2.0613722856133	1.85383172216569	1.35908561712479	1.18637763745292	1.2434587349527	0.857526425631389	1.48986415590247	1.90819941676976	1.42840043071313	1.49707615309707	1.62597047790718	1.46243715179559
Down	ENSMUSG00000069136	-0.657523013257193	3.73e-01	A130006I12Rik	2A3	pseudogene	1.03437069388201	0.760536780975095	1.07958154707155	0.280375003175634	0.364507605368708	0.257037373612735	0.251035289729422	0.617460941469408	0.383735133405152	0.78332380127994	0.256888483770259	0.373179858641322
Down	ENSMUSG00000090244	-0.64405170839824	3.54e-01	Gm16572	12D1	antisense	0.639149934235762	0.884310348069318	1.12708405773302	0	0.356403402095813	0.361985812747565	0.502745653188342	0.333864813810461	0.53167370364897	0.337568215149239	0.361783354387892	0.517726041124288
Down	ENSMUSG00000053038	-0.643262996628815	4.17e-01	Gm6180	8A4	processed_pseudogene	1.43684437381876	2.00532248293332	2.04697064147675	1.26154868950744	1.06515516629468	1.23264465254026	1.43433766221297	1.73121785323614	1.69303553046669	1.86495387475379	1.49839392624596	1.66159193846135
Down	ENSMUSG00000105879	-0.642894745981466	3.18e-01	Gm6204	3C	processed_pseudogene	1.64472554188881	1.79858393576208	1.62220350625168	0.969050993334996	1.13590963811121	1.03186811451197	1.60226090625789	1.32778947980499	1.23891981370273	1.3385478967777	1.25822505715028	1.09899898813317
