# Supplementary material for: Temporal Changes of Spinal Transcriptomic Profiles in Mice With Spinal Nerve Ligation
Source: Front Neurosci. 2019 Dec 17;13:1357. doi: 10.3389/fnins.2019.01357 (PMC6928122; doi:10.3389/fnins.2019.01357)
Supplement: Supplementary file 5 [file Data_Sheet_4.CSV]

	Direction	Pathways	NES	nGenes	adj.Pval	Genes
710	Down	Glutamate receptor signaling pathway	-2.6932	87	0.00033	Cacng2 Crhbp Shisa9 Nrxn1 Cnih2 Grin1 Sstr1 Reln Nlgn1 Grm6 Oprm1 Grik3 Gria3 Tiam1 Grin2d Grik5 Grm3 Grm1 Gria1 Rgs9 Cacng4 Grin2c Arc Grik1 Grm2 Grm8 Gria4 Cnih3 Pink1 Ppargc1a Grin2b Trpm1 Necab2 Grik4 Gria2 Grin3b Neto2 Cacng5 Grid1 Frrs1l Adrb2 Cdk5r1 Grm5 Crh Neto1 Trpm3 Grik2 Cfl1 Grm7 Ptk2b Klhl24 Grm4 Cacng3 Cacng7 Grid2 Fyn Rasgrf1 Prnp Mef2c Dapk1 Mapk8ip2 Shank3 App Gnaq Ephb2 Cln3 Nl…
1268	Down	Calcium ion regulated exocytosis	-2.5455	101	0.00033	Vamp2 Ppp3cb Stxbp1 Cdk5 Cacna1a Syt1 Rims2 Rapgef4 Cdk5r2 Snapin Cacna1b Syt5 Stx1a Chp1 Cacna1d Cacnb4 Rab5a Cadps2 Calm3 Doc2b Trim9 Dnm1l Gsk3b Prepl Syt4 Syt7 Cplx2 Syt6 Stxbp3 Eqtn Erc1 Syt3 Rab3a Gnai2 Cplx1 Vps18 Unc13a Lrrk2 Scamp5 Stx3 Cnr1 Baiap3 Arf1 Syt12 Doc2a Cadps Cacnb2 Otof Syt9 Syt10 Nlgn1 Napa Napb Unc13b Stx1b Rap1b Rap1a Braf Grik5 Psen1 Rph3al Scrib Notch1 Pfn2 Vamp3 Atp2a2…
3316	Down	Regulation of postsynaptic membrane potential	-2.4934	132	0.00033	Nrxn1 Chrna7 Adora1 Reln Nlgn1 Insyn1 Glra1 Oprm1 Grik3 Gria3 Sh3gl1 Cacnb3 P2rx5 Trpv1 Stx1a Gabrb2 Chrne Glra2 Glra4 Grm1 Adora2a Gabrg2 P2rx1 Chrna2 P2rx6 App Npff Gabrr2 Slc29a1 Adcyap1 Gabbr1 Baiap2 Gria4 Chrnd Chrng P2rx3 Chrna1 Ntsr1 Chrna4 Kcnc4 Chrnb2 Npy2r Glrb Gabrr1 Prkcz Gabrd Dvl1 Chrna9 Gabra4 Gabrb1 P2rx7 P2rx4 P2rx2 Wnt7a Chrna6 Chrnb3 Cbln1 Mtmr2 Grik4 Chrna3 Chrm1 Ppp1r9a Chrnb…
1270	Down	Regulation of calcium ion-dependent exocytosis	-2.4876	74	0.00032	Stxbp1 Cdk5 Cacna1a Cdk5r2 Cacna1b Syt5 Stx1a Cacna1d Cacnb4 Rab5a Calm3 Doc2b Trim9 Dnm1l Gsk3b Prepl Syt4 Syt7 Stxbp3 Erc1 Gnai2 Vps18 Syt1 Lrrk2 Scamp5 Cnr1 Baiap3 Arf1 Doc2a Cacnb2 Syt9 Syt10 Nlgn1 Napa Napb Stx1b Rap1b Rap1a Braf Grik5 Rph3al Notch1 Pfn2 Atp2a2 Rab3a Cbarp Hyal3 Rab3gap1 Zp3 Bcl2l1 Cltrn Cyth1 Adora2a P2rx1 Cacna1g Htr1a Grm8 Htr7 Drd4 P2ry1 Unc13b Rest P2rx2 Chrna7 Rims3 Ht…
4044	Down	Signal release from synapse	-2.4618	120	0.00033	Syt4 Cplx4 Snca Syt1 Cplx3 Snapin Ppfia3 Cacna1b Stx1a Syn2 Cacna1d Cacnb4 Rhot1 Rab5a Cadps2 Calm3 Tacr2 Adora2a Doc2b Trim9 Dnm1l Gsk3b Prkn Prepl Sncaip Cplx2 Pnkd Syt2 Stxbp1 Cdk5 Erc1 Rab3a Ppp1r9a Cplx1 Vps18 Unc13a Brsk1 Lrrk2 Syn1 Rims2 Slc30a1 Kmo Stx3 Cnr1 Hcrt Baiap3 Syt12 Doc2a Cadps Cacnb2 Syn3 Otof Nlgn1 Lin7b Napa Lin7a Nf1 Sncg Nrxn1 Lin7c Napb Ngf Unc13b Dvl1 Wnt7a Stx1b Nrxn2 Ra…
687	Down	Homophilic cell adhesion via plasma membrane adhesion molecules	-2.4545	133	0.00033	Pcdhb8 Pcdha4 Cdh4 Esam Cadm3 Nectin3 Cdh2 Pcdh12 Cdh17 Nectin1 Kirrel3 Cadm1 Igsf9b Igsf9 Sdk2 Pcdh10 Pcdhb6 Nectin2 Ceacam1 Pcdha7 Cdh1 Pcdha11 Clstn3 Cdh23 Celsr1 Pecam1 Cdhr1 Cdh10 Robo1 Pcdhgc4 Celsr3 Dsc2 Cdh9 Cdhr5 Cdh7 Pcdh7 Ret Plxnb3 Cdh11 Cdh13 Cdh5 Cdh16 Cdh15 Dscaml1 Clstn2 Cdhr4 Ptprm Pcdh11x Dsg1c Cdhr2 Pcdh17 Cdhr3 Ptpn23 Pcdh8 Cdh8 Plxnb2 Dchs1 Pcdh18 Cdh26 Cdh6 Clstn1 Cdh18 Cdh1…
726	Down	Neurotransmitter secretion	-2.4375	119	0.00033	Syt4 Cplx4 Snca Syt1 Cplx3 Snapin Ppfia3 Cacna1b Stx1a Syn2 Cacna1d Cacnb4 Rhot1 Rab5a Cadps2 Calm3 Tacr2 Adora2a Doc2b Trim9 Dnm1l Gsk3b Prkn Prepl Sncaip Cplx2 Pnkd Syt2 Stxbp1 Cdk5 Erc1 Rab3a Ppp1r9a Cplx1 Vps18 Unc13a Brsk1 Lrrk2 Syn1 Rims2 Slc30a1 Kmo Stx3 Cnr1 Hcrt Baiap3 Syt12 Doc2a Cadps Cacnb2 Syn3 Otof Nlgn1 Lin7b Napa Lin7a Nf1 Sncg Nrxn1 Lin7c Napb Ngf Unc13b Dvl1 Wnt7a Stx1b Nrxn2 Ra…
343	Up	Skeletal muscle contraction	2.6464	40	0.00027	Tcap Tnnc2 Mb Jsrp1 Rps6kb1 Myh3 Hsp90aa1 Chuk Gaa Chrnd Chrna1 Atp2a2 Atp2a1 Myh14 Tnni2 Eef2 Stac3 Chrnb1 Kcnj2 Myh7 Myh8 Tnnt3 Cav3 Tnnt1 Grcc10 Tnnc1 Actn3 Casq1 Homer1 Atp8a2 Dmpk Synm Dmd Bscl2 Slc8a3 Chrne Mylk2 Adrb2 Ccdc78 Rcsd1
3016	Up	Multicellular organismal movement	2.6382	54	0.00027	Tcap Tnnc2 Mb Jsrp1 Rps6kb1 Myh3 Hsp90aa1 Vti1a Chuk Gaa Chrnd Chrna1 Atp2a2 Atp2a1 Myh14 Tnni2 Eef2 Stac3 Chrnb1 Kcnj2 Xrcc1 Myh7 Myh8 Tnnt3 Cav3 Tnnt1 Grcc10 Tnnc1 Actn3 Casq1 Homer1 Ascl1 Vps54 Atp8a2 Drd3 Cln8 Map1a Mtor Itpr1 Dmpk Synm Vps35 Comp Cacna1a Dmd Gigyf2 Hipk2 Bscl2 Slc8a3 Chrne Mylk2 Adrb2 Ccdc78 Rcsd1
3018	Up	Musculoskeletal movement	2.6382	54	0.00027	Tcap Tnnc2 Mb Jsrp1 Rps6kb1 Myh3 Hsp90aa1 Vti1a Chuk Gaa Chrnd Chrna1 Atp2a2 Atp2a1 Myh14 Tnni2 Eef2 Stac3 Chrnb1 Kcnj2 Xrcc1 Myh7 Myh8 Tnnt3 Cav3 Tnnt1 Grcc10 Tnnc1 Actn3 Casq1 Homer1 Ascl1 Vps54 Atp8a2 Drd3 Cln8 Map1a Mtor Itpr1 Dmpk Synm Vps35 Comp Cacna1a Dmd Gigyf2 Hipk2 Bscl2 Slc8a3 Chrne Mylk2 Adrb2 Ccdc78 Rcsd1
1466	Up	Myofibril assembly	2.571	48	0.00027	Myoz2 Mylk3 Actg1 Tcap Mypn Krt19 Edn1 Lmod2 Acta1 Tpm1 Fhod3 Lmod3 Krt8 Actn2 Cav3 Klhl41 Capn3 Nkx2-5 Pdgfra Foxp1 Ankrd23 Wdr1 Mef2c Casq1 Prox1 Myl2 Srf Prkar1a Myh10 Ldb3 Smad4 Itgb1 Cflar Tnnt2 Casq2 Tmod1 Csrp3 Mef2a Six4 Synpo2l Myh6 Ttn Cfl2 Akap13 Actc1 Myoz1 Cavin4 Ep300 Nebl Neb
2161	Up	Wound healing	2.5634	332	0.00027	Cxadr Timp1 Large1 Wnt3a Entpd2 Gata4 Proc Anxa1 Syt7 Vil1 F5 F2 Pear1 Pdpn Wnt7a Proz Dysf Hpse Dusp10 Gpr4 Foxc2 Entpd1 Jaml Gja1 BC004004 Hmgb1 Capn3 Reg3a Apoh Pdgfb Acvrl1 Itga5 Oprm1 Col1a1 Sgca Vwf Tgfb1 Apoe Ddr1 Cd44 Hmox1 Fbln1 Mpl Cav1 Pten Adamts13 Itga2 Cd34 Srsf6 Tmprss6 C1qtnf1 Crk Hnf4a Sparc Dcn Igf1 Egfr Igfbp1 Xbp1 Sdc1 Itgb3 Tgfb3 Gli3 F12 Hmgcr F2rl2 F2rl1 Fgf10 Anxa8 Wnt5a C…
2259	Up	Defense response to bacterium	2.5515	168	0.00027	H2-M3 Il10 Gsdmd Tnf Gbp3 Gbp2 Gbp9 Klrk1 Ssc5d Spon2 Camp Gbp7 Nr1h4 Hamp Iigp1 Nod2 H2-K1 Lyz1 Lyz2 Nlrp1a Reg3b Gbp6 Gbp10 Il12b Cyba Rarres2 Lpo Sirt2 Lbp Slpi Wfdc15b Elane Rab1a 9530003J23Rik Nos2 Lyzl6 Coch Chga F2rl1 Sftpd Rnase6 Drosha Pgc Mbl2 Il23a Optn Lcn2 Rab14 Prg2 F2 Bpifa1 Tlr2 Fga Anxa3 Pla2g1b Pglyrp1 Klk7 Pycard Hp Ltf Fgb Mapkbp1 Galp Stab2 Isg15 Leap2 Serpine1 Nod1 Fau Tlr4 …
635	Up	Humoral immune response	2.52	110	0.00027	Zp3 C3 Mbl2 Cst9 Cd59a Spon2 Nod2 Cd59b Tfe3 Aire Cfp Rarres2 C8g Cr1l Slpi C1qbp Elane Sftpd Rnase6 Rgcc Acod1 C6 Masp1 Serping1 Pgc Tfeb C2 Cfh Cd55 C4bp Fcnb Hc F2 Fga Masp2 Cxcl5 Pla2g1b C8b A2m Pglyrp1 Klk7 Ltf Fgb C8a AI182371 Colec11 C1qa C1qc C1qb Cd81 Fau C1s1 C1rl Susd4 Phb Ctsg Rps19 Pglyrp4 Pla2g6 Krt1 C1ra Cfi Cfd Hist1h2bk Jchain Romo1 C4b Klk5 C7 C1s2 Rpl39 Cfb Tnf Lta Notch1 Ptpn6…
4478	Up	Cellular detoxification	2.5188	90	0.00027	Txnrd3 Gstt1 Apoe Nqo1 Gstm5 Gstm7 Gpx6 Prdx2 Upk3bl Sod2 Mgst1 Lpo Gpx3 Iyd Txnrd1 Hbq1a Ltc4s Tpo Pxdn Txndc17 Cygb Nxn Aaed1 Gpx8 Fam213a Esd Sod1 Rgn Apom Tnf Prdx5 Prdx3 Gsto1 Gsto2 Prdx4 Rp1 Mgst3 Prdx6 Cat Trp53inp1 Gpx7 Sesn2 Park7 Nos3 Fam213b Gstk1 Gsr Hp Mt3 Ptgs2 Srxn1 Loxhd1 Duox1 Gstt2 Ccs Gch1 Gstp2 Sesn1 Kdm3b Selenow Gpx2 Ptgs1 Ubiad1 Prdx6b Epx Hbb-bs Fabp1 Hba-x S100a8 S100a9 A…
3025	Up	Leukocyte migration	2.5135	275	0.00027	Lgals9 Il16 Zp3 Tnfsf14 Cxcl16 Kitl Itgb3 Nup85 Cxcl13 Ccl25 Tnf Cd74 Il23a Adam8 Ccr1 Xcl1 Il1b Spp1 Cxcl15 Cxcl3 Cx3cl1 Ccl5 Ccl12 Ccl2 P2ry12 Ccr6 Nbl1 S1pr1 Cxcr5 Ccr2 Plcb1 Gpr183 Cnr2 Ccl19 Tmem102 Ccl21a 2610528A11Rik Itgb2 Pdgfb Itgb7 Tbx21 Akt1 Rac1 Tgfb1 Calr Ccl24 Kit Rhoa Rarres2 Csf1 Ager Itga2 Gata3 Mmp9 C1qbp Elane Stk10 Madcam1 Ccl11 Pecam1 Lgmn Chga Edn1 Syk Ror2 F2rl1 Thbs4 Wnt5…
4005	Up	Cellular oxidant detoxification	2.5075	86	0.00027	Txnrd3 Gstt1 Apoe Nqo1 Gstm7 Gpx6 Prdx2 Upk3bl Sod2 Mgst1 Lpo Gpx3 Iyd Txnrd1 Hbq1a Ltc4s Tpo Pxdn Txndc17 Cygb Nxn Aaed1 Gpx8 Fam213a Sod1 Rgn Apom Tnf Prdx5 Prdx3 Gsto1 Gsto2 Prdx4 Rp1 Mgst3 Prdx6 Cat Trp53inp1 Gpx7 Sesn2 Park7 Nos3 Fam213b Gstk1 Gsr Hp Mt3 Ptgs2 Srxn1 Loxhd1 Duox1 Gstt2 Ccs Gch1 Gstp2 Sesn1 Kdm3b Selenow Gpx2 Ptgs1 Ubiad1 Prdx6b Epx Hbb-bs Fabp1 Hba-x S100a8 S100a9 Alox5ap Gst…
3994	Up	Detoxification	2.5046	97	0.00027	Txnrd3 Gstt1 Apoe Nqo1 Gstm5 Gstm7 Gpx6 Prdx2 Upk3bl Sod2 Mgst1 Lpo Nfe2l2 Gpx3 Iyd Txnrd1 Hbq1a Ltc4s Tpo Pxdn Txndc17 Cygb Nxn Aaed1 Gpx8 Fam213a Esd Sod1 Rgn Apom Tnf Prdx5 Prdx3 Gsto1 Gsto2 Abcc2 Prdx4 Rp1 Mgst3 Prdx6 Cat Trp53inp1 Gpx7 Sesn2 Park7 Nos3 Fam213b Pon3 Gstk1 Gsr Hp Mt3 Ptgs2 Srxn1 Loxhd1 Duox1 Gstt2 Ccs Slc30a1 Gch1 Gstp2 Sesn1 Kdm3b Selenow Gpx2 Ptgs1 Ubiad1 Prdx6b Epx Hbb-bs F…
3079	Up	Striated muscle cell differentiation	2.5005	244	0.00027	Il4 Shh Mymk Myod1 Nkx2-5 Plekho1 Gsk3b Rcan1 Wnt1 Sik1 Ankrd2 Myog Notch1 Rbm38 Myoz2 Ybx1 Ezh2 Bhlhe41 Mesp1 Mylk3 Acta1 Dner Nek5 Cd53 Trim72 Msx1 Sox6 Bhlha15 Arrb2 Actg1 Flnc Grem1 Tgfb1 Calr Mef2c Tcap Hdac5 Wnt3a Cacybp Myh11 Ddx39b Cdk1 Igf1 Mypn Avpr1a Frs2 Myocd Sdc1 Krt19 Kat2a Edn1 Bmp4 Gata4 Ppara Dkk1 Casp7 Chuk Hdac4 Rgs2 Capn2 Acvr1 Bmp2 Mtor Ski Lmod2 Mtpn Foxp1 Pak1 Morf4l2 Casp…
3266	Up	Striated muscle cell development	2.4786	141	0.00027	Rcan1 Myoz2 Mylk3 Acta1 Dner Actg1 Flnc Tcap Myod1 Myh11 Ddx39b Cdk1 Igf1 Mypn Sdc1 Krt19 Edn1 Bmp4 Gata4 Ppara Rgs2 Mtor Lmod2 Foxp1 Pak1 Agt Tpm1 Ctdp1 Map2k4 Fhod3 Ripor2 Parp2 Rgs4 Chrnb1 Ccnb1 Nppa Lmod3 AI464131 Krt8 Actn2 Camk2d Cav3 Akap13 Agtr2 Klhl40 Klhl41 Capn3 Fhl2 Myl2 Xk Nkx2-5 Hdac4 Uchl1 Pdgfra Kel Dysf Dmd Adra1a Myof Ankrd23 Cav2 Smo Wdr1 Mef2c Actn3 Casq1 Homer1 Cacna2d2 Prox1…
3967	Up	Myeloid leukocyte migration	2.47	150	0.00027	Nup85 Cd74 Il23a Xcl1 Il1b Spp1 Cxcl15 Cxcl3 Cx3cl1 Ccl5 Ccl12 Ccl2 P2ry12 Nbl1 Plcb1 Pdgfb Rac1 Ccl24 Kit Rarres2 Csf1 Ager C1qbp Ccl11 Pecam1 Lgmn Chga Edn1 Syk Ror2 Thbs4 Tnfsf11 Ednrb Nckap1l Cxadr Pla2g7 Dusp1 Aif1 Anxa1 Gbf1 Adam8 Ccr1 Cxcr2 Hc Edn3 Creb3 Edn2 Bst1 Cxcl5 P2rx4 Flt1 Ptpro Calca Vegfd Vegfc Slit2 Kars Jam3 Pdgfd Dapk2 Rac2 Mif Cxcl10 Ccl7 Nov Serpine1 Ccr7 Camk1d Ptger4 Rps19…
1100	Up	Cellular component assembly involved in morphogenesis	2.4638	82	0.00027	Myoz2 Cd9 Mylk3 Actg1 Tcap Cntnap1 Mypn Krt19 Mpp5 Edn1 Tlr2 Lmod2 Ilk Acta1 Tpm1 Ank2 Phldb2 Fhod3 Dag1 Lmod3 Tenm4 Phldb1 Krt8 Actn2 Cav3 Clasp1 Klhl41 Capn3 Nkx2-5 Itgb4 Pikfyve Pdgfra Foxp1 Mtmr2 Fig4 Ankrd23 Wdr1 Mef2c Ihh Casq1 Prox1 Myl2 Srf Zpbp2 Prkar1a Pafah1b1 Myh10 Ldb3 Epb41l3 Rfx2 Smad4 Itgb1 Cflar Agfg1 Tnnt2 Nfasc Tbc1d20 Casq2 Spaca1 Tmod1 Tmf1 Ercc2 Csrp3 Mef2a Gnpat Ugt8a Six4 …
3968	Up	Granulocyte migration	2.4577	99	0.00027	Cd74 Il23a Xcl1 Il1b Spp1 Cxcl15 Cxcl3 Cx3cl1 Ccl2 Rac1 Ccl24 Rarres2 Csf1 C1qbp Ccl11 Pecam1 Edn1 Syk Thbs4 Nckap1l Cxadr Anxa1 Gbf1 Adam8 Cxcr2 Edn3 Edn2 Bst1 Cxcl5 Slit2 Kars Jam3 Dapk2 Rac2 Ccl7 Ccr7 Camk1d Ptger4 Cmklr1 S100a14 Lgals3 Scg2 Hrh1 Cklf S100a8 Prtn3 Cxcl2 Irak4 Cxcl17 Mospd2 C5ar2 Vav3 Vav1 Itga9 Prex1 Trem3 Trem1 Il17ra Wdr1 Mcoln2 Trpv4 Slamf1 Lbp Pde4d Akirin1 Il1r1 Mstn Pde4…
3265	Up	Muscle cell development	2.4524	155	0.00027	Rcan1 Myoz2 Mylk3 Acta1 Dner Actg1 Flnc Tcap Myod1 Myh11 Ddx39b Hey2 Cdk1 Igf1 Mypn Sdc1 Krt19 Edn1 Bmp4 Gata4 Ppara Bin1 Megf10 Rgs2 Mtor Lmod2 Foxp1 Pak1 Agt Tpm1 Ctdp1 Map2k4 Fhod3 Ripor2 Parp2 Rgs4 Chrnb1 Ccnb1 Nppa Lmod3 AI464131 Krt8 Actn2 Camk2d Trim54 Cav3 Akap13 Agtr2 Klhl40 Klhl41 Capn3 Fhl2 Myl2 Xk Nkx2-5 Nfatc4 Hdac4 Uchl1 Pdgfra Kel Dysf Dmd Adra1a Myof Ankrd23 Cav2 Ramp2 Smo Wdr1 Me…
754	Up	Skeletal muscle tissue development	2.4454	168	0.00027	Rhoa Myod1 Rcan1 Dkk1 Flnb Sox17 Ccnt2 Myog Myoz2 Cdk5 Ybx3 Acta1 Twist1 Dner Mettl8 Vgll2 Six1 Vamp5 Klhl41 Tgfb1 Mef2c Neurl1a Casq1 Taz Dcn Rps6kb1 Myocd Hmgcr Myom1 Svil Megf10 Mstn Chrnd Chrna1 Mylk2 Kcnab1 Mylpf Myh14 Myom2 S100b Eef2 Ripor2 Lmod3 Lemd2 AI464131 Foxl2 Flot1 Myl3 Bves Klhl40 Myh15 Gpc1 Myf5 Emd Wnt3a Xk Msc Hdac4 Foxp2 Kel Foxp1 Six4 Myf6 Bcl9 Hoxd9 Dmd Tcf21 Hoxd10 Bcl9l Ca…
3979	Up	Defense response to other organism	2.4385	369	0.00027	Ccl5 Il12b Eif2ak4 Hyal2 H2-M3 Il10 Cd40 Rsad2 F2rl1 Gsdmd Cd86 Clec4n Tnf Il33 Il23a Ifitm1 Ifitm3 Ptprc Il1b Il12a Gbp3 Gbp2 Gbp9 Cxcl1 Cxcl9 Klrk1 Itgax Cotl1 Cgas Oas2 Cxcl10 Ssc5d Spon2 Ddx60 Camp Gbp7 Il27 Nr1h4 Hamp Cd8a Iigp1 Nod2 Ifitm2 H2-K1 Lyz1 Lyz2 Nlrp1a Irgm2 Reg3b Gbp6 Gbp10 Trim25 Polr3d Oas1c Oas1h Tgfb1 Irf3 Abcf3 Ufd1 Htra1 Cyba Rarres2 Lpo Apobec3 Sirt2 Lbp Slpi Serinc3 Dhx58…
2503	Up	Sarcomere organization	2.4378	36	0.00027	Myoz2 Mylk3 Actg1 Tcap Mypn Krt19 Edn1 Lmod2 Tpm1 Fhod3 Krt8 Actn2 Cav3 Klhl41 Capn3 Nkx2-5 Foxp1 Ankrd23 Wdr1 Mef2c Casq1 Prox1 Srf Prkar1a Ldb3 Itgb1 Tnnt2 Casq2 Six4 Synpo2l Myh6 Ttn Cfl2 Akap13 Myoz1 Ep300 Neb
3398	Up	Skeletal muscle organ development	2.4366	176	0.00027	Large1 Rhoa Myod1 Rcan1 Dkk1 Flnb Sox17 Ccnt2 Myog Myoz2 Cdk5 Ybx3 Acta1 Twist1 Dner Mettl8 Vgll2 Six1 Vamp5 Klhl41 Tgfb1 Mef2c Neurl1a Casq1 Taz Dcn Rps6kb1 Myocd Hmgcr Myom1 Svil Megf10 Mstn Chrnd Chrna1 Mylk2 Kcnab1 Mylpf Myh14 Disp1 Myom2 Stra6 S100b Eef2 Ripor2 Lmod3 Lemd2 AI464131 Foxl2 Flot1 Myl3 Bves Klhl40 Ass1 Myh15 Gpc1 Myf5 Emd Wnt3a Xk Msc Hdac4 Foxp2 Kel Foxp1 Six4 Myf6 Bcl9 Hoxd9 D…
272	Up	Positive regulation of leukocyte migration	2.4314	121	0.00027	Lgals9 Zp3 Tnfsf14 Kitl Itgb3 Cd74 Il23a Xcl1 Ccl5 Ccl2 Ccr2 Tmem102 Rac1 Tgfb1 Calr Rhoa Rarres2 Csf1 Ager Itga2 C1qbp Elane Madcam1 Lgmn Edn1 F2rl1 Thbs4 Wnt5a App Pla2g7 Aif1 Adam8 Ccr1 Cxcr2 Itga4 Stk39 Edn3 Creb3 Edn2 P2rx4 Vegfd F7 Gas6 Vegfc Kars Pdgfd Thy1 Dapk2 Rac2 Itga2b Plvap Cxcl10 Ccl7 P2ry12 Oxsr1 Icam1 Serpine1 Ccr7 Ccr6 Bdkrb1 Cmklr1 S100a14 Wnk1 Lgals3 Dock8 Adam10 Zfp580 Ptafr …
932	Up	Response to wounding	2.431	438	0.00027	Cxadr Timp1 Braf Large1 Wnt3a Entpd2 Srsf5 Gata4 Proc Anxa1 Syt7 Gli1 Il6 Vil1 F5 Mdk F2 Pear1 Pdpn Nmnat1 Wnt7a Proz Casp3 Nmnat3 Dysf Hpse Ccl2 Dusp10 Gpr4 Zfp36 Foxc2 Entpd1 Jaml Gja1 BC004004 Bcl2 Klk8 Hmgb1 Capn3 Reg3a Apoh Pdgfb Acvrl1 Itga5 Oprm1 Col1a1 Sgca Vwf Tgfb1 Apoe Ddr1 Phb2 Cd44 Txn2 Hmox1 Fbln1 Mpl Cav1 Id3 Pten Adamts13 Itga2 Cers2 Cd34 Srsf6 Tmprss6 C1qtnf1 Crk Hnf4a Sparc Ndel…
