# Supplementary material for: Temporal Changes of Spinal Transcriptomic Profiles in Mice With Spinal Nerve Ligation
Source: Front Neurosci. 2019 Dec 17;13:1357. doi: 10.3389/fnins.2019.01357 (PMC6928122; doi:10.3389/fnins.2019.01357)
Supplement: Supplementary file 6 [file Data_Sheet_5.CSV]

	Direction	Pathways	NES	nGenes	adj.Pval	Genes
199	Up	Positive regulation of leukocyte migration	2.3478	56	0.011	Lgals9 Zp3 Tnfsf14 Kitl Itgb3 Cd74 Il23a Xcl1 Ccl5 Ccl2 Ccr2 Tmem102 Rac1 Tgfb1 Calr Rhoa Rarres2 Csf1 Ager Itga2 C1qbp Elane Madcam1 Lgmn Edn1 F2rl1 Thbs4 Wnt5a App Pla2g7 Aif1 Adam8 Ccr1 Cxcr2 Itga4 Stk39 Edn3 Creb3 Edn2 P2rx4 Vegfd F7 Gas6 Vegfc Kars Pdgfd Thy1 Dapk2 Rac2 Itga2b Plvap Cxcl10 Ccl7 P2ry12 Oxsr1 Icam1 Serpine1 Ccr7 Ccr6 Bdkrb1 Cmklr1 S100a14 Wnk1 Lgals3 Dock8 Adam10 Zfp580 Ptafr …
2184	Up	Leukocyte migration	2.3035	127	0.011	Lgals9 Il16 Zp3 Tnfsf14 Cxcl16 Kitl Itgb3 Nup85 Cxcl13 Ccl25 Tnf Cd74 Il23a Adam8 Ccr1 Xcl1 Il1b Spp1 Cxcl15 Cxcl3 Cx3cl1 Ccl5 Ccl12 Ccl2 P2ry12 Ccr6 Nbl1 S1pr1 Cxcr5 Ccr2 Plcb1 Gpr183 Cnr2 Ccl19 Tmem102 Ccl21a 2610528A11Rik Itgb2 Pdgfb Itgb7 Tbx21 Akt1 Rac1 Tgfb1 Calr Ccl24 Kit Rhoa Rarres2 Csf1 Ager Itga2 Gata3 Mmp9 C1qbp Elane Stk10 Madcam1 Ccl11 Pecam1 Lgmn Chga Edn1 Syk Ror2 F2rl1 Thbs4 Wnt5…
2817	Up	Myeloid leukocyte migration	2.2454	81	0.025	Nup85 Cd74 Il23a Xcl1 Il1b Spp1 Cxcl15 Cxcl3 Cx3cl1 Ccl5 Ccl12 Ccl2 P2ry12 Nbl1 Plcb1 Pdgfb Rac1 Ccl24 Kit Rarres2 Csf1 Ager C1qbp Ccl11 Pecam1 Lgmn Chga Edn1 Syk Ror2 Thbs4 Tnfsf11 Ednrb Nckap1l Cxadr Pla2g7 Dusp1 Aif1 Anxa1 Gbf1 Adam8 Ccr1 Cxcr2 Hc Edn3 Creb3 Edn2 Bst1 Cxcl5 P2rx4 Flt1 Ptpro Calca Vegfd Vegfc Slit2 Kars Jam3 Pdgfd Dapk2 Rac2 Mif Cxcl10 Ccl7 Nov Serpine1 Ccr7 Camk1d Ptger4 Rps19…
1127	Up	Leukocyte chemotaxis	2.2443	80	0.025	Il16 Tnfsf14 Cxcl16 Nup85 Cxcl13 Cd74 Il23a Adam8 Ccr1 Xcl1 Il1b Spp1 Cxcl15 Cxcl3 Cx3cl1 Ccl5 Ccl12 Ccl2 Nbl1 S1pr1 Cxcr5 Ccr2 Gpr183 Cnr2 Ccl19 Ccl21a 2610528A11Rik Pdgfb Rac1 Calr Ccl24 Kit Rarres2 Csf1 C1qbp Ccl11 Lgmn Chga Edn1 Syk F2rl1 Thbs4 Wnt5a Tnfsf11 Ednrb Nckap1l Cxadr Pla2g7 Dusp1 Aif1 Slc12a2 Anxa1 Gbf1 Sbds Cxcr2 Hc Stk39 Edn3 Creb3 Edn2 Padi2 Bst1 Cxcl5 Pf4 Flt1 Klrk1 Ptpro Calca…
2840	Up	Detoxification	2.2273	66	0.025	Txnrd3 Gstt1 Apoe Nqo1 Gstm5 Gstm7 Gpx6 Prdx2 Upk3bl Sod2 Mgst1 Lpo Nfe2l2 Gpx3 Iyd Txnrd1 Hbq1a Ltc4s Tpo Pxdn Txndc17 Cygb Nxn Aaed1 Gpx8 Fam213a Esd Sod1 Rgn Apom Tnf Prdx5 Prdx3 Gsto1 Gsto2 Abcc2 Prdx4 Rp1 Mgst3 Prdx6 Cat Trp53inp1 Gpx7 Sesn2 Park7 Nos3 Fam213b Pon3 Gstk1 Gsr Hp Mt3 Ptgs2 Srxn1 Loxhd1 Duox1 Gstt2 Ccs Slc30a1 Gch1 Gstp2 Sesn1 Kdm3b Selenow Gpx2 Ptgs1 Ubiad1 Prdx6b Epx Hbb-bs F…
197	Up	Regulation of leukocyte migration	2.2156	77	0.025	Lgals9 Zp3 Tnfsf14 Kitl Itgb3 Cd74 Il23a Xcl1 Ccl5 Ccl2 P2ry12 Nbl1 Ccr2 Plcb1 Tmem102 Akt1 Rac1 Tgfb1 Calr Rhoa Rarres2 Csf1 Ager Itga2 C1qbp Elane Stk10 Madcam1 Lgmn Edn1 F2rl1 Thbs4 Wnt5a Apod Gcsam App Pla2g7 Dusp1 Aif1 Adam8 Ccr1 Cxcr2 Hc Itga4 Stk39 Edn3 Creb3 Edn2 Padi2 Bst1 P2rx4 Wasl Klrk1 Msn Vegfd F7 Gas6 Vegfc Slit2 Kars Jam3 Pdgfd Thy1 Dapk2 Rac2 Mif Itga2b Plvap Cxcl10 Ccl7 Oxsr1 No…
1567	Up	Negative regulation of T cell proliferation	2.1934	30	0.034	Btn1a1 Cd274 Pdcd1lg2 Vsir Scgb1a1 Pla2g2f Mad1l1 Cd276 Foxp3 Pla2g2d Tnfrsf14 Vsig4 Btn2a2 Tarm1 Cebpb Clec4g Slfn1 Lrrc32 Gnrh1 Sdc4 Arg1 Prkar1a Dlg5 Bmp4 Twsg1 Ctla4 Glmn Gpnmb Tmem131l Vtcn1 Lgals9 Tgfb1 Shh Ptpn6 Ihh Peli1 Havcr2 Arg2 Cblb Dlg1 Tnfrsf21 Ndfip1 Il2ra March7 Itch Zbtb7b Ido1 Casp3 Foxj1 Pawr Rc3h1 Il20rb Cdkn2a Cd24a Spn Pde5a Erbb2 Ceacam1 Prnp H2-M3 Sftpd Xcl1 Ripor2 H2-Aa …
2570	Up	Negative regulation of leukocyte proliferation	2.1827	35	0.034	Btn1a1 Cd274 Pdcd1lg2 Vsir Scgb1a1 Pla2g2f Mad1l1 Cd276 Foxp3 Pla2g2d Tnfrsf14 Vsig4 Cd24a Btn2a2 Tarm1 Cebpb Clec4g Slfn1 Lrrc32 Gnrh1 Il10 Sdc4 Arg1 Prkar1a Dlg5 Bmp4 Twsg1 Gal Ctla4 Glmn Gpnmb Tmem131l Vtcn1 Sox11 Grem1 Lgals9 Tgfb1 Shh Ptpn6 Ihh Tnfrsf13b Enpp3 Peli1 Havcr2 Arg2 Cblb Dlg1 Tnfrsf21 Ndfip1 Inpp5d Il2ra March7 Itch Il2 Zbtb7b Btk Ido1 Casp3 Atm Foxj1 Pawr Rc3h1 Lyn Il20rb Cdkn2a…
2848	Up	Cellular oxidant detoxification	2.1792	59	0.025	Txnrd3 Gstt1 Apoe Nqo1 Gstm7 Gpx6 Prdx2 Upk3bl Sod2 Mgst1 Lpo Gpx3 Iyd Txnrd1 Hbq1a Ltc4s Tpo Pxdn Txndc17 Cygb Nxn Aaed1 Gpx8 Fam213a Sod1 Rgn Apom Tnf Prdx5 Prdx3 Gsto1 Gsto2 Prdx4 Rp1 Mgst3 Prdx6 Cat Trp53inp1 Gpx7 Sesn2 Park7 Nos3 Fam213b Gstk1 Gsr Hp Mt3 Ptgs2 Srxn1 Loxhd1 Duox1 Gstt2 Ccs Gch1 Gstp2 Sesn1 Kdm3b Selenow Gpx2 Ptgs1 Ubiad1 Prdx6b Epx Hbb-bs Fabp1 Hba-x S100a8 S100a9 Alox5ap Gst…
2170	Up	Negative regulation of cell activation	2.1721	72	0.025	Socs5 Btn1a1 Il4 Tbx21 Nr1h3 Hmgb3 Cd274 Pdcd1lg2 Tnfaip3 Vsir Adora2a Scgb1a1 Pag1 Pla2g2f Mad1l1 Dtx1 Lag3 Cd300a Cd276 Nfkbid Foxp3 Pla2g2d Tnfrsf14 Vsig4 Cd24a Vtcn1 Btn2a2 Tarm1 Fam19a3 Socs6 Cebpb Clec4g Nrarp Slfn1 Lrrc32 Pdgfb Apoe Hmox1 Hfe Gnrh1 Il10 Sdc4 C1qtnf1 Arg1 Havcr2 Prkar1a Cygb Dlg5 Bmp4 Pibf1 Cd200 Twsg1 Anxa1 Gal Pdgfa Ctla4 Zc3h8 Pdgfra Glmn Gpnmb Cd9 Sfrp1 Gclc Tmem131l Fg…
203	Up	Negative regulation of leukocyte activation	2.1702	65	0.025	Btn1a1 Il4 Tbx21 Nr1h3 Hmgb3 Cd274 Pdcd1lg2 Tnfaip3 Vsir Adora2a Scgb1a1 Pag1 Pla2g2f Mad1l1 Dtx1 Lag3 Cd300a Cd276 Nfkbid Socs5 Foxp3 Pla2g2d Tnfrsf14 Vsig4 Cd24a Vtcn1 Btn2a2 Tarm1 Fam19a3 Socs6 Cebpb Clec4g Nrarp Slfn1 Lrrc32 Hmox1 Hfe Gnrh1 Il10 Sdc4 Arg1 Havcr2 Prkar1a Dlg5 Bmp4 Pibf1 Cd200 Twsg1 Anxa1 Gal Ctla4 Zc3h8 Glmn Gpnmb Sfrp1 Tmem131l Cd84 Milr1 Cnr1 Bpi Gper1 Sox11 Tigit Tspan32 Fb…
1352	Up	Negative regulation of mononuclear cell proliferation	2.1694	32	0.037	Btn1a1 Cd274 Pdcd1lg2 Vsir Scgb1a1 Pla2g2f Mad1l1 Cd276 Foxp3 Pla2g2d Tnfrsf14 Vsig4 Cd24a Btn2a2 Tarm1 Cebpb Clec4g Slfn1 Lrrc32 Gnrh1 Il10 Sdc4 Arg1 Prkar1a Dlg5 Bmp4 Twsg1 Gal Ctla4 Glmn Gpnmb Tmem131l Vtcn1 Sox11 Lgals9 Tgfb1 Shh Ptpn6 Ihh Tnfrsf13b Peli1 Havcr2 Arg2 Cblb Dlg1 Tnfrsf21 Ndfip1 Inpp5d Il2ra March7 Itch Il2 Zbtb7b Btk Ido1 Casp3 Atm Foxj1 Pawr Rc3h1 Lyn Il20rb Cdkn2a Spn Pde5a P…
2108	Up	Negative regulation of lymphocyte proliferation	2.1694	32	0.037	Btn1a1 Cd274 Pdcd1lg2 Vsir Scgb1a1 Pla2g2f Mad1l1 Cd276 Foxp3 Pla2g2d Tnfrsf14 Vsig4 Cd24a Btn2a2 Tarm1 Cebpb Clec4g Slfn1 Lrrc32 Gnrh1 Il10 Sdc4 Arg1 Prkar1a Dlg5 Bmp4 Twsg1 Gal Ctla4 Glmn Gpnmb Tmem131l Vtcn1 Sox11 Lgals9 Tgfb1 Shh Ptpn6 Ihh Tnfrsf13b Peli1 Havcr2 Arg2 Cblb Dlg1 Tnfrsf21 Ndfip1 Inpp5d Il2ra March7 Itch Il2 Zbtb7b Btk Ido1 Casp3 Atm Foxj1 Pawr Rc3h1 Lyn Il20rb Cdkn2a Spn Pde5a P…
2412	Up	Cell chemotaxis	2.1578	117	0.011	Snai2 Il16 Tnfsf14 Cxcl16 Nup85 Cxcl13 Cd74 Il23a Adam8 Ccr1 Xcl1 Il1b Spp1 Cxcl15 Cxcl3 Cx3cl1 Ccl5 Ccl12 Ccl2 Saa3 Nbl1 S1pr1 Cxcr5 Ccr2 Gpr183 Cnr2 Hmgb1 Ccl19 Ccl21a 2610528A11Rik Pdgfb Rac1 Tiam1 Calr Ccl24 Hspb1 Kit Epha2 Ccl8 Rarres2 Met Csf1 Elmo2 C1qbp Ccl4 Ccl9 Ccl11 Ccl1 Hoxb9 Lgmn Chga Edn1 Syk Cxcl14 F2rl1 Thbs4 Prkcd Wnt5a Tnfsf11 Ednrb Nckap1l Cxadr Ccl25 Smoc2 Pla2g7 Dusp1 Aif1 Hb…
984	Up	Antimicrobial humoral response	2.1436	23	0.054	Cst9 Spon2 Nod2 Rarres2 Slpi Elane Sftpd Rnase6 Acod1 Pgc F2 Fga Cxcl5 Pla2g1b Pglyrp1 Klk7 Ltf Fgb Colec11 Fau Ctsg Rps19 Pglyrp4 Pla2g6 Hist1h2bk Jchain Romo1 Klk5 Rpl39 Ppp2r3c Bpifa1 Pf4 Camp Bcl3 Hist1h2bc Tslp Fam3a Galp Ccl2 Hist1h2be S100a9 Gapdh Hist1h2bg Rpl30 H2-T23 Hist2h2be Hist1h2bf Hist1h2bj Hist1h2br Hist1h2bq Hist1h2bn
2828	Up	Defense response to other organism	2.1203	196	0.011	Ccl5 Il12b Eif2ak4 Hyal2 H2-M3 Il10 Cd40 Rsad2 F2rl1 Gsdmd Cd86 Clec4n Tnf Il33 Il23a Ifitm1 Ifitm3 Ptprc Il1b Il12a Gbp3 Gbp2 Gbp9 Cxcl1 Cxcl9 Klrk1 Itgax Cotl1 Cgas Oas2 Cxcl10 Ssc5d Spon2 Ddx60 Camp Gbp7 Il27 Nr1h4 Hamp Cd8a Iigp1 Nod2 Ifitm2 H2-K1 Lyz1 Lyz2 Nlrp1a Irgm2 Reg3b Gbp6 Gbp10 Trim25 Polr3d Oas1c Oas1h Tgfb1 Irf3 Abcf3 Ufd1 Htra1 Cyba Rarres2 Lpo Apobec3 Sirt2 Lbp Slpi Serinc3 Dhx58…
3193	Up	Cellular detoxification	2.1196	61	0.026	Txnrd3 Gstt1 Apoe Nqo1 Gstm5 Gstm7 Gpx6 Prdx2 Upk3bl Sod2 Mgst1 Lpo Gpx3 Iyd Txnrd1 Hbq1a Ltc4s Tpo Pxdn Txndc17 Cygb Nxn Aaed1 Gpx8 Fam213a Esd Sod1 Rgn Apom Tnf Prdx5 Prdx3 Gsto1 Gsto2 Prdx4 Rp1 Mgst3 Prdx6 Cat Trp53inp1 Gpx7 Sesn2 Park7 Nos3 Fam213b Gstk1 Gsr Hp Mt3 Ptgs2 Srxn1 Loxhd1 Duox1 Gstt2 Ccs Gch1 Gstp2 Sesn1 Kdm3b Selenow Gpx2 Ptgs1 Ubiad1 Prdx6b Epx Hbb-bs Fabp1 Hba-x S100a8 S100a9 A…
3233	Up	Regulation of lymphocyte migration	2.0975	22	0.08	Lgals9 Tnfsf14 Itgb3 Xcl1 Ccr2 Tmem102 Akt1 Rhoa Stk10 Madcam1 Wnt5a Apod Gcsam App Aif1 Itga4 Stk39 Padi2 Wasl Klrk1 Msn Cxcl10 Ccl7 Oxsr1 Wnk1 Spn Dock8 Adam10 Adtrp Cxcl12 Lrch1 2610528A11Rik Crkl Crk Ripk3 Aire Cxcl14 Adam8 Ecm1 Pycard Fadd Slc8b1 Cd99l2 Ccr6 Tnfrsf14 Selenok Ptk2b Ccl21a Ccl4 Cd200r1 Cxcl13 Ccl5 Ccl12 Ripor2 Adam17 Ccl3 Ccr7
1700	Up	Regulation of mRNA stability	2.0961	41	0.053	Hnrnpa0 Mettl16 Zfp36l1 Calcr Scgb1a1 Pum1 Rbm10 Rbm46 Elavl1 Rc3h1 Apobec1 Zc3h12a Zfp36 Zfp36l2 Axin2 Tbrg4 Hnrnpd Mov10 Khsrp Igf2bp1 Mapkapk2 Pum2 Zc3h14 Fastkd3 Samd4 Gdnf Pcbp4 Dcp2 Angel2 Vim Fastkd1 E2f1 Dhx36 Mtor Tirap Syncrip Tent4a Apex1 Tent4b Larp1 Rbm24 Pcid2 Hnrnpu Cpeb3 Ythdf2 Tardbp Dhx9 Pde12 Thrap3 Tent5c Gigyf2 Fto Upf1 Hnrnpr Cacng7 Trim71 Samd4b Carhsp1 Pabpc4 Noct Slc11a1 …
1039	Up	Negative regulation of cell-cell adhesion	2.0857	76	0.03	Btn1a1 Il4 Tbx21 Tnr Cd274 Pdcd1lg2 Vsir Adora2a Scgb1a1 Ccm2l Pag1 Pla2g2f Mad1l1 Dtx1 Lag3 Cd276 Nfkbid Socs5 Foxp3 Pla2g2d Tnfrsf14 Vsig4 Vtcn1 Btn2a2 Tarm1 Socs6 Cebpb Clec4g Nrarp Slfn1 Zfp703 Gm9573 Lrrc32 Cdh1 Mapk7 Akt1 Tgfb1 Klf4 Hfe Nf2 B4galnt2 Trpv4 Gnrh1 Sdc4 C1qtnf1 Arg1 Havcr2 Prkar1a Gtpbp4 Dlg5 Bmp4 Rgcc Ppara Ptk2 Snai2 Adipoq Wnt1 Twsg1 Anxa1 Jak2 Ctla4 Ppm1f Il1rn Jag1 Bmp2 Zc…
1699	Up	Regulation of RNA stability	2.0846	45	0.053	Hnrnpa0 Mettl16 Zfp36l1 Calcr Scgb1a1 Pum1 Rbm10 Rbm46 Elavl1 Rc3h1 Apobec1 Zc3h12a Zfp36 Zfp36l2 Axin2 Tbrg4 Hnrnpd Mov10 Khsrp Igf2bp1 Naf1 Mapkapk2 Pum2 Zc3h14 Fastkd3 Samd4 Gdnf Parn Pcbp4 Dcp2 Angel2 Vim Fastkd1 E2f1 Dhx36 Mtor Dkc1 Tirap Syncrip Tent4a Apex1 Tent4b Larp1 Rbm24 Pcid2 Hnrnpu Cpeb3 Ythdf2 Tardbp Tent2 Dhx9 Pde12 Thrap3 Tent5c Gigyf2 Fto Upf1 Hnrnpr Cacng7 Trim71 Samd4b Carhsp1…
1303	Up	Interleukin-4 production	2.081	15	0.081	Zp3 Gata3 Scgb1a1 Cd3e Nlrp3 Foxp3 Cebpb Havcr2 Irf4 Cd28 Lef1 Cd40lg Rara Zfpm1 Itk Il33 Notch1 Txk Icosl Cd83 Syk Il1rap Ndfip1 Prkcq Prg2 Prkcz Sash3 Rbpj Il20rb Vtcn1 Epx Fcer1g H2-T23
2247	Up	Negative regulation of lymphocyte activation	2.0762	57	0.034	Btn1a1 Il4 Tbx21 Hmgb3 Cd274 Pdcd1lg2 Tnfaip3 Vsir Adora2a Scgb1a1 Pag1 Pla2g2f Mad1l1 Dtx1 Lag3 Cd276 Nfkbid Socs5 Foxp3 Pla2g2d Tnfrsf14 Vsig4 Cd24a Vtcn1 Btn2a2 Tarm1 Socs6 Cebpb Clec4g Nrarp Slfn1 Lrrc32 Hfe Gnrh1 Il10 Sdc4 Arg1 Havcr2 Prkar1a Dlg5 Bmp4 Pibf1 Twsg1 Anxa1 Gal Ctla4 Zc3h8 Glmn Gpnmb Sfrp1 Tmem131l Sox11 Tigit Fbxo7 Axl Mertk Bcl6 Tyro3 Il2 Il4ra Bank1 Hlx Tbc1d10c Loxl3 Lgals9 …
1787	Up	Negative regulation of viral genome replication	2.071	21	0.085	Eif2ak4 Trim28 Apobec3 Zfp809 Srpk1 Inpp5k Prox1 Slpi Rsad2 Ccnk Prkn Eif2ak2 Vapa Tnf Banf1 Zc3hav1 Ltf Oas3 Isg15 A230050P20Rik Oasl1 Zc3h12a Srpk2 Rnasel Trim6 Ilf3 Plscr1 Mavs Bst2 Fam111a Ifitm3 Ccl5 Isg20 Ifitm2 Parp10 Ifitm1 Hmga2
1500	Up	Response to interferon-beta	2.0487	23	0.094	Ifi202b Gbp3 Gbp2 Ifit1 Aim2 Ifi209 Bst2 Iigp1 Ifi205 Ifi204 Gm4951 Ifit3 Igtp Tgtp2 Tgtp1 Gbp6 Ube2g2 Irf1 Pnpt1 Stat1 Capn2 Ifi211 Ube2k Tlr3 Ndufa13 Ifi206 Ifi203 Ikbke Ifi208 Htra2 Ifi214 Trim6 Ifi207 Ifi213 Mndal Ddx41 Tmem173 Cdc34 Ifnar2 Ifitm3 Plscr1 Xaf1 Ifitm2 Ifitm1
2303	Up	Defense response to virus	2.0363	111	0.026	Ccl5 Il12b Eif2ak4 Hyal2 Cd40 Rsad2 F2rl1 Cd86 Il33 Il23a Ifitm1 Ifitm3 Ptprc Il1b Cxcl9 Itgax Cgas Oas2 Cxcl10 Ddx60 Il27 Cd8a Ifitm2 Trim25 Polr3d Oas1c Oas1h Irf3 Abcf3 Ufd1 Htra1 Apobec3 Serinc3 Dhx58 C1qbp Irf1 Traf3ip2 Ddx21 Ddit4 Tbk1 Trim11 Pum2 Ncbp3 Sec14l1 Map3k14 Zmynd11 Ifi27l2b Traf3 Serinc5 Rnase6 Bnip3l Polr3h Parp9 Tarbp2 Eif2ak2 Tmem173 Riok3 Irf7 Crcp Oprk1 Stat1 Il2ra Ifih1 Tr…
509	Up	Negative regulation of cell adhesion	2.0171	118	0.025	Btn1a1 Il4 Tbx21 Col1a1 Lamb1 Tnr Cd274 Pdcd1lg2 Vsir Adora2a Cbll1 Scgb1a1 Ccm2l Pag1 Pla2g2f Mad1l1 Dtx1 Lag3 Angpt2 Cd276 Nfkbid Socs5 Foxp3 Pla2g2d Pik3r1 Tnfrsf14 Vsig4 Vtcn1 Tacstd2 Spn Btn2a2 Tarm1 Socs6 Cebpb Bcas3 Itgb1bp1 Clec4g Nrarp Slfn1 Zfp703 Gm9573 Lrrc32 Cdh1 Acvrl1 Mmp14 Mapk7 Akt1 Tgfb1 Klf4 Coro1c Fbln1 Hfe Nf2 B4galnt2 Pten Trpv4 Gnrh1 Sdc4 C1qtnf1 Erbb3 Cldn7 Arg1 Havcr2 Prk…
200	Up	Regulation of leukocyte chemotaxis	2.0131	49	0.064	Tnfsf14 Cd74 Il23a Xcl1 Ccl5 Ccl2 Nbl1 Ccr2 Rac1 Calr Rarres2 Csf1 C1qbp Lgmn Edn1 F2rl1 Thbs4 Wnt5a Pla2g7 Dusp1 Aif1 Ccr1 Cxcr2 Hc Stk39 Edn3 Creb3 Edn2 Padi2 Bst1 Klrk1 Vegfd F7 Gas6 Vegfc Slit2 Kars Jam3 Dapk2 Rac2 Mif Cxcl10 Ccl7 Oxsr1 Nov Serpine1 Ccr7 Camk1d Ccr6 Cmklr1 Lyn S100a14 Wnk1 Adam10 Zfp580 Ptk2b Cxcl17 Cxcl12 Mospd2 Ccr1l1 Ano6 C5ar2 Grem1 Trpv4 Slamf1 Lbp Mmp28 Cxcl14 Nckap1l A…
1627	Up	Defense response to bacterium	2.0098	78	0.038	H2-M3 Il10 Gsdmd Tnf Gbp3 Gbp2 Gbp9 Klrk1 Ssc5d Spon2 Camp Gbp7 Nr1h4 Hamp Iigp1 Nod2 H2-K1 Lyz1 Lyz2 Nlrp1a Reg3b Gbp6 Gbp10 Il12b Cyba Rarres2 Lpo Sirt2 Lbp Slpi Wfdc15b Elane Rab1a 9530003J23Rik Nos2 Lyzl6 Coch Chga F2rl1 Sftpd Rnase6 Drosha Pgc Mbl2 Il23a Optn Lcn2 Rab14 Prg2 F2 Bpifa1 Tlr2 Fga Anxa3 Pla2g1b Pglyrp1 Klk7 Pycard Hp Ltf Fgb Mapkbp1 Galp Stab2 Isg15 Leap2 Serpine1 Nod1 Fau Tlr4 …
201	Up	Positive regulation of leukocyte chemotaxis	2.0066	38	0.081	Tnfsf14 Cd74 Il23a Xcl1 Ccl5 Ccl2 Ccr2 Rac1 Calr Rarres2 Csf1 C1qbp Lgmn Edn1 F2rl1 Thbs4 Wnt5a Pla2g7 Aif1 Ccr1 Cxcr2 Stk39 Edn3 Creb3 Edn2 Vegfd F7 Gas6 Vegfc Kars Dapk2 Rac2 Cxcl10 Ccl7 Oxsr1 Serpine1 Ccr7 Ccr6 Cmklr1 S100a14 Wnk1 Adam10 Zfp580 Cxcl17 Cxcl12 Mospd2 Ccr1l1 Ano6 Trpv4 Slamf1 Lbp Cxcl14 Nckap1l Akirin1 Mstn Swap70 Dysf Gpsm3 Ripor2 Camk1d C3ar1 C5ar1 Mapk14 Ptk2b Mapk3 Tnfsf18 Tm…
