# Supplementary material for: Temporal Changes of Spinal Transcriptomic Profiles in Mice With Spinal Nerve Ligation
Source: Front Neurosci. 2019 Dec 17;13:1357. doi: 10.3389/fnins.2019.01357 (PMC6928122; doi:10.3389/fnins.2019.01357)
Supplement: Supplementary file 7 [file Data_Sheet_6.CSV]

	gene id	Module color	Module#	sham28d1	sham28d2	sham28d3	snl28d1	snl28d2	snl28d3	sham7d1	sham7d2	sham7d3	snl7d1	snl7d2	snl7d3	band	chromosome_name	start_position	percentage_gc_content	transcript_count	gene_biotype	genomeSpan	cds_length	transcript_length	FiveUTR	ThreeUTR	nExons	symbol	Set
H19__ENSMUSG00000000031	ENSMUSG00000000031	turquoise	1	0.278678141558504	0.110491060879725	0.23156228939447	0.453093557629323	0.199532225060023	0.16015598459022	0.297299648389849	0.16672626931569	0.295280387168041	1.77994878196379	4.09378977980923	0.491819515640848	F5	7	142575529	55.83	7	lincRNA	2614	NA	1178	NA	NA	4	H19	List
Itgb2l__ENSMUSG00000000157	ENSMUSG00000000157	turquoise	1	0.145271174194513	0.153850174992505	0.116891954744403	0.342878167594504	0.0929837875232181	0.166015167587509	0.212221080350524	0.119824854270771	0.0792374986359951	0.154106095944412	1.95771023318354	0.149772566632647	C4	16	96422288	49.83	5	protein_coding	21331	2217	2581	37	262.5	15	Itgb2l	List
Slfn4__ENSMUSG00000000204	ENSMUSG00000000204	turquoise	1	0.082395562328915	0.177362170150957	0.0731697252158623	0.962135633701731	0.0828336302218312	0.176717982473638	0.25746470954884	0.275594575694178	0.196830356254992	0.384899650948701	2.52061490981596	0.098699039718364	C	11	83175186	43.3	3	protein_coding	15030	1809	3703	85	914	7	Slfn4	List
Itgb2__ENSMUSG00000000290	ENSMUSG00000000290	turquoise	1	1.6912327763324	1.81592391893935	1.54668982375608	2.42961206416666	1.67946670402684	1.63167460355643	2.05772037832977	1.8974229062421	1.70822860490105	2.22501473011649	3.66658938860855	1.84456807630302	C1	10	77530252	50.26	5	protein_coding	35456	171	2411	85	180	14	Itgb2	List
Hk2__ENSMUSG00000000628	ENSMUSG00000000628	turquoise	1	0.895139555777169	1.02565973243593	0.838939410735213	1.11968670858626	0.958348100306189	0.65980727348548	1.00491291995864	0.90788856916595	0.754744342095752	1.02070159938114	2.68601997244867	0.798975999516227	C3	6	82725025	49.08	4	protein_coding	49429	2670	2792	100	2284	10	Hk2	List
Cd52__ENSMUSG00000000682	ENSMUSG00000000682	turquoise	1	1.38126341720734	1.69010436626244	1.3196454254864	2.30587734730042	1.68102114709663	1.36473643975086	1.77279388960753	1.17290569308653	1.438675528119	1.79849111852442	3.71060674041859	1.53310657048843	D3	4	134082448	49.53	3	protein_coding	12634	225	510	97	190	2	Cd52	List
S100a6__ENSMUSG00000001025	ENSMUSG00000001025	turquoise	1	3.34456437102212	3.48360364713407	3.57361950687039	4.43400149821429	3.02159681548402	2.94914543252689	3.37687343037795	3.39041425408255	3.09055619923769	4.08805383223046	4.51734484011479	3.63171905849367	F1	3	90612882	47.42	4	protein_coding	11299	270	731	23	91	3	S100a6	List
Scn4a__ENSMUSG00000001027	ENSMUSG00000001027	turquoise	1	0.00794444897902687	0.0381755683416009	0.033456645410235	0.0266515578443128	0.00798779136816392	0.0162121972404405	0.0158020090108417	0.00742357274390197	0.0168833966017537	0.0298306715241911	1.85153423488915	0	E1	11	106318592	51.42	2	protein_coding	34696	5526	6598	NA	1071	13	Scn4a	List
Acp5__ENSMUSG00000001348	ENSMUSG00000001348	turquoise	1	0.283410720099983	0.159786912717791	0.206285831408748	0.436059925784489	0.313254006329724	0.229909731500211	0.338653699924467	0.345282933427016	0.269827889595888	1.24416939249297	3.32585408320825	0.377253763002594	A3	9	22126727	52.33	6	protein_coding	8984	984	1376	89.5	288	5	Acp5	List
Ube2c__ENSMUSG00000001403	ENSMUSG00000001403	turquoise	1	0.104025461760952	0.347449029439687	0.251695535513443	0.418585621288012	0.379297909685197	0.368190639234989	0.162596387044149	0.0974130664407172	0.252497416298061	0.466654424891097	2.28811753224907	0.187733771747743	H3	2	164769898	50.81	2	protein_coding	8924	528	1579	78.5	970.5	6	Ube2c	List
Sgca__ENSMUSG00000001508	ENSMUSG00000001508	turquoise	1	0.265052834800307	0.14902381101975	0.28003610106443	0.489082314607312	0.467837980731122	0.185972264666934	0.181526539623751	0.22340650781832	0.131644644135783	0.46627137479583	2.55609108960803	0.327157789864828	D	11	94962791	50.93	5	protein_coding	13536	1164	1446.5	44.5	16	10	Sgca	List
Tcea3__ENSMUSG00000001604	ENSMUSG00000001604	turquoise	1	0.938431679466937	1.1018456811213	1.21873875161642	1.67265499757388	1.1561440859726	1.133258141822	0.936531252223191	1.11606461562469	0.894081854133199	0.998698583401829	3.12510159964638	1.0829771956573	D3	4	136247729	49.96	3	protein_coding	27169	1044	1073.5	85.5	109	9	Tcea3	List
Hoxc11__ENSMUSG00000001656	ENSMUSG00000001656	turquoise	1	1.49956960490305	1.06879424230369	2.96810570861307	1.97994119982054	1.71478176595218	1.82352010600301	1.28620526720324	1.56514574493014	1.65675296851477	0.241190578120894	0.704464450883765	1.46885085152846	F3	15	102954427	57.1	1	protein_coding	3281	915	2021	98	1006	2	Hoxc11	List
Spi1__ENSMUSG00000002111	ENSMUSG00000002111	turquoise	1	1.05796171109877	1.30519752594984	1.11411064159399	1.48664541905395	1.24975829459537	1.17299906629787	1.484575900933	1.38067720969784	1.44479191127242	2.0347849498007	2.77134454480558	1.35010291991988	E1	2	91082390	49.89	4	protein_coding	33366	430	578.5	168	361	3.5	Spi1	List
Rpl3l__ENSMUSG00000002500	ENSMUSG00000002500	turquoise	1	0.813309518374638	0.573740164518931	0.747312218565226	0.781675289060295	0.607341319739558	0.682900436523466	0.625519691665249	0.550183445297995	0.265177059117883	0.641158531126459	4.30939553773589	0.574066049577038	A3.3	17	24727820	50.56	3	protein_coding	8323	723	1033	107.5	86	7	Rpl3l	List
Cd36__ENSMUSG00000002944	ENSMUSG00000002944	turquoise	1	0.269953050704176	0.609667706736988	0.142128814266645	1.34248165314517	0.149118514382509	0.275673093338524	0.161953756619061	0.216471709888526	0.127432920701233	0.218970448113439	3.62666192534465	0.181673529933896	A3	5	17781690	37.16	6	protein_coding	107111	1419	2708	89	982	15	Cd36	List
Ptpn6__ENSMUSG00000004266	ENSMUSG00000004266	turquoise	1	1.01919978627345	1.33117029590408	1.28075151199944	1.49140492384955	1.24321086723808	0.974900667985411	1.41169111974469	1.19934299748018	1.23919673581788	1.83160748225165	2.85667507725994	1.3651938994085	F2	6	124720707	50.61	11	protein_coding	18007	1788	1981	128	175.5	4	Ptpn6	List
Ctse__ENSMUSG00000004552	ENSMUSG00000004552	turquoise	1	0.0858651847899785	0.218826094870539	0.0553111193778194	0.254911433677957	0.229768343698099	0.0878044445684841	0.0689103847604874	0.0646544035655975	0.160477075976298	0.0970807313059657	2.85470699440371	0.122546117856288	E4	1	131638306	46.74	3	protein_coding	37199	1144.5	1837	119	558	9	Ctse	List
Nkg7__ENSMUSG00000004612	ENSMUSG00000004612	turquoise	1	0.0600995176442888	0	0.239684799575367	0.364309918595152	0.279592442471094	0.0614692036525112	0.277512142951456	0.212838330486514	0	0.111661576326416	1.66676561790201	0.178588667606624	B3	7	43437073	54.46	3	protein_coding	1176	430.5	686	201.5	149.5	3	Nkg7	List
Aqp1__ENSMUSG00000004655	ENSMUSG00000004655	turquoise	1	0.199121844006977	0.553017346881873	0.190911778957216	1.40551661652274	0.142957502196763	0.145366107248169	0.373156950519329	0.336528570335145	0.191532660776463	0.868645360328413	4.17448824057312	0.205176762022391	B3	6	55336432	52.91	1	protein_coding	12123	810	2627	58	1757	4	Aqp1	List
Cnn2__ENSMUSG00000004665	ENSMUSG00000004665	turquoise	1	1.85741236691335	1.98360850350045	2.12351738263132	2.81724476235402	1.80525297970457	1.76279114213032	1.9751062901604	2.07687840912941	1.89228015894329	2.26218125966994	3.45577637868385	2.40831651929318	C1	10	79988584	53.91	2	protein_coding	7478	859.5	1693	73.5	758	6.5	Cnn2	List
Nmrk2__ENSMUSG00000004939	ENSMUSG00000004939	turquoise	1	0.199010649092646	0.174101431117227	0.344071669721054	0.192441817829154	0.226466348241641	0.230173713937393	0.116747786624743	0.0282030105572688	0.266279194824724	0.0840102661524084	1.9129827146795	0.120720649814372	C1	10	81198170	53.43	1	protein_coding	3881	588	1854	74	1190	7	Nmrk2	List
Tmod4__ENSMUSG00000005628	ENSMUSG00000005628	turquoise	1	0.446045572563747	0.114326778196773	0.253890947901678	0.569725949232616	0.322441192189526	0.273263491774699	0.183313591577511	0.326381193836849	0.225214589646279	0.40193447406788	3.82772653474072	0.382913897932008	F2.1	3	95124476	51.33	6	protein_coding	4733	1038	1242	64	96	6.5	Tmod4	List
Pvalb__ENSMUSG00000005716	ENSMUSG00000005716	turquoise	1	6.70982119045448	6.87851662107692	6.64471218639507	6.47817660628582	6.82950135224246	6.5472771990033	6.62489837761649	6.65477141513115	6.75444799432167	6.98802162400423	8.87855565454143	6.83776335157431	E1	15	78191114	52.25	2	protein_coding	15286	333	953	63	549.5	4.5	Pvalb	List
Mmp8__ENSMUSG00000005800	ENSMUSG00000005800	turquoise	1	0.529863874498821	0.709273425636562	0.160726110707402	1.48634550301445	0.416478346391848	0.332850579128464	0.269607138679254	0.35766443755458	0.508279731334443	0.565351304072355	3.8709878825048	0.198244404340139	A1	9	7558456	40.99	1	protein_coding	10029	1398	2425	79	946	10	Mmp8	List
Hspb7__ENSMUSG00000006221	ENSMUSG00000006221	turquoise	1	0.207206465182449	0.247934044737046	0.162615976015947	0.171756053982338	0.0984045984523738	0.193681298876775	0.0786224746168645	0.0373625463904297	0.104109559057706	0.128251769483631	3.85484367463699	0.231418064989511	D3	4	141420779	57.8	1	protein_coding	4532	510	2769	1005	1252	3	Hspb7	List
Cdc20__ENSMUSG00000006398	ENSMUSG00000006398	turquoise	1	0.604389277599374	0.614119382382556	0.771850241136944	0.707089624176848	0.566890254011903	0.712761018660494	0.563051125820113	0.473948145785679	0.365583929579757	0.519157533913396	2.06052608836507	0.640438102282076	D2.1	4	118432901	50.97	3	protein_coding	4451	593	771	230	48.5	7	Cdc20	List
Actn3__ENSMUSG00000006457	ENSMUSG00000006457	turquoise	1	0.786983385471502	0.666437134294199	0.638339517048402	0.824703144834211	0.434249584886	0.553268344866744	0.993794632402458	0.702719523429692	0.679359459595807	1.48772965859188	6.11036852231826	0.557458420194659	A	19	4861223	50.7	2	protein_coding	16686	2703	2880	54	121	13.5	Actn3	List
Cyba__ENSMUSG00000006519	ENSMUSG00000006519	turquoise	1	2.80759789534017	3.1850774448735	2.79464710990805	3.51719040662188	2.95531803348376	2.44925099210389	3.14177481560136	3.14713795188603	2.9080356403715	3.36670106944613	4.59599408211343	3.1695694224253	E1	8	122424776	53.18	3	protein_coding	8154	537	682	51	101	6	Cyba	List
Slc4a1__ENSMUSG00000006574	ENSMUSG00000006574	turquoise	1	0.345137538020011	0.366825957227798	0.256049126154065	0.830576296220707	0.300753193988074	0.207331125476753	0.131098912272456	0.366967686527774	0.336468555174148	0.328431685545558	4.70477418702272	0.269287743500878	D	11	102348824	53.72	5	protein_coding	17379	2790	2520	145	1462	5	Slc4a1	List
Casq1__ENSMUSG00000007122	ENSMUSG00000007122	turquoise	1	1.42968337658604	1.40332915584057	1.23555709912607	1.83971936924505	1.40219372575328	1.29149873488432	1.40570200468718	1.62537227738884	1.18552605573985	1.69737721069382	5.31401390201034	1.42621182681966	H3	1	172209894	49.55	3	protein_coding	9974	1218	1418.5	100.5	450	5	Casq1	List
Tcap__ENSMUSG00000007877	ENSMUSG00000007877	turquoise	1	0.577387471192257	0.431382062210792	0.383985780669017	0.835704548067776	0.498112222213443	0.171079186823499	1.0450082654359	0.467970023291662	0.285191757660263	1.00620129994062	7.88591889234559	0.592827835135949	D	11	98383811	60.37	1	protein_coding	1142	504	948	35	407	2	Tcap	List
Cldn13__ENSMUSG00000008843	ENSMUSG00000008843	turquoise	1	0	0.122305301924478	0	0.219152152112959	0	0	0	0.0950274753878681	0	0.141954904958623	2.25203367609032	0	G2	5	134914249	52.19	1	protein_coding	1277	636	1067	196	233	2	Cldn13	List
Mpo__ENSMUSG00000009350	ENSMUSG00000009350	turquoise	1	0.155166010884612	0.168726734930523	0.0679761923267408	0.441325905944597	0.141110799878411	0.202951812004304	0.226330640708793	0.2130405920573	0.0847662604515944	0.161108739198224	3.4863174086929	0.0980859515558077	C	11	87793581	50.93	6	protein_coding	10832	2157	1607.5	88.5	80.5	5.5	Mpo	List
Myl2__ENSMUSG00000013936	ENSMUSG00000013936	turquoise	1	0.137098010438518	0.225813743097624	0.225802008412608	0	0.189452311033579	0.113179426829304	0.110407528540441	0.128475294512369	0.226527718758182	0.249254986231926	4.12382095923844	0.270093751552931	F	5	122100951	51.67	12	protein_coding	12521	345	476	53	105.5	5	Myl2	List
Mcemp1__ENSMUSG00000013974	ENSMUSG00000013974	turquoise	1	0.303591925244046	0.211592794112554	0.352108589721803	0.840641332718437	0.305088905911026	0.42887552693208	0.272162520985877	0.256412494122977	0.187378095838674	0.16745795840659	2.31959016870048	0.312495869982717	A1.1	8	3665754	49.32	1	protein_coding	3505	552	1494	27	913	7	Mcemp1	List
Cybb__ENSMUSG00000015340	ENSMUSG00000015340	turquoise	1	0.311489424331995	0.379277254745944	0.400508610880918	0.940508241751179	0.374235487613615	0.253140524416909	0.393698895967983	0.419777026023965	0.447733272911961	0.417477868503489	2.75495613263325	0.34435987898707	A1.1	X	9435252	39.72	5	protein_coding	52519	345	792	54.5	129	5	Cybb	List
Lpl__ENSMUSG00000015568	ENSMUSG00000015568	turquoise	1	0.777069099860769	1.01354037368776	0.914861102689005	1.40678024524415	0.83244007666698	0.705707198838578	0.794482608713825	0.791390719619415	0.835933191088348	0.915054372671112	4.08722174846257	0.904982731983919	B3.3	8	68880491	42.17	5	protein_coding	26957	1425	2161.5	229	215	5	Lpl	List
Ncf1__ENSMUSG00000015950	ENSMUSG00000015950	turquoise	1	1.56217825171845	1.63243786227306	1.46403851498404	1.99517085319147	1.81063157599039	1.49808697725495	1.76221366163962	1.43595900057998	1.62900431698795	1.90336858708664	3.12030395071218	1.42647719717597	G2	5	134220053	53.68	7	protein_coding	9572	1173	2721	57	1489	10	Ncf1	List
Tubb1__ENSMUSG00000016255	ENSMUSG00000016255	turquoise	1	0	0	0	0.356273140911475	0.0395648799736502	0.190907132942629	0.114672417497358	0.301603234648677	0.122240424616921	0.0735631570859856	2.04924637698621	0	H4	2	174450695	47.3	1	protein_coding	7187	1356	1406	49	NA	4	Tubb1	List
Mmp9__ENSMUSG00000017737	ENSMUSG00000017737	turquoise	1	2.48340191131656	2.77153486615374	2.86587645608734	3.50142292191415	3.00257123635789	2.65931800752221	2.35287341553521	2.75659997495357	2.53631505564894	2.56189009149939	4.44073043968927	2.73570674315718	H3	2	164940780	52.13	4	protein_coding	15070	1197	793.5	37	943	2.5	Mmp9	List
Jph2__ENSMUSG00000017817	ENSMUSG00000017817	turquoise	1	0.449423064700307	0.461694108921352	0.442664267075365	0.646754683165159	0.441808807813655	0.356709405991349	0.41916276344084	0.414603302844131	0.358895375102866	0.482925474221041	3.34973959438002	0.452049506704831	H3	2	163336242	49.93	2	protein_coding	61751	2091	4155	309	847.5	6.5	Jph2	List
Gpx3__ENSMUSG00000018339	ENSMUSG00000018339	turquoise	1	4.19930272024109	3.74333560881775	3.58247854338455	4.13206327768298	4.01226576245152	3.51945395511744	3.41788689077755	3.50311248023611	3.61962205475881	3.77589878222866	5.01712221828206	3.43724317614673	B1.3	11	54902453	53.8	3	protein_coding	7924	653	829	114	718	6	Gpx3	List
Slc2a4__ENSMUSG00000018566	ENSMUSG00000018566	turquoise	1	1.99447340942243	1.87181673174706	1.90415672823776	2.02503045802074	1.89967021178797	1.72711857675109	1.61464480336571	1.71227071464954	1.80334710789721	1.80109338850122	3.70839121117333	1.72121018952313	B3	11	69942539	53.77	8	protein_coding	5649	227	735	116	162	6.5	Slc2a4	List
Lsp1__ENSMUSG00000018819	ENSMUSG00000018819	turquoise	1	0.758152642836415	0.850228819804493	0.814158019392265	1.32508178847316	0.976072783293727	0.628485668454256	0.762913544980637	0.785010725882477	0.619777631807924	1.08612450971203	2.36014962801142	0.902318536816765	F5	7	142460809	52.57	12	protein_coding	34058	969	1695	89	189.5	9.5	Lsp1	List
Mb__ENSMUSG00000018893	ENSMUSG00000018893	turquoise	1	0.72432814504758	0.538437091976641	0.481119359276826	0.958812452367513	0.357285938674687	0.562329487705361	0.876680858449293	0.660154229953873	0.703899290273932	0.40393180045531	7.70454981072766	0.770171610739689	D3	15	77015487	49.93	6	protein_coding	35183	465	714	62	317	3.5	Mb	List
Ccl6__ENSMUSG00000018927	ENSMUSG00000018927	turquoise	1	1.36802468879926	1.57150882535134	1.10457721888574	2.3072489518203	1.27237711609962	1.31324194170134	1.34119788097141	1.36648365835101	1.28178632346054	1.64650139951723	3.4047638155314	1.42087846891945	C	11	83587882	43.68	3	protein_coding	5205	351	1440	145	942	3	Ccl6	List
E2f2__ENSMUSG00000018983	ENSMUSG00000018983	turquoise	1	0.483562130534024	0.578290378922149	0.482933908994571	0.654131646468295	0.435442602939278	0.484717744544518	0.498740348872698	0.299421199803967	0.53594865927026	0.538016216879232	2.30739217435688	0.436819044585281	D3	4	136172394	51.66	2	protein_coding	23663	1332	4739	386	3019	5.5	E2f2	List
Pdk4__ENSMUSG00000019577	ENSMUSG00000019577	turquoise	1	3.78207248688184	3.80179135127537	3.29426132345828	3.44410199838011	3.79285394818027	3.2286493236996	2.58291519634533	2.92806730515153	3.06847291160694	2.63117629166122	4.98898465300015	2.77467435370684	A1	6	5483351	40.66	3	protein_coding	12958	328	573	113.5	2097	5	Pdk4	List
Trdn__ENSMUSG00000019787	ENSMUSG00000019787	turquoise	1	0.0123728369748212	0	0.0518528508118454	0	0	0	0.0842351623091487	0	0.0391971437458581	0.102084589929875	3.48878505840425	0	A4	10	33080554	35.97	8	protein_coding	396155	882	1182	185	129.5	9	Trdn	List
Mrln__ENSMUSG00000019933	ENSMUSG00000019933	turquoise	1	0.135989233352747	0.111031803973637	0.0496282531119225	0.289845358811573	0.0925563643403452	0.26578993505754	0.135631934853107	0.244518143447766	0.233395668742416	0.247313754592291	1.79064252848716	0	B5.3	10	70204664	45.81	5	protein_coding	15047	85	363	49	74	2	Mrln	List
Mybpc1__ENSMUSG00000020061	ENSMUSG00000020061	turquoise	1	1.33841028357704	1.60081392945817	1.22150289920947	1.2755866095173	1.36751930724962	1.30313306576311	1.43071931649036	1.31289932010785	1.29064357482416	1.25157783759172	5.05490736197008	1.34156146591847	C1	10	88518279	41.35	6	protein_coding	86873	3375	3752	162.5	230	11	Mybpc1	List
Elane__ENSMUSG00000020125	ENSMUSG00000020125	turquoise	1	0.508532639459753	0.206535394126594	0.12403424662074	1.09866822874035	0.226466348241641	0.282404483603618	0.171759909091944	0.352053766431271	0.182863443111191	0.163396518870944	4.89638431262722	0.120720649814372	C1	10	79886247	54.7	1	protein_coding	1968	798	984	87	97	5	Elane	List
Jsrp1__ENSMUSG00000020216	ENSMUSG00000020216	turquoise	1	0.99398113829211	0.546281769453405	0.580819271190372	0.373458755846814	0.611527228047168	1.01060726134142	1.17038833542717	0.772721963963269	1.1252359517283	1.3319204835532	4.01365032227666	1.01722716323087	C1	10	80808496	53.01	4	protein_coding	5002	282	1108	32	90	6	Jsrp1	List
Pgam2__ENSMUSG00000020475	ENSMUSG00000020475	turquoise	1	2.06821255995967	2.33506383065893	1.98179711247921	2.15000634566826	2.28175016037364	1.90574616312737	2.28606509693555	2.25159863458275	2.02103978581856	2.4387815046509	6.49691878054728	2.25574411929045	A1	11	5801640	54.44	1	protein_coding	2093	762	840	44	32	3	Pgam2	List
Btnl10__ENSMUSG00000020490	ENSMUSG00000020490	turquoise	1	0	0.0691457316612557	0.0123415343063566	0.0260306679955289	0.034774938679937	0.0236850715851448	0.023087319826938	0.0216401277040669	0.0246630210352421	0.0219073285939387	1.61330226691604	0	B1.3	11	58917908	49	4	protein_coding	9250	1479	2915	68	595.5	5.5	Btnl10	List
Rsad2__ENSMUSG00000020641	ENSMUSG00000020641	turquoise	1	0.414005200577872	1.55641905694783	0.515400598544771	0.933561014322058	0.921592799127539	0.508781977762723	0.69433354690323	0.343200225293061	0.564385981292438	0.578054445555605	1.94404456962984	0.5947360389955	A2	12	26442746	43.51	3	protein_coding	13706	564	4189	21.5	305	6	Rsad2	List
Rrm2__ENSMUSG00000020649	ENSMUSG00000020649	turquoise	1	0.521006266020622	0.940968472884506	0.875466731503527	0.852319721542754	0.828564526491112	0.601096070690858	0.533813104697665	0.826520821447951	0.817805935748491	0.79072137752841	2.76484417324695	0.868566715616735	A1.3	12	24708241	46.99	4	protein_coding	5905	732	841	105	510.5	6	Rrm2	List
Cacng1__ENSMUSG00000020722	ENSMUSG00000020722	turquoise	1	0.169301362086267	0.0535151038528563	0.0469306802762873	0	0.0444623108811524	0	0.168861543392195	0.0413583133091135	0.136898428938735	0.122119076192423	2.54562480917205	0.045644207092012	E1	11	107703218	49.17	1	protein_coding	13304	672	1249	130	445	4	Cacng1	List
Atp2a3__ENSMUSG00000020788	ENSMUSG00000020788	turquoise	1	1.2534334463537	1.62409806118631	1.63394401554536	1.99688325406696	1.28455424031957	1.22710436619268	1.47338795738165	1.47940165790045	1.20819864060261	1.27537004590119	2.76332950509764	1.40996322426277	B4	11	72961169	51.79	7	protein_coding	31875	3063	4540	184	1334	21	Atp2a3	List
Top2a__ENSMUSG00000020914	ENSMUSG00000020914	turquoise	1	0.130801133429605	0.249176556678233	0.197393744173498	0.285088674583335	0.353422143160231	0.0500670103782332	0.147366331982381	0.122557844585904	0.303921319286437	0.197727645764567	1.75227201236044	0.180953656942525	D	11	98992943	41.38	7	protein_coding	31246	4587	1909.5	122	254.5	3	Top2a	List
Pygl__ENSMUSG00000021069	ENSMUSG00000021069	turquoise	1	1.49468693188171	1.48553876462728	1.41802635675724	1.82751251933708	1.4358579179356	1.22694062316174	1.26776342869816	1.31601076809252	1.18054419577081	1.38093557905308	2.92315197361089	1.45470066440533	C2	12	70190811	46.05	6	protein_coding	40677	2280	2825	99	167	5	Pygl	List
Asb2__ENSMUSG00000021200	ENSMUSG00000021200	turquoise	1	0.70103557106609	0.59108853099608	0.641226884444289	0.800147079527551	0.843698701556206	0.501405632970248	0.598826519538218	0.814658058646689	0.495182397038144	0.920610146806026	2.85622179471974	0.939691131986471	E	12	103321142	52.07	4	protein_coding	34859	1905	2399	129	393	7	Asb2	List
Aspn__ENSMUSG00000021388	ENSMUSG00000021388	turquoise	1	0.58224715421986	0.989758674955433	0.937633152375686	1.07075497245598	0.820903872150895	0.717579751008026	0.643319550540395	0.970826142767021	0.815231432142759	1.10053425454339	3.04502812721225	0.956972259726887	A5	13	49544443	36.93	2	protein_coding	23122	1122	2319.5	126	929	8	Aspn	List
Fbp2__ENSMUSG00000021456	ENSMUSG00000021456	turquoise	1	0.0822746721136006	0.14648372540077	0.0442796854956749	0.220494198527584	0.0419487290991611	0	0.0416105380288805	0.0770081788122594	0.12938766938013	0.0779408483788056	1.81581869345954	0.0848812833929732	B3	13	62836877	45.96	2	protein_coding	21545	1020	1354	124	208	5	Fbp2	List
Ckmt2__ENSMUSG00000021622	ENSMUSG00000021622	turquoise	1	0.109014743245354	0	0.0780394735266064	0.0418713542697706	0	0.181248208835363	0.449202249528027	0.102096294640305	0	0.230494048041234	5.79168061960471	0.216739432460928	C3	13	91853387	44.06	1	protein_coding	23498	1260	1486	41	141	10	Ckmt2	List
Thbs4__ENSMUSG00000021702	ENSMUSG00000021702	turquoise	1	0.386642446402806	0.347855792678159	0.622858701532759	0.399794562168152	0.0505464963937197	0.284196957766363	0.461771892373111	0.436597143384881	0.381171740694632	0.304288684926492	2.87468281696413	0.315141670054158	C3	13	92751590	46.01	2	protein_coding	43228	2892	3198	144	160	12	Thbs4	List
Ldb3__ENSMUSG00000021798	ENSMUSG00000021798	turquoise	1	2.05217976498563	2.00460199086394	2.02936031462656	2.02231012005389	2.00075310877831	2.12852122060242	2.01276136893661	1.9493273063238	2.07383633175948	2.00712745411887	4.02032352069951	2.09649497286429	B	14	34526603	49.1	8	protein_coding	62079	1986	2299	29	512	13.5	Ldb3	List
Mss51__ENSMUSG00000021815	ENSMUSG00000021815	turquoise	1	0.399289369726004	0.806027473155275	0.396283074289424	0.364133882721587	0.401196287658486	0.453949520787086	0.765158558718719	0.353931323063815	0.539191509343019	0.528424854636598	2.69556034080967	0.233404008771337	A3	14	20482867	40.93	1	protein_coding	14034	1341	1826	144.5	193	7	Mss51	List
Mcpt8__ENSMUSG00000022157	ENSMUSG00000022157	turquoise	1	0	0.0775232128363952	0	0.206073512004888	0	0	0	0	0	0.119057248879344	1.56222606857712	0	C3	14	56082166	45.69	2	protein_coding	3107	207	945	47	132	5	Mcpt8	List
Fitm1__ENSMUSG00000022215	ENSMUSG00000022215	turquoise	1	0.111360567285688	0.0686161062086585	0.118011634947345	0	0.0570589262491422	0.16757873696272	0.163548200417226	0.104298564110433	0	0.105549850663315	2.89567478748317	0	C3	14	55575617	58.15	1	protein_coding	1337	879	971	64	26	2	Fitm1	List
Srl__ENSMUSG00000022519	ENSMUSG00000022519	turquoise	1	1.12618717087251	1.09395086983889	0.931599740622652	1.08803842012637	0.993542594295623	0.973643623116263	1.07501420217498	0.967161620591593	0.968817358423216	0.996024881802913	3.88880286153017	1.08636572884456	A1	16	4480216	46.27	5	protein_coding	61600	2076	3698	21	2250	4	Srl	List
Ly6g__ENSMUSG00000022582	ENSMUSG00000022582	turquoise	1	0.0583487561773831	0.0705354957221293	0.121255836731618	0.839739280002284	0.272017685900773	0.225196431054722	0.219882414718752	0.387893998849206	0.178846736602576	0.348549597084572	2.58025940868404	0.0602130965663429	D3	15	75155240	48.75	2	protein_coding	3886	405	941	73.5	386	3	Ly6g	List
Ly6c2__ENSMUSG00000022584	ENSMUSG00000022584	turquoise	1	0.191430934968806	0.0961342127622269	0.164242721160384	0.794652445194975	0.192411361351123	0.213775133299585	0.15471812732759	0.212982763788972	0.330119515355561	0.296510497571895	3.18308454776535	0.197267614440671	D3	15	75108158	48.81	4	protein_coding	3812	396	638	28	211	3.5	Ly6c2	List
Retnlg__ENSMUSG00000022651	ENSMUSG00000022651	turquoise	1	0.768426401082762	1.86373463989645	1.50281507492747	3.16817766139171	1.58168114669184	1.77445922011772	1.22600192050567	1.48144886139601	1.99965405543849	1.58306059164634	5.97112143734461	0.993122645036196	B5	16	48872621	43.66	1	protein_coding	1875	354	593	42.5	151	4	Retnlg	List
Hcls1__ENSMUSG00000022831	ENSMUSG00000022831	turquoise	1	1.70640939289384	1.93457931604762	1.55088092814893	2.11930143693059	1.81068546077874	1.51563022093978	1.95287819761601	1.69784506887488	1.6249776903097	2.07682623986907	3.13400131725451	1.82538651304787	B3	16	36934983	42.95	3	protein_coding	28229	435	945	91	85	9	Hcls1	List
Adipoq__ENSMUSG00000022878	ENSMUSG00000022878	turquoise	1	0.0400551118564807	0.629335748124301	0	0	0.154749720487029	0	0.0399463590623447	0.0374560186236592	0.0426557920815097	0.0748608929059546	2.33897431552466	0.158706946987734	B1	16	23146536	45.47	2	protein_coding	11492	744	1292	33	433	3	Adipoq	List
Epb42__ENSMUSG00000023216	ENSMUSG00000023216	turquoise	1	0.0707205587518518	0.0249248599895641	0.0433375230842744	0.0571265148478333	0.0309006073129692	0.0314419885257151	0.0306505424331437	0.00964171571982854	0.0219067289515618	0.0481589980080786	1.57969625720345	0.0421481148572357	E5	2	121017891	46.62	7	protein_coding	19181	2049	2695	359.5	994.5	4	Epb42	List
Rhag__ENSMUSG00000023926	ENSMUSG00000023926	turquoise	1	0.0928690638400879	0.0847976343458676	0.0252502620196697	0.0787829764012151	0.0474355943010845	0	0.0700175634357246	0	0.122457547423071	0.150637283682827	1.98467299289908	0.0958003192645181	B2	17	40811126	38.79	3	protein_coding	29628	1191	1590	37.5	258	9	Rhag	List
Treml1__ENSMUSG00000023993	ENSMUSG00000023993	turquoise	1	0.128900678151406	0.0535571986833218	0.0924543884867512	0.316666586323286	0.0876633082983023	0	0.128561185497553	0.0816275009333023	0.137003074909161	0.082614530477259	1.81427094585137	0.254616174264853	C	17	48359916	50.59	5	protein_coding	7260	732	974	18.5	226	6	Treml1	List
Myom1__ENSMUSG00000024049	ENSMUSG00000024049	turquoise	1	0.503991955377142	0.662217583598438	0.752247326633105	0.862195462596581	0.534049760914952	0.541933814372687	0.616535475385021	0.596766925308109	0.464592187924444	0.571705047204257	3.66667601795675	0.698561283188664	E1.3	17	71002633	43.34	9	protein_coding	124223	4710	4687.5	110.5	485	8	Myom1	List
Myo1f__ENSMUSG00000024300	ENSMUSG00000024300	turquoise	1	0.721400442956334	0.949878234538572	0.873426112097004	1.12133792763895	0.949172617742824	0.71334080836929	1.035198470838	0.834743839676785	0.622679208317164	1.1209924085307	2.38054661022562	0.652515017663667	B1	17	33555707	46.36	5	protein_coding	52057	2358	3800	108	158.5	18	Myo1f	List
Myot__ENSMUSG00000024471	ENSMUSG00000024471	turquoise	1	0	0	0.104042878405949	0	0.0501791803134484	0	0.189560352483723	0	0	0.282647823964757	5.13667263482615	0.195848003228013	B3	18	44334074	38.41	2	protein_coding	21650	1491	2148	82	443	10	Myot	List
Anxa1__ENSMUSG00000024659	ENSMUSG00000024659	turquoise	1	0.753396481402121	0.90204705895459	1.15010511834285	2.17212020877968	0.427342530231401	0.417494071300765	0.632332084522119	0.75057481150001	0.817805935748491	1.73408368913971	3.96673946093161	1.1073914818621	B	19	20373428	37.27	7	protein_coding	17516	1041	618.5	172.5	285	4	Anxa1	List
Ms4a3__ENSMUSG00000024681	ENSMUSG00000024681	turquoise	1	0	0.104550808308436	0	0.0655095981451388	0.058661563600624	0.116987746638212	0.0293890375649828	0	0	0	1.52518134994429	0	A	19	11629496	39.06	3	protein_coding	11355	642	1010	89	159.5	7	Ms4a3	List
Fermt3__ENSMUSG00000024965	ENSMUSG00000024965	turquoise	1	1.54778680739476	1.69784235350214	1.28494363175425	1.88344453750568	1.47669112322521	1.4284905702947	1.89828840699324	1.60213713239238	1.4988493606957	2.02522800770572	3.28009079701666	1.70742878575922	A	19	6998958	49.77	1	protein_coding	20511	1998	2587	102	382	15	Fermt3	List
Ppp1r27__ENSMUSG00000025129	ENSMUSG00000025129	turquoise	1	0.0709762891744129	0	0	0	0.266411907569401	0	0	0	0	0.308586062750104	2.83524887199306	0.209412371919734	E2	11	120549979	53.29	1	protein_coding	1153	465	771	78	226	3	Ppp1r27	List
Slc16a3__ENSMUSG00000025161	ENSMUSG00000025161	turquoise	1	0.553752122956919	0.520952546851764	0.56703134386488	0.833274771434316	0.612838825123063	0.54235459837552	0.471355736721309	0.523202363541042	0.466590234601517	0.698110629071189	2.34542500161754	0.701861044543759	E2	11	120948480	56.04	8	protein_coding	12388	1413	2272	81	867	4.5	Slc16a3	List
Ankrd2__ENSMUSG00000025172	ENSMUSG00000025172	turquoise	1	0.398464702134033	0.280417654631484	0.419961307943117	0.261723083141221	0.320505605175599	0.366634959148244	0.645205686452177	0.411660401077246	0.500203370486056	0.22300496800157	4.10374136240064	0.524039669453045	C3	19	42036038	49.58	1	protein_coding	9072	987	1100	9	102	9	Ankrd2	List
Alas2__ENSMUSG00000025270	ENSMUSG00000025270	turquoise	1	1.28686873700982	1.5190433444107	1.56520714609604	2.42995395789537	1.45453478843493	1.40904809965827	1.47240977180149	1.31989763732981	1.77162818551987	1.45662919774498	4.00954797276222	2.20960900422057	F3	X	150547375	41.27	4	protein_coding	23263	1741.5	1892	20	138	6.5	Alas2	List
Cyp2e1__ENSMUSG00000025479	ENSMUSG00000025479	turquoise	1	0.252808376637156	0.141876494639522	0.267161564478821	0.30978056173467	0.304938384218854	0.284228332871377	0.302688542980639	0.212946637525795	0.516994740244372	0.467228168650457	2.09965798053284	0.840837660366962	F4	7	140763739	45.02	4	protein_coding	11248	1305	1582	31	238	7	Cyp2e1	List
Cox8b__ENSMUSG00000025488	ENSMUSG00000025488	turquoise	1	1.26076202014682	2.25738266572779	1.81139514154168	1.91851635738069	2.04673206373013	1.57445800909885	1.25844605787725	1.38154335650613	1.94933612061113	2.05286707342203	6.75164025652779	2.07596409196136	F5	7	140898945	53.6	1	protein_coding	1501	213	360	103	42	2	Cox8b	List
Ifitm3__ENSMUSG00000025492	ENSMUSG00000025492	turquoise	1	4.14463298820866	4.65289045836274	4.51135737359167	5.36493251065165	4.6694235144675	4.16185701954259	4.65477136659242	4.55138443845543	4.20320214474252	4.99136824127205	5.46660260837275	4.69322614372766	F5	7	141009586	51.14	1	protein_coding	1184	414	678	124	138	2	Ifitm3	List
Hk3__ENSMUSG00000025877	ENSMUSG00000025877	turquoise	1	0.508299828565581	0.572529604400521	0.631887890506465	0.825799924115191	0.653814845911343	0.613014642656856	0.752291884312455	0.670761777547831	0.55847765067266	0.659286753535444	2.39652420445651	0.565370400489256	B1	13	55005985	51.54	8	protein_coding	15400	504	3067	68	155	18.5	Hk3	List
Cxcr2__ENSMUSG00000026180	ENSMUSG00000026180	turquoise	1	0.173200616888796	0.107591700275362	0.057481480502748	0.60108047255182	0.106955311105547	0.226119611890649	0.123062556223483	0.162432287058149	0.218042986059045	0.195078046208795	2.31572422662501	0.0740770992381834	C3	1	74153989	43.9	2	protein_coding	7257	1080	2220	73	540	2.5	Cxcr2	List
Des__ENSMUSG00000026208	ENSMUSG00000026208	turquoise	1	0.446243583884141	0.50071979976236	0.731237013116841	0.823225959130909	0.448341870901001	0.277339732131208	0.550677197021675	0.615586387761443	0.400688588261969	0.770059773117233	5.27364598001826	0.577204030719656	C4	1	75360329	52.59	3	protein_coding	8250	1410	3028	88	1528	4	Des	List
Cacna1s__ENSMUSG00000026407	ENSMUSG00000026407	turquoise	1	0.0421945904746922	0.020644115286201	0.00906766225920099	0.120155768283054	0	0.026052026154923	0.0748822401963601	0.0626258512579691	0.00909905467904067	0.094067486993623	2.47788691106556	0.0521050857979885	E4	1	136052750	49.87	6	protein_coding	67072	5524.5	6018	133	401.5	40.5	Cacna1s	List
Dpt__ENSMUSG00000026574	ENSMUSG00000026574	turquoise	1	1.44039017293401	1.71034920836824	2.16908591559229	1.84360504910082	0.561868907102377	1.09137253793215	1.04055603558424	1.49158297801391	1.18523686843608	1.76091856858257	2.87619783123487	1.72485607310655	H2.2	1	164796644	43.7	1	protein_coding	27622	606	1724	87	1029	4	Dpt	List
Sell__ENSMUSG00000026581	ENSMUSG00000026581	turquoise	1	0.0558409430655029	0.17346313226904	0.0784635166871506	0.507901981340839	0.162264428373033	0.112055645519306	0.109310241068367	0.151354871048988	0.116538457896987	0.177156040716901	2.10972257493428	0.0670113233785378	H2.2	1	164061982	41.06	4	protein_coding	22199	1119	1707	154.5	163.5	8.5	Sell	List
Lcn2__ENSMUSG00000026822	ENSMUSG00000026822	turquoise	1	1.17626724121823	1.44757684115887	1.39049455671916	2.80858436132357	1.45613364143701	1.22326539265159	1.46415724344583	1.6851359721781	1.49411225667493	1.58058224368536	5.16809184220762	1.44868176322418	B	2	32384633	54.7	6	protein_coding	3619	709	908	77	231	3.5	Lcn2	List
Fcnb__ENSMUSG00000026835	ENSMUSG00000026835	turquoise	1	0.158524054767673	0.276796896011232	0	0.407964144782073	0.121128239843059	0.272602301432374	0.120177688912943	0.112876987981605	0.0439735745453031	0.0771473361910575	3.02261605400645	0.124262320135674	A3	2	28076378	50.16	3	protein_coding	8507	762	873	27	139	8	Fcnb	List
Neb__ENSMUSG00000026950	ENSMUSG00000026950	turquoise	1	0.0357160028127019	0.0631573747701332	0.0619175450584497	0.0424643983045019	0.0400754060632271	0.0428897455741339	0.120023172831125	0.0526843189710677	0.0313984133971902	0.0629906200600754	2.63201655472638	0.0325777651649329	C1.1	2	52136647	41.64	13	protein_coding	241827	9135	2338.5	81	595	13	Neb	List
Xirp2__ENSMUSG00000027022	ENSMUSG00000027022	turquoise	1	0.00933465164736389	0	0.0049651690373072	0	0.00470040965890994	0.00478352379653533	0.0368810864608905	0.0217091573757332	0	0.0479154154474162	3.06609177662628	0.0239757448152539	C1.3	2	67446002	38.72	2	protein_coding	80612	9852	11979	121.5	354	9	Xirp2	List
Prg2__ENSMUSG00000027073	ENSMUSG00000027073	turquoise	1	0.722061200786681	1.00995418049795	0.259574857488693	1.06806176439764	0.842406450700508	0.307286068490982	0.404766364736298	0.684226858102307	0.759016578239588	1.0067331950264	5.84806027529243	0.564710592567582	D	2	84980461	48.64	1	protein_coding	3171	672	838	25	113	6	Prg2	List
Smtnl1__ENSMUSG00000027077	ENSMUSG00000027077	turquoise	1	0.234653788142218	0.181440206857974	0.0980881890168207	0.0354122079073902	0.180393537698613	0.124815155607504	0.0922775356739796	0.114376476739265	0.0663518827714035	0	3.28690405364207	0.2136124345137	D	2	84811176	48.92	1	protein_coding	11476	1380	1761	80	218	8	Smtnl1	List
Ube2l6__ENSMUSG00000027078	ENSMUSG00000027078	turquoise	1	1.44048626780327	1.80032108688502	1.54804169391543	2.20022913823464	1.79399565326677	1.5912699100988	1.57596833471653	1.51410889816411	1.82934098575303	1.8471471734769	3.15510960370321	1.79661361073282	D	2	84798828	48.11	4	protein_coding	11507	462	1171	75.5	1019	4	Ube2l6	List
Mylk2__ENSMUSG00000027470	ENSMUSG00000027470	turquoise	1	0	0	0.0200498754257231	0	0.0377254181862043	0	0.194750331259411	0.0350860346952104	0	0.321053054318342	4.1571632919929	0.0577128870567993	H1	2	152911352	53.74	1	protein_coding	11716	1842	2951	195	912	12	Mylk2	List
Rbm38__ENSMUSG00000027510	ENSMUSG00000027510	turquoise	1	0.734678469597516	1.2014408238136	0.974112729767174	0.890761212996804	0.976308399436714	0.978702601764557	1.00975512779585	0.87626017812202	0.976570422355619	1.11534236818324	2.79889121764097	0.922650115305765	H3	2	173020498	56.23	8	protein_coding	14236	351	936	100	144	4	Rbm38	List
Car1__ENSMUSG00000027556	ENSMUSG00000027556	turquoise	1	0.284601478796399	0.249874211959935	0.136550675003266	0.316666586323286	0.170303636757856	0.290601760699087	0.246597543687298	0.232210564475847	0.221605924180643	0.372592009769838	2.48223360560598	0.132917852182258	A1	3	14766216	38.42	3	protein_coding	42152	786	1180	63	318.5	7	Car1	List
Car3__ENSMUSG00000027559	ENSMUSG00000027559	turquoise	1	0.880779495418348	1.1606670949477	0.953786679493038	0.938431020015742	1.05514923315082	0.80724388632569	1.31535975133496	0.741538282574423	0.923575048356927	1.24699882971492	5.66418733352881	1.17708071741022	A1	3	14863512	42	3	protein_coding	9011	783	1679	33	861	3	Car3	List
Postn__ENSMUSG00000027750	ENSMUSG00000027750	turquoise	1	0.226236223166718	0.224220633173728	0.209903846612134	0.391528269889035	0.112181917030246	0.120173770462192	0.175315910498229	0.121224804059093	0.198658140084521	0.364433399098535	2.45595172330876	0.277659846731005	C	3	54361109	38.11	9	protein_coding	29928	2433	3121	33	734	6	Postn	List
Tbx15__ENSMUSG00000027868	ENSMUSG00000027868	turquoise	1	0.142428466658502	0	0.0469306802762873	0.12886050495519	0.0297932686514957	0.0746266820459071	0.0727752614829203	0.054885074805324	0.0158684133893105	0.135071139189057	2.13603233909874	0.0605435771217702	F2.2	3	99240381	42.56	3	protein_coding	113878	425	653	112	1635	5	Tbx15	List
Sypl2__ENSMUSG00000027887	ENSMUSG00000027887	turquoise	1	0.257515983624938	0.281756195282139	0.359584144996833	0.214080017682549	0.342484030069575	0.368335210767628	0.389608114098845	0.413541097052787	0.350011802074176	0.35305996710063	2.3262486162986	0.329787863982257	F2.3	3	108211472	47.14	2	protein_coding	15176	795	4090	230	3063	5	Sypl2	List
S100a11__ENSMUSG00000027907	ENSMUSG00000027907	turquoise	1	3.0538341843838	3.28909543210984	3.53445080234174	4.43551846034915	3.4216484172969	3.02905896902334	3.81255922283331	3.47169196678832	3.43468279230009	4.99106009299601	5.76900992711396	3.72862510702835	F2.1	3	93520488	45.29	1	protein_coding	5799	297	511	36	139	3	S100a11	List
Ctsk__ENSMUSG00000028111	ENSMUSG00000028111	turquoise	1	2.683839076916	2.64257879083508	3.0660237018136	2.92025722457014	2.43859466641274	2.50011749373124	2.69197752273137	2.56677781511909	2.69636168371874	3.02694592773279	4.14550470209139	2.94322767291071	F2.1	3	95499256	44.59	1	protein_coding	10106	990	1512	40	439	8	Ctsk	List
Myoz2__ENSMUSG00000028116	ENSMUSG00000028116	turquoise	1	0.0483406530830963	0.0961885504118668	0.116968491387195	0.0893906972430987	0.0163828253239327	0.0494469232093174	0.0482097773946715	0.0152287446310592	0.0173614164843791	0.0754894667289423	2.32737497481066	0	G1	3	123006206	40.41	5	protein_coding	28809	114	871	18	151	6	Myoz2	List
Hemgn__ENSMUSG00000028332	ENSMUSG00000028332	turquoise	1	0.0439985617451508	0.104590971785228	0.091919316933345	0.23176882315501	0.0658549721713833	0.0450070054935306	0.107292973406939	0.0612889467444477	0.240672013515136	0.0620353065354731	2.87452750509487	0.0675923461494688	B1	4	46393989	45.73	2	protein_coding	19517	1512	2321	147	607	4.5	Hemgn	List
2310002L09Rik__ENSMUSG00000028396	ENSMUSG00000028396	turquoise	1	0	0	0	0.0289624507998874	0	0	0	0.0240815297440192	0	0	2.07868842084087	0.0265935341846862	C3	4	73939371	37.46	3	protein_coding	11475	603	958	145.5	667.5	2	2310002L09Rik	List
Tpm2__ENSMUSG00000028464	ENSMUSG00000028464	turquoise	1	2.49853109365324	2.69693895383147	2.57400673190434	2.75412515662284	2.59439988721519	2.53274702882776	2.36321086495015	2.35279161090059	2.49675889762632	2.92583613989883	7.17230330450847	2.83902293331276	A5	4	43514711	52.89	6	protein_coding	9054	855	1354.5	64	1208	8.5	Tpm2	List
Ermap__ENSMUSG00000028644	ENSMUSG00000028644	turquoise	1	0.141116952638882	0.099343633635873	0.0766620433804856	0.240923372863052	0.179945290261704	0.0739235183349431	0.0820996784057633	0.0390396484072709	0.170151512428983	0.133824276208929	2.02235156526102	0.105401150407277	D2.1	4	119175457	46.32	9	protein_coding	14554	555	752	76.5	89	5	Ermap	List
Fabp3__ENSMUSG00000028773	ENSMUSG00000028773	turquoise	1	4.81817972197479	4.88841973191063	4.75987114900294	4.67611140786638	4.85211061367322	4.83563538209784	5.01894918053196	4.81473009650547	4.88757587628176	5.10535540136789	6.59259801068912	4.85317016804646	D2.2	4	130308595	52.61	1	protein_coding	6868	402	823	182	237	4	Fabp3	List
Rhd__ENSMUSG00000028825	ENSMUSG00000028825	turquoise	1	0.573202177115198	0.500349785472034	0.552229362648525	0.410814872348154	0.425828466072381	0.458784961690647	0.396391418738041	0.472376026115173	0.391745311825006	0.453270971201961	3.17897492512836	0.682109325731431	D3	4	134864536	48.95	2	protein_coding	31636	1257	1514	64	191	7.5	Rhd	List
Trim63__ENSMUSG00000028834	ENSMUSG00000028834	turquoise	1	0.149834843099742	0.0927925109296134	0.0615602948186153	0.147676109072518	0.0391528516747445	0.0398368290048794	0.038836898815831	0.0893696788205121	0.0817853799856536	0.107875834542459	2.83906597266355	0.117375380498746	D3	4	134315120	49.94	4	protein_coding	14509	1063.5	1855	102	703	8	Trim63	List
Csf3r__ENSMUSG00000028859	ENSMUSG00000028859	turquoise	1	1.32044685898281	1.73464181234473	1.31475047999196	2.18287749684777	1.73502251408111	1.50637716453289	2.00678432174156	1.47061450173157	1.58400078510372	1.98371290186391	3.61058512143407	1.60205652403382	D2.2	4	126024550	48.41	4	protein_coding	19890	2514	3320.5	71	600.5	10	Csf3r	List
Angptl7__ENSMUSG00000028989	ENSMUSG00000028989	turquoise	1	0.100438252026849	0.0617965009144391	0.320655299326311	0.405556854832795	0	0.198563320878937	0.147763750323276	0.138866397127095	0.206267803143964	0.247980925581141	1.70806526562489	0.223441317823381	E2	4	148495183	49.7	1	protein_coding	5277	1014	2157	170	971	5	Angptl7	List
Yipf7__ENSMUSG00000029158	ENSMUSG00000029158	turquoise	1	0.04529552175046	0	0	0.193574448691736	0.0455394505618462	0.0463332177188229	0	0.0423613565402414	0.140109058512345	0.124997910168983	2.18750966426277	0.0467495193787745	C3.1	5	69516671	37.77	2	protein_coding	25977	765	1219	35	364	5	Yipf7	List
Ibsp__ENSMUSG00000029306	ENSMUSG00000029306	turquoise	1	0.129616032324343	0.213837016200295	0.110870774245478	0.225626501059082	0.179286144292307	0.253846054249125	0.177906587273985	0	0.0566925864404981	0.236133829012325	2.92860590834383	0.158961281713142	E5	5	104299171	40.65	1	protein_coding	12298	975	2068	97.5	895	7	Ibsp	List
Plac8__ENSMUSG00000029322	ENSMUSG00000029322	turquoise	1	0.0348097959798345	0.199426590111248	0.142431076877644	0.730923130627633	0.258751516039274	0.104297513263495	0.19676710638444	0.374748512424103	0.108481486741887	0.299834196862281	2.84171054405411	0.105215984834119	E4	5	100553725	44.6	4	protein_coding	18520	339	744	100	135.5	4.5	Plac8	List
Ppbp__ENSMUSG00000029372	ENSMUSG00000029372	turquoise	1	0.403919687343087	0.231839554739183	0.341336718576146	1.5752708884351	0.239374525629051	0.150827953915835	0.515622770389226	0.181623838598856	0.205468963791163	0.34671043021003	4.81405561162266	0.245318708555054	E1	5	90768518	42.63	1	protein_coding	1545	342	1083	84	655	3	Ppbp	List
Pf4__ENSMUSG00000029373	ENSMUSG00000029373	turquoise	1	1.01760985457982	0.258693545066295	1.10136232452937	1.55689434229189	0.217426748093686	0.995110751846909	1.22921678800352	1.17599839918136	0.756792961195669	1.27987610275704	3.63400803121566	1.15382938836058	E1	5	90772435	51.95	3	protein_coding	948	318	499.5	107	114.5	2	Pf4	List
Lmod2__ENSMUSG00000029683	ENSMUSG00000029683	turquoise	1	0.0556838565569954	0	0	0	0.0282628553288259	0	0.0555334802567011	0	0	0.026603438652042	4.05082891180677	0.0290184619270366	A3.1	6	24597762	44.85	1	protein_coding	7652	1653	1976	120	201	3	Lmod2	List
Kel__ENSMUSG00000029866	ENSMUSG00000029866	turquoise	1	0.116530138091189	0.0243499726360631	0	0.360706255033741	0.0982673781584893	0.060796302941553	0.0397900640459414	0.0187752736376411	0.0837624663354906	0.0745714768549813	2.17402855617527	0.0411816068006091	B2.1	6	41686330	41.37	5	protein_coding	18009	2142	858	134.5	113.5	3	Kel	List
Gp9__ENSMUSG00000030054	ENSMUSG00000030054	turquoise	1	0.654163592864915	0.40212661047436	0.45944110891637	0.533103783383069	0.180297296506306	0.345907501923829	0.178910431639283	0.270410129982097	0.41063686151744	0.460153158172386	1.81855176449699	0.541720227741099	D1	6	87778072	56.1	1	protein_coding	1696	534	881	57.5	229	2	Gp9	List
Plbd1__ENSMUSG00000030214	ENSMUSG00000030214	turquoise	1	0.102767031750695	0.383772115999374	0.304827370875445	0.676552439674587	0.180940852958118	0.0639582871574403	0.252696981357776	0.114731412360876	0.150786260681777	0.339567289601173	2.58090119183707	0.242419819447905	G1	6	136612070	45.92	3	protein_coding	49858	1653	2010	248	107	9	Plbd1	List
Arhgdib__ENSMUSG00000030220	ENSMUSG00000030220	turquoise	1	1.42516855308226	1.4697101833301	1.32191727982772	1.95278046718136	1.46643534617654	1.16043917180151	1.42267378326282	1.44552672634419	1.33883385215206	1.92627444139081	3.68170921149315	1.52685053203906	G1	6	136923655	45.79	5	protein_coding	18244	603	828	65	471	6	Arhgdib	List
Cidec__ENSMUSG00000030278	ENSMUSG00000030278	turquoise	1	0.170806793090058	0.29734446855773	0.0932262002541592	0.0336205738825662	0.0300712776803912	0	0.0876948921352519	0.0279622213572504	0.0318585389432629	0.0560687148390316	1.68098738324215	0.0308747172174264	E3	6	113424634	48.74	4	protein_coding	11126	720	1703	30	925	6	Cidec	List
Ckm__ENSMUSG00000030399	ENSMUSG00000030399	turquoise	1	0.111139806991144	0.0684780771200705	0.117778219286717	0.10448672450309	0.164501812670201	0.0579322753529125	0.85751753898686	0.15344969418032	0.19189521421289	0.87438645200737	6.44997547149257	0.203646175854358	A3	7	19404776	51.89	3	protein_coding	18065	1042.5	1235	50.5	825.5	7	Ckm	List
Sbk2__ENSMUSG00000030433	ENSMUSG00000030433	turquoise	1	0.0695891288667839	0.201614793633276	0.0916858447501742	0.134007284138097	0.0699607494622219	0.0884268965495145	0.167620410122653	0.0966046663052839	0.10970963265278	0.0977667421833966	1.97956232930348	0.0892098908277353	A1	7	4940512	49.57	5	protein_coding	23894	868.5	1422	24	768	4	Sbk2	List
Csrp3__ENSMUSG00000030470	ENSMUSG00000030470	turquoise	1	0.0208486896416496	0	0.0221356520217836	0.0692213687131021	0.0209619216051274	0.0423501404944441	0.0207917077037212	0.0387151595399753	0	0	3.2568904839421	0	B4	7	48830398	45.27	4	protein_coding	17635	585	877	30	230	5	Csrp3	List
Tyrobp__ENSMUSG00000030579	ENSMUSG00000030579	turquoise	1	3.65531873441174	3.94823156187405	3.63139723615383	4.47191555273017	4.0108777990745	3.85601087228962	4.26262457715313	3.98797028181464	3.85002615717387	4.65561939853872	5.21887483725859	4.05743464680218	B1	7	30413760	48.51	3	protein_coding	3825	345	575	50	167	5	Tyrobp	List
Ryr1__ENSMUSG00000030592	ENSMUSG00000030592	turquoise	1	0.116333769026304	0.0761871752766933	0.090213794118945	0.0624571934643019	0.0708047312768178	0.133434160039373	0.240919549269628	0.176583976379884	0.118627113437279	0.193651842415242	2.69470664341539	0.110144315318582	B1	7	29003344	50.71	8	protein_coding	121835	15108	15300	135	113	8	Ryr1	List
Mylpf__ENSMUSG00000030672	ENSMUSG00000030672	turquoise	1	1.51958791107271	1.24961773087112	1.30900244986995	1.0789828631688	1.34824178369366	1.13670345542102	2.06221513098744	1.34434097853191	1.26591067455339	2.495757625107	8.20018077481394	1.47341608380285	F3	7	127208890	50.1	6	protein_coding	5408	363.5	466	56	97	5	Mylpf	List
Atp2a1__ENSMUSG00000030730	ENSMUSG00000030730	turquoise	1	0.0476021409350202	0.0947426689028728	0.099314948755286	0.0358648689416593	0.0789039696827411	0.095793725819076	1.01856437762756	0.115798898997038	0.0835108469994127	1.14127553971787	7.32556065302898	0.404147843609535	F3	7	126445858	51.83	2	protein_coding	17250	2985	3477	185	240	14	Atp2a1	List
Cox6a2__ENSMUSG00000030785	ENSMUSG00000030785	turquoise	1	2.67231442376563	2.48057470437775	1.61583696940045	2.07644211648376	2.4246858250007	1.8610816190079	1.85712074201917	1.89696194035233	2.01690771457976	1.53249909699945	6.24268280838316	1.67107276459942	F3	7	128205435	53.93	1	protein_coding	952	294	680	91	293	3	Cox6a2	List
Art1__ENSMUSG00000030996	ENSMUSG00000030996	turquoise	1	0	0	0.0817338765871705	0	0	0.0788190786119488	0.0768663940687579	0	0	0	3.41308463068103	0.226505780053973	E2	7	102101743	51.41	3	protein_coding	12190	978	1425	45	329	6	Art1	List
Mki67__ENSMUSG00000031004	ENSMUSG00000031004	turquoise	1	0.187671517724192	0.247800431622755	0.162045366291483	0.42560076143745	0.208148260999072	0.125417321164273	0.177400993552714	0.148166251137633	0.214644466269119	0.173455803401738	2.52490071246461	0.173148682846599	F3	7	135689784	43.15	2	protein_coding	26577	9534	10061	221	304	9.5	Mki67	List
Tnni2__ENSMUSG00000031097	ENSMUSG00000031097	turquoise	1	0.419679485676685	0.24996616586193	0.527464156524454	0.121274981790848	0.209992152314365	0	1.13185495793067	0.341311718612866	0.15151021377786	1.77907398260294	7.95374468371951	0.402532393217988	F5	7	142441808	56.59	8	protein_coding	2602	549	732	60	94	5	Tnni2	List
Plp2__ENSMUSG00000031146	ENSMUSG00000031146	turquoise	1	1.15321523613611	1.22930114798846	1.33166984739621	1.94632765455439	1.23143520842877	1.07277036784626	1.16978723351809	1.20601887514079	1.26179837169956	1.50946971653449	2.67012234510147	1.35894868305996	A1.1	X	7667941	51.45	3	protein_coding	3449	459	1157	151	545	4	Plp2	List
Gata1__ENSMUSG00000031162	ENSMUSG00000031162	turquoise	1	0	0.0548074212341608	0.0480666283264122	0.0508825103151354	0.0455394505618462	0	0.0227631762579218	0.0213361529214241	0.0482307985581159	0.0845234518944478	1.5155779683871	0.0235641120721673	A1.1	X	7959260	47.55	3	protein_coding	18811	374	676	65	496	5	Gata1	List
Slc38a5__ENSMUSG00000031170	ENSMUSG00000031170	turquoise	1	1.00450167412224	1.30704876137628	1.60669986051129	2.19328369377513	1.03325977596321	1.34738948613432	1.56318573272743	2.07913427718591	1.17471185337943	1.90955969658015	2.34500254793869	1.7505195447895	A1.1	X	8271133	49.88	4	protein_coding	9046	1416	1853	74.5	325	15.5	Slc38a5	List
Itgb1bp2__ENSMUSG00000031312	ENSMUSG00000031312	turquoise	1	0.539873986177298	0.394890570945637	0.243240255342372	0.068532435990479	0.283683851982039	0.483432839631904	0.229486512172874	0.265329790570468	0.215678805325043	0.363105974071677	2.96885592563881	0.31670658901926	D	X	101449088	45.98	2	protein_coding	4453	1053	1314	84	175	6.5	Itgb1bp2	List
Asb11__ENSMUSG00000031382	ENSMUSG00000031382	turquoise	1	0.0195685342336573	0	0	0	0	0.039767820616351	0.0950378624611314	0.0182903430723245	0	0.0548512825225984	2.00091983271504	0	F5	X	164436994	41.71	3	protein_coding	22176	928.5	1445	58.5	418	7	Asb11	List
Myom2__ENSMUSG00000031461	ENSMUSG00000031461	turquoise	1	0.0375228028858156	0.00767137016087811	0.0133974969785595	0.0071136372632924	0.0315059576880895	0.0193200503086731	0.103602143773495	0	0.00673756326344771	0.137105843829751	2.98645026995539	0.0514131773963365	A1.1	8	15057653	45.83	5	protein_coding	75888	4392	4524	48	584	6	Myom2	List
Eif4ebp1__ENSMUSG00000031490	ENSMUSG00000031490	turquoise	1	1.59514792691768	2.14277993389003	1.76535248512657	2.37660248965112	1.92198800589449	1.61744351342639	2.07086712088708	1.91725792642271	1.49389778325507	2.07859706863313	3.4067370670899	1.64529596309477	A2	8	27260329	48.42	2	protein_coding	16345	354	1997	79	1562	4	Eif4ebp1	List
Asb5__ENSMUSG00000031519	ENSMUSG00000031519	turquoise	1	0.317568271565249	0.0424937205883775	0.393804263446234	0.383886412605802	0.230575232322727	0.070927898078875	0.478071595135761	0.523141568248752	0.423512133029294	0.407153353371091	2.87683768574081	0.236318323557208	B1.3	8	54529580	38.03	2	protein_coding	58262	990	1585	113	480	5	Asb5	List
Pdlim3__ENSMUSG00000031636	ENSMUSG00000031636	turquoise	1	0.529562746214915	1.03344035007228	0.836029648996682	0.916403871917974	0.760135766384954	0.659811130720377	0.668749418386041	0.612997450407665	0.75087199374416	0.822993481109693	3.73561610971566	0.687609908291819	B1.1	8	45885461	42.12	4	protein_coding	34087	1023	1541.5	88.5	428	5	Pdlim3	List
Hp__ENSMUSG00000031722	ENSMUSG00000031722	turquoise	1	0.549122084769366	0.882438503546146	0.606686553076411	3.67387072428268	0.493148164288948	0.697859214434463	0.603748508268334	0.768260357302173	0.99090561048445	0.704707415260774	4.71115119372501	0.729157438081802	D3	8	109575128	51.25	3	protein_coding	4044	1044	1345	157	142	5	Hp	List
Ifi30__ENSMUSG00000031838	ENSMUSG00000031838	turquoise	1	2.26561618477626	2.34876960723826	2.22226038128682	2.49670115937707	1.92307125343475	2.03045269144819	2.4412529096206	2.20016208081373	1.82261677967471	2.76904376123416	3.44615960579341	2.16420950858546	B3.3	8	70762774	53.42	2	processed_transcript	3889	NA	980.5	NA	NA	7.5	Ifi30	List
Acta1__ENSMUSG00000031972	ENSMUSG00000031972	turquoise	1	1.219985206789	0.480530394287072	1.04705622540568	0.384463630666354	0.494875224110038	0.807028157496867	2.42119526656327	0.916233211629442	0.684643149760098	2.53581849001674	9.45165504137378	0.944519828404103	E2	8	123891769	56.75	2	protein_coding	2982	794	1031	59	239	5.5	Acta1	List
Hmbs__ENSMUSG00000032126	ENSMUSG00000032126	turquoise	1	2.68924697966118	2.74452250311432	2.59914717301737	2.98764958392864	2.95405480968902	2.67700747490113	2.7055653827214	2.79496117666052	2.88736867855743	2.94196638673916	4.2960894607377	2.77261244333983	A5.2	9	44336339	49.54	9	protein_coding	7889	268	598	122	77	5	Hmbs	List
Ccnb2__ENSMUSG00000032218	ENSMUSG00000032218	turquoise	1	0.540166211760724	0.545418886205537	0.487477044861642	0.392174139833135	0.383404422908634	0.360634799063373	0.726111212769251	0.486164703706472	0.569553721451916	0.608833594216266	2.44301631674603	0.392468048765572	D	9	70407692	46.65	1	protein_coding	13855	1197	1531	106	226	9	Ccnb2	List
Tpm1__ENSMUSG00000032366	ENSMUSG00000032366	turquoise	1	4.57579861547316	4.60449657306362	4.57200872026437	4.62201709300264	4.60279826478495	4.50728207090073	4.63096559183576	4.51413868659661	4.52968121693348	4.65554201881433	6.2635580427185	4.62599914341234	C	9	67022590	47.5	21	protein_coding	26816	801	1544	92	219	9	Tpm1	List
Ngp__ENSMUSG00000032484	ENSMUSG00000032484	turquoise	1	1.7460551791501	2.59007491876598	1.67658122440376	4.42515539437222	2.255456622262	2.23618203370876	1.62951543346738	2.432765810795	2.49723857296653	2.43130722284419	7.39099576663223	1.60262747545756	F2	9	110419747	47.64	1	protein_coding	3265	504	1222	114	602	4	Ngp	List
Ltf__ENSMUSG00000032496	ENSMUSG00000032496	turquoise	1	0.613212757555559	1.16670980719879	0.790934013400621	2.61456305909243	0.869608384620551	0.968743166539149	0.855322574012096	0.796600713355824	1.09837714816068	1.10516731970613	5.24198034731308	0.55137506688151	F2	9	111019271	46.64	12	protein_coding	23496	288	616	60.5	137.5	3.5	Ltf	List
Fhl3__ENSMUSG00000032643	ENSMUSG00000032643	turquoise	1	0.961365486198302	1.08529646145994	1.3481812009562	1.67088893132123	1.18746414052641	1.15654586017823	0.924836642078558	1.12898657086161	0.858040194953698	1.13869599007797	3.61134335524796	1.30976069531322	D2.2	4	124700701	54.34	3	protein_coding	7910	843	1139	75.5	221	6	Fhl3	List
Dhrs7c__ENSMUSG00000033044	ENSMUSG00000033044	turquoise	1	0	0.035830272144749	0.0313981070721815	0	0	0	0	0.0276523578175502	0	0	2.43454523622726	0.0305329184730223	B3	11	67798187	46.37	5	protein_coding	17815	936	846.5	60.5	48	3	Dhrs7c	List
Myh2__ENSMUSG00000033196	ENSMUSG00000033196	turquoise	1	0	0	0.00832401830500983	0.00881880259055642	0.00788064036865078	0	0.105753534503193	0.0433962869698621	0.0249148305520692	0.0147918021660766	5.11308005148513	0.101823476810498	B3	11	67171027	42.63	3	protein_coding	26490	5829	6050.5	42	126.5	39	Myh2	List
Rac2__ENSMUSG00000033220	ENSMUSG00000033220	turquoise	1	0.713965742463643	1.06231450402439	0.588133712309074	1.67395896250625	1.16099428957326	0.738393489816177	0.921407304465079	0.877747428978001	1.01702919923089	1.4372068569764	3.26364319971864	0.905180203947959	E1	15	78559167	53.4	3	protein_coding	13616	241	459	136	46	4	Rac2	List
Tspan8__ENSMUSG00000034127	ENSMUSG00000034127	turquoise	1	0	0.0868162848282005	0.148655359978037	0.36459193403938	0.0365873251575455	0.0372270605062854	0.0716930490052586	0	0.0387566884469881	1.29264246001393	1.95365314236689	0.534491437592532	D2	10	115816832	40.48	4	protein_coding	33061	708	1200	107	223	8.5	Tspan8	List
Igsf6__ENSMUSG00000035004	ENSMUSG00000035004	turquoise	1	0.685061440817766	0.704284344862731	0.990846990683712	1.11565741187205	0.924988954247968	0.713881139989634	0.959620923129287	0.648759468827155	0.817327505411209	0.857265177156381	2.36445978507072	0.6528045865529	F2	7	121064067	43.39	1	protein_coding	10505	714	2175	66	1393	6	Igsf6	List
Lars2__ENSMUSG00000035202	ENSMUSG00000035202	turquoise	1	2.69594619804449	5.91266107328172	5.66766463935104	5.80623906349412	4.67224406189133	5.61458183782169	5.02101262680988	6.13653989402787	4.26828818902846	5.94613988602833	2.74550676496357	2.62340070336637	F4	9	123366927	43.95	9	protein_coding	95739	1488	3756	85	137	3	Lars2	List
Sgcg__ENSMUSG00000035296	ENSMUSG00000035296	turquoise	1	0	0.170779053612891	0.150496942671947	0.0657141988087014	0.115383985678362	0.14525039338499	0.220533852102007	0.133180236109583	0.0924782888150407	0.0279783140859042	2.45635340621949	0.0896796640829141	D1	14	61219115	44.27	3	protein_coding	39375	876	1298	81	1322.5	8	Sgcg	List
Arhgap45__ENSMUSG00000035697	ENSMUSG00000035697	turquoise	1	1.59182227352885	1.80221411115147	1.64207776119153	2.16000040568145	1.84509112749977	1.51890386837725	1.92144060213706	1.57886247013899	1.5844597493256	2.1020603418039	3.31724759460339	1.69261736463372	C1	10	80016653	55.74	5	protein_coding	14819	3351	3867	75	420	22	Arhgap45	List
Myf6__ENSMUSG00000035923	ENSMUSG00000035923	turquoise	1	0	0	0	0	0	0	0.0869675051562233	0	0	0	2.16110489422944	0	D1	10	107492853	48.75	1	protein_coding	1884	729	1263	32	500	3	Myf6	List
Lum__ENSMUSG00000036446	ENSMUSG00000036446	turquoise	1	1.39513171590731	1.73127163913351	2.15158213556841	2.36585431710998	0.50026239336708	1.13010211380988	1.52968859023757	1.87216836774099	1.12322302172563	1.36589739094702	3.37963748142925	1.78152376558837	C3	10	97565128	37.41	1	protein_coding	7575	1017	2448	388.5	651	3	Lum	List
H2-Aa__ENSMUSG00000036594	ENSMUSG00000036594	turquoise	1	1.02668544214032	1.05868772167096	1.5875536029417	2.80761425574505	0.682526209889421	0.673043063377236	1.5480111351121	1.48677576026476	1.29837205060478	2.04958365878066	3.04914177084563	1.61195825105931	B1	17	34282744	46.36	4	protein_coding	5083	646.5	826	42	138.5	3.5	H2-Aa	List
Hspb6__ENSMUSG00000036854	ENSMUSG00000036854	turquoise	1	2.29967176947467	2.51653834737484	2.29749154076464	2.6577783868635	2.45655613111675	2.19602920770825	2.25122603317965	2.17739356442076	2.31198954719038	2.44545983172412	4.81781635903926	2.54530011167448	B1	7	30552178	55.7	4	protein_coding	3265	489	1363	66	806	3	Hspb6	List
Lrg1__ENSMUSG00000037095	ENSMUSG00000037095	turquoise	1	1.33642504327823	1.97626409550687	1.77184393155413	2.29845384538404	0.945564582734254	1.19894725405137	1.48956327297794	2.39178888821652	1.3236883112207	2.36109534605715	3.2170975589415	1.47665449057112	D	17	56119678	58.73	1	protein_coding	2323	1029	1408	114	263	2	Lrg1	List
Hspb2__ENSMUSG00000038086	ENSMUSG00000038086	turquoise	1	1.4640573471138	1.39480566750327	1.70555778255575	2.64653986245462	0.877892277390867	1.3034816750598	1.78507093567723	2.0851498582066	1.15922345700779	1.57052364923656	2.80966901155518	1.44393561367675	A5.3	9	50751078	57.95	2	protein_coding	1276	408	662.5	52.5	200	2	Hspb2	List
Gstp2__ENSMUSG00000038155	ENSMUSG00000038155	turquoise	1	0.203487237090436	0.316372768706581	0.402505639571194	0.750157416800873	0.491752575583588	0.445385017452125	0.138431198358917	0.359568605415735	0.461255111942317	0.563261689243431	1.94108921941738	0.448879876017483	A	19	4040285	55.74	1	protein_coding	1951	633	770	70	65	7	Gstp2	List
Kcna7__ENSMUSG00000038201	ENSMUSG00000038201	turquoise	1	0.0159649066199314	0.0193588061019873	0.0337074533964299	0	0	0	0.0472459938791501	0	0.0170106948088219	0.0151055521108647	2.6843560673583	0.0164827700521522	B3	7	45405653	55.61	1	protein_coding	4110	1470	2182	708	2	2	Kcna7	List
Hrc__ENSMUSG00000038239	ENSMUSG00000038239	turquoise	1	0.234240863926846	0.1592880430447	0.404290144023007	0.217034440497998	0.133146480572237	0.259170876745462	0.346752140614807	0.20129121804695	0.0953554587352217	0.222493853658961	4.10780131139628	0.281118550311702	B3	7	45335290	55.14	2	protein_coding	3684	1227	1509	107.5	56	4.5	Hrc	List
Camp__ENSMUSG00000038357	ENSMUSG00000038357	turquoise	1	0.981524220532162	1.69675011869707	0.817834030296083	3.53166657501149	1.34890205226433	1.44998060933721	1.08768037986619	1.44632949152485	1.51543204166322	1.6483436109156	6.30181960921989	0.885533058581641	F2	9	109847379	52.57	1	protein_coding	2238	519	758	182	55	4	Camp	List
Hfe2__ENSMUSG00000038403	ENSMUSG00000038403	turquoise	1	0.427695978557471	0.0656392226928866	0.267402060781503	0.202945338323885	0.254306192425458	0.258429844512158	0.363763331448182	0.34331317612443	0.292522853512154	0.262401328986071	4.02436024378381	0.16192700438839	F2.1	3	96525172	52.79	1	protein_coding	4038	1263	2028	121.5	519	4	Hfe2	List
Fsd2__ENSMUSG00000038663	ENSMUSG00000038663	turquoise	1	0.359450220246829	0.593891306732567	0.320449932765941	0.457711289075996	0.372166028316371	0.495005690486709	0.291344818591571	0.438814065420654	0.357024554615396	0.352595502588246	1.8536128484037	0.358500344935594	D3	7	81533308	46.76	1	protein_coding	33636	2151	3985	72	1687	13	Fsd2	List
Mybpc2__ENSMUSG00000038670	ENSMUSG00000038670	turquoise	1	0.392033103050409	0.393646348812288	0.588050560895939	0.408387242579493	0.572562877230634	0.375706692910262	0.640009853842738	0.335184837107546	0.350987889290216	0.891796265824007	5.03071461475257	0.415267468539644	B3	7	44501699	51.91	2	protein_coding	22957	3411	3611	66	132	16.5	Mybpc2	List
Alpk3__ENSMUSG00000038763	ENSMUSG00000038763	turquoise	1	0.132932030272204	0.0821416438335681	0.0721221369793799	0.192302044532836	0.109496255291831	0.0864159542865131	0.171634278447503	0.117082418763623	0.107232419946222	0.0955503507088813	1.81432975073708	0.161380288069226	D3	7	81057600	49.74	2	protein_coding	48012	5043	6369	29	1295	9	Alpk3	List
F13a1__ENSMUSG00000039109	ENSMUSG00000039109	turquoise	1	0.809366107997174	1.09073448177609	1.6386738633257	1.75426545965171	0.884519813690952	0.666846777726399	1.07437412527309	1.35273428710845	0.994198753916049	1.42528121224581	3.02644211894696	1.14167910648231	A3.3	13	36867178	42.1	5	protein_coding	183066	2199	3854	33	1586	9	F13a1	List
Isg20__ENSMUSG00000039236	ENSMUSG00000039236	turquoise	1	0.826524554675615	0.837273418455643	0.79302535552498	1.10622845357234	0.667650295199205	0.715178058316401	0.772935323036371	0.629295152383643	0.795142489701484	0.856504843533939	2.39922588373885	0.897932513812114	D2	7	78913424	53.66	6	protein_coding	6972	546	845	30	186	3.5	Isg20	List
Txlnb__ENSMUSG00000039891	ENSMUSG00000039891	turquoise	1	0.502602697978198	0.434668739145533	0.521240056336066	0.593438814569417	0.504922578798555	0.590703055087446	0.522812164005537	0.453726174018553	0.437097018853394	0.444463290062044	2.65420359499548	0.486648781295049	A3	10	17796226	40.97	2	protein_coding	49439	2058	4422	88.5	2184	6.5	Txlnb	List
Thbs1__ENSMUSG00000040152	ENSMUSG00000040152	turquoise	1	0.975779964951867	0.589944856380999	0.748482035142557	0.876455979120782	0.536642457978685	1.00637814323052	1.06469719333803	1.04171262429397	0.926568284809883	2.56637773878381	2.1260179888203	0.955121854323815	E5	2	118111876	47.01	2	protein_coding	15257	3516	5848	113	2103	12	Thbs1	List
Emp3__ENSMUSG00000040212	ENSMUSG00000040212	turquoise	1	1.89528724491454	1.77736487680656	1.79255398248882	2.43617022808722	1.55113485560731	1.78903418397742	1.96787659448316	1.88387411722184	1.94731083195125	2.6284007035335	3.06399382740643	2.29980472627442	B3	7	45918023	54.58	5	protein_coding	3381	492	601	37	37	5	Emp3	List
Stac3__ENSMUSG00000040287	ENSMUSG00000040287	turquoise	1	0.806655239881044	1.15381535969484	0.981406560730358	0.813241905670489	0.677643923861662	1.25844656985624	1.06885218403213	1.03049051299288	0.89816947682054	0.784986686976382	2.96657521647666	0.663700135778836	D3	10	127501686	51.63	5	protein_coding	7137	1083	1581	101	340	3	Stac3	List
Ctsg__ENSMUSG00000040314	ENSMUSG00000040314	turquoise	1	0	0.0664075025804487	0	0.432299277793047	0.0552152381042534	0	0.10754061853652	0.195353870567024	0.168739231937713	0.102193873658319	3.38458045790314	0	C3	14	56099881	49.74	2	protein_coding	2693	786	1002	137	77	4	Ctsg	List
Apobec2__ENSMUSG00000040694	ENSMUSG00000040694	turquoise	1	0.467851857513453	0.255514211935927	0.593205044524567	0.552930180805777	0.470036132701458	0.371808957139469	0.682415125255798	0.64766135575546	0.719364793705175	0.811337166059145	5.07922325268659	0.579596399260551	C	17	48419231	48.12	2	protein_coding	13699	675	1420	320	211	2.5	Apobec2	List
Chil3__ENSMUSG00000040809	ENSMUSG00000040809	turquoise	1	0.855980286283119	1.37333838933961	0.89559137576994	2.51582136390372	1.00435578073258	0.927500178757292	0.735706571398787	0.884225543919652	1.44716685161715	1.31455223443734	5.80887209580582	0.553269133360795	F2.2	3	106147554	36.24	3	protein_coding	20010	1197	1539	42	298	2	Chil3	List
Smpx__ENSMUSG00000041476	ENSMUSG00000041476	turquoise	1	0.118292346334683	0.0296258193071553	0.0259542470053765	0.0544601797117817	0.0245797593394063	0.0250113572720289	0.140460496305396	0.0453492540499346	0.0260435744598905	0.0683205113608132	2.69769953530307	0.145200488215899	F4	X	157698910	40.14	8	protein_coding	53681	258	832	53	34	5	Smpx	List
Tspo__ENSMUSG00000041736	ENSMUSG00000041736	turquoise	1	2.74349154436922	3.30628318505178	3.00604754042249	3.56383371371099	3.26184461392097	2.62900536531048	3.09805699634069	2.96505328753016	2.64252505509362	3.64927853721275	4.43664140505164	3.17343471686977	E1	15	83563592	51.06	2	protein_coding	10611	510	837	40	244	3.5	Tspo	List
Trem3__ENSMUSG00000041754	ENSMUSG00000041754	turquoise	1	0.160071295707396	0	0.221801144765739	0.387550103263953	0	0.0566177489643206	0.0552046005898896	0.0517799734788438	0.3694275009038	0.199110841524195	2.02855170679655	0.112073276514823	C	17	48247777	46.59	1	protein_coding	11064	552	994	71	369	4	Trem3	List
Sln__ENSMUSG00000042045	ENSMUSG00000042045	turquoise	1	0.380703055364141	0.63218019817867	0.311003285609304	1.5628342785918	0.751175303297924	0.38847169795606	0.460932406296924	0.0983273118117031	0.111657052508277	0.192595820066404	2.00392715761236	0.391578160246775	A5.3	9	53850164	42.23	1	protein_coding	4396	96	1318	114	991	2	Sln	List
Tnfrsf14__ENSMUSG00000042333	ENSMUSG00000042333	turquoise	1	0.588439628370567	0.892167546898877	0.715397736142927	0.842840349742683	0.82899002737719	0.694579139672242	0.954197804832009	0.702527357226623	0.478875016228108	0.498611273606784	2.30698215420863	0.636654094255773	E2	4	154921933	53.81	5	protein_coding	6630	559	689	76.5	171.5	7	Tnfrsf14	List
Mustn1__ENSMUSG00000042485	ENSMUSG00000042485	turquoise	1	0.842201425762604	1.19110047716219	1.53342363674251	2.04371869151086	0.99740152437367	0.909844084143382	1.31172246690875	1.1992322795289	1.04003507906301	1.47559316643849	3.00473392460901	1.57453586857634	B	14	30879200	54.42	1	protein_coding	2410	249	1236	406	579	3	Mustn1	List
Hoxd11__ENSMUSG00000042499	ENSMUSG00000042499	turquoise	1	1.01104459374722	0.465722092743042	1.80744858661086	1.16782540337616	0.904909089191941	1.07390630239014	0.65142960951711	0.981485531639768	1.00256865222932	0.0373027854841166	0.214712040553514	0.856149322285154	C3	2	74679557	53.07	2	protein_coding	7459	1011	1111	69	29	2	Hoxd11	List
Ppp1r3a__ENSMUSG00000042717	ENSMUSG00000042717	turquoise	1	0.00803089573197335	0.00974383664233771	0.00852897305252879	0.0180155597324823	0	0.00821731832244778	0	0	0	0.0226734736093032	1.88310485264636	0	A1	6	14713977	36.45	1	protein_coding	41297	3270	6965	27	3666	4	Ppp1r3a	List
Trim72__ENSMUSG00000042828	ENSMUSG00000042828	turquoise	1	0.412309710488819	0.350257959380074	0.473403769241441	0.536780524529781	0.37585839489015	0.192235824158543	0.411322132539822	0.541485283485838	0.354315155031124	0.514196545498592	2.88250962197217	0.462120999918817	F3	7	128003949	53.89	2	protein_coding	7084	1434	2134	105	392.5	6.5	Trim72	List
Abra__ENSMUSG00000042895	ENSMUSG00000042895	turquoise	1	0	0.0381381493601277	0.0660907490843611	0.0353923547815104	0.0316580576201361	0	0.0922268033736288	0.0294388436046958	0.0663150772836227	0.115680765110879	2.03259177823897	0	B3.1	15	41864076	42.05	1	protein_coding	5644	1128	2979	51	1798	2	Abra	List
Prr33__ENSMUSG00000043795	ENSMUSG00000043795	turquoise	1	0.320054816212876	0.189939842129442	0.337800096389094	0.376507351467504	0.201435726645579	0.117322711494351	0.411707143645227	0.28283251452779	0.122007460193265	0.443859782997301	2.57566418554633	0.387116613168338	F5	7	142491074	52.16	2	lincRNA	15697	NA	1325	NA	NA	3.5	Prr33	List
Lmod3__ENSMUSG00000044086	ENSMUSG00000044086	turquoise	1	0	0.0602116491932552	0.0785195418400493	0.0282243846823147	0.0500455853592068	0.0509165182400626	0.0496432333922436	0.0234668369564923	0.0267425444071453	0.0471279544907771	2.9236566957887	0	D3	6	97238534	43.09	1	protein_coding	14225	1716	2215	187	310	3	Lmod3	List
Ctla2a__ENSMUSG00000044258	ENSMUSG00000044258	turquoise	1	2.53950968275367	3.10965982405878	2.84723219457059	3.62601902582088	2.91620389349699	2.61560768273777	3.1457580026051	3.14687647117455	2.7708974911462	3.98295245148315	3.61643654076128	3.22244400742751	B2	13	60934155	42.78	9	protein_coding	2470	117	706	59	122	5	Ctla2a	List
Mylk4__ENSMUSG00000044951	ENSMUSG00000044951	turquoise	1	0.228114312269009	0.107050201807596	0.103170351340805	0.137469724943841	0.114940573123194	0.151038267801937	0.332748794194999	0.191891206662436	0.191581442249768	0.310398343816808	4.02958457848557	0.160826797108204	A3.2	13	32700834	41.31	4	protein_coding	83120	1164	1541	111	2202.5	6	Mylk4	List
Cxcr4__ENSMUSG00000045382	ENSMUSG00000045382	turquoise	1	0.620682852447418	0.955928237171227	0.987098854284835	1.19079939580759	0.899075203033312	0.805837432150003	1.10971181405323	0.959218708904058	0.938732003314377	1.02670567319948	3.03015951983693	1.2354479035035	E3	1	128588199	48.64	2	protein_coding	4094	949	1353.5	81.5	643	2	Cxcr4	List
Ltb4r1__ENSMUSG00000046908	ENSMUSG00000046908	turquoise	1	0.115927708285944	0.266825293436411	0.0830443422403832	0.358988150771734	0.116536976783439	0.192445611744924	0.0781009121406795	0.176687915951406	0.162098281782229	0.244484965989725	2.03874314663504	0.0807952687435763	C3	14	55765962	52.59	1	protein_coding	2532	1056	1394	69.5	196	2	Ltb4r1	List
Cmya5__ENSMUSG00000047419	ENSMUSG00000047419	turquoise	1	0.336257318558034	0.385929978155067	0.435084794483758	0.56566457543246	0.467461082681903	0.42125475656978	0.419009268602482	0.412566795155851	0.432655398333748	0.389944703214682	2.75291603341969	0.338297804644053	C3	13	93040713	43.15	1	protein_coding	104011	11031	11850	217	600	13	Cmya5	List
Mlf1__ENSMUSG00000048416	ENSMUSG00000048416	turquoise	1	0.582637282981898	0.63148523303789	0.742163211536604	0.664942600884009	0.423436268424997	0.700340071082678	0.745586955146304	0.397212779437856	0.470640626079449	0.677189708747661	3.47646697256264	0.805185502320718	E1	3	67374097	36.41	4	protein_coding	25906	804	877	73	128	6	Mlf1	List
Ccr2__ENSMUSG00000049103	ENSMUSG00000049103	turquoise	1	0.109775515775987	0.0726982151284367	0.167020401678067	0.341365727510445	0.126606198663926	0.0870980546729903	0.133612375330933	0.117996845506907	0.200495209611102	0.215454595922139	1.66471117588837	0.0878696374726903	F4	9	124101950	38.86	4	protein_coding	11607	1122	2999	58	1743	2.5	Ccr2	List
Nrap__ENSMUSG00000049134	ENSMUSG00000049134	turquoise	1	0.586174020186732	0.919438262460735	0.756957231028158	0.546841706956452	0.725150934913062	0.548297229452801	0.45007312906047	0.636039901041452	0.739626127423379	0.70876872780102	3.70116139673084	0.695706511862389	D2	19	56320035	46.87	6	protein_coding	70002	4458	4752	157	104	40.5	Nrap	List
Myoz3__ENSMUSG00000049173	ENSMUSG00000049173	turquoise	1	0	0	0	0	0	0.0645094886942665	0.236662735236369	0	0	0.117085607339625	1.90381921326826	0	D3	18	60576316	47.62	1	protein_coding	15472	738	870	48	33	7	Myoz3	List
Vgll2__ENSMUSG00000049641	ENSMUSG00000049641	turquoise	1	0	0.080265229667172	0	0	0	0	0	0.0314155124407336	0	0	2.27960601805272	0	B3	10	52022502	49.41	2	protein_coding	5969	969	1650	220	459	3	Vgll2	List
Lrrc25__ENSMUSG00000049988	ENSMUSG00000049988	turquoise	1	0.60331834981512	0.332903326184551	0.21686689774358	0.921257929087224	0.51593577439773	0.554626710445548	0.542864801177511	0.702876830553823	0.475757792011919	0.784273136605329	1.89423734700231	0.838708717997671	B3.3	8	70616155	53.93	2	protein_coding	5328	554	1177.5	92	819	3	Lrrc25	List
Lgals3__ENSMUSG00000050335	ENSMUSG00000050335	turquoise	1	0.757483223864148	1.19886663204134	0.830212302327648	1.96233848883542	0.830641715894521	0.618533548036108	1.07450154053373	0.940239028915602	0.814217705159119	1.63137139771581	3.45010814458392	0.847595172267205	C1	14	47367751	46.72	6	protein_coding	18409	795	1072	47	407	5.5	Lgals3	List
Mmp13__ENSMUSG00000050578	ENSMUSG00000050578	turquoise	1	0.0413393479576573	0.0500347800614354	0.0864493074056174	0.09144357790957	0	0.0629756810592545	0.0207608403032878	0	0.0221789764819917	0.237224560688025	2.29106954653594	0.104393868584531	A1	9	7272514	37.72	1	protein_coding	10817	1419	2673	40	1212	10	Mmp13	List
Ttn__ENSMUSG00000051747	ENSMUSG00000051747	turquoise	1	0.0186045850575684	0.0139218465657526	0.0177403236032348	0.0145175841837997	0.0139324456630576	0.0161227026499193	0.0392035587245098	0.0138390543341667	0.0122304132169173	0.0376529438932768	1.926097037871	0.0167592486794511	C3	2	76703980	41.67	25	protein_coding	278567	16527	3513	64.5	1048	17	Ttn	List
Wfdc21__ENSMUSG00000051748	ENSMUSG00000051748	turquoise	1	0.237769150072397	0.407373179883522	0.131136896999575	1.77396091790313	0.536421174270804	0.242863197259678	0.123450785142579	0.58704964527142	0.46670270771237	0.421098032976879	3.91725616843249	0.636950578627196	C	11	83746940	40.73	1	protein_coding	5702	192	434	86	76.5	3	Wfdc21	List
Gypa__ENSMUSG00000051839	ENSMUSG00000051839	turquoise	1	0.117857136639718	0.271041419816471	0.154480805307041	0.541104807014551	0.146635007305052	0.0912971717715171	0.0599695964382744	0.162583631771221	0.422491911063214	0.288558076813088	3.56794569253569	0.411014795518483	C2	8	80493781	40.72	1	protein_coding	16761	507	1848	272	1067	8	Gypa	List
Gm5963__ENSMUSG00000052192	ENSMUSG00000052192	turquoise	1	0.991651662970669	0.485428721221488	0.432940127398219	0.245403609733141	0.41282406701098	1.3318234650721	0.865086795484618	1.34434097853191	0	0.553348006150461	1.33127348860999	1.13147409835087	B3	16	35573321	51.69	1	processed_pseudogene	235	NA	236	NA	NA	1	Gm5963	List
Cd177__ENSMUSG00000052212	ENSMUSG00000052212	turquoise	1	0.30185567853891	0.180094834456143	0.301779676724342	1.30988414471294	0.186054689646996	0.308182354671988	0.14954298655455	0.237638023152533	0.464032631331172	0.432561614240767	3.60215058378825	0.208519841796608	A3	7	24743983	52.26	2	protein_coding	16328	2454	2714	24	234	10.5	Cd177	List
Epx__ENSMUSG00000052234	ENSMUSG00000052234	turquoise	1	0.261677371173385	0.271357374161289	0.258402625235862	0.310137013248306	0.409803996425134	0.301673108974886	0.208924541730982	0.245859750425364	0.24085606905737	0.12968581128926	2.18412019304807	0.269463645873289	C	11	87864000	51.26	2	protein_coding	11536	2151	2689	121	207	8.5	Epx	List
Fpr2__ENSMUSG00000052270	ENSMUSG00000052270	turquoise	1	0.238783651421018	0.327617748724685	0.56363125581161	0.591184588205535	0.477291730942194	0.0859628347620015	0.442549431738478	0.534501239584455	0.533731069828169	0.453008331122602	2.13924545126835	0.389327214185188	A3.2	17	17887824	37.95	2	protein_coding	6128	147	883	10.5	350.5	2.5	Fpr2	List
Hbb-bs__ENSMUSG00000052305	ENSMUSG00000052305	turquoise	1	6.51937984357344	6.74140480760161	6.58120991880611	8.28744666790153	7.01692290107707	6.74125783304426	6.95380624599842	6.29903204227843	6.97943365797426	6.53589771729481	9.10408966626716	7.44651332104709	E3	7	103826534	46.51	3	protein_coding	1562	377.5	407	52	130	3	Hbb-bs	List
Actn2__ENSMUSG00000052374	ENSMUSG00000052374	turquoise	1	1.11654940850874	0.454753418980157	0.797312910978836	0.692432935826458	0.652106021156833	1.2036237962188	1.37595658200528	1.13727221692969	1.03881747124657	1.07386271986367	4.2823608846119	0.851407521100665	A1	13	12269426	45.36	5	protein_coding	71334	2685	2920	89	62.5	5	Actn2	List
Cebpe__ENSMUSG00000052435	ENSMUSG00000052435	turquoise	1	0.210420255502033	0.156239400226212	0	0.234792249645754	0.0883501645511104	0	0.0444900608095102	0.197492204546401	0.379919780782837	0.0832629600173803	2.65514740073031	0.0460433662256288	C2	14	54710360	58.29	1	protein_coding	1814	846	1241	215	178	2	Cebpe	List
Clec12a__ENSMUSG00000053063	ENSMUSG00000053063	turquoise	1	0.0498620166900369	0.0720788154836131	0.0424800078861016	0.241315574298716	0.0501301130490592	0.0409452179452975	0.0787608876153776	0.144221120973506	0.0840274184310205	0.110806079425507	1.58816571168666	0.0814773764342817	F3	6	129342691	38.96	4	protein_coding	22612	539	819	122	1240	4.5	Clec12a	List
Myh7__ENSMUSG00000053093	ENSMUSG00000053093	turquoise	1	0.21224341917344	0.0995854029689604	0.248032497730903	0.0994347319573312	0.107555506181916	0.181898733038247	0.261463292526629	0.291863621623974	0.334152985156288	0.243886148810945	2.85550739548328	0.1834584218883	C3	14	54970684	50.82	8	protein_coding	23942	283	451	46	66.5	4	Myh7	List
Klf1__ENSMUSG00000054191	ENSMUSG00000054191	turquoise	1	0.266350065796181	0.127379866079238	0.147549957688343	0.329687840676009	0.297900525746177	0.208655721919725	0.0711458203202725	0.250273813894761	0.148036964428385	0.253129632124887	2.48223360560598	0	C3	8	84901928	55.5	1	protein_coding	3363	1131	1530	46	351	3	Klf1	List
Hmgb2__ENSMUSG00000054717	ENSMUSG00000054717	turquoise	1	1.92670582066894	1.81035769212522	1.71624616889245	2.21956077390837	1.81238971949645	1.58972340155379	1.54378078187252	1.49650562671645	1.73315047839147	1.82414201172085	4.06813542418844	1.75966697384408	B2	8	57511907	45.32	3	protein_coding	4092	633	1644	57	1871	3	Hmgb2	List
S100a8__ENSMUSG00000056054	ENSMUSG00000056054	turquoise	1	3.15366520565375	3.28887933603117	2.93824553420185	5.40691467473851	2.99724929145922	3.25423627001391	2.71957813698769	3.35216330341696	3.79060951390667	3.47524795016785	8.40153031368421	2.43204802361733	F1	3	90668978	47.45	2	protein_coding	1057	270	486	73	67	2.5	S100a8	List
S100a9__ENSMUSG00000056071	ENSMUSG00000056071	turquoise	1	3.20053323295297	4.09551037545156	3.38054228172398	6.24848500734813	3.88553552821617	3.7629405500813	3.46301370388978	3.93872416058251	4.14337583471975	3.89519978104688	9.03374631676623	3.1067233823472	F1	3	90692632	42.52	2	protein_coding	3089	342	515.5	27	113	3	S100a9	List
Myh1__ENSMUSG00000056328	ENSMUSG00000056328	turquoise	1	0.0434834771057562	0.0318027988542027	0.00934793338281404	0	0.0176464060217889	0.0268524004324245	0.377454017672013	0.016403818998264	0	0.127790864918773	6.348972515808	0.11390521799914	B3	11	67200052	43.5	4	protein_coding	24523	5829	6012	38.5	103	39.5	Myh1	List
Prss34__ENSMUSG00000056399	ENSMUSG00000056399	turquoise	1	0.0894255207052991	0.30205088159315	0.226274627787173	0.404775279970832	0.292825259076461	0.135078547429238	0.0452824773886775	0.162836499222458	0	0.12529328082248	2.21080956566934	0.0468630019586053	A3.3	17	25298394	54.12	1	protein_coding	1771	957	1220	99	162	5	Prss34	List
Myh4__ENSMUSG00000057003	ENSMUSG00000057003	turquoise	1	0.191788485543118	0.0224623598130321	0.185604558544834	0	0.0278534007649731	0	0.9805204045302	0.0258985036331311	0.0961068164170743	1.45533290439674	6.98250816701042	0.128859638094794	B3	11	67238029	43.34	2	protein_coding	22417	5820	6016	38	84.5	38.5	Myh4	List
AB124611__ENSMUSG00000057191	ENSMUSG00000057191	turquoise	1	0.343339518522887	0.542675138116054	0.570643397487636	0.836967567876141	0.490816336920263	0.411354467150773	0.692682170120339	0.610850024710237	0.515603308760145	0.640743499159545	2.75332936601845	0.557458420194659	A3	9	21526176	47.36	3	protein_coding	19157	285	1393	63	152	7	AB124611	List
Lmcd1__ENSMUSG00000057604	ENSMUSG00000057604	turquoise	1	1.10175541923856	1.20764388282577	1.32418323333303	1.38894585618635	1.12103107219259	1.04114085221194	1.30986211030436	1.24169685979135	1.34089736944562	1.64420750856313	2.9120693348456	1.56040841963837	E3	6	112273758	44.59	1	protein_coding	56667	1098	1730	172	458	6	Lmcd1	List
Prtn3__ENSMUSG00000057729	ENSMUSG00000057729	turquoise	1	0.600552672903694	0.65286642517651	0.63079017427874	0.97092405393259	0.42067935837411	0.499236158800978	0.760402668174583	0.794124624464023	0.516704232488849	0.836427809355463	3.80188751315554	0.526490048175474	C1	10	79874476	52.72	6	protein_coding	8698	765	786	61	120	3	Prtn3	List
Nfam1__ENSMUSG00000058099	ENSMUSG00000058099	turquoise	1	0.805825282551055	0.864226797320684	0.84372888484938	1.33408042383264	0.89641471291828	0.768775468679229	0.946050084300713	0.811746819510091	0.896661315755065	1.19520491943758	2.47017413494358	0.774207093365739	E1	15	82992973	51.27	5	protein_coding	40333	315	2694	81.5	112	6	Nfam1	List
Fcer1g__ENSMUSG00000058715	ENSMUSG00000058715	turquoise	1	2.94806928651461	2.95430857524376	2.7377274790102	3.46777936203156	3.20631854340568	2.98532684834807	3.48584724968028	2.95098659201072	2.81183879690211	3.66647521165018	4.2386390690008	3.03771707202186	H3	1	171229572	48.64	3	protein_coding	4793	270	674	90	316.5	5	Fcer1g	List
Nfe2__ENSMUSG00000058794	ENSMUSG00000058794	turquoise	1	0.0552450521632889	0.109672081028325	0.114936596459056	0.354182048339384	0.0735901678004116	0.0565062561055054	0.108164762202675	0.149791174430816	0.115320218798509	0.0861572858534081	2.13086894196555	0.0755263195766703	F3	15	103248212	47.6	10	protein_coding	10191	608	784	73.5	223	3	Nfe2	List
Pirb__ENSMUSG00000058818	ENSMUSG00000058818	turquoise	1	0.120297714186446	0.408457639569707	0.288871098343128	0.794159196649835	0.315934417765571	0.214336583658759	0.131446900031309	0.295700001176499	0.483945343321101	0.445638410253957	1.98596546164987	0.313186971211524	A1	7	3711409	48.84	5	protein_coding	8982	2526	3314	55	1241	13	Pirb	List
Ifitm6__ENSMUSG00000059108	ENSMUSG00000059108	turquoise	1	1.44614016000746	1.88933082314406	1.29300981834138	2.77059682467869	1.28994095869365	1.80748727336377	1.05312555823383	1.55930285844071	1.7547334867815	1.69743920758851	4.70381458499333	1.81686686482311	F5	7	141015699	47.75	3	protein_coding	2225	315	678	48.5	302	3	Ifitm6	List
Myl3__ENSMUSG00000059741	ENSMUSG00000059741	turquoise	1	0.0800623821204377	0.352877134099902	0.190843732812097	0.0305607822551283	0.205395608586998	0.0550958187904106	0.0798479717052734	0.169150732037351	0.0851850701176261	0.124275251980079	2.7482062705902	0.0280624000247625	F2	9	110741861	53.16	5	protein_coding	27937	384	614	46	21.5	7	Myl3	List
Ifitm2__ENSMUSG00000060591	ENSMUSG00000060591	turquoise	1	3.4159414004218	3.44116583764114	4.03673212562322	4.61999985915635	3.34555832627813	3.44606312401503	3.72725798896076	4.04159407153746	3.39473604022493	4.25287276981789	4.86252794487278	4.15706862068054	F5	7	140954837	54.91	1	protein_coding	1150	435	655	71	147	2	Ifitm2	List
Eno3__ENSMUSG00000060600	ENSMUSG00000060600	turquoise	1	2.58689600474127	2.53708788223576	2.5989216264355	2.24775497532706	2.37329104268801	2.27604189758698	2.82057905895632	2.60800582905843	2.50354821760206	2.85569880731329	7.15320970327524	2.44165618337295	B3	11	70657202	52.22	8	protein_coding	5311	1305	1454	71	80	6	Eno3	List
Obscn__ENSMUSG00000061462	ENSMUSG00000061462	turquoise	1	0.0774794803427383	0.057751004888247	0.0782629491624747	0.0869183326119651	0.0723331170004573	0.084864821402237	0.0772718033163225	0.0551595211521502	0.0706672795948693	0.0522950421637242	2.34333475611669	0.0666000872381638	B1.3	11	58994256	51.77	8	protein_coding	142146	664	4154	26	143	33	Obscn	List
Tnnt3__ENSMUSG00000061723	ENSMUSG00000061723	turquoise	1	0.856444352775165	0.267350584286851	0.77614117837645	0.39461828003612	0.449267687283234	0.330457929888562	2.46350465505087	0.393263373243727	0.408947576511649	2.71194453805661	8.93445706349618	0.921999161524004	F5	7	142498836	51.41	27	protein_coding	17173	780	1032.5	20	177	15	Tnnt3	List
Cfd__ENSMUSG00000061780	ENSMUSG00000061780	turquoise	1	0.372796427731856	0.690331230384069	0.0631482152304059	0.130695748030232	0.172564343695979	0.229482050264101	0.224074556345594	0	0.0633627745677454	0.0563665889850323	4.56688666730122	0	C1	10	79890853	56.46	2	protein_coding	1802	778.5	896.5	72	44	5	Cfd	List
Myl1__ENSMUSG00000061816	ENSMUSG00000061816	turquoise	1	0.399098756507727	0.268820667924086	0.462922920199676	0.144695089220915	0.104866215553207	0.157166684628829	1.09785673224611	0.316370587044446	0.110931586654857	1.3362440843166	7.23040197748673	0.367779260396597	C3	1	66924295	38.29	8	protein_coding	21109	453	803	93	79	6	Myl1	List
Trim54__ENSMUSG00000062077	ENSMUSG00000062077	turquoise	1	0	0.0918534390503211	0	0	0	0.077803826153222	0.0758756375985537	0	0	0.0364819468792829	3.11132712487854	0	B1	5	31116712	47.48	2	protein_coding	20918	1098	1421	186	135	9	Trim54	List
Ear6__ENSMUSG00000062148	ENSMUSG00000062148	turquoise	1	0	0	0.177732035084335	0.127783909032565	0.114679747349993	0	0	0.106851673956865	0.233167613591579	0	2.81075078091978	0	C1	14	51853699	46.98	2	protein_coding	944	468	713	61	151	1.5	Ear6	List
Cks2__ENSMUSG00000062248	ENSMUSG00000062248	turquoise	1	1.7722735715929	2.04878953235964	2.11836778369137	2.14235112255886	2.22402447303867	1.50576221831922	1.83889384143196	1.47751816802533	1.81361621277399	1.84962195718571	3.2829246515837	2.04716190058333	A5	13	51645232	41.67	1	protein_coding	5428	240	692	180	270	3	Cks2	List
Fabp4__ENSMUSG00000062515	ENSMUSG00000062515	turquoise	1	0.0730884512503272	1.62381940848251	0.0775147716085629	0.196889765735424	0.0853688972554291	0.145810506949067	0.0728922484075284	0.0346033466924354	0.0777768422690917	0.0915836286213746	2.99627428936643	0.0754115725082045	A1	3	10204088	42.19	2	protein_coding	4488	399	896	64	431	2.5	Fabp4	List
Gm49339__ENSMUSG00000062593	ENSMUSG00000062593	turquoise	1	0.334294567823214	0.621210064128607	0.383695037080538	1.37009429669223	0.0737345161549916	0.341224221023765	0.628624492370442	0.707888809462574	0.611731023173663	0.757554852528833	2.65074512946763	0.489441691684858	B3	10	51480612	40.44	3	protein_coding	16001	891	1441	79	352	9	Gm49339	List
Cav3__ENSMUSG00000062694	ENSMUSG00000062694	turquoise	1	0	0.0576864174421444	0	0.105200895983291	0.094337414430206	0	0	0.0445966322479849	0	0	2.02091552582876	0	E3	6	112459505	47.46	1	protein_coding	13367	456	1157	306	393	2	Cav3	List
Cd300lb__ENSMUSG00000063193	ENSMUSG00000063193	turquoise	1	0.019102038468494	0.0904799462574809	0.0794711069489977	0.310372978780986	0.0568671218514461	0.0195437223527539	0.0747349162297093	0.0354900017114811	0.0602140748568906	0.122012027237022	1.54014203832608	0.0583721489465661	E2	11	114922781	48.17	3	protein_coding	11605	360	2641	83.5	2111	4	Cd300lb	List
Rab44__ENSMUSG00000064147	ENSMUSG00000064147	turquoise	1	0.226898534970985	0.402325885465406	0.215131142016959	0.468211955220569	0.216280150482583	0.183393811853616	0.249408225571831	0.223991934477932	0.177741045009828	0.270051237653893	2.18929602335751	0.221693865419863	A3.3	17	29114145	49.73	7	protein_coding	34835	2178	3730	72	702	8	Rab44	List
Tnnt1__ENSMUSG00000064179	ENSMUSG00000064179	turquoise	1	0.277014400497177	0.57779013345337	0.59064288807093	0.353852025846661	0.360409714962156	0.239410911497694	0.396875211649184	0.260350840722256	0.271222956623847	0.322260583928121	3.80803275836021	0.348502401209241	A1	7	4504570	51.27	13	protein_coding	11812	753	853.5	28	137.5	10	Tnnt1	List
Hist1h4k__ENSMUSG00000064288	ENSMUSG00000064288	turquoise	1	1.75174554620146	2.34614397347645	1.8134977880176	1.34643260935271	2.09006673723349	2.06621399377019	2.03800175336832	1.83239986208486	2.11123716226964	0.771652666067495	1.10225815548402	1.55099077364892	A3.1	13	21750194	65.38	1	protein_coding	311	312	312	NA	NA	1	Hist1h4k	List
Gm24966__ENSMUSG00000064377	ENSMUSG00000064377	turquoise	1	4.18785208413399	4.19587212499265	4.30883286904924	3.78034123110046	3.79345531066514	4.25773896211859	3.7300690932687	4.1709175427057	4.2750120104815	3.76223172933312	2.4671614764849	2.92725194796304	B5	7	59344073	36.71	1	snoRNA	78	NA	79	NA	NA	1	Gm24966	List
Gm26446__ENSMUSG00000064389	ENSMUSG00000064389	turquoise	1	1.70700405232095	1.50233983483288	0.849519276429171	1.64352332555601	1.53489644910578	1.34768263068453	1.52714820189997	1.93404914215978	0.48783890422856	0.777443379202787	0.825400152971465	1.35565801416293	D	1	93363255	37.86	1	snRNA	102	NA	103	NA	NA	1	Gm26446	List
Gm23628__ENSMUSG00000064398	ENSMUSG00000064398	turquoise	1	0.292471516419606	1.24133262982102	0.967068295783684	0.590623742927885	0.537974050477616	0.545905778498341	1.08446552523037	0.505817483507063	0.564709932226253	0.278075301681828	1.61748946929115	1.51427174770588	A1.3	X	20614523	36.99	1	snRNA	172	NA	173	NA	NA	1	Gm23628	List
DQ267102__ENSMUSG00000064417	ENSMUSG00000064417	turquoise	1	3.85796141613057	3.5221734254783	3.50137134390524	2.55145172847415	2.80165721667727	3.59111159106545	3.3440608651009	3.0988654123114	2.75611277300082	2.72650529437044	2.10878545977193	2.94322767291071	F1	12	109656345	54.17	1	snoRNA	71	NA	72	NA	NA	1	DQ267102	List
Gm25588__ENSMUSG00000064435	ENSMUSG00000064435	turquoise	1	0.874309662186213	1.23178727822495	0.668999169846792	0.700568430982505	1.26071676540945	1.09538476935921	1.68507268606971	1.84581252022115	2.18653568741152	0.336492872543774	0.360640091220834	1.71991079517138	G3	1	153440079	37.86	1	snoRNA	139	NA	140	NA	NA	1	Gm25588	List
Gm24564__ENSMUSG00000064452	ENSMUSG00000064452	turquoise	1	2.36377089707299	2.86658405189862	2.10562098841049	1.96987554990582	2.21679598098267	2.65640548293708	2.62518956570898	3.20685927779699	1.9117885422915	1.78731172402782	1.37316070265982	2.66744730295247	F1	12	109631074	44	1	snoRNA	74	NA	75	NA	NA	1	Gm24564	List
Gm23407__ENSMUSG00000064472	ENSMUSG00000064472	turquoise	1	1.64903256012103	0.602821429371233	0.539851395599962	0.972149666977682	0.515595261650484	0	0	0	0	0.489674668030985	1.20836008113684	0	B	9	55555622	42.86	1	snRNA	90	NA	91	NA	NA	1	Gm23407	List
Snora20__ENSMUSG00000064637	ENSMUSG00000064637	turquoise	1	1.14729516303581	0.45286075022898	0	0.424251536464006	0	0.950430871489221	0.932611700945861	0	0	0.655003517238487	1.16509518064651	0	A1	17	12922790	40.62	1	snoRNA	127	NA	128	NA	NA	1	Snora20	List
Gm23301__ENSMUSG00000064647	ENSMUSG00000064647	turquoise	1	1.48255681426042	1.2941439316208	0.709601079998712	1.59440483563509	1.13936132880347	1.15324702438703	1.13290387723314	0	1.18594055715629	0	0	0.693907132212814	E2	18	75001455	44.62	1	snoRNA	64	NA	65	NA	NA	1	Gm23301	List
Gm24461__ENSMUSG00000064669	ENSMUSG00000064669	turquoise	1	0.46202113529997	0.544242558791799	1.13937166285264	0.510815935451586	1.09667057517125	1.73011599827122	1.090374709523	0.770038656292883	0.851747285898697	1.27987610275704	0.470941032752919	0	C3	2	80558685	43.69	1	snRNA	102	NA	103	NA	NA	1	Gm24461	List
Gm25357__ENSMUSG00000064679	ENSMUSG00000064679	turquoise	1	1.6599101838835	1.20859038217727	0.654051941034538	0	0.625687833181008	1.68268617820037	0	0.589280737981588	0	1.34045940761199	0	0.639332592633125	F1	12	109657125	50	1	snoRNA	71	NA	72	NA	NA	1	Gm25357	List
Gm22358__ENSMUSG00000064811	ENSMUSG00000064811	turquoise	1	0.399098756507727	1.11147278298904	0	0.442216056215064	1.54723455735711	1.56394677850207	0	1.624872662228	1.43211152407309	1.32607677074334	0	1.40348692442446	A3.1	13	24811447	37.7	1	snoRNA	121	NA	122	NA	NA	1	Gm22358	List
Snord58b__ENSMUSG00000064871	ENSMUSG00000064871	turquoise	1	2.51416230832408	2.40352100517262	1.52465345445018	2.10941498693168	1.98605596603281	2.00503302150575	1.46591284849017	2.81843295290516	2.43170015186084	2.29291408687383	1.14066689002354	2.21716884995905	E2	18	75001058	39.39	1	snoRNA	65	NA	66	NA	NA	1	Snord58b	List
Gm22362__ENSMUSG00000065036	ENSMUSG00000065036	turquoise	1	0.903373887574574	0	0.692771882463121	0.407698929218403	0.369307148832848	0.672469535965831	1.29085579601102	0.346046593042985	0.694681222186459	0	1.12885206326969	0	F3	6	131380273	50	1	snoRNA	133	NA	134	NA	NA	1	Gm22362	List
Rn7sk__ENSMUSG00000065037	ENSMUSG00000065037	turquoise	1	4.03450878319072	3.23470543352212	2.88031644822141	4.0645811652343	2.54651862513986	3.548109645821	1.88524439614466	3.9008094332123	1.70203914269473	3.5981833454395	4.67266633960649	3.60394163782701	E1	9	78175303	58.01	1	misc_RNA	330	NA	331	NA	NA	1	Rn7sk	List
Gm26493__ENSMUSG00000065089	ENSMUSG00000065089	turquoise	1	0.893466715574517	0.760536780975095	1.14707432996082	2.18250918596901	0.655245840219712	1.30022110100093	1.09785673224611	0.617460941469408	0.686550531079215	0	0	0.915033901627025	D1	8	95746060	41.18	1	snoRNA	135	NA	136	NA	NA	1	Gm26493	List
Snora31__ENSMUSG00000065147	ENSMUSG00000065147	turquoise	1	2.28922755770722	1.96518537683023	2.74806760866862	1.7468784276203	2.20429866163821	2.40176339454271	1.13290387723314	2.29624833491869	1.54234476687849	2.96150365667781	2.95018985267833	2.96240913228182	D3	14	75847905	47.69	1	snoRNA	129	NA	130	NA	NA	1	Snora31	List
Gm25579__ENSMUSG00000065341	ENSMUSG00000065341	turquoise	1	0.793749598545543	0	1.35524761266945	0.868420629118367	1.3075304125874	0	0.44972236643521	0	1.35829631866561	0	0	0	F3	7	126567044	33.96	1	snRNA	105	NA	106	NA	NA	1	Gm25579	List
n-R5s85__ENSMUSG00000065387	ENSMUSG00000065387	turquoise	1	0	0.876096138256587	0	1.11221561541813	0.428622750428738	0.435175615905486	0.753807531267161	0.974049998211188	0.79366637696861	0	1.46428342120695	0.774486123823353	C	9	65836353	52.21	1	rRNA	112	NA	113	NA	NA	1	n-R5s85	List
Mir99b__ENSMUSG00000065396	ENSMUSG00000065396	turquoise	1	0.637304635144861	0.743548411819469	1.46983845613801	0	1.4197422524171	1.71079043651223	1.68507268606971	1.62088790830856	0.670857077209166	0.609156078792525	0	1.44393561367675	A3.2	17	17830188	67.14	1	miRNA	69	NA	70	NA	NA	1	Mir99b	List
Mirlet7i__ENSMUSG00000065406	ENSMUSG00000065406	turquoise	1	1.24623494858793	0	0.571295574579023	1.34736849401024	0.940967199884513	1.52216261866481	1.49803827113317	1.19030802244294	1.30020215642035	1.84636470106452	0	2.10644546395467	D2	10	122985640	54.12	1	miRNA	84	NA	85	NA	NA	1	Mirlet7i	List
Mir142b__ENSMUSG00000065420	ENSMUSG00000065420	turquoise	1	0	0.496141886899282	0	0	0	0	0	0	0.4439875055765	0	1.44819685092566	0	C	11	87756841	50.43	1	miRNA	114	NA	115	NA	NA	1	Mir142b	List
Mir154__ENSMUSG00000065448	ENSMUSG00000065448	turquoise	1	0.668193865067045	1.28114011334476	1.52465345445018	0.733816413246558	0.67111673502875	0.680590611014815	1.7440933484659	0.632603071762423	2.25319973816476	1.08025797873114	2.38319337366154	1.7795540720026	F1	12	109738433	40.91	1	miRNA	65	NA	66	NA	NA	1	Mir154	List
Mir133a-2__ENSMUSG00000065460	ENSMUSG00000065460	turquoise	1	0	0	0	0	0	0	0	0	0	0	1.54176650460453	0	H4	2	180398379	49.04	1	miRNA	103	NA	104	NA	NA	1	Mir133a-2	List
Mir384__ENSMUSG00000065499	ENSMUSG00000065499	turquoise	1	2.18094154941074	1.65327303536947	0.555123092612717	1.57971004085533	0.917208353523634	0.538137659602971	1.21523532390331	0.868323047345056	1.93566443228643	1.810415059144	0.537853596645129	1.4981999514956	D	X	105344282	32.95	1	miRNA	87	NA	88	NA	NA	1	Mir384	List
Mir138-2__ENSMUSG00000065512	ENSMUSG00000065512	turquoise	1	2.56763764868091	2.80387302095234	2.88718633796764	3.06971617029218	2.57418404484335	1.92665487392521	3.01777453879028	2.72849149198146	2.17059204974379	2.36281690431258	1.42221851390649	2.46563405798875	C5	8	94324311	57.75	1	miRNA	70	NA	71	NA	NA	1	Mir138-2	List
Mir10a__ENSMUSG00000065519	ENSMUSG00000065519	turquoise	1	1.46845140459982	1.1936321291709	2.00125515216697	0.844497392256065	1.27592011442622	2.08919208024851	1.79382715828458	0.411660401077246	0.810219377660787	1.22484105030694	0.784836883356361	1.82979291458889	D	11	96317165	40	1	miRNA	109	NA	110	NA	NA	1	Mir10a	List
Mir135a-2__ENSMUSG00000065524	ENSMUSG00000065524	turquoise	1	1.35342341862926	1.27262433966353	1.40703444961665	0.90704676524168	0.833369936081272	2.19553875692517	2.28606509693555	1.29451775685865	1.41015205847017	0.45181158801762	0.482944938849814	2.07444533275138	C2	10	92072086	33	1	miRNA	99	NA	100	NA	NA	1	Mir135a-2	List
Mir320__ENSMUSG00000065528	ENSMUSG00000065528	turquoise	1	0.559872986750642	0.655912676971166	0	0	0.966036616871495	0	1.53173667274819	0	0	0	1.55556151556305	0	D2	14	70443510	63.41	1	miRNA	81	NA	82	NA	NA	1	Mir320	List
Mir99a__ENSMUSG00000065530	ENSMUSG00000065530	turquoise	1	1.76238305208163	1.2941439316208	0	0.742638407507803	1.13936132880347	0	1.48000426955213	0	0.711546319420588	2.96150365667781	2.40102354588482	1.16047952272601	C3.1	16	77598936	52.31	1	miRNA	64	NA	65	NA	NA	1	Mir99a	List
Mir194-1__ENSMUSG00000065581	ENSMUSG00000065581	turquoise	1	1.11141871549267	0	1.15883611331432	1.20556336150953	1.11565209564019	1.12934741279777	0	0	0	0.631235199079404	0	0.677369316502884	H5	1	185313319	50.75	1	miRNA	66	NA	67	NA	NA	1	Mir194-1	List
Snord49a__ENSMUSG00000065734	ENSMUSG00000065734	turquoise	1	2.41140916894318	0.727318049254122	2.32627006872843	0.685069870278335	1.39442570077701	2.1094865197385	0	2.3322702310429	2.15492051283201	1.82938917983249	0.63432689307923	2.58939817216076	B2	11	62603450	48.61	1	snoRNA	71	NA	72	NA	NA	1	Snord49a	List
Gm24494__ENSMUSG00000065738	ENSMUSG00000065738	turquoise	1	2.53603549625823	2.3445533042212	2.93131494077844	2.41196580252581	3.27607086320574	3.36907160509224	2.64740391334042	3.18141170053665	2.61263771460612	1.89690089992393	3.4352454283058	2.31185632558248	H3	3	153911610	39.51	1	snoRNA	80	NA	81	NA	NA	1	Gm24494	List
Gm25005__ENSMUSG00000065746	ENSMUSG00000065746	turquoise	1	0	0	1.75811957131064	0.642495998209461	1.46159882497281	0.59460392695769	0.582153348688217	1.11384893511451	1.51578571300981	0.771652666067495	0	0.330395174089745	E4	18	84742162	44.87	1	snRNA	155	NA	156	NA	NA	1	Gm25005	List
Gm25517__ENSMUSG00000065799	ENSMUSG00000065799	turquoise	1	1.11141871549267	0.435351680965895	0	0.985285339772482	0	0.918919118710501	0.658730282470435	0.346046593042985	1.16159977747715	1.24624168459247	0	0.925111881324474	D3	14	75972486	55.22	1	snoRNA	133	NA	134	NA	NA	1	Gm25517	List
Gm25186__ENSMUSG00000065843	ENSMUSG00000065843	turquoise	1	1.28686873700982	0	0.467162280859471	1.38997767575046	0.785699833554389	0.452463857234498	0.442549431738478	0.742145929439142	0	0	0	1.31438086772983	A3.2	13	31737633	38.89	1	snRNA	107	NA	108	NA	NA	1	Gm25186	List
n-R5s183__ENSMUSG00000065873	ENSMUSG00000065873	turquoise	1	0.74516336182786	0.496141886899282	0.442664267075365	0	0	0.758648319929124	1.23180432206448	0	1.05733049354305	0	1.25273921723438	0.7640256825296	A5	4	41303158	53.04	1	rRNA	114	NA	115	NA	NA	1	n-R5s183	List
Myoz1__ENSMUSG00000068697	ENSMUSG00000068697	turquoise	1	0	0	0.25276606347564	0	0	0.0436879934028123	0.593951006759772	0.0399397649563438	0	0.750249291339896	6.16946237540092	0.0868547458070546	A3	14	20649107	47.55	4	protein_coding	7433	891	1289	62.5	270	2.5	Myoz1	List
Flnc__ENSMUSG00000068699	ENSMUSG00000068699	turquoise	1	1.20066896960776	1.37653134607972	1.21271674020369	1.47644080444714	1.07164666975917	1.15518817294058	1.58102233788298	1.49354538419288	1.17389333895423	1.67551616489691	3.15096902854066	1.53615734210833	A3.3	6	29433256	55.13	3	protein_coding	28627	8131.5	8939	182	673	47	Flnc	List
Gm6020__ENSMUSG00000069475	ENSMUSG00000069475	turquoise	1	1.12311300919935	1.28114011334476	0.701083522511757	0	0.67111673502875	0.680590611014815	1.12096322818548	0	1.1736370933484	0.638960800833971	0	0	D3	19	61183890	37.88	1	protein_coding	65	66	66	NA	NA	1	Gm6020	List
Lyz2__ENSMUSG00000069516	ENSMUSG00000069516	turquoise	1	3.5842821228255	4.02556130589098	4.14316513447154	5.73132019957363	3.31090361420392	3.45854846124308	4.44997372045675	4.04131743280363	3.85988588935493	4.66350509745363	7.60657220104551	4.23680181793407	D2	10	117277331	47.08	1	protein_coding	4990	447	1316	78	789	4	Lyz2	List
Wfdc17__ENSMUSG00000069792	ENSMUSG00000069792	turquoise	1	0.728138855745122	0.339898176838094	0.69586510115977	1.64830041320599	0.371139904477292	0.675491709653169	0.788633289096744	0.562716059977349	0.697781071258704	0.634109953889724	2.39285026828003	0.461131501775445	C	11	83703991	44.51	1	protein_coding	2277	231	533	100	200	3	Wfdc17	List
Hba-a2__ENSMUSG00000069917	ENSMUSG00000069917	turquoise	1	3.94463651694753	4.26202644477794	3.97599439054113	5.62697276652947	4.22947216565961	4.15546122989414	4.49979420866186	3.88005019016878	4.16185526731489	4.03896822395862	6.4283098311916	4.82716785748464	A4	11	32296489	56.91	2	protein_coding	809	429	554	34	89	2.5	Hba-a2	List
Hba-a1__ENSMUSG00000069919	ENSMUSG00000069919	turquoise	1	6.29497836704333	6.58293921299445	6.46476089576704	7.94467930454056	6.60344678362752	6.27670709431314	6.56213652865606	6.15173046484616	6.52271939962889	6.43476088310083	8.98138084197805	7.07036265388806	A4	11	32283511	57.17	2	protein_coding	954	429	699	195	73	2.5	Hba-a1	List
Mir491__ENSMUSG00000070077	ENSMUSG00000070077	turquoise	1	2.05817967831548	1.40409611667655	1.76597555728133	0	1.24103414096853	2.36834829721313	0.536890327675565	1.82138977014466	0.973612013121229	0.891612099994626	0.548257251779391	1.26333787006442	C4	4	88122040	46.51	1	miRNA	85	NA	86	NA	NA	1	Mir491	List
Mir486__ENSMUSG00000070084	ENSMUSG00000070084	turquoise	1	1.49696000196663	1.50779893771131	1.70419795604648	0.424251536464006	1.15161799901004	1.51848449219566	1.1451150290243	1.94027679976246	1.70766645606693	0.364359397462506	0.697097719394532	0.702488645551113	A2	8	23142555	63.28	1	miRNA	127	NA	128	NA	NA	1	Mir486	List
Ampd1__ENSMUSG00000070385	ENSMUSG00000070385	turquoise	1	0	0	0	0.0176850030086198	0	0	0.191642854483107	0	0.016753292128319	0.208489459409799	3.0619876353989	0.0162333103751582	F2.2	3	103074014	44.73	5	protein_coding	25706	2031	2342	73	21	6	Ampd1	List
3425401B19Rik__ENSMUSG00000071540	ENSMUSG00000071540	turquoise	1	0.020083523871234	0.0122241632775643	0.0834661818495981	0.0225850649450119	0.0401065308694189	0.0508308346724845	0.0495596557425573	0.00941648732481856	0.0107382226658932	0.101553439181091	2.18751152654526	0.0207340281038184	B	14	32659119	49.64	2	protein_coding	26174	4239	5547	146.5	648	4	3425401B19Rik	List
Ncf4__ENSMUSG00000071715	ENSMUSG00000071715	turquoise	1	0.449446948578307	0.684573647946898	0.555806945338187	0.916676547992226	0.389002220987232	0.328735733950721	0.707610619425082	0.535385011678365	0.6164883646176	0.742679215804169	2.44000885572945	0.503014527577614	E1	15	78244801	52.47	6	protein_coding	17779	889	792	31	188	6	Ncf4	List
Ear2__ENSMUSG00000072596	ENSMUSG00000072596	turquoise	1	0.0759765857085605	0.177973988935288	0.229358781193555	0.739405441873793	0.283898745881531	0.0776984781538199	0.0757728317030787	0.540700174190917	0.230095035962655	0.140512610065275	3.806846081385	0.290841442880215	C1	14	44102654	45.4	1	protein_coding	880	471	719	34.5	176	2	Ear2	List
Ear1__ENSMUSG00000072601	ENSMUSG00000072601	turquoise	1	0.0748609257797919	0.0903898390548731	0.294299849006587	0.238586614290589	0.214936214974368	0	0.145645850536132	0.0700575495769147	0	0.0709080909525131	3.97819405058882	0	C1	14	43818765	43.58	2	protein_coding	56752	468	616	10	102	2	Ear1	List
Slfn2__ENSMUSG00000072620	ENSMUSG00000072620	turquoise	1	0.553164736735864	1.11302440280782	0.882703058750119	1.35139755688892	0.990374363561449	1.05373939017527	0.932611700945861	1.15214044200643	0.865406215683053	1.1761589529783	2.73613767861456	0.992201966074261	C	11	83065112	47.21	1	protein_coding	5566	1137	1664	181	344	2	Slfn2	List
Mir540__ENSMUSG00000072900	ENSMUSG00000072900	turquoise	1	1.96401050113184	1.26841145460276	0.692771882463121	0.725205896966255	1.96986819820088	1.12934741279777	1.7289089501277	1.891702017177	0	1.40417921869317	0	2.20016720132053	F1	12	109586080	61.19	1	miRNA	66	NA	67	NA	NA	1	Mir540	List
Lrrc30__ENSMUSG00000073375	ENSMUSG00000073375	turquoise	1	0	0	0	0	0	0	0	0.0294885433255911	0	0	2.25543007410661	0	E1.1	17	67630964	51.48	1	protein_coding	1759	903	1760	139	716	1	Lrrc30	List
Trim10__ENSMUSG00000073400	ENSMUSG00000073400	turquoise	1	0.142621769561805	0.171395893923487	0.0521250664903591	0.303233959136603	0.0971413805587101	0.0502478304380585	0.142247889985075	0.216359782898362	0.266700329558408	0.218857323956113	2.76743029593919	0.170158982473429	B1	17	36869574	46.33	1	protein_coding	8259	1470	2245	304	469	7	Trim10	List
Lst1__ENSMUSG00000073412	ENSMUSG00000073412	turquoise	1	1.14920079661607	1.30950277131223	1.25892963122203	1.53507280484282	0.885793917650343	0.969869310792233	1.5665604823457	1.59125972501932	1.53471515961338	1.97244640813575	2.77487082022815	1.04555391561524	B1	17	35185095	50.4	1	protein_coding	3344	282	415	48	83	4	Lst1	List
H2-Ab1__ENSMUSG00000073421	ENSMUSG00000073421	turquoise	1	1.43830884996696	1.62105653888801	1.99163619487012	3.18583023745204	1.03614134260546	0.925408953003747	1.86897277338456	1.93282861478265	1.49707992964333	2.36627385751528	3.49179052176215	2.02348749217978	B1	17	34263209	52.25	3	protein_coding	6209	798	1211	102	309	2	H2-Ab1	List
Hbb-bt__ENSMUSG00000073940	ENSMUSG00000073940	turquoise	1	4.27510158116825	4.44271863413796	4.19149055520477	5.13643748698554	3.96576533975892	3.77365015805339	4.58156555763981	4.06688446982065	4.8283970886408	4.2113765269078	7.15314871990956	5.2887968201894	E3	7	103812524	45.69	1	protein_coding	1472	444	703	126	131	3	Hbb-bt	List
Klhl40__ENSMUSG00000074001	ENSMUSG00000074001	turquoise	1	0.231684550827297	0.182162283664368	0.36286039511418	0.16963560626553	0.131643283800137	0.313922178453877	0.250378171560342	0.3574063472781	0.204044626583996	0.220056194550846	1.81822089976508	0.316495980338853	F4	9	121777607	56.7	2	protein_coding	6211	1866	2370	84	418	3.5	Klhl40	List
Cox7a1__ENSMUSG00000074218	ENSMUSG00000074218	turquoise	1	2.92849108684282	3.25667802478096	3.30408933941611	3.7030803838691	3.24428597610848	3.0509599252621	3.03116695343019	3.11638447582923	3.35301029219111	3.48200351075836	5.78793111533138	3.28983263820518	B1	7	30184144	53.07	2	protein_coding	1934	256.5	439	94.5	86	4	Cox7a1	List
Bglap__ENSMUSG00000074483	ENSMUSG00000074483	turquoise	1	0.0880217572715744	0.384605797228976	0	0.27789896477954	0.0884888292832842	0.47119525117935	0.0877866719491462	0.08239779291684	0	0.16222950676425	2.55814539562143	0	F1	3	88383501	53.84	2	protein_coding	963	288	440	17	133	3.5	Bglap	List
Bglap2__ENSMUSG00000074486	ENSMUSG00000074486	turquoise	1	0	0	0.233105787189794	0.128173309138711	0.221563229070462	0.225196431054722	0.11412621805414	0.107179632484022	0.233853122240969	0.303622856836004	2.73461002493504	0	F1	3	88377736	54.77	1	protein_coding	963	288	471	48	133	4	Bglap2	List
Klhl41__ENSMUSG00000075307	ENSMUSG00000075307	turquoise	1	0.0860958985279873	0.0785972206229331	0.134849596968465	0.073011305042675	0.0439255132707975	0.130124250311823	0.166906891069136	0.0205738697983152	0.113610058551301	0.177438526142984	3.73100893979417	0.172487239004226	C2	2	69670120	42.46	1	protein_coding	14110	1821	2529	76	630	6	Klhl41	List
Mir92b__ENSMUSG00000076255	ENSMUSG00000076255	turquoise	1	0.554271455289551	0.649548610268698	0	0	0	0.969869310792233	0.951792774983622	0.907099108065587	0	0	0.969422721115849	0	F1	3	89227116	67.47	1	miRNA	82	NA	83	NA	NA	1	Mir92b	List
Gm23935__ENSMUSG00000076258	ENSMUSG00000076258	turquoise	1	8.17414784125178	12.3349786722868	12.0375346134447	12.8046620006434	11.3930908225485	12.2820305190426	11.2624388031315	12.5912743009131	10.2304329106375	12.4528553167988	8.11490285342741	7.37345082246594	A1	16	11144125	73.68	1	miRNA	56	NA	57	NA	NA	1	Gm23935	List
Gm24270__ENSMUSG00000076281	ENSMUSG00000076281	turquoise	1	3.08798017089246	7.02435892121694	6.72868226721802	6.66635283921704	5.44364863753357	6.30693832635653	5.26348401967728	6.93167309240827	4.72499988593608	6.53319847184799	3.42833774029294	4.21790436808628	B	9	56223715	73.68	1	miRNA	56	NA	57	NA	NA	1	Gm24270	List
Mir744__ENSMUSG00000076460	ENSMUSG00000076460	turquoise	1	0	1.27262433966353	0	0.523663808236928	0.476040815587781	1.133258141822	0.828183178280684	1.06330441035756	0	0.795362448646301	0	1.14040841338554	B3	11	65734733	56	1	miRNA	99	NA	100	NA	NA	1	Mir744	List
Trbj1-5__ENSMUSG00000076487	ENSMUSG00000076487	turquoise	1	0	0	0	0	0	0	0.828183178280684	0	0	0	1.37316070265982	0	B1	6	41535084	52	1	TR_J_gene	49	50	50	NA	NA	1	Trbj1-5	List
Igkj1__ENSMUSG00000076604	ENSMUSG00000076604	turquoise	1	0	1.16485768398935	0	0	0	0	0	0	0	0	1.03301698385778	0	C1	6	70722562	55.26	1	IG_J_gene	37	38	38	NA	NA	1	Igkj1	List
Igkj2__ENSMUSG00000076605	ENSMUSG00000076605	turquoise	1	0	0	0	1.60186561847472	0.932907298213863	0	0	0	1.96023478840394	0	2.23221419075768	0	C1	6	70722916	48.84	2	IG_J_gene	42	39	41	NA	NA	1	Igkj2	List
Igkj5__ENSMUSG00000076608	ENSMUSG00000076608	turquoise	1	0.945383560174439	0	0	0	0	0	0	0	0	0	2.25900306167314	0	C1	6	70723886	57.14	2	IG_J_gene	41	38	40	NA	NA	1	Igkj5	List
Igkc__ENSMUSG00000076609	ENSMUSG00000076609	turquoise	1	0.664167080422127	0.982542304112184	0.107858675634529	2.95326251027893	0.598717888761124	0.377547733079906	0.906556246340123	0	0.302981679143613	0.758108641132855	4.21434838710295	0.681428048658536	C1	6	70726435	49.25	1	IG_C_gene	531	323	532	NA	208	1	Igkc	List
Ighj4__ENSMUSG00000076618	ENSMUSG00000076618	turquoise	1	1.28686873700982	2.16874226344353	1.71998340370745	1.38997767575046	0.785699833554389	1.30655435443972	1.65719293689254	1.88387411722184	1.72346859609228	1.60553823179191	3.06399382740643	0	F1	12	113428514	50	1	IG_J_gene	53	54	54	NA	NA	1	Ighj4	List
Ighj3__ENSMUSG00000076619	ENSMUSG00000076619	turquoise	1	0	0	0.89559137576994	0.934833326029756	0.859507986854286	0.87093216785191	0.854201899910083	1.70939395457768	0.897906641140811	0	1.8011421778142	2.37352660754833	F1	12	113429085	58.33	1	IG_J_gene	47	48	48	NA	NA	1	Ighj3	List
Ighj1__ENSMUSG00000076621	ENSMUSG00000076621	turquoise	1	1.97610581574197	0.918821365793809	0	0	1.3075304125874	1.70130685990325	1.30048082428776	1.24531763324684	0	1.62369904119417	2.80764617278559	0	F1	12	113429781	60.38	1	IG_J_gene	52	53	53	NA	NA	1	Ighj1	List
Ighv14-4__ENSMUSG00000076666	ENSMUSG00000076666	turquoise	1	0.288695474983522	0	0	0	0	0	0	0	0	0	3.04431900685214	0	F1	12	114176438	51.16	2	IG_V_gene	429	342	342	NA	NA	2	Ighv14-4	List
Traj1__ENSMUSG00000076927	ENSMUSG00000076927	turquoise	1	0	0	0	0	0	0	0	0	1.28036849416226	0	1.24550328151959	0	C2	14	54218814	51.72	1	TR_J_pseudogene	28	NA	29	NA	NA	1	Traj1	List
Iglv1__ENSMUSG00000076934	ENSMUSG00000076934	turquoise	1	0.261677371173385	0.164421590560636	0	1.00523242703951	0	0	0	0.245859750425364	0.145335682808228	0	4.38753657541932	0	A3	16	19085017	47.73	1	IG_V_gene	483	351	391	39	NA	2	Iglv1	List
Snord69__ENSMUSG00000077212	ENSMUSG00000077212	turquoise	1	2.77229002330279	2.51602061662348	2.49723181154374	1.67265499757388	2.43238886033449	1.80179295719829	2.66248024809376	3.19736896021367	2.20980055418757	2.8944766489271	1.31671118936244	2.70494352411725	B	14	31014287	42.5	1	snoRNA	79	NA	80	NA	NA	1	Snord69	List
Gm22661__ENSMUSG00000077380	ENSMUSG00000077380	turquoise	1	1.30609060247938	1.28114011334476	1.52465345445018	0.996062449310154	0	1.48974191981322	1.7440933484659	0.632603071762423	0.703010644442572	1.08025797873114	2.10878545977193	1.14834858008753	D1	13	95332618	56.06	1	snoRNA	131	NA	132	NA	NA	1	Gm22661	List
Gm24887__ENSMUSG00000077574	ENSMUSG00000077574	turquoise	1	0.782399761944438	1.67138179995656	1.10243177406946	0.856287074653602	0.785699833554389	0.796390421298772	0.442549431738478	0	1.54526581705008	0.74934621293278	0	1.84886733082003	B5	11	79639021	50	1	snRNA	107	NA	108	NA	NA	1	Gm24887	List
Gm23608__ENSMUSG00000077733	ENSMUSG00000077733	turquoise	1	0.382662352829805	1.68370101927831	1.38581649037881	0.751679938683182	0.938264596063127	0.697447478295706	1.77537730851838	0.888568173551158	1.19851955742065	0.364359397462506	0.390249478886178	1.9346646897988	A1	2	10075653	49.22	1	snoRNA	127	NA	128	NA	NA	1	Gm23608	List
Gm23908__ENSMUSG00000077787	ENSMUSG00000077787	turquoise	1	1.74688426533147	1.94883225964267	1.52465345445018	1.73145000902544	0.67111673502875	0.929180210848472	1.30372329168473	2.10506078511422	0.957429958867083	0.876417228752499	0	0.383109869520661	F1	6	118111914	49.24	1	snoRNA	131	NA	132	NA	NA	1	Gm23908	List
Snord19__ENSMUSG00000077797	ENSMUSG00000077797	turquoise	1	1.83100870919629	1.16485768398935	1.06128271633121	2.4870570422868	1.61234336362121	2.22168031096083	1.60438112055412	1.76116619290969	2.09480392717771	1.77376503412016	1.03301698385778	1.37004251975415	B	14	31016206	43.42	1	snoRNA	75	NA	76	NA	NA	1	Snord19	List
Gm24557__ENSMUSG00000077884	ENSMUSG00000077884	turquoise	1	0.522907014555415	0	0	0	0.525304622135443	0	0	0	1.51729082819817	0	0.921031675036073	0	C2	1	63161855	32.58	1	miRNA	88	NA	89	NA	NA	1	Gm24557	List
Mir453__ENSMUSG00000077925	ENSMUSG00000077925	turquoise	1	3.78678082793025	3.94395038826965	3.3313306432127	2.78036551069875	2.84750252788769	2.86933885632753	3.24959940282929	3.53994548279987	3.92131116263167	2.67396449927139	2.13556506721279	3.29468443322779	F1	12	109735619	48.78	1	miRNA	81	NA	82	NA	NA	1	Mir453	List
Mir874__ENSMUSG00000077962	ENSMUSG00000077962	turquoise	1	0	0.696933471832876	0	0.656076595751387	0.598717888761124	1.03348367186558	0	1.28322965778194	0.627868435251057	0	0	1.04020596312426	B1	13	58023125	68.42	1	miRNA	75	NA	76	NA	NA	1	Mir874	List
F630028O10Rik__ENSMUSG00000078122	ENSMUSG00000078122	turquoise	1	0.160914052197643	0.0997987984765014	0.233236433174527	0.602124430992786	0.307173808450783	0.117055950783325	0.160494831114119	0.207061451156157	0.338130566286877	0.329645109345675	2.22660262097556	0.0686541007550633	C3	X	96239926	37.59	2	antisense	3710	NA	3013	NA	NA	2.5	F630028O10Rik	List
Gm10944__ENSMUSG00000078481	ENSMUSG00000078481	turquoise	1	0	0	1.38930487661271	0	0.820903872150895	0	0.815774788984505	0	0	0	1.73932365512345	1.74916338108538	A1	10	10681348	33.27	1	protein_coding	510	51	51	NA	NA	2	Gm10944	List
Slfn1__ENSMUSG00000078763	ENSMUSG00000078763	turquoise	1	0.0875635819763378	0.0712739233373364	0.151569925456069	0.728870723606509	0.0880282967507498	0.11819293119562	0.196109093679183	0.184482062081787	0.0931509173440184	0.0829590978661043	2.00271994061477	0.0307436102318085	C	11	83116849	44.74	1	protein_coding	5821	1014	1864	125.5	596	2	Slfn1	List
Cacng6__ENSMUSG00000078815	ENSMUSG00000078815	turquoise	1	0.160914052197643	0.0340391251386209	0	0.0624937313965358	0.028248698284157	0	0.028019885783693	0.0520629402265882	0.029928754952276	0	2.06957921751795	0.112673119908168	A1	7	3424195	45.99	2	protein_coding	11472	783	1977	466	474	3.5	Cacng6	List
Gm11037__ENSMUSG00000079039	ENSMUSG00000079039	turquoise	1	0.7207079732636	0.837273418455643	1.61583696940045	0	0	0	0.719145528981411	0	0	1.15435997390005	1.57916477281735	0	F1	2	131133497	43.95	1	protein_coding	718	60	60	NA	NA	2	Gm11037	List
Tmem233__ENSMUSG00000079278	ENSMUSG00000079278	turquoise	1	0.0878493814942149	0	0	0	0.0225908824240795	0.0229878344480185	0.0444723732120632	0.06211236199757	0	1.11962295167686	1.67764097357389	0	F	5	116038755	46.39	1	protein_coding	44489	408	2477	58	2009	3	Tmem233	List
Clec7a__ENSMUSG00000079293	ENSMUSG00000079293	turquoise	1	0.216759615824799	0.402791634064647	0.358159774504734	0.910106480027641	0.574365188779172	0.445675509011919	0.435888452025786	0.335276410195654	0.376821405217713	0.61329405165419	1.97229778671679	0.630298435010522	F3	6	129461591	37.87	4	polymorphic_pseudogene	11188	735	2272	91	1449	5.5	Clec7a	List
Tmem182__ENSMUSG00000079588	ENSMUSG00000079588	turquoise	1	0.330752612144163	0.231169130676665	0.204208362814097	0.0901053867920673	0.194002228234217	0.197213749792885	0.245595693915472	0.056752700797755	0.0854692988829631	0.233918623884752	2.99689030203718	0.142052281692461	B	1	40805601	42.57	1	protein_coding	51286	690	2716	154	1870	5	Tmem182	List
Gm5483__ENSMUSG00000079597	ENSMUSG00000079597	turquoise	1	0.129496256244101	0.296334493034571	0.137179946052566	0.276677323222227	0	0	0.247692170338412	0.121331789418844	0.137634333536528	0.235923357152211	1.72460252232038	0.13353114430451	B3	16	36184212	39.18	2	protein_coding	3899	294	414	47	71	2.5	Gm5483	List
Gm22952__ENSMUSG00000080370	ENSMUSG00000080370	turquoise	1	1.19911077177661	0.478542313290775	0.755569448888752	1.29787906683831	0.723808012347875	0.733853536064324	1.55513892119296	0.932132000789529	0.757610636725157	0.385667248744727	0	1.22543549326265	B3	4	56761922	56.67	1	snoRNA	119	NA	120	NA	NA	1	Gm22952	List
Snord98__ENSMUSG00000080469	ENSMUSG00000080469	turquoise	1	1.99665109639155	0.787563841579237	0.709601079998712	0.742638407507803	2.00255386527235	0	1.48000426955213	1.0824667221067	2.06618971291252	0	0	0.693907132212814	B4	10	62765576	36.92	1	snoRNA	64	NA	65	NA	NA	1	Snord98	List
Gm22151__ENSMUSG00000080613	ENSMUSG00000080613	turquoise	1	0	0	0.775709886846259	1.32709559416394	0	0	0	0	0	0	1.61188943234569	0	C5	8	92913132	37.93	1	miRNA	57	NA	58	NA	NA	1	Gm22151	List
Mir1198__ENSMUSG00000080645	ENSMUSG00000080645	turquoise	1	0.973760324389982	0.832014107554557	1.43644096740295	2.08912085336426	1.70554814981243	1.21113108099166	2.68870912368217	0.926446409364728	0.752731511851628	0.685143820217589	1.98451935562654	1.73231278712179	A1.1	X	7807101	42.15	1	miRNA	120	NA	121	NA	NA	1	Mir1198	List
Gm13114__ENSMUSG00000082073	ENSMUSG00000082073	turquoise	1	1.30284451157244	1.68993663451928	2.04153053253751	0.4985895092505	0.797085545854976	0.807891785829477	1.67566438424176	0.753051412564226	1.56304973135492	0.429685856698451	2.24819577298248	0.463363912987918	E2	4	154048023	60.38	1	processed_pseudogene	105	NA	106	NA	NA	1	Gm13114	List
Pisd-ps1__ENSMUSG00000082286	ENSMUSG00000082286	turquoise	1	3.94330237793282	3.8213574564403	3.62950886504582	3.47403451319224	3.97332008621558	4.14286844163735	3.53510081162616	3.69941443338545	4.25123363985982	4.02313622034342	5.12882695513171	3.93801070874545	A1	11	3125904	53.17	4	transcribed_unprocessed_pseudogene	5100	NA	752	NA	NA	3.5	Pisd-ps1	List
Gm12991__ENSMUSG00000084032	ENSMUSG00000084032	turquoise	1	0.997768261326568	0.682691031739676	0	1.42389149515873	0	0.59460392695769	1.57933871564261	0.55157907894165	0	0.557270782800039	1.33868470340735	0	D3	4	135377158	52.56	1	processed_pseudogene	77	NA	78	NA	NA	1	Gm12991	List
Gm12240__ENSMUSG00000084169	ENSMUSG00000084169	turquoise	1	0	0	0	0	0	0	0	0	0	0	1.91760237401758	0	B1.3	11	56262855	57.64	1	processed_pseudogene	228	NA	229	NA	NA	1	Gm12240	List
Gm11702__ENSMUSG00000084277	ENSMUSG00000084277	turquoise	1	0.644751580338428	0.751944494262326	1.48313710957547	1.53735331050383	0.647593248605229	0	0.643319550540395	1.63492984222743	2.00107882583959	1.046813266615	1.95647053831274	1.45709876275355	E2	11	115657491	62.32	1	processed_pseudogene	68	NA	69	NA	NA	1	Gm11702	List
Gm25945__ENSMUSG00000084433	ENSMUSG00000084433	turquoise	1	0.898392112480002	1.26214744324921	2.22370731539074	0.979987085319176	1.96188757951801	1.86880582778473	2.05631749029405	2.3322702310429	1.50682292051597	1.53947470253574	0.372410346101774	0.673359516599305	F1	3	88707158	42.22	1	snoRNA	134	NA	135	NA	NA	1	Gm25945	List
Gm25784__ENSMUSG00000084473	ENSMUSG00000084473	turquoise	1	0.970843353755547	0.662404889576353	0.594405477745971	0.62316336576015	0	1.30655435443972	0.564301735654741	0.534501239584455	1.01666875336745	0	0	0	B3	7	40879658	32.1	1	snRNA	80	NA	81	NA	NA	1	Gm25784	List
Gm25321__ENSMUSG00000084507	ENSMUSG00000084507	turquoise	1	1.33610262942136	1.51146242080016	1.59665155745719	0.893783218225569	0.820903872150895	1.11778344459028	1.71401672205652	1.64924341511104	0.858040194953698	0.78332380127994	1.73932365512345	0.478822685542743	D3	8	109840588	43.14	1	snRNA	101	NA	102	NA	NA	1	Gm25321	List
n-R5s15__ENSMUSG00000084584	ENSMUSG00000084584	turquoise	1	0	0	0.45633609885615	1.36566023491074	0.769232419126219	1.28313736932771	1.45759676226928	0.986755242623117	0.457694075731799	0.412849052181321	0	0.445400366323227	F3	X	152304001	43.24	1	rRNA	110	NA	111	NA	NA	1	n-R5s15	List
Gm23111__ENSMUSG00000084601	ENSMUSG00000084601	turquoise	1	0	0	0.478519447803413	0.502598768350366	1.31569610875955	1.33090300064778	1.30861948274628	1.91361654285518	0.479933091280451	0.433220611885431	0	0.819439398879938	B1	17	33959663	37.14	1	snRNA	104	NA	105	NA	NA	1	Gm23111	List
Gm26091__ENSMUSG00000084653	ENSMUSG00000084653	turquoise	1	0	0.655912676971166	1.59193322947675	0.616979015604566	0	0.978454978038217	1.53173667274819	0.529043830374079	0	0	0	0.574932143041171	F2.2	3	104601158	36.59	1	snRNA	81	NA	82	NA	NA	1	Gm26091	List
Gm25809__ENSMUSG00000084738	ENSMUSG00000084738	turquoise	1	1.3192495941896	0.931831651156141	1.3720492442786	0.880913771530865	0	1.72039266348964	0.803742149464835	0	0	0.771652666067495	0	0	B3.1	15	34288819	59.62	1	snoRNA	51	NA	52	NA	NA	1	Gm25809	List
Mir142hg__ENSMUSG00000084796	ENSMUSG00000084796	turquoise	1	0.51964216714172	1.03758811451052	0	0.9826287970283	0.195755667062418	0.373838270998438	0.65676299165427	0.344902372451852	0.206714296841423	0.864156497300924	2.69348918373636	0.376842350888413	C	11	87755577	53.96	1	lincRNA	1693	NA	269	NA	NA	2	Mir142hg	List
NA__ENSMUSG00000084956	ENSMUSG00000084956	turquoise	1	0.277587371389291	0.330641927074297	0.154041046059893	0.162725824258057	0.278968155165091	0.21763879785795	0.276892068901111	0.136335537006973	0	0.263858629685438	1.73656359957584	0	NA	NA	NA	NA	NA	NA	NA	NA	NA	NA	NA	NA	NA	NA
Gm15949__ENSMUSG00000085839	ENSMUSG00000085839	turquoise	1	0.693439105285109	1.85687985640334	1.39988442053036	1.45233915514567	0.696447953674713	0.961438489247624	0.943473157932247	1.28771963789845	1.57211108826739	0.663336184984124	2.25900306167314	0.711289409951855	C3.1	5	66985091	48.64	1	antisense	550	NA	126	NA	NA	2	Gm15949	List
Gm11716__ENSMUSG00000086298	ENSMUSG00000086298	turquoise	1	0.114663127545181	0.379929184599245	0.233563689673139	0.128434231794505	0.222000159825891	0	0.114359664189841	0.207354564777675	0.121907889743021	0.209755534454889	2.40988343771178	0	E1	11	107338050	47.25	1	antisense	6754	NA	470	NA	NA	2	Gm11716	List
Nctc1__ENSMUSG00000087090	ENSMUSG00000087090	turquoise	1	0.0162234956590723	0	0	0	0	0.0492348253327038	0.0161790846607275	0	0.0172861214763816	0.0604448886041005	1.6128302628821	0	F5	7	142544609	52.07	2	processed_transcript	13987	NA	2383.5	NA	NA	2.5	Nctc1	List
AI662270__ENSMUSG00000087107	ENSMUSG00000087107	turquoise	1	0.143320810576794	0.251198731891809	0.289105499954905	0.693469546253554	0.243398127387422	0.430120800650845	0.142945187513246	0.257201123467711	0.322487343583938	0.346736302238597	2.35392079974026	0.0383841102421335	C	11	83223576	44.34	4	processed_transcript	3028	NA	1010	NA	NA	2.5	AI662270	List
Gm24644__ENSMUSG00000087739	ENSMUSG00000087739	turquoise	1	1.08326961915127	2.34336201522131	1.87733704902994	1.36407150549359	2.0333778809079	1.28160797981167	2.20982642047707	2.1365802228984	1.6261922098172	1.86620828037856	0.893840376958541	1.72712109072173	E2	2	104040669	61.87	1	scaRNA	138	NA	139	NA	NA	1	Gm24644	List
Gm25965__ENSMUSG00000087795	ENSMUSG00000087795	turquoise	1	0.876657869697056	1.33490439303417	0.9169552417047	1.74532175045021	0.880247470260647	1.65028331019836	1.62505435980748	1.90073949789089	1.22454408515463	1.36834880544663	0.513510991687564	0.517726041124288	H1	3	142795102	56.99	1	snoRNA	92	NA	93	NA	NA	1	Gm25965	List
Gm22281__ENSMUSG00000087823	ENSMUSG00000087823	turquoise	1	1.09248531148245	1.24778390377279	0.486405677912729	2.27014088087633	0.464182335667391	1.73011599827122	1.52714820189997	0.435796841417056	0.851747285898697	0	1.55093324604533	0.47486122712386	C2	1	63575488	38.83	1	snRNA	102	NA	103	NA	NA	1	Gm22281	List
Gm22442__ENSMUSG00000087881	ENSMUSG00000087881	turquoise	1	1.23264867616394	0.727318049254122	1.95155337411739	0.382822079503613	0.859507986854286	1.55285400783215	1.23036537937182	1.46766434068052	0.364893720280551	1.34045940761199	1.8011421778142	0.639332592633125	B3	11	69350518	60.42	1	scaRNA	143	NA	144	NA	NA	1	Gm22442	List
Gm22378__ENSMUSG00000088106	ENSMUSG00000088106	turquoise	1	0.765984736776541	0.887879551580244	1.31510916209845	0.479474344685833	0.435288676392851	0	0.764347752691883	0.408430319471239	0.457694075731799	1.21738537042406	1.05281747022616	0	E1	11	109499714	43.24	1	snRNA	110	NA	111	NA	NA	1	Gm22378	List
Gm23084__ENSMUSG00000088475	ENSMUSG00000088475	turquoise	1	1.76015008593423	1.6183255671299	1.66610764804643	1.10539840460061	2.25460850619006	2.4690605780161	2.24525131402606	1.82742675331003	1.66953510934658	2.07927080646052	1.26006503407131	0.769219503601299	A1	13	3648537	50	1	rRNA	113	NA	114	NA	NA	1	Gm23084	List
Gm22334__ENSMUSG00000088695	ENSMUSG00000088695	turquoise	1	1.73924866668259	1.27474196906975	0.696902440822872	0.729485208327885	0.667076095051847	0	0	1.67124220459404	0.698820630818902	0.352203451789228	0	0.38057786670032	H1	2	155652892	51.13	1	snoRNA	132	NA	133	NA	NA	1	Gm22334	List
Gm24727__ENSMUSG00000088856	ENSMUSG00000088856	turquoise	1	2.08404819498167	1.20859038217727	1.95155337411739	1.9011118368078	2.68469820129312	2.36295260738692	2.47956629104016	1.70939395457768	2.48660835614589	1.82938917983249	1.55225252960769	2.37352660754833	A3	8	33691801	52.78	1	snoRNA	143	NA	144	NA	NA	1	Gm24727	List
Gm25654__ENSMUSG00000089092	ENSMUSG00000089092	turquoise	1	1.21750075415072	1.38355130104928	1.26776467494155	1.31720174280317	0	0.929180210848472	1.67941367398827	0.498526462855924	0	1.17230566878968	0	0.935422142950339	B3	13	64296437	36.36	1	snRNA	87	NA	88	NA	NA	1	Gm25654	List
Gm25267__ENSMUSG00000089147	ENSMUSG00000089147	turquoise	1	0	0.806703328873407	0	0	0	0	0.691922694243624	1.10643866168416	0	1.1160196670879	1.17772776096212	0	C2	8	82152720	36.51	1	snRNA	62	NA	63	NA	NA	1	Gm25267	List
Gm25772__ENSMUSG00000089199	ENSMUSG00000089199	turquoise	1	3.32561418849596	3.23704512278696	4.38622282287063	3.00591751645996	3.8342462165233	4.56888409118577	4.24803939238381	4.05026835378054	3.91269189499208	3.25356703210773	2.57771169276969	3.93908572093035	D3	4	137325559	48.21	1	snRNA	55	NA	56	NA	NA	1	Gm25772	List
Gm23119__ENSMUSG00000089235	ENSMUSG00000089235	turquoise	1	2.51628601505998	2.12810993806523	1.61583696940045	2.04464763333675	1.08196542908381	1.43565574206393	1.55513892119296	1.84581252022115	1.98553408150288	1.75024203360482	2.39504408330792	2.62336610313649	E2	18	74778561	58.57	1	scaRNA	139	NA	140	NA	NA	1	Gm23119	List
Gm22663__ENSMUSG00000089346	ENSMUSG00000089346	turquoise	1	0.817493780769758	0	0	0.515027185175781	0	0	0	0.439479703403799	0	0	1.11729145245337	1.36424956247984	B3	12	51740241	43.14	1	snRNA	101	NA	102	NA	NA	1	Gm22663	List
NA__ENSMUSG00000089672	ENSMUSG00000089672	turquoise	1	0.0777318215285999	0.181941811951833	0.234382205319969	0.603334039632005	0.103281194033559	0.272265431569722	0.126984156003518	0.229459424261122	0.235133308177384	0.232096363561092	2.00012645028531	0.131289774293587	NA	NA	NA	NA	NA	NA	NA	NA	NA	NA	NA	NA	NA	NA
Gm16306__ENSMUSG00000089780	ENSMUSG00000089780	turquoise	1	1.57925394047752	0.61952203712876	1.52465345445018	0.582338661374858	1.58449570615269	0.538137659602971	1.57660909413649	0.270690307093789	1.93566443228643	1.17230566878968	0.293847738951579	1.4981999514956	A1	7	6399054	46.14	1	sense_intronic	582	NA	176	NA	NA	2	Gm16306	List
Gypc__ENSMUSG00000090523	ENSMUSG00000090523	turquoise	1	0.737402729740837	0.78990522481944	0.887842326232962	1.41727622026926	0.399051065351426	0.459942174130718	1.05739452363745	0.975366045833469	0.819233511249056	1.23683105131795	2.13563336070653	0.974170885628662	B1	18	32528322	47.83	3	protein_coding	31712	237	2072	152	1679	3	Gypc	List
Apol11b__ENSMUSG00000091694	ENSMUSG00000091694	turquoise	1	0.0226412432575756	0.0543697686595923	0.0709446393593084	0.14641920423174	0.0889776060603522	0.0459621594718712	0.130461470941466	0.0828538818257501	0.139022233475609	0.083855314751047	2.20386989142888	0.177175634595417	E1	15	77633946	46.78	4	protein_coding	9340	1014	2062	76	901.5	4.5	Apol11b	List
Tnnc1__ENSMUSG00000091898	ENSMUSG00000091898	turquoise	1	1.40235053406351	1.34573796240969	1.18236372602943	1.28050857905919	1.16300391574785	1.31642752120517	1.2038821381115	1.43816684130428	1.02505509667373	1.57450166128193	3.98359121886251	1.18440537970327	B	14	31208312	52.78	3	protein_coding	3417	321	622	33	130	6	Tnnc1	List
Mir3104__ENSMUSG00000092652	ENSMUSG00000092652	turquoise	1	1.15980206832015	0	0.727285976973801	0	0.696447953674713	0	0	0	0.729268492044977	0.663336184984124	0	0	F5	7	141992179	63.49	1	miRNA	62	NA	63	NA	NA	1	Mir3104	List
Gm23634__ENSMUSG00000092812	ENSMUSG00000092812	turquoise	1	0.513234543659025	0.602821429371233	1.23968415565385	0	1.19456090087273	0	2.14030848468602	0.48456306929671	1.90010088485748	1.38764532767234	0	1.46714316255737	D3	4	134468364	68.13	1	miRNA	90	NA	91	NA	NA	1	Gm23634	List
Rpph1__ENSMUSG00000092837	ENSMUSG00000092837	turquoise	1	1.88023108800997	0.670706435424839	1.02551312409843	1.67575560358396	0.166774396972485	0.805951282009159	0.16548569083832	1.31050188652216	0.176207875917829	0.942813820700341	1.85494816589141	1.529984765929	C1	14	50807449	67.08	1	ribozyme	318	NA	319	NA	NA	1	Rpph1	List
Gm24325__ENSMUSG00000093085	ENSMUSG00000093085	turquoise	1	1.63300844783995	0	1.92234884612786	0.670254224382393	1.864477489999	2.25199189596904	1.03414725755227	1.98008698482979	1.08408804932561	0.995619781794239	0	1.66455188282046	B2.3	6	48420769	64.86	1	miRNA	73	NA	74	NA	NA	1	Gm24325	List
Mir3473d__ENSMUSG00000093087	ENSMUSG00000093087	turquoise	1	0	0	0.594405477745971	0.62316336576015	1.29151913138026	0.576441767530919	0	1.22978721867865	0.596096373727668	0	0	0.580774472339354	E1	8	111016450	50.62	1	miRNA	80	NA	81	NA	NA	1	Mir3473d	List
Gm23374__ENSMUSG00000093149	ENSMUSG00000093149	turquoise	1	0.945383560174439	1.42530999529034	2.15104350232383	1.62471697380522	0.551277317430188	0.961438489247624	1.50909025006534	1.19992462285671	1.98553408150288	2.0231271859558	0.55907644421941	1.54191142200738	C1.3	16	64918222	50	1	miRNA	83	NA	84	NA	NA	1	Gm23374	List
Gm22184__ENSMUSG00000093162	ENSMUSG00000093162	turquoise	1	0	0	0	1.27000122613782	0	0	0	0	0	0	1.19065284699174	0	D1	6	86574100	41.94	1	miRNA	61	NA	62	NA	NA	1	Gm22184	List
Mir1251__ENSMUSG00000093227	ENSMUSG00000093227	turquoise	1	0	0	0	0.604976665727481	0	0.961438489247624	0	1.66089567658316	0.57855110412519	0	1.27499348729507	0.563597540123135	C2	10	92137140	53.57	1	miRNA	83	NA	84	NA	NA	1	Mir1251	List
Mir3072__ENSMUSG00000093351	ENSMUSG00000093351	turquoise	1	2.62121870598011	1.9423780862793	2.16444936919386	1.63641480964812	2.25335892547848	1.76411592000075	3.08307691280548	2.17027250514308	2.45776084982797	2.03617352426604	1.28515681494915	1.29344437702288	F1	12	109747878	72.29	1	miRNA	82	NA	83	NA	NA	1	Mir3072	List
Gm25193__ENSMUSG00000093409	ENSMUSG00000093409	turquoise	1	0.48627045401284	0.980537446883432	1.18729505462768	1.48776530224552	0.488527011143466	0.864175764543764	1.92524315933464	1.69903172134937	0.513217670886086	0.463759065967106	0	0.499674897597856	F1	6	120797574	52.58	1	miRNA	96	NA	97	NA	NA	1	Gm25193	List
Mir5621__ENSMUSG00000093539	ENSMUSG00000093539	turquoise	1	0	0	0	0.760949488084972	1.51678678396896	0	0.691922694243624	0.656786860044369	0	1.46007267387052	1.8173793117405	0	E2	11	115795824	61.9	1	miRNA	62	NA	63	NA	NA	1	Mir5621	List
Mir5619__ENSMUSG00000093690	ENSMUSG00000093690	turquoise	1	0.711378392096341	0.82682224299054	0.745894973695026	0	0	0.72439293222729	0	0	0.747916222437547	0	1.5633429173061	0	E5	5	104048003	37.7	1	miRNA	60	NA	61	NA	NA	1	Mir5619	List
Mir3470b__ENSMUSG00000093912	ENSMUSG00000093912	turquoise	1	0	0	0.408995353451149	0.760949488084972	0.696447953674713	0.395885577943023	1.15760643324472	0	0.729268492044977	0.663336184984124	0	1.18557071049808	B4	16	44013852	56.35	1	miRNA	125	NA	126	NA	NA	1	Mir3470b	List
Gm23864__ENSMUSG00000093921	ENSMUSG00000093921	turquoise	1	1.29480408308805	1.46701548642221	1.10961747132004	1.94965201608812	1.49913671565337	1.51555591806553	0.446106838363231	1.43155415636066	1.55410207277085	0.75479827801356	0.455841752444832	1.70100730741763	B1	17	35699203	41.12	1	snRNA	106	NA	107	NA	NA	1	Gm23864	List
Gm23264__ENSMUSG00000094158	ENSMUSG00000094158	turquoise	1	1.82518088169015	0	1.88819962568159	1.78820130258502	1.83083504734171	0.802098819609837	0.786360358660781	0.747558014732165	1.89185178933381	1.02225662480937	0.455841752444832	0.80770631317749	E1.1	17	66086094	44.86	1	snRNA	106	NA	107	NA	NA	1	Gm23264	List
Gm22622__ENSMUSG00000094183	ENSMUSG00000094183	turquoise	1	1.1411475080387	0.449844634269901	0.713939531425814	1.01269586819021	0.932907298213863	0	0.379134372411331	0	0.715893958165739	0.361861190770838	0	1.1666468288871	B3	6	59705746	48.84	1	snoRNA	128	NA	129	NA	NA	1	Gm22622	List
Gm22969__ENSMUSG00000094229	ENSMUSG00000094229	turquoise	1	0	0.527193997510899	0.470887090454041	1.15504977176466	0.449267687283234	0.456089042525922	0.786360358660781	1.43155415636066	0.827496809232386	0	0	0	B3	7	46450413	44.86	1	snRNA	106	NA	107	NA	NA	1	Gm22969	List
Gm23966__ENSMUSG00000094245	ENSMUSG00000094245	turquoise	1	1.49405505646619	2.03134743091528	2.39110107108576	1.39829203470112	2.61231909413654	1.69193954680526	2.31786787044749	1.60257357383981	2.76755460689663	2.53897747807677	1.31401856418572	2.24857474620268	C1.3	1	58466515	42.06	1	snRNA	106	NA	107	NA	NA	1	Gm23966	List
Gm25632__ENSMUSG00000094251	ENSMUSG00000094251	turquoise	1	2.59250632881555	2.44423593023756	2.42565151630402	2.0317310157463	1.50570283321453	1.52216261866481	1.71401672205652	1.64924341511104	1.56080224808778	2.15744450890145	1.26499972382767	0.959513690963127	B	2	32225653	48.24	1	snoRNA	84	NA	85	NA	NA	1	Gm25632	List
Ccl21a__ENSMUSG00000094686	ENSMUSG00000094686	turquoise	1	0	0	0	0.891484024226224	0.124152049283056	0.126257499858976	0.236662735236369	0.0590110845670483	0	0	1.59015567609295	0.127360968283334	A5	4	42772860	56.7	1	protein_coding	1133	402	870	74	392	4	Ccl21a	List
Igha__ENSMUSG00000095079	ENSMUSG00000095079	turquoise	1	0	0.0746064173720996	0	0	0	0.123627049164098	0.10119545065838	0.0765021674101091	0.107906891954737	0.0197502757583044	2.22677687479725	0	F1	12	113254830	51.3	2	IG_C_gene	5406	1101.5	1820	NA	717.5	3.5	Igha	List
Gm23136__ENSMUSG00000095868	ENSMUSG00000095868	turquoise	1	2.30077256614417	2.11682686114573	1.97087260504588	1.86873821236373	2.18708049701779	2.20688531171439	2.93694648983001	2.22313378338838	1.97459995729107	3.01041396875579	0.850574987595913	1.39074119455653	C	9	64176661	40.4	1	snoRNA	98	NA	99	NA	NA	1	Gm23136	List
Gm22887__ENSMUSG00000096346	ENSMUSG00000096346	turquoise	1	1.06355648531684	0.912455993509274	0.825315768759085	0.494644328173058	0.791350716863228	1.0809672202098	1.82232733530552	1.60257357383981	0.472281677504177	0.426208730343667	0	0	A3	5	22534737	43.93	1	snRNA	106	NA	107	NA	NA	1	Gm22887	List
Gm47283__ENSMUSG00000096768	ENSMUSG00000096768	turquoise	1	3.20130257078788	3.42524357135224	3.81934635304352	1.39789368454379	2.05829308252132	2.5128839842019	3.53480513477787	2.66271198404251	2.81692617062967	4.06220039381768	0	3.14699917575027	E	Y	90784738	46.17	4	protein_coding	31726	438	774	115.5	115	4.5	Gm47283	List
Gm26917__ENSMUSG00000097971	ENSMUSG00000097971	turquoise	1	3.25535529203587	3.2639880340616	2.8925936740961	3.42499513441734	2.62179061229311	2.80722054380173	2.80456725078606	3.57953667981231	2.17328642474781	3.59589142457817	3.75155391570862	3.347336155313	B1	17	39843013	69.12	2	lincRNA	3328	NA	2099	NA	NA	1.5	Gm26917	List
Mir6941__ENSMUSG00000098338	ENSMUSG00000098338	turquoise	1	2.4887242812194	1.37851570219075	1.63221783710525	0.800494025424233	1.57905244996262	1.88645480924722	1.21058760724773	2.70949148812777	0.767565649216737	1.80457631188613	2.82068702721309	1.60474216134548	F1	12	112920483	67.8	1	miRNA	58	NA	59	NA	NA	1	Mir6941	List
Mir6907__ENSMUSG00000098376	ENSMUSG00000098376	turquoise	1	0.630030445052641	0	1.11324729440918	0.692730815056745	0.63282043954432	0	1.39959255027541	0	1.11593905293752	0	0	0.646588548847407	C1	10	78408475	52.11	1	miRNA	70	NA	71	NA	NA	1	Mir6907	List
Mir7669__ENSMUSG00000098397	ENSMUSG00000098397	turquoise	1	2.50902320281539	1.39374220337884	1.94415717882001	0.811047880690626	0.743301491986082	1.90448797963701	0.738542807238862	1.80944984313368	1.65237872254848	0	0	2.3654745696522	F1	3	90011153	50	1	miRNA	57	NA	58	NA	NA	1	Mir7669	List
Mir6928__ENSMUSG00000098415	ENSMUSG00000098415	turquoise	1	0	0.743548411819469	1.74840899833986	0	0	1.09538476935921	1.07572633496993	0	1.4730363705986	0	0	1.10237607387589	D	11	101030340	47.14	1	miRNA	69	NA	70	NA	NA	1	Mir6928	List
Mir6929__ENSMUSG00000098600	ENSMUSG00000098600	turquoise	1	0	0	0	0	0	0	0.658730282470435	0	0	0	1.75432883378421	0	D	11	101419187	55.22	1	miRNA	66	NA	67	NA	NA	1	Mir6929	List
Mir7028__ENSMUSG00000098656	ENSMUSG00000098656	turquoise	1	1.14729516303581	0.797015790984941	0.718332458248995	0	0	0	0.683309125933921	0.648519327486123	0.720296159265032	0	0	1.172883630688	F	5	114719515	56.25	1	miRNA	63	NA	64	NA	NA	1	Mir7028	List
Mir6395__ENSMUSG00000098785	ENSMUSG00000098785	turquoise	1	1.43775297873938	1.02670616888165	1.70889959781797	1.95802025871403	0.894656940644125	1.45878627801781	2.14030848468602	1.37665057920904	0.934175009130296	1.14560221464958	0	1.46714316255737	A4	8	34166622	41.76	1	miRNA	90	NA	91	NA	NA	1	Mir6395	List
Gm27326__ENSMUSG00000098813	ENSMUSG00000098813	turquoise	1	1.60705137687193	1.99315490817368	2.29643681860784	2.07875738268	0.497225171208534	2.48713354412292	1.39644574738737	2.3801496918999	2.16664896668209	0.827188620990621	0.877382430054862	1.63832525117746	D	11	97780182	53.68	1	snoRNA	94	NA	95	NA	NA	1	Gm27326	List
Mir7675__ENSMUSG00000098879	ENSMUSG00000098879	turquoise	1	0	0.859012872926602	0	0	0	0	1.22464505600425	0	0	0	1.24550328151959	0	A1.1	12	11299887	43.1	1	miRNA	57	NA	58	NA	NA	1	Mir7675	List
Mir7056__ENSMUSG00000098960	ENSMUSG00000098960	turquoise	1	0	1.37851570219075	0.765504124411431	0	0	0	0	0	0	0.698944208231141	1.23129416669388	1.23936296489134	B3	7	47083166	61.02	1	miRNA	58	NA	59	NA	NA	1	Mir7056	List
Mir7013__ENSMUSG00000099033	ENSMUSG00000099033	turquoise	1	0	0	0	1.49740263833335	1.39442570077701	0	0	0.589280737981588	1.10510613774579	0	1.91114196203216	1.08080557463724	F2.1	3	95004168	50	1	miRNA	71	NA	72	NA	NA	1	Mir7013	List
Mir7022__ENSMUSG00000099043	ENSMUSG00000099043	turquoise	1	0.711378392096341	0	0	0.780208867439789	0	0	0.709831599636742	0.673982623596381	0	0	0.724032760406883	1.2118355273578	E2	4	148146936	57.38	1	miRNA	60	NA	61	NA	NA	1	Mir7022	List
Mir7655__ENSMUSG00000099050	ENSMUSG00000099050	turquoise	1	1.22692161968051	1.78299161756087	1.64897008219365	0.811047880690626	0	1.90448797963701	0	0.701568130997502	1.28036849416226	1.82222144413588	0	0.758903126509491	A3	2	18057846	67.24	1	miRNA	57	NA	58	NA	NA	1	Mir7655	List
Mir6406__ENSMUSG00000099174	ENSMUSG00000099174	turquoise	1	0.979649186514625	0	1.02321757413509	0.448549912892197	0	0	0.403925779349497	0	0	0.940649134869712	0.995653889835331	0.416369633121934	B3	11	68220892	60.83	1	miRNA	119	NA	120	NA	NA	1	Mir6406	List
Mir6905__ENSMUSG00000099181	ENSMUSG00000099181	turquoise	1	0	0	0.668999169846792	0	0	0	0	0	0	0.609156078792525	1.43508058854321	1.10237607387589	A4	10	24910664	44.29	1	miRNA	69	NA	70	NA	NA	1	Mir6905	List
Mir7030__ENSMUSG00000099254	ENSMUSG00000099254	turquoise	1	0	0.837273418455643	1.24889649861626	0	1.56296605511726	0.733853536064324	1.19686728482124	0.68292901399772	0.757610636725157	0	1.57916477281735	0.73909641829281	F	5	115645573	58.33	1	miRNA	59	NA	60	NA	NA	1	Mir7030	List
Gm29163__ENSMUSG00000101392	ENSMUSG00000101392	turquoise	1	1.66909714553437	2.03134743091528	2.03128624821757	1.15504977176466	1.83083504734171	1.99078921497955	0.786360358660781	1.43155415636066	0.472281677504177	0	0	0	E2	9	83938369	44.86	1	snRNA	106	NA	107	NA	NA	1	Gm29163	List
2310040G24Rik__ENSMUSG00000101655	ENSMUSG00000101655	turquoise	1	1.53920666683574	1.49932555277382	1.43573654946952	1.77735972466784	1.41390176388566	1.45700871146715	1.13795843475611	1.23830456366423	1.52182579980713	1.35948272034945	3.07704616754431	1.4653597214388	D1	6	86483376	46.93	2	lincRNA	4851	NA	651	NA	NA	2	2310040G24Rik	List
I830127L07Rik__ENSMUSG00000102051	ENSMUSG00000102051	turquoise	1	0.196812585799902	0.5589387411632	0.142091121771984	1.24545427495031	0.197818730042985	0.431876474177389	0.133792268801852	0.448000005415491	0.208884703830933	0.403369789539215	3.55605325649249	0	D3	15	75131377	49.81	2	transcribed_unprocessed_pseudogene	3751	NA	567.5	NA	NA	3.5	I830127L07Rik	List
Gm38158__ENSMUSG00000103367	ENSMUSG00000103367	turquoise	1	0.544736982775015	0.762279403013508	0.889674765959505	1.27497475521191	0.943004754057261	0.435175615905486	1.50078471512317	0.893127298363086	1.0705344989892	1.89222384352631	1.52433860036758	0.438601932117821	H4	1	176835724	58.11	1	processed_pseudogene	338	NA	339	NA	NA	1	Gm38158	List
Gm36961__ENSMUSG00000103930	ENSMUSG00000103930	turquoise	1	0.37244083764166	1.05153373089657	0	0.413070066918038	0	0.680590611014815	0	0.350700796428611	0	1.08025797873114	1.14066689002354	0	H4	1	180976158	53.03	1	unprocessed_pseudogene	131	NA	132	NA	NA	1	Gm36961	List
Gm37750__ENSMUSG00000104268	ENSMUSG00000104268	turquoise	1	0.68057813271398	1.30075199699984	1.37889592710836	0.421399398950913	0.932907298213863	0.945024379919612	0	0.644464411652295	0.401903837400032	0.650916516523036	0	0.390913403688566	F1	9	104053327	51.16	1	TEC	128	NA	129	NA	NA	1	Gm37750	List
Gm44483__ENSMUSG00000104656	ENSMUSG00000104656	turquoise	1	0	0.980537446883432	0.511722296551434	0	0	0.864175764543764	0	1.08638626180681	0.890998879838753	0.814149380944124	1.40029820698022	0	A1	5	4802457	62.89	1	miRNA	96	NA	97	NA	NA	1	Gm44483	List
Mir7116__ENSMUSG00000104854	ENSMUSG00000104854	turquoise	1	0	0.743548411819469	0	0	0	0	0	0	0	0	1.71015670173546	0	D	11	100478411	28.57	1	miRNA	69	NA	70	NA	NA	1	Mir7116	List
Mir7061__ENSMUSG00000104914	ENSMUSG00000104914	turquoise	1	0	1.62403654361182	0	0.716799196100418	1.44607244742517	0.664543355828902	1.71401672205652	0.617460941469408	1.14981965980131	0	0	0.669397754471566	F3	7	130908268	30.88	1	miRNA	67	NA	68	NA	NA	1	Mir7061	List
Mir6924__ENSMUSG00000104996	ENSMUSG00000104996	turquoise	1	0.693439105285109	0	0	0	0	0	0	0.656786860044369	0	0	1.8173793117405	0	B3	11	69882032	50.79	1	miRNA	62	NA	63	NA	NA	1	Mir6924	List
Gm42672__ENSMUSG00000105395	ENSMUSG00000105395	turquoise	1	1.77819367786605	1.52470630092827	2.24924869608748	1.51842388402142	1.73647545597635	2.52281324571028	2.52014604814047	1.66313587510109	2.10315064685755	1.17230566878968	1.23599219302073	2.0681808391344	F2.1	3	95461191	43.18	1	processed_pseudogene	351	NA	352	NA	NA	1	Gm42672	List
Iglc1__ENSMUSG00000105906	ENSMUSG00000105906	turquoise	1	0	0	0.125604122726127	0.132758433810612	0	0.232982665332249	0	0.21414533500595	0	0	3.38655914056025	0	A3	16	19061618	49.78	1	IG_C_gene	453	320	454	NA	133	1	Iglc1	List
__ENSMUSG00000106106	ENSMUSG00000106106	turquoise	1	3.20138617292154	8.53066497713652	7.99681663562417	8.91836985077162	7.52629884730056	8.60495670881804	7.51203210084168	8.59287281588104	6.74539928330903	8.50666875657177	2.80356592393238	3.14522408396809	B1	17	39846353	59.39	2	rRNA	2474	NA	1281.5	NA	NA	2.5		List
Gm44340__ENSMUSG00000106195	ENSMUSG00000106195	turquoise	1	0	1.6759779933918	0	1.01269586819021	0.932907298213863	0.945024379919612	0	0.508295940796619	1.54967016028436	0.891612099994626	1.5105937081615	0	D2	14	70299922	47.67	1	miRNA	85	NA	86	NA	NA	1	Gm44340	List
Mir684-1__ENSMUSG00000106252	ENSMUSG00000106252	turquoise	1	0	1.06879424230369	0.565799727715864	1.01269586819021	0.540582486883835	0.945024379919612	0	1.18085277269391	1.29020409352804	0.513616091392214	1.25517108242451	0.552706557213649	C3	2	80628705	38.37	1	miRNA	85	NA	86	NA	NA	1	Mir684-1	List
Mir7228__ENSMUSG00000106323	ENSMUSG00000106323	turquoise	1	0	0	0	1.08546211620652	0	0	0	0	0	0	2.02091552582876	0	G2	5	134572076	56.41	1	miRNA	38	NA	39	NA	NA	1	Mir7228	List
Mir7231__ENSMUSG00000106580	ENSMUSG00000106580	turquoise	1	0	0	0.745894973695026	0.780208867439789	0	1.56394677850207	0.709831599636742	0.673982623596381	0	1.14127553971787	0	0.729583887522352	F2	6	122831377	49.18	1	miRNA	60	NA	61	NA	NA	1	Mir7231	List
Gm42745__ENSMUSG00000106808	ENSMUSG00000106808	turquoise	1	0.264774017453185	0.315636605921229	0.892130191829248	1.37136685737361	1.00916765772046	1.40550193313753	0.487266711637701	1.09033563286001	0.515453549881527	0.652273074535399	1.61356495144389	1.16871798041539	C1	5	53360656	46.3	1	lincRNA	11118	NA	193	NA	NA	2	Gm42745	List
Gm44386__ENSMUSG00000107689	ENSMUSG00000107689	turquoise	1	1.44463152480085	1.57551985083218	2.12739892443004	2.48290645554066	2.09776538693749	2.05418360250743	2.20637522630278	1.60031625778669	1.64394599047576	1.836620983009	3.00784434860814	1.92885878528111	D1	6	86513891	46.54	1	lincRNA	2382	NA	429	NA	NA	2	Gm44386	List
Th__ENSMUSG00000000214	ENSMUSG00000000214	blue	2	1.65740511304788	0.399947629617769	1.00951224496897	0.175783166353547	0.179245390305672	1.45070732855817	1.57751030165813	1.57634479718686	1.3059899279467	1.46356455538953	0.203349188970044	0.544525880045292	F5	7	142892752	51.59	6	protein_coding	38376	136	990	274	84	11	Th	List
Hoxb6__ENSMUSG00000000690	ENSMUSG00000000690	blue	2	4.80540668507519	3.81000310834391	4.09296478697169	3.50881004662634	3.83955718065222	4.80539117054072	4.99974000608366	4.94028967790089	4.76701197147826	4.92768378935627	3.76895737463703	4.42098186715668	D	11	96292476	52.14	2	protein_coding	9093	675	1964	109	639.5	2.5	Hoxb6	List
Col6a1__ENSMUSG00000001119	ENSMUSG00000001119	blue	2	2.84002981802842	1.91437716838508	2.55681836362941	2.21620000696989	1.1810201509492	2.3925781354341	2.83660891016095	2.86843996652591	2.55633743049972	3.33049764092608	2.33587084751919	2.54590304911454	C1	10	76708792	54.16	2	protein_coding	17376	3078	4100	254	766	23.5	Col6a1	List
Arrdc2__ENSMUSG00000002910	ENSMUSG00000002910	blue	2	5.51271438195932	5.75479076274448	4.97235627939025	5.19028578471121	5.56098842838265	4.67605586933412	4.14412447213975	4.77552014132024	4.87154944077419	4.24919961447972	4.51959153316387	4.06658263954474	B3.3	8	70835129	54.86	7	protein_coding	4591	675.5	855	95	811	4	Arrdc2	List
Cacna1e__ENSMUSG00000004110	ENSMUSG00000004110	blue	2	2.11842380152135	1.53716554015593	1.89771622539157	1.29051292399715	1.46703223195623	2.38584351334955	2.5865294069722	2.38981950134624	2.21492830945155	1.93821716426962	1.22525688002499	1.69353322915864	G3	1	154390731	43.34	8	protein_coding	493770	5898	12697	151	6767	9	Cacna1e	List
Sst__ENSMUSG00000004366	ENSMUSG00000004366	blue	2	6.87023187947977	5.47306914001846	6.22440347896498	4.94858375743598	5.45540439083438	6.78734426026452	7.10748799639007	6.98329163435042	6.94055734018232	7.0998668063435	5.20072362476513	6.1695077076808	B1	16	23889573	51.37	1	protein_coding	1385	351	721	213	155	2	Sst	List
Crabp2__ENSMUSG00000004885	ENSMUSG00000004885	blue	2	0.338779239609914	0.36247454464292	0.614532595373919	0.300662994277207	0.340430134327043	0.444805178405556	0.337947802553809	0.440625544459712	0.322827345317326	1.76229166295072	0.506959608436107	1.16679811448597	F1	3	87948666	52.45	2	protein_coding	4710	417	931	174	338	3	Crabp2	List
Syt5__ENSMUSG00000004961	ENSMUSG00000004961	blue	2	3.77880395850329	2.04734984719176	2.80097319659301	1.34736849401024	1.91680905199549	3.68389576710214	4.05510871588175	3.86170368517788	3.66291714482549	3.83211332033673	1.67284871163149	2.9251850317013	A1	7	4539765	50.28	3	protein_coding	7776	316	444	177.5	332	3	Syt5	List
Trh__ENSMUSG00000005892	ENSMUSG00000005892	blue	2	1.45507530477698	0.494928012802698	1.17201321332368	0.211751141436589	0.39034121328465	1.56302669660654	2.01920622352389	1.71517159261365	1.75082400354974	1.76191550149581	0.298450585365897	0.925440801408258	D1	6	92242061	53.32	1	protein_coding	2589	771	1384	54.5	501	3	Trh	List
Prg4__ENSMUSG00000006014	ENSMUSG00000006014	blue	2	0.240838910839846	0.287545298014661	0.254570710607988	0.585916631786337	0.1736026576415	0.279525166743579	0.35707693546348	0.236613835796936	0.207793823153985	2.50880264847599	0.961650162535541	1.43180451393355	G1	1	150449412	40.48	8	protein_coding	16753	2085	2682	22	571	11.5	Prg4	List
Stx1a__ENSMUSG00000007207	ENSMUSG00000007207	blue	2	2.91887182168993	2.09603709025024	2.50935229394968	1.89077208245561	2.08425840139022	2.92239014835134	3.25352186455091	3.17827858057207	3.06488834598742	3.12968029727162	1.7848441110591	2.55930519055059	G2	5	135023482	51.87	6	protein_coding	27618	771	2162	73	1195	7	Stx1a	List
Slc47a1__ENSMUSG00000010122	ENSMUSG00000010122	blue	2	0.32519871162445	0.152660349396854	0.300934254545205	0.473069158662002	0.0651888097925339	0.0983667082881998	0.126560103205257	0.267842190961713	0.258214782791202	1.7803280177505	0.769908495180503	0.927465071576976	B2	11	61343401	46.94	4	protein_coding	34944	555	2987	24.5	97	13	Slc47a1	List
Ebf3__ENSMUSG00000010476	ENSMUSG00000010476	blue	2	3.77682633205137	2.26802343735723	3.08627450629669	1.92179276955544	2.54086164536949	4.03802328369561	4.2385225784294	3.90186665208728	3.91699165768986	3.58069825278719	1.93021054020827	3.06010066224433	F3	7	137193673	47.54	8	protein_coding	120772	1764	3724	228	1674.5	16	Ebf3	List
Aldh1a2__ENSMUSG00000013584	ENSMUSG00000013584	blue	2	1.97062989927915	0.970128449387813	1.62268977692243	1.61737822386557	0.911199915056962	1.96328555177953	1.7202053973374	1.97086047547484	1.6765088787754	2.44645880499275	1.32785624100123	2.07978075809164	D	9	71215789	42.11	1	protein_coding	80454	1557	2264	57	323.5	14	Aldh1a2	List
Ada__ENSMUSG00000017697	ENSMUSG00000017697	blue	2	2.19935976929238	2.39707794837696	1.9967880721926	1.48149204410284	2.58467251921157	1.37283570337649	1.22423272838642	1.60892345513838	2.0300860304125	1.33609225439268	1.73274639014687	1.24102360245494	H3	2	163726584	51.38	2	protein_coding	23655	1059	1688	147	239.5	7.5	Ada	List
Nts__ENSMUSG00000019890	ENSMUSG00000019890	blue	2	3.85686451125318	3.70940179947604	2.89947954472372	3.30647101782905	3.02625933328203	3.9617058910468	4.07821791164578	3.73930979928471	3.85764382675413	4.11469125005356	2.83176088598141	3.48641165973665	D1	10	102481756	35.73	1	protein_coding	8730	510	1248	162	574	4	Nts	List
Arid5b__ENSMUSG00000019947	ENSMUSG00000019947	blue	2	3.55822549768245	3.64877973683497	3.30005690617539	3.59933924827089	3.71722544767677	3.56724645291758	3.08701784564763	3.09306923407397	3.2538505341491	2.28654863596582	2.81066992908821	2.59847093174738	B5.2	10	68092520	43.17	4	protein_coding	186220	765	4202	29	112	8.5	Arid5b	List
Sgk1__ENSMUSG00000019970	ENSMUSG00000019970	blue	2	6.5095909514044	6.60617662031616	6.20982011272124	6.38516653312294	6.76146343280435	6.16895550689835	5.40994902013092	5.65428260500291	5.94689517229797	4.8672751388372	5.56782612436694	5.06255095605269	A3	10	21882184	43.78	13	protein_coding	117719	1234.5	2456	150	1070	5	Sgk1	List
Cacna1g__ENSMUSG00000020866	ENSMUSG00000020866	blue	2	3.32438170001068	2.65933461384611	2.97836799782393	2.42572597835542	2.64440792042421	3.50304559614719	3.70154883626949	3.62288272011923	3.38284672197404	3.09340390384869	2.27261791471731	2.935406117402	D	11	94408391	53.17	16	protein_coding	65807	6813	8035	482	753	35	Cacna1g	List
Hoxb9__ENSMUSG00000020875	ENSMUSG00000020875	blue	2	5.33387355794979	3.82997081113689	4.42441483397697	2.96981093099651	3.54930598844924	5.35704003784664	5.54166732107153	5.3998730611537	5.23925692774012	5.26641306704735	3.4133341152896	4.52504046993812	D	11	96271457	53.71	2	protein_coding	5138	582	2421.5	51	1786.5	2	Hoxb9	List
Ngb__ENSMUSG00000021032	ENSMUSG00000021032	blue	2	2.76536411445866	1.22793577848199	2.09885612626956	1.0114283336836	1.57235213747734	2.47816207272346	2.77151318142822	2.7649966009542	2.67527592148233	2.49355569994956	0.872414133415065	1.84254558785509	D2	12	87097531	53.38	3	protein_coding	5008	456	1611	261	700.5	4	Ngb	List
F2rl2__ENSMUSG00000021675	ENSMUSG00000021675	blue	2	2.58210523563331	0.698258336959223	1.55148914990505	0.232538797861078	0.71422220484494	2.71487865709668	2.80677163941596	2.49344371235236	2.45645009966847	2.48179864445041	1.06796991847041	1.57225577676936	D1	13	95696853	44.25	1	protein_coding	5886	1110	2502	210	1180	2	F2rl2	List
Depdc1b__ENSMUSG00000021697	ENSMUSG00000021697	blue	2	0.393258715699098	2.09382757660686	0.401107016261889	2.11469897521127	0.630831115560299	0.572322210585328	0.50249220099053	1.54557058152823	1.81197184279157	0.547023383848113	1.03169518142377	2.0370183393225	D2.1	13	108316332	43.71	6	protein_coding	91450	1590	2042	65	144	7.5	Depdc1b	List
Ebf2__ENSMUSG00000022053	ENSMUSG00000022053	blue	2	1.57308288302391	0.260117173535903	0.798394919119121	0.317698069454308	0.319936570461513	1.53929931494449	1.86232897417689	1.58128053529999	1.63485448178866	1.27022915897433	0.370371704525354	0.810114732531543	D1	14	67233292	44.65	4	protein_coding	197626	1728	4352	370	1654	16.5	Ebf2	List
Skor1__ENSMUSG00000022245	ENSMUSG00000022245	blue	2	1.68820713269905	0.762404189405915	1.18452125610737	0.465110197162344	0.774484563541894	1.73409296713031	1.89411083269939	1.98433654945176	1.73350240602779	1.7870417488547	0.749157519114165	1.09198339898922	B	9	63138170	57.01	3	protein_coding	10791	2811	3610	81.5	700	9	Skor1	List
Ly6h__ENSMUSG00000022577	ENSMUSG00000022577	blue	2	4.44828589904171	3.55094601035119	3.85780756778536	3.09034769634189	3.56533015142691	4.58983369683462	4.68412417299232	4.66246209365006	4.53561404526462	4.63024688106074	2.93758065705784	3.92916639425304	D3	15	75551268	50.63	8	protein_coding	15987	420	1813	60	174	4	Ly6h	List
Lypd2__ENSMUSG00000022595	ENSMUSG00000022595	blue	2	0.544068632988178	0	0	1.02230884901037	0	0.0821477670969065	0.0801148841817759	0.146644654046353	0.166157107139041	1.73506504219445	0.159773223399828	0.960545454405874	D3	15	74732247	55.26	2	protein_coding	2082	384	513	41	86	2.5	Lypd2	List
Chodl__ENSMUSG00000022860	ENSMUSG00000022860	blue	2	3.61550051754238	4.00891055029547	4.27719958115682	4.78478604516007	4.52690037457416	4.03684600652123	3.77797245140997	3.76947986965545	3.74180622739769	3.27412017641175	4.31252615064789	4.37417610076433	C3.1	16	78930948	37.48	5	protein_coding	20785	814.5	1758	420	568.5	6	Chodl	List
Cdkn1a__ENSMUSG00000023067	ENSMUSG00000023067	blue	2	6.0179697051616	6.20235798524077	5.33771527037257	5.67466093842848	5.89070095135458	4.72710367651535	4.75143570895767	5.31733236006082	5.33861107268417	5.35002121922111	5.16065085096095	4.8395612610248	A3.3	17	29090976	53.86	5	protein_coding	9751	480	1542.5	92	817.5	3	Cdkn1a	List
Smoc2__ENSMUSG00000023886	ENSMUSG00000023886	blue	2	1.31986001903962	1.01197598346854	1.35633328225122	1.80230772784147	0.367234728998842	0.669049156144384	1.33324115541276	1.52236844252889	1.06866522145766	2.78021824621514	1.71739004156923	1.65756033651915	A2	17	14279506	46.18	7	protein_coding	125284	1344	2817	178	1260	4	Smoc2	List
Slc5a7__ENSMUSG00000023945	ENSMUSG00000023945	blue	2	4.46153844195245	4.91991967672238	4.90893547974312	5.42518430543479	5.30582096600322	4.64632897002883	4.29935877479842	4.3601779721276	4.41036009820975	3.67583284040731	4.81290676079695	4.69609040365269	C	17	54273590	37.47	3	protein_coding	25444	1743	5180	102.5	2927	2	Slc5a7	List
Cpne5__ENSMUSG00000024008	ENSMUSG00000024008	blue	2	1.18903045619937	0.449812423171254	0.743854725053227	0.302671589962884	0.363701984291424	1.23240489822945	1.40847547659523	1.26042912887001	1.28707329251139	1.13247369665116	0.261627036634605	0.762145796625938	A3.3	17	29155556	52.33	7	protein_coding	82611	1782	1738	340	3465	8	Cpne5	List
Adcyap1__ENSMUSG00000024256	ENSMUSG00000024256	blue	2	3.43220312854823	2.68376657386869	2.63727866646399	2.00645648757175	2.20583073073822	3.46235939163897	3.71227571094679	3.43682589038592	3.47793661380442	3.75166830198337	1.86663734707544	2.68739424276302	E5	17	93199017	47.12	5	protein_coding	7520	528	3117	69	2408	3	Adcyap1	List
Mal2__ENSMUSG00000024479	ENSMUSG00000024479	blue	2	3.02350354370431	2.26604754860378	2.76006355039274	2.12395983743955	2.2384919557251	3.01221552253804	3.02745191551067	2.9329015071904	3.02473740535937	2.94841651722393	1.70654220014007	2.54761569498889	D1	15	54571192	42.15	1	protein_coding	31655	528	2950	316	2104	4	Mal2	List
Grp__ENSMUSG00000024517	ENSMUSG00000024517	blue	2	3.34742988309355	2.04262290412354	2.8558954942175	1.83267651270895	2.47958243109586	3.06407743401439	3.66023326781665	3.17959232887912	3.38279546625819	3.55646666262014	2.31605614670081	2.7895465791804	E1	18	65872820	45.88	3	protein_coding	13759	441	862	117	307	3	Grp	List
Camk2a__ENSMUSG00000024617	ENSMUSG00000024617	blue	2	4.47063141090443	2.76378292545777	3.43188948617136	2.26613519906541	2.66719506273532	4.54381539756945	4.73367364961905	4.47094562023264	4.36859733280597	4.2314591246332	2.62440986692708	3.56588080691772	E1	18	60925618	50.93	7	protein_coding	62534	603	1734	160	916	7	Camk2a	List
Cnih2__ENSMUSG00000024873	ENSMUSG00000024873	blue	2	4.97526698619996	3.98578051456221	4.45061355340557	3.97095047819466	4.19519788495645	4.9634840401572	5.08101604583828	5.09018865759729	4.92826486313187	5.05040722525446	3.7169455952637	4.45081996809557	A	19	5092871	56.24	1	protein_coding	5547	483	1237	154	598	6	Cnih2	List
Gal__ENSMUSG00000024907	ENSMUSG00000024907	blue	2	3.362190826306	3.50355488970107	2.75323229861276	2.43967196045645	3.18996568138675	3.51009444061653	4.46785215193596	3.51833146289678	3.41438920467953	5.45857272109707	4.10852148105976	3.65069685768525	A	19	3409919	52.79	1	protein_coding	4553	375	712	160	175	6	Gal	List
Lbx1__ENSMUSG00000025216	ENSMUSG00000025216	blue	2	3.37728584604193	2.15033456836914	2.64853446432481	1.32044343512383	1.91449292501016	3.22411731383626	3.53973361645317	3.40101582717528	3.21851438911651	3.47786352810887	1.88324506102673	2.67403878576549	C3	19	45232684	60.37	1	protein_coding	3128	849	2484	584	1049	2	Lbx1	List
Kcnip2__ENSMUSG00000025221	ENSMUSG00000025221	blue	2	2.93431905587256	1.31827504176829	1.89096655057952	0.704395079361912	1.08721149101738	2.72926578448451	2.98674414439647	2.72042738636491	2.70749480165804	2.63350130805379	0.988186333191581	2.05420615904414	C3	19	45791839	50.44	10	protein_coding	24222	678	1104	218	320	8	Kcnip2	List
Tac2__ENSMUSG00000025400	ENSMUSG00000025400	blue	2	4.95964269359358	2.0357484673472	4.01794289638578	1.69159319450474	2.25190561760844	5.08282776391917	5.39121427717586	5.18823772434402	5.28596547391033	5.06188717155461	2.29789584419793	4.04478045545781	D3	10	127724478	51.53	4	protein_coding	7290	351	678	42	117.5	5	Tac2	List
Irf7__ENSMUSG00000025498	ENSMUSG00000025498	blue	2	0.846543091845715	1.96029077144243	0.9175168930818	1.57780140965032	2.50079931652206	0.882146620528962	1.06438367205824	0.862261488618346	0.961132464013166	1.41592093895855	1.54702598867275	1.23633067293506	F5	7	141262706	54.82	13	protein_coding	3775	1278	1764	382	146.5	4	Irf7	List
Tma16__ENSMUSG00000025591	ENSMUSG00000025591	blue	2	3.08929468259319	3.45711739839412	2.45532453503146	2.42851277829977	3.34660259484106	2.06110219792049	1.86211960850313	2.01243380328006	2.4479320506189	1.76185841246054	1.87539921993555	1.7436072855152	B3.1	8	66473118	43.53	4	protein_coding	13412	177	3150	93	116	4.5	Tma16	List
Nppc__ENSMUSG00000026241	ENSMUSG00000026241	blue	2	3.19714153565748	1.979788064368	2.43277060785739	1.55180144638417	1.94532661318791	3.3668320575621	3.23409811020515	3.39938193424138	3.07675764169419	3.13167774019326	1.64928416077224	2.71957487784506	C5	1	86666291	51.51	1	protein_coding	4280	381	1042	132	263	3	Nppc	List
Cnih3__ENSMUSG00000026514	ENSMUSG00000026514	blue	2	1.54830069373114	0.683289250116134	1.14504179382988	0.348004464481053	0.600334227023292	1.34848532938983	1.45132578421826	1.6890515571634	1.34190761193638	1.47514730099305	0.917907820812379	0.783577678930048	H4	1	181352628	48.37	4	protein_coding	108013	483	1995	795	656	6	Cnih3	List
Atf3__ENSMUSG00000026628	ENSMUSG00000026628	blue	2	0.366026181605077	1.15517799043411	0.655516023612141	0.808741840109904	0.503265590790816	0.529352784860428	3.18873080683762	1.1357324168063	1.29993693194969	4.1839339695407	2.93103256676616	1.82165558993405	H6	1	191170296	46.24	3	protein_coding	47743	546	1906	86	1185	4	Atf3	List
Pdyn__ENSMUSG00000027400	ENSMUSG00000027400	blue	2	2.82245461459799	1.37065252032819	1.89449041450514	0.656259181602437	0.971878581165891	2.6311687676464	3.03535627606199	2.78414736075852	2.74697280470855	3.09872108132001	0.858012679944596	1.92944822643016	F1	2	129686565	49.55	3	protein_coding	13279	499.5	647	49	1435	4	Pdyn	List
Wisp2__ENSMUSG00000027656	ENSMUSG00000027656	blue	2	0.138864298020874	0.0349655204089851	0.147076044535417	0.268673015603491	0.0853627427747004	0.246228359728222	0.111843146242634	0.130135431805475	0.20260445080804	1.78517973418209	0.677425739623802	0.196692524390809	H3	2	163820861	50.2	2	protein_coding	12285	756	1719	126	708	5	Wisp2	List
Tacr3__ENSMUSG00000028172	ENSMUSG00000028172	blue	2	2.27943327039715	1.14862036573054	1.78576525272466	1.0975775704377	1.61723827022717	2.19026649152313	2.11744575434512	2.18688087412239	2.33106556417355	1.94653036286918	1.10566855822113	1.76603731328856	G3	3	134829007	38.22	1	protein_coding	105572	1359	3762	265	2136	5	Tacr3	List
Calb1__ENSMUSG00000028222	ENSMUSG00000028222	blue	2	3.10530917158876	2.22403834702063	2.48372210549885	1.86981876796588	2.21355440147517	3.00938087613864	3.24137659862439	2.93943285746163	3.04769577510127	2.99670706277986	1.95598425333277	2.4216322531464	A2	4	15881264	36.78	3	protein_coding	26800	786	4222	134	3300	4	Calb1	List
Hpca__ENSMUSG00000028785	ENSMUSG00000028785	blue	2	5.34005930209145	4.11087841200803	4.70684407561009	3.71054998332996	4.06811598086952	5.14278025976151	5.39524075841421	5.36357581722471	5.27973008761347	5.15715874310217	3.72385128746943	4.7213556997805	D2.2	4	129111570	53.33	9	protein_coding	10466	582	1525	69	851	4	Hpca	List
Uts2__ENSMUSG00000028963	ENSMUSG00000028963	blue	2	4.5881477502712	5.37616979155472	4.5493277327458	5.61440815181167	5.74631055911111	4.92750168281422	4.90550503027586	4.31502652143996	4.63237197062855	4.14952628085554	5.26282752694207	4.77699661689319	E2	4	150997097	49.92	1	protein_coding	4713	372	538	35	129	4	Uts2	List
Nmu__ENSMUSG00000029236	ENSMUSG00000029236	blue	2	1.87832620602876	0.799971064961708	1.23061479913533	0.508736297645112	0.772469128845995	2.27617357237695	2.56481479273955	2.26802278469455	2.24906309732546	2.24210391156249	0.741798968042921	1.77584468277602	C3.3	5	76333495	41.84	1	protein_coding	30293	525	828	115	92.5	10	Nmu	List
Npy__ENSMUSG00000029819	ENSMUSG00000029819	blue	2	4.56068617547793	3.98585418056639	3.76020849877611	3.39365154980316	3.93517173261142	4.4279330610342	5.20536514938485	4.69132207706787	4.49352198543263	5.38557242059211	3.70178239759869	3.99699984874519	B2.3	6	49822710	44.4	1	protein_coding	6797	294	566	91	179	4	Npy	List
Slc8a2__ENSMUSG00000030376	ENSMUSG00000030376	blue	2	2.762657101624	1.90849869796101	2.21686080802215	1.42496007491878	1.6771479264984	2.73508721564664	2.90222927331319	2.78199866555974	2.6812016706294	2.52194668693839	1.4920039079147	2.2978049117111	A2	7	16129826	50.87	2	protein_coding	31237	2757	4716	44	1607	9.5	Slc8a2	List
Calca__ENSMUSG00000030669	ENSMUSG00000030669	blue	2	4.53668845146329	5.37897932257483	4.8655813813655	5.7847263813595	5.9254221572027	4.57134382628785	5.514519803307	4.30808204551664	4.44262875036352	4.81368608972916	5.17613918679363	4.75160968703229	F1	7	114631478	46.56	7	protein_coding	4879	387	720	45.5	156.5	4	Calca	List
Anxa10__ENSMUSG00000031635	ENSMUSG00000031635	blue	2	0.149137044751968	0.637189797122593	0.0968126266397879	0.753975608590629	0.890729804356339	0.123206616613873	1.42988711290119	0.192126059630631	0.572932949592458	2.15744450890145	1.06449212417191	0.49041797816589	B3.1	8	62057042	36.69	3	protein_coding	66108	945	1225	88	457.5	11	Anxa10	List
Necab2__ENSMUSG00000031837	ENSMUSG00000031837	blue	2	4.50479433661931	3.65247070147988	3.77492931523027	2.93341833150857	3.49526092664915	4.22715634554165	4.49863360013667	4.53388168399272	4.40778483886112	4.57132755784485	3.33973127980036	3.93444554075799	E1	8	119446719	53.56	2	protein_coding	25921	1170	1976	335	469	11.5	Necab2	List
Anxa2__ENSMUSG00000032231	ENSMUSG00000032231	blue	2	3.53836918956252	4.12692085488395	4.23001087953111	4.8169762504571	4.20025560568462	3.69764153827944	4.06913397296344	3.75702950066227	3.63954726044288	4.52296521114152	4.79097270028483	4.24484482695611	C	9	69453620	47.34	6	protein_coding	38175	588	827	23	148	9	Anxa2	List
Drd2__ENSMUSG00000032259	ENSMUSG00000032259	blue	2	3.14259412942174	2.22867736163023	2.52247160534064	1.53246103659832	1.9736088639852	3.19653041273346	3.10589650764452	3.18430926261967	3.14821047624884	3.1586083039536	1.90552439729743	2.50216147693139	A5.3	9	49340627	45.95	1	protein_coding	67550	1335	2547	63.5	1082	8	Drd2	List
Htr3a__ENSMUSG00000032269	ENSMUSG00000032269	blue	2	2.11236189503024	1.0305820120139	1.8152190006355	1.19037320925327	1.36580683923939	2.11903737228882	2.37576270866615	1.86863848440079	2.15814096277111	2.18598974589017	1.07560761444865	1.72015206691339	A5.3	9	48899213	48.36	2	protein_coding	11886	1461	2034.5	94	477.5	9	Htr3a	List
Celf6__ENSMUSG00000032297	ENSMUSG00000032297	blue	2	2.21743268280165	1.40896283009902	1.62092811323792	1.18201562991231	1.58363971593714	2.0272977248829	2.32018248566415	2.15731460666568	2.276622437855	2.17766518494733	1.12093788536182	1.76807235628476	B	9	59577917	47.71	8	protein_coding	29375	549	2924	185	143	11	Celf6	List
Zic1__ENSMUSG00000032368	ENSMUSG00000032368	blue	2	3.12949751375799	1.98544906908287	2.67249878040851	1.6703921948398	1.6232163237518	3.19461859723701	3.15163242164053	3.12859584787562	3.00834398100057	3.04628502891062	1.70610381947477	2.41413854071627	E3.2	9	91358058	46.69	3	protein_coding	7752	1344	2811	323	2289	3	Zic1	List
Car12__ENSMUSG00000032373	ENSMUSG00000032373	blue	2	0.9577068043899	0.222039153580822	0.408759952236125	0.120044397206048	0.25032491844997	0.980332128295429	1.37704875258727	0.976959766131679	1.10459578147849	1.0772394338987	0.155585371290676	0.554627263443566	C	9	66713686	46.67	6	protein_coding	53159	1035	3639	140	2485.5	8	Car12	List
Cck__ENSMUSG00000032532	ENSMUSG00000032532	blue	2	5.5291839028815	4.53098473627071	5.14177458161127	4.75832658022333	4.6875009248581	5.81485216663989	5.76489104861429	5.67256134379715	5.45791432329523	5.77737147424864	4.62535754357326	5.08735227310876	F4	9	121489824	49.16	6	protein_coding	5870	348	691	41	210.5	3	Cck	List
Cpne4__ENSMUSG00000032564	ENSMUSG00000032564	blue	2	2.24183814335453	1.22735639294256	1.53912245845809	0.989047869044114	1.28630154867233	2.1814411934492	2.29630977268858	2.14032019391224	2.28715374764128	2.0058037133826	1.07010203259905	1.59894347862474	F1	9	104547286	41.91	6	protein_coding	487258	836	1421	147	1664	7.5	Cpne4	List
Rims3__ENSMUSG00000032890	ENSMUSG00000032890	blue	2	4.3836192494013	3.27233034257679	3.82303060097565	2.88010140074307	3.24539911858732	4.35036979349162	4.51547832675374	4.36819712780076	4.39254229186895	4.12174581918476	2.86672380216314	3.80872360043778	D2.2	4	120854816	50.97	4	protein_coding	41763	924	6437	173	5071	7	Rims3	List
Camkv__ENSMUSG00000032936	ENSMUSG00000032936	blue	2	4.94522890387324	2.92795107870254	3.82249710379678	1.7184929791176	2.61144838299578	4.84881769774811	5.21869289802591	5.0089024635734	4.87243330596082	4.80446994899117	2.32625833828291	3.92706541260407	F1	9	107935674	52.3	5	protein_coding	14017	201	1680.5	28	725.5	9	Camkv	List
6430628N08Rik__ENSMUSG00000034185	ENSMUSG00000034185	blue	2	1.1760962581213	0.338765672564247	0.388210624876755	0.149336846159621	0.227119116821286	1.0639625973087	1.32062920138302	1.1953490038467	1.16309019659788	1.14691517182382	0.0697631695523543	0.722789023469087	D1	4	115890665	50.81	2	protein_coding	8562	531	1602	236	641.5	3	6430628N08Rik	List
Sema3f__ENSMUSG00000034684	ENSMUSG00000034684	blue	2	1.92805713067591	1.01884003189138	1.54747393325246	1.01954043243012	0.784183587813089	1.90326675639735	2.07314512093309	1.98422577420248	1.91036105906852	1.90520243261417	0.933876980821028	1.44913467470308	F1	9	107681500	56.02	12	protein_coding	28975	558	2677.5	48	110	6.5	Sema3f	List
Cpne7__ENSMUSG00000034796	ENSMUSG00000034796	blue	2	1.99068694211442	0.741561787172995	1.19261009207328	0.377450627069557	0.516417964866112	2.07886645789232	2.161537275452	2.09831853795105	2.08174049302489	1.9546255650144	0.437999774781657	1.2871073399078	E1	8	123117374	52.46	5	protein_coding	17808	1674	2398	118	604	12	Cpne7	List
Celf5__ENSMUSG00000034818	ENSMUSG00000034818	blue	2	2.64197211769855	1.78626237696847	2.17564436870859	1.52453262542905	1.78438836251684	2.78802162849454	3.00643882909237	2.76470937445829	2.65992411189732	2.48535364898802	1.44215316488562	2.11021378938609	C1	10	81459227	55.99	8	protein_coding	23482	960	3861	109	2246	8	Celf5	List
Arl4d__ENSMUSG00000034936	ENSMUSG00000034936	blue	2	5.30119654349615	5.35372398217608	4.89032485227942	4.99138237148177	5.51924643131213	4.75924125980795	3.97278174456404	4.2739527915498	4.57952161615352	3.81956198824178	4.39393293749159	4.10519072567349	D	11	101665541	53.58	1	protein_coding	2291	606	1382	98.5	576	2	Arl4d	List
Tpbg__ENSMUSG00000035274	ENSMUSG00000035274	blue	2	1.9501544125867	1.06009059952347	1.42962866254007	0.683359220800099	1.18034350369807	2.02727334534633	2.01746527441096	1.94361705886515	1.83419450984411	1.82613553197541	0.603428540532568	1.29738082074506	E3.1	9	85842380	52.22	3	protein_coding	4660	1281	3481	270	1779	2	Tpbg	List
Ccl7__ENSMUSG00000035373	ENSMUSG00000035373	blue	2	0.133665098680326	0	0.270506894841985	0.409028487790814	0	0.0699338672535657	0.827396304251798	0.397732869818907	0.142052494800638	1.55006932942529	0.921031675036073	0.433872546172409	C	11	82045712	43.11	1	protein_coding	1813	294	801	71	434	3	Ccl7	List
Plk5__ENSMUSG00000035486	ENSMUSG00000035486	blue	2	2.87949434441517	2.06700414737571	2.7846890254922	3.40711853472465	1.69306049325575	2.89676179824085	3.02205435743167	3.30711168185774	2.84286064438576	3.00805271105062	2.30719893421448	2.53539310543858	C1	10	80356459	56.53	4	protein_coding	9030	1794	2100	103	207	10.5	Plk5	List
Isg15__ENSMUSG00000035692	ENSMUSG00000035692	blue	2	1.48541330802387	2.20826149087833	1.36970522120115	2.02426333354809	2.98714415061624	1.92186529589115	1.85423456403087	1.7460190102606	1.46159603662891	2.12317260935557	2.75114248908596	1.89079055595153	E2	4	156199424	50.68	1	protein_coding	1394	486	756	109	159	2	Isg15	List
Syt1__ENSMUSG00000035864	ENSMUSG00000035864	blue	2	4.26193625862294	3.45160189412292	3.86895970889887	3.05681742090496	3.45887193852218	4.36030609767443	4.39295711824794	4.1847593404074	4.28495895337671	3.99046754369328	2.87992462808013	3.72628820604572	D1	10	108497650	38.81	6	protein_coding	513332	1266	4745	79	2888	5.5	Syt1	List
Gpr101__ENSMUSG00000036357	ENSMUSG00000036357	blue	2	1.83123875356916	1.10544368325733	1.70804789210467	0.726995892798141	1.00836234913313	1.82854965646019	1.94575286687918	1.86872766190754	1.83436452409902	1.61979080072961	0.497287569273829	1.4246938449358	A6	X	57496668	45.18	1	protein_coding	7089	1536	5410	143.5	3584	2	Gpr101	List
Zcchc12__ENSMUSG00000036699	ENSMUSG00000036699	blue	2	5.55951631097448	4.79209455485188	5.21332437769847	4.29968634591897	4.71831545587007	5.51703894863461	5.57839433709665	5.51574693717234	5.60189279759395	5.40506060185621	4.39602688398448	5.05872991396169	A3.3	X	36195904	49.77	4	protein_coding	3254	1209	2135	87.5	516	4.5	Zcchc12	List
Nov__ENSMUSG00000037362	ENSMUSG00000037362	blue	2	0.982373033395639	0.865990093404608	1.14348451133097	1.6059062353588	0.627632968882015	0.783319001485431	1.18290849045949	1.25863024762974	0.94444506832602	2.68305312420843	1.03789395374757	1.32038154777517	D1	15	54745702	41.83	1	protein_coding	8337	1065	2869	269	1533	5	Nov	List
Nmur2__ENSMUSG00000037393	ENSMUSG00000037393	blue	2	1.4982759462012	0.543418522212349	0.807697489303892	0.261578098760908	0.500151821024836	1.32543054686658	1.53130790359095	1.36349387885924	1.48915859426695	1.16824912105367	0.164026691678521	0.738746069339655	B1.3	11	56024987	43.71	1	protein_coding	16023	1188	3302	126	1986	4	Nmur2	List
Zkscan16__ENSMUSG00000038630	ENSMUSG00000038630	blue	2	3.4764284233892	2.75355382885108	3.08391828847957	2.47041557782176	2.8863737865368	3.49396927110833	3.52591652165819	3.28723903352134	3.59628154054006	2.6743273237905	2.38188101927997	2.92514604197859	B3	4	58943628	43.54	1	protein_coding	14727	2187	2794	78	448	6	Zkscan16	List
Hoxb7__ENSMUSG00000038721	ENSMUSG00000038721	blue	2	3.94754475119094	3.10634029051301	3.49454017603995	2.96386169040679	3.16190120189743	4.10497015237191	4.16392209471232	4.05902163052127	4.026704732111	4.1666131931434	2.95358770091939	3.48786818466786	D	11	96286623	52.26	2	protein_coding	3539	654	1291	104	531	2	Hoxb7	List
Lmx1b__ENSMUSG00000038765	ENSMUSG00000038765	blue	2	2.30093750046563	0.491833988508819	1.30102765579038	0.182067613889286	0.71444742676187	2.27739298802087	2.59957250497089	2.35507128185173	2.15308533883124	2.1096409793604	0.424590246309353	1.44767017523957	B	2	33560965	53.33	3	protein_coding	79546	1114	1420	NA	1990	8	Lmx1b	List
Cacna2d1__ENSMUSG00000040118	ENSMUSG00000040118	blue	2	2.51813486928167	1.68199277761033	2.07031606700763	1.44917984205733	1.79821316401939	2.68294771306506	2.88602825833443	2.51795698560447	2.61512384831204	2.49073800597102	2.04789453692248	2.01765166519457	A2	5	15934691	37.82	12	protein_coding	439820	3261	3879	225	394	38	Cacna2d1	List
Gpr26__ENSMUSG00000040125	ENSMUSG00000040125	blue	2	1.84288155446894	0.817874583790636	1.37792867722899	0.62722478711252	0.818467265896853	1.99562166408481	2.19914940074236	1.93438279709526	1.96516716673172	1.41607627158732	0.641627244983449	1.25782319345214	F3	7	131966460	48.64	1	protein_coding	27945	1014	11571	467	10088	3	Gpr26	List
Fmo2__ENSMUSG00000040170	ENSMUSG00000040170	blue	2	1.8365824225705	1.95216367436589	2.20406730496579	2.87019404216643	1.51996246108943	1.43040414186941	1.31794502790907	1.41727286363797	1.83936970123725	1.26095561075608	2.02729789511528	1.56967608629312	H2.1	1	162874317	41.56	7	protein_coding	24409	1608	2260	40	1350.5	4	Fmo2	List
Necab1__ENSMUSG00000040536	ENSMUSG00000040536	blue	2	2.89752059433944	1.77207135441302	2.24903114138206	1.55512021319753	1.89128359125	3.0728761085399	3.13075348878972	2.80154815828586	2.99341954046587	2.59502502909751	1.15206255671884	2.26606495069177	A2	4	14952245	39.48	3	protein_coding	197549	1059	2135	82	2305	13	Necab1	List
Tlx3__ENSMUSG00000040610	ENSMUSG00000040610	blue	2	2.40220957847294	0.920593518013653	1.44578603905401	0.329880084436643	0.755751692471612	2.43612229261402	2.62873371492071	2.65165676097987	2.42015411182072	2.9117111331814	0.651301534104238	1.74717859101294	A4	11	33200752	65.15	1	protein_coding	2837	876	1533	129	526	3	Tlx3	List
Slc16a11__ENSMUSG00000040938	ENSMUSG00000040938	blue	2	3.32803746406692	2.26515638942116	2.50824226305541	2.03002308696129	2.06477855206629	3.12022003026692	3.36753396803552	3.4328475629504	3.19305723961705	3.40657681749313	2.12518069548657	2.80187057460612	B3	11	70212752	57.06	11	protein_coding	3665	1200	1633	143	48.5	4	Slc16a11	List
Pnmal1__ENSMUSG00000041141	ENSMUSG00000041141	blue	2	4.19384052598777	3.46468707549472	3.8068599999893	2.97813187232011	3.34433758832713	4.15451167521667	4.14363650114455	4.10872804975402	4.19664191352444	4.06016501387535	3.23102111230769	3.77010206695943	A2	7	16959679	49.67	1	protein_coding	4928	1293	4090	112	2570	3	Pnmal1	List
Prrxl1__ENSMUSG00000041730	ENSMUSG00000041730	blue	2	2.19237100233928	1.03107204298116	1.70969412845049	0.750350841767212	0.932517785401456	2.26311819903562	2.3502812888935	2.16017810821249	2.01518251886774	2.05604739992776	0.764447194550063	1.46668630703904	B	14	32599407	47.28	5	protein_coding	49839	663	1629	111	725	7	Prrxl1	List
Nol4__ENSMUSG00000041923	ENSMUSG00000041923	blue	2	2.37683254667024	1.58820757208493	1.92622473018463	1.27178045476597	1.50619535502986	2.4263878334826	2.52642038691952	2.32044030991391	2.31897625404951	2.14122872147513	1.34693638835946	1.86592489760663	A2	18	22693181	38.43	9	protein_coding	348472	1452	2622	74.5	1063.5	7	Nol4	List
Gpr151__ENSMUSG00000042816	ENSMUSG00000042816	blue	2	0.162265432677479	0.460220299099497	0.203811855037672	0.248026860989045	0.281490065681447	0.227174104800345	1.29179578139168	0.508558259040984	0.517442798269013	2.10785040904325	1.03346863914066	0.57696336147031	B3	18	42578020	50.21	1	protein_coding	1632	1269	1633	40	322	1	Gpr151	List
Aplnr__ENSMUSG00000044338	ENSMUSG00000044338	blue	2	1.34174452154139	0.840875184984834	1.19151811090959	1.28182405652187	0.932721558251548	1.70427477312125	1.88512071949652	1.72152692225212	1.49883830730141	2.4604153465113	1.82677701892961	1.89274966116306	D	2	85136225	50.69	2	protein_coding	3698	267	313	407	1100.5	1.5	Aplnr	List
Syt16__ENSMUSG00000044912	ENSMUSG00000044912	blue	2	2.45155582351729	1.60481244124454	2.04606604969498	1.20812880978776	1.55411819947082	2.22102173309302	2.54360111095222	2.55446585269189	2.44842382373826	2.5085369106892	1.38782118097653	1.98315686767407	C3	12	73997661	41.84	4	protein_coding	275606	207	3476	139	440	5.5	Syt16	List
Rtn4rl1__ENSMUSG00000045287	ENSMUSG00000045287	blue	2	2.496583205447	1.15826733723759	1.84365085772902	0.995041696409047	0.916245279513841	2.28762530340182	2.51568321632322	2.42469485336956	2.20083606203643	2.32671942714049	1.39807205660502	1.69257536222545	B5	11	75193783	50.71	1	protein_coding	73986	1338	3525	498	1687	2	Rtn4rl1	List
Penk__ENSMUSG00000045573	ENSMUSG00000045573	blue	2	6.42812931582512	5.36592408635458	5.82216251013706	4.95892804964683	5.42422042326436	6.22540855905527	6.44163248519441	6.27143962393274	6.29052786530695	6.65139425942574	5.0442753881031	5.84084182013458	A1	4	4133531	43.86	2	protein_coding	5288	534	721	184	307	2.5	Penk	List
Hpcal4__ENSMUSG00000046093	ENSMUSG00000046093	blue	2	3.64788270319868	1.69057048150941	2.6882996881475	1.36384014738007	1.94968437055481	3.70919949929915	3.99046364981843	3.67314966006639	3.74622596130406	3.55656795166711	1.51313448832421	2.80129544338598	D2.2	4	123183227	50.79	5	protein_coding	11474	576	1627	103	2251	4	Hpcal4	List
Bst2__ENSMUSG00000046718	ENSMUSG00000046718	blue	2	2.15719674350692	3.45241654405451	2.57846588316692	3.55682227654612	4.25264291071694	2.453744683549	2.9729030256887	2.54831466717319	2.32594681643113	3.34280801649048	3.21327372807657	2.97892458283222	B3.3	8	71534255	53.15	2	protein_coding	3201	519	792	28	121	4	Bst2	List
Dlk2__ENSMUSG00000047428	ENSMUSG00000047428	blue	2	2.23217635630671	1.37072158783157	1.87108428009733	1.24297282846943	1.4439099234227	2.18858373615954	2.22904674170477	2.46944829777684	2.04893577507165	2.15253620492223	1.18873334173368	1.93774244534991	C	17	46297421	56.18	5	protein_coding	5850	1149	1528	80	172	6	Dlk2	List
Baiap3__ENSMUSG00000047507	ENSMUSG00000047507	blue	2	4.44381068424912	2.75931821586439	3.44897190991459	1.98305613717109	2.64291678485795	4.38543401231755	4.80036175324189	4.63949279741582	4.38556032103624	4.20406502105024	2.14475364033941	3.5334204171491	A3.3	17	25242659	57.19	9	protein_coding	13705	3369	3758	64	258	9	Baiap3	List
Mafa__ENSMUSG00000047591	ENSMUSG00000047591	blue	2	3.15702503812209	1.61073951226606	1.9937192898168	1.09391328765484	1.43361738102615	2.9594184483818	3.66307378403146	3.43125279075409	2.96195062773554	3.19729461049811	1.91114196203216	2.60711097594316	D3	15	75745490	64.95	1	protein_coding	2738	1080	2739	305	1352	1	Mafa	List
Bex4__ENSMUSG00000047844	ENSMUSG00000047844	blue	2	3.26901429820983	2.53439321030636	2.83151310257715	1.95438898498686	2.43035895721369	3.2273840303975	3.54279102774198	3.37488231879501	3.47253805305773	3.36047767156957	2.29136265469889	3.01774642108014	F1	X	136138996	55.8	1	protein_coding	1447	357	837	76	226	3	Bex4	List
Sstr2__ENSMUSG00000047904	ENSMUSG00000047904	blue	2	1.98449155401464	1.25555745487457	1.67667374459857	0.924846186710181	1.15198813795793	1.98251529162714	2.11404552802362	2.13421778160243	2.01294869725454	2.14241536941727	0.904578300933324	1.56905908545842	E2	11	113619342	50.73	3	protein_coding	6686	1041	1537	117.5	459.5	2	Sstr2	List
Pou4f1__ENSMUSG00000048349	ENSMUSG00000048349	blue	2	1.72107329818419	0.710592027472968	1.2503267013882	0.554169867564837	0.57075894265009	1.56904659467241	1.57697396568463	1.6246341598318	1.47198232947577	1.62938929188506	0.635205479638034	1.18383933562327	E2.3	14	104461676	50.79	2	protein_coding	6323	1266	4445	265	1455.5	2.5	Pou4f1	List
Igf2__ENSMUSG00000048583	ENSMUSG00000048583	blue	2	2.83757077833345	2.48596335842158	2.87068183082674	2.94309046903976	1.80737079408894	2.24277243457472	2.60594565564776	2.58530331015076	2.44137838158263	3.844582456367	2.72690984024429	3.27048441638711	F5	7	142650766	54.79	9	protein_coding	16050	543	2503	49.5	855	4	Igf2	List
Grm5__ENSMUSG00000049583	ENSMUSG00000049583	blue	2	3.15742273559078	2.48109640720683	2.79253956994328	2.01457643046482	2.40273337378536	3.29874236535027	3.40334048483327	3.22903476910199	3.28326266414545	2.84400811969981	2.11407512222373	2.70237303560088	D3	7	87584168	37.11	7	protein_coding	550739	3516	4500	146.5	2410.5	4	Grm5	List
Bex1__ENSMUSG00000050071	ENSMUSG00000050071	blue	2	4.25021057884129	3.43696960073589	3.94308963800368	2.87702340976545	3.2535329953149	4.02649715717893	4.208679659203	4.16731106909692	4.23154859663364	4.13153551312434	3.26034521576983	3.68726846178732	F1	X	136213972	58.17	4	protein_coding	1541	387	754	55	218	2.5	Bex1	List
Sprr1a__ENSMUSG00000050359	ENSMUSG00000050359	blue	2	0.132872946083639	3.49911202834667	0.329054996449393	2.19639844628101	1.81642482860083	0.480144720768229	5.34647451933937	2.4611797261329	3.14838871526132	6.13186678777162	4.98562720429381	3.89214875910269	F1	3	92483952	45.73	1	protein_coding	1943	435	806	31.5	305	2	Sprr1a	List
Scg2__ENSMUSG00000050711	ENSMUSG00000050711	blue	2	7.00551823830008	6.33358819212259	6.570476860313	5.82341101195995	6.25641803025931	6.91170380159137	7.11870590153083	6.9194461674027	7.02405180219373	7.08523868991904	6.01661781976142	6.52417250695454	C4	1	79434669	39.55	2	protein_coding	5451	1734	2317	49.5	481	2.5	Scg2	List
Serpinb1b__ENSMUSG00000051029	ENSMUSG00000051029	blue	2	5.15350578203967	2.86033141321907	3.97561612883102	1.80850512937419	2.84806584849843	4.97383336320869	5.27928926908998	4.9850257775162	5.14285403263937	4.97272203781925	2.44114638101243	4.02819959902209	A3.3	13	33078575	42.39	2	protein_coding	15805	1149	1696	47	445	5	Serpinb1b	List
C130021I20Rik__ENSMUSG00000052951	ENSMUSG00000052951	blue	2	2.78217176463881	0.790492801816146	1.71121978160116	0.338284182859833	0.764472069867461	2.89688552600312	2.99587516607199	2.80762586091807	2.71050906711916	2.63353457964647	0.546934575077951	1.91218930957566	B	2	33641193	55.99	2	antisense	5161	NA	2219	NA	NA	3	C130021I20Rik	List
Nrgn__ENSMUSG00000053310	ENSMUSG00000053310	blue	2	4.33333479341443	2.16216460585417	3.20828637422909	1.90329139845274	2.19480846073933	4.29216813329668	4.66160541144605	4.50139157811411	4.34200896319205	4.5168529588043	2.66976894030315	3.41560201029268	A4	9	37544492	48.82	2	protein_coding	8412	237	1453	352	17	3.5	Nrgn	List
Stum__ENSMUSG00000053963	ENSMUSG00000053963	blue	2	2.88921998577493	1.87399344013398	2.49707074304571	1.73303191800163	2.05941794072534	2.92492094213134	3.06172678624956	2.78748931611314	2.95866778551092	2.61063663719286	1.70103063952174	2.34161669847664	H4	1	180432387	49.46	6	protein_coding	51117	426	1080	155.5	3293	3	Stum	List
Synpr__ENSMUSG00000056296	ENSMUSG00000056296	blue	2	2.26684972920399	1.34753831541246	1.70453917023458	0.905276269570389	1.17082014998866	2.15996100497441	2.09097691207281	2.06659132458624	2.23041530667931	2.01896348830531	0.994622698148384	1.53317302871939	A1	14	13284780	39.98	9	protein_coding	331560	858	2558.5	251.5	1477	5	Synpr	List
Uts2b__ENSMUSG00000056423	ENSMUSG00000056423	blue	2	2.65720331009719	3.01183564971807	3.1718923898853	3.74637138143971	3.41200734170135	2.9834386152142	2.61063909800571	2.74388020392627	2.26949175001051	1.86495387475379	2.92953055431434	2.92355333657481	B2	16	27353322	37.83	1	protein_coding	16917	342	835	102	389	5	Uts2b	List
Hoxb8__ENSMUSG00000056648	ENSMUSG00000056648	blue	2	6.54346169649958	5.61594938911177	5.72456902645315	4.80496190538325	5.27582955492316	6.52614210923331	6.72654311917155	6.61743040590388	6.41204463596284	6.57299749902556	5.12285895318428	5.96071179256935	D	11	96281905	54.41	3	protein_coding	3410	732	1141	50	533	3	Hoxb8	List
Mab21l1__ENSMUSG00000056947	ENSMUSG00000056947	blue	2	2.13788720534314	1.10794392730257	1.69476620803548	0.975126735435009	1.20290366918614	1.88052980491096	2.06142539932043	1.93650476265844	2.02733119055412	2.12099894220447	1.25584370815425	1.61455279120449	C	3	55782510	47.23	1	protein_coding	2491	1080	2492	483	927	1	Mab21l1	List
Ebf1__ENSMUSG00000057098	ENSMUSG00000057098	blue	2	2.43923794772919	1.36309982276866	1.76918742421471	1.28943208065989	1.24756018993794	2.54408365868752	2.68899572605869	2.45685999097118	2.43880749952312	2.18615505673751	1.10657027443093	1.75641726801425	B1.1	11	44617317	42.4	7	protein_coding	390774	1776	3422	861	780	6	Ebf1	List
Fxyd2__ENSMUSG00000059412	ENSMUSG00000059412	blue	2	1.86602880190441	0.804746542197704	1.12181459180844	0.816925815821283	0.946970048505145	1.25393132377282	1.91099867341223	1.67085065084236	1.40015078726343	3.45290878808429	1.09246924048392	1.26156104081704	A5.2	9	45399669	52.33	13	protein_coding	10609	184.5	668	143	63	6	Fxyd2	List
Nptx2__ENSMUSG00000059991	ENSMUSG00000059991	blue	2	2.6136627799229	1.15600615650572	1.64016020722676	0.757213744797869	1.02346605698607	2.41409794230401	2.68082758350538	2.6354434998295	2.44488103572142	2.6470899341103	0.847657911141187	1.80789988414354	G2	5	144545902	51.97	1	protein_coding	11576	1290	2536	161	1083	5	Nptx2	List
Cdh3__ENSMUSG00000061048	ENSMUSG00000061048	blue	2	1.18406996621135	0.293634950522212	0.797443720118121	0.559363102913795	0.223139096463622	1.15164726199837	1.41618286085854	1.31098525777046	1.15757813677692	1.08408065085291	0.214271866935898	0.683750065429925	D3	8	106510891	47.57	1	protein_coding	46406	2469	4384	67	1846	16	Cdh3	List
Tac1__ENSMUSG00000061762	ENSMUSG00000061762	blue	2	2.84103657675469	0.917421109770002	2.10186911348089	1.10153125121408	1.34547767274183	2.98504868492118	3.1453543710743	2.79751838410835	2.91594384745211	3.07048815993658	0.796543231271782	2.19501072655804	A1	6	7554879	41.21	5	protein_coding	10955	348	980	76	543	6	Tac1	List
Trank1__ENSMUSG00000062296	ENSMUSG00000062296	blue	2	3.51944099290959	2.97038091025114	3.15618054793655	2.47294236478624	2.74643215707774	3.66218021238385	3.86816262062773	3.73823132790861	3.6215814904189	3.40650471396562	2.60930418664063	3.14721903480731	F3	9	111311739	43.7	7	protein_coding	84036	9000	2095.5	117	1416	8	Trank1	List
Cytl1__ENSMUSG00000062329	ENSMUSG00000062329	blue	2	0.826331304945378	1.45585445922438	1.56334931705827	1.47607056126969	0.70427360609052	0.646274231707457	0.330000768370966	0.664261905422845	0.436367448691612	0.762568945819924	1.42990570164317	1.33385318702132	B3	5	37735519	47.88	2	protein_coding	4301	420	974	28	524	3.5	Cytl1	List
Otof__ENSMUSG00000062372	ENSMUSG00000062372	blue	2	2.9102755208655	1.52061743202447	2.13968440031788	1.32533808644493	1.47020904024784	2.96723270143358	3.24436315766026	3.04713150988791	2.89195791379195	2.51078973575185	1.2651062979714	2.17309078056382	B1	5	30367062	50.33	5	protein_coding	94870	5994	7096	118	797	46	Otof	List
Msln__ENSMUSG00000063011	ENSMUSG00000063011	blue	2	0.330535098740221	0.0318573549579854	0.108546759583861	0.412730199702769	0	0.0268985430195727	0.150617730235614	0.426156798960028	0.0824434285988577	2.00968649178055	0.358525317746922	0.830780333920843	A3.3	17	25748614	54.74	1	protein_coding	5713	1878	2114	107	127	16	Msln	List
Syt10__ENSMUSG00000063260	ENSMUSG00000063260	blue	2	2.01990299397273	0.862866929217052	1.45729288235092	0.693028954946221	0.817846958171063	2.0449874353428	2.25781733631969	1.53107753285799	2.09739680514966	1.34187819329214	0.810848326805937	1.44311115658809	E3	15	89782393	39.72	1	protein_coding	59467	1572	1845	90	181	7	Syt10	List
Plppr1__ENSMUSG00000063446	ENSMUSG00000063446	blue	2	1.35704230910082	0.521045831729485	0.811896901388016	0.268620562886132	0.391632139837792	1.49127450654836	1.46464622600932	1.39715629137527	1.41386055833937	1.20799573586177	0.391471791974876	0.757278715788572	B1	4	49059273	40.49	3	protein_coding	280986	978	3940	189.5	2580	4	Plppr1	List
Gm26226__ENSMUSG00000064443	ENSMUSG00000064443	blue	2	0	1.39374220337884	0.775709886846259	1.32709559416394	1.5955069239879	0.753553209308881	0.416023460034799	0.3930160675852	0.440689169950803	0	1.90381921326826	1.25363058943749	D3	4	140918684	46.55	1	snRNA	115	NA	116	NA	NA	1	Gm26226	List
Gm22063__ENSMUSG00000064494	ENSMUSG00000064494	blue	2	0.788032804146093	0	0.470887090454041	0	0	1.69193954680526	1.29244940764195	1.43155415636066	0.472281677504177	0	0.455841752444832	0.80770631317749	D3	8	105172496	44.86	1	snRNA	106	NA	107	NA	NA	1	Gm22063	List
Gm24144__ENSMUSG00000064566	ENSMUSG00000064566	blue	2	2.37939416443482	1.82837286198736	2.79760369447469	2.94523401849716	2.80469034080072	3.09200463468343	2.37618236833929	2.39345259277753	2.87712871009576	1.73082955803479	2.58849144879043	1.82042148230271	A1	15	8220004	42.34	1	snRNA	110	NA	111	NA	NA	1	Gm24144	List
Snora41__ENSMUSG00000064602	ENSMUSG00000064602	blue	2	0.668193865067045	0	0.392716002216815	0.413070066918038	0.374235487613615	0.380062116430352	0.371536934595823	1.4065798856484	0	1.25883105397046	0.379850816850358	0.685536630637456	C2	1	63179004	43.18	1	snoRNA	131	NA	132	NA	NA	1	Snora41	List
Gm24166__ENSMUSG00000064658	ENSMUSG00000064658	blue	2	1.59262237182839	2.16874226344353	2.83151310257715	2.19081766359456	2.93737095444518	1.9807570894372	2.48420205961215	1.52779778198428	1.65480569678548	1.99875001332786	2.65563768634284	2.79656104293099	A5.2	9	44736813	40	1	snoRNA	134	NA	135	NA	NA	1	Gm24166	List
Gm24708__ENSMUSG00000064745	ENSMUSG00000064745	blue	2	1.09248531148245	0.544242558791799	0	0	0.814813326421809	0	1.70424636521764	1.26941080356204	0.851747285898697	1.47779467424932	0.470941032752919	1.11726522239997	A2	7	16624575	42.72	1	snRNA	102	NA	103	NA	NA	1	Gm24708	List
Gm24357__ENSMUSG00000064797	ENSMUSG00000064797	blue	2	3.58896675077873	3.00292722364742	4.32010175196938	4.03343951556559	3.46429827674957	4.05234904622507	3.45352769437524	2.78457462028167	3.04967035051693	2.69301923171465	3.73959322097955	3.10358676361191	A2	9	15315522	40.54	1	snoRNA	73	NA	74	NA	NA	1	Gm24357	List
Gm26203__ENSMUSG00000064845	ENSMUSG00000064845	blue	2	0.75025946171365	1.40933551385831	0.446004228089453	0.46869899383493	0.753456391446594	1.62943690093953	1.43325008264512	1.37470388055957	1.66953510934658	0.403369789539215	0.763439353837376	0.769219503601299	H6	1	191772721	42.11	1	snRNA	113	NA	114	NA	NA	1	Gm26203	List
Gm22573__ENSMUSG00000064916	ENSMUSG00000064916	blue	2	2.37653490331383	0.945228963252055	2.21534616478979	0.893783218225569	1.54412973216966	2.40340068551397	2.26339987804858	1.27766384909757	1.39239917428064	2.08573456614111	2.29218593330796	1.74916338108538	E2	4	155720040	42.16	1	snRNA	101	NA	102	NA	NA	1	Gm22573	List
Gm23297__ENSMUSG00000065118	ENSMUSG00000065118	blue	2	0.939912444563952	0.80182955156345	1.39281221639477	0.756285664119231	1.15785104214188	0.955901841441364	1.33712454234739	1.7172585850566	1.39591114820126	0	0.955459784186344	0.7068610895354	F5	7	143531394	52.76	1	snoRNA	126	NA	127	NA	NA	1	Gm23297	List
Gm23455__ENSMUSG00000065265	ENSMUSG00000065265	blue	2	2.77229002330279	1.93810245990395	2.35889895415195	2.91915362213088	2.17577747578266	2.52960671901454	1.89300034950847	2.42192333818046	2.67522159722397	3.67448475616254	2.31496802024549	2.32618660089573	A2	9	15316489	43	1	snoRNA	99	NA	100	NA	NA	1	Gm23455	List
Gm25128__ENSMUSG00000065273	ENSMUSG00000065273	blue	2	0	0	0	0	0	0	0.594704482125637	1.54189945400151	0.627868435251057	0.569384490939203	0	1.04020596312426	B1	17	35247175	46.05	1	snoRNA	75	NA	76	NA	NA	1	Gm25128	List
Gm23245__ENSMUSG00000065304	ENSMUSG00000065304	blue	2	1.28686873700982	0	0	0	0	0.372618017958387	1.10353925519001	0.621177054147617	0.386228832077074	0.347566275281925	0	0.375613513909164	G1.3	5	129789539	43.7	1	snoRNA	134	NA	135	NA	NA	1	Gm23245	List
Gm26064__ENSMUSG00000065315	ENSMUSG00000065315	blue	2	0	0.899994620556237	0.46349643889362	1.38176900104453	1.65620367673258	1.06694116627982	0.439048744971155	0	0.815895655225396	0.7439740714122	1.06646425825775	0.796312843065466	A4	13	43425742	43.12	1	snRNA	108	NA	109	NA	NA	1	Gm26064	List
Mir370__ENSMUSG00000065433	ENSMUSG00000065433	blue	2	1.79107373138909	0	0	0	1.31296213140943	1.32814975544793	1.56713639096802	0.54576505928618	1.03502324565251	1.51705344914423	0	0.592827835135949	F1	12	109618258	55.7	1	miRNA	78	NA	79	NA	NA	1	Mir370	List
Mir365-1__ENSMUSG00000065449	ENSMUSG00000065449	blue	2	0.532955282850822	0	0	0	0	0	1.4764539024331	0	0.562021789387041	0	0	0	A1	16	13453840	45.98	1	miRNA	86	NA	87	NA	NA	1	Mir365-1	List
Mir185__ENSMUSG00000065464	ENSMUSG00000065464	blue	2	0	0	0	0.742638407507803	1.13936132880347	0	0	0	0	0	1.15274482100134	0.693907132212814	A3	16	18327401	58.46	1	miRNA	64	NA	65	NA	NA	1	Mir185	List
Mir27b__ENSMUSG00000065475	ENSMUSG00000065475	blue	2	3.32971413270704	3.02012193282599	2.46618180444146	2.2006062223748	2.66791178411478	2.42221887323802	3.0765255047093	2.316344057514	2.73917615918455	3.5334763067256	2.26679903220647	2.57282409898689	B3	13	63300712	47.95	1	miRNA	72	NA	73	NA	NA	1	Mir27b	List
Mir130a__ENSMUSG00000065484	ENSMUSG00000065484	blue	2	0	0	0.718332458248995	0	0	0.697447478295706	0	2.31409027266374	0.720296159265032	0	0	0	D	2	84741115	45.31	1	miRNA	63	NA	64	NA	NA	1	Mir130a	List
Mir30c-1__ENSMUSG00000065490	ENSMUSG00000065490	blue	2	0	1.04311980985263	0	0.987956844722292	0.525304622135443	0.921462366875054	0	0	0	0	0	0	D2.2	4	120769534	49.44	1	miRNA	88	NA	89	NA	NA	1	Mir30c-1	List
Mir34a__ENSMUSG00000065493	ENSMUSG00000065493	blue	2	0	0.548680480214791	0.490448023990678	0	0	0	1.33370219737217	1.04847719674844	0	0.444185471893494	0	0	E2	4	150068454	44.12	1	miRNA	101	NA	102	NA	NA	1	Mir34a	List
Mir150__ENSMUSG00000065495	ENSMUSG00000065495	blue	2	1.13506872844832	0	0	0	0	1.15324702438703	0	0	0	0.646881048253302	0	0.693907132212814	B3	7	45121757	63.08	1	miRNA	64	NA	65	NA	NA	1	Mir150	List
Mir10b__ENSMUSG00000065500	ENSMUSG00000065500	blue	2	3.34313801224424	0.760536780975095	1.49670004462354	1.837590658218	1.95398090719758	2.89447464662205	3.33955340915701	2.66487588822209	2.3967117606985	1.39091850231438	2.17254483109663	2.18347175395416	C3	2	74726070	39.71	1	miRNA	67	NA	68	NA	NA	1	Mir10b	List
Mir421__ENSMUSG00000065509	ENSMUSG00000065509	blue	2	3.19930231500491	3.18169434884158	2.91087011234569	2.15534401481703	2.20181924184414	3.45234902538412	3.67058589005104	3.9833370653782	2.91520767668454	3.54171154502725	1.85429396207475	1.63832525117746	D	X	103572921	36.84	1	miRNA	75	NA	76	NA	NA	1	Mir421	List
Mir26a-1__ENSMUSG00000065513	ENSMUSG00000065513	blue	2	0.518025148558422	1.63123814335095	0	0	0	0.9138758974458	1.84190348195865	1.593586087613	0.54642167270423	0.86174661428878	0.913447746184841	0.532154091441646	F3	9	119031796	60	1	miRNA	89	NA	90	NA	NA	1	Mir26a-1	List
Mir32__ENSMUSG00000065544	ENSMUSG00000065544	blue	2	0.637304635144861	0.743548411819469	0	0.700568430982505	0.640120229682553	0	0.635885764093699	0	0	1.85871044942204	0	0.654013939156219	B3	4	56895229	38.57	1	miRNA	69	NA	70	NA	NA	1	Mir32	List
Mir218-2__ENSMUSG00000065583	ENSMUSG00000065583	blue	2	1.64186799159455	2.001315918052	3.37655152821066	3.28570253037273	2.39632288887678	2.08919208024851	1.26897664378389	2.79574323744305	1.70506409253197	1.00214277717173	3.21929576310952	2.42754200682264	A4	11	35616816	54.55	1	miRNA	109	NA	110	NA	NA	1	Mir218-2	List
Mir212__ENSMUSG00000065590	ENSMUSG00000065590	blue	2	2.51088895072593	1.35391668143084	1.49328407235009	0.566455477081387	1.19456090087273	1.85724661935019	2.14030848468602	2.19926668377536	1.49651107979176	2.82006110642249	2.02091552582876	2.54918406003097	B5	11	75173388	69.23	1	miRNA	90	NA	91	NA	NA	1	Mir212	List
Mir338__ENSMUSG00000065600	ENSMUSG00000065600	blue	2	1.57707567543041	0.973258397096322	0.507319554990129	2.04464763333675	1.76272973295216	1.3916896462694	0.840985679074417	1.07857666325859	0	0	0.491296723812621	0.495359002121309	E2	11	120014765	56.12	1	miRNA	97	NA	98	NA	NA	1	Mir338	List
Mir146__ENSMUSG00000065601	ENSMUSG00000065601	blue	2	0	0	0	0	0	0	1.13290387723314	0	0	1.09190897100457	0	0.693907132212814	B1.1	11	43374397	40	1	miRNA	64	NA	65	NA	NA	1	Mir146	List
Gm24762__ENSMUSG00000065623	ENSMUSG00000065623	blue	2	1.3192495941896	0	1.13177696521479	0.506673696383915	0.808814826964342	1.10274574177629	1.6945991952847	1.63021943290923	0	1.04323007733269	0.467072393726411	0.47096535619565	D2.3	4	132547104	39.42	1	snRNA	103	NA	104	NA	NA	1	Gm24762	List
Snord42b__ENSMUSG00000065676	ENSMUSG00000065676	blue	2	2.60198892992378	1.90158885117209	1.48313710957547	1.53735331050383	0.647593248605229	1.95714804284099	2.12813283021394	2.05609330991043	1.48635158420961	1.37792445396903	1.44819685092566	0	B5	11	78183056	43.48	1	snoRNA	68	NA	69	NA	NA	1	Snord42b	List
Gm22865__ENSMUSG00000065883	ENSMUSG00000065883	blue	2	1.82518088169015	0.732647166916156	0.470887090454041	0.862309908425852	1.49913671565337	1.0809672202098	1.29244940764195	1.51959649750099	0.660794212127444	1.61456234768289	1.60582881305498	1.52409664770399	E5	2	121004089	50.93	1	snoRNA	213	NA	214	NA	NA	1	Gm22865	List
Gm26109__ENSMUSG00000065904	ENSMUSG00000065904	blue	2	0.637304635144861	0.743548411819469	2.18263430986119	2.24819170047444	2.12126550777717	1.09538476935921	1.91435688981245	1.35430095234769	1.75192379167724	1.03613990324105	1.71015670173546	1.44393561367675	B1	18	34942644	34.29	1	snoRNA	69	NA	70	NA	NA	1	Gm26109	List
Wdr6__ENSMUSG00000066357	ENSMUSG00000066357	blue	2	5.47004650492649	4.84860723781322	5.10064530700937	4.2939733882559	4.67026973322662	5.24078709440001	5.56880481345982	5.52209171248294	5.42755835254826	5.23533108602799	4.39553022554995	5.05441939066968	F2	9	108572311	56.29	1	protein_coding	6428	3378	4163	145	638	6	Wdr6	List
Zbtb16__ENSMUSG00000066687	ENSMUSG00000066687	blue	2	4.20793173908696	4.46424405948826	3.92553720658922	3.98196466964537	4.20342253584412	3.40638581579025	3.40314016773209	3.41769491227856	3.6557596288746	2.84248476600415	3.52468373458474	2.92838546777873	A5.3	9	48654297	48.36	2	protein_coding	181925	2022	3809.5	122.5	1534	7	Zbtb16	List
Gm10180__ENSMUSG00000066809	ENSMUSG00000066809	blue	2	3.95001798316198	3.77691995304972	3.77684486496768	5.50211340482879	5.04769523144523	4.88573277344862	3.31433079467848	3.22995749479268	4.03629762117947	3.96495028964196	3.66947070701282	4.24906917720535	A4	9	25101404	51.28	1	processed_pseudogene	77	NA	78	NA	NA	1	Gm10180	List
Nms__ENSMUSG00000067604	ENSMUSG00000067604	blue	2	1.00709171621915	0.510331626594516	0.694968616266287	0.232495887231238	0.554477801877267	1.32786064903264	1.25967150284784	1.37665057920904	1.43156713556094	1.3672446246631	0.26134813291121	0.715210889490727	B	1	38939149	43.93	2	protein_coding	11127	462	1001	109	200	9	Nms	List
Gbx1__ENSMUSG00000067724	ENSMUSG00000067724	blue	2	1.59163092787771	0.574325019109778	0.863950564255319	0.154888587144373	0.45547545604084	1.59215121450437	1.80706055132438	1.78928106295227	1.57513882455679	1.71629381852835	0.323904910277497	1.01199123466611	A3	5	24502757	49.91	1	protein_coding	24445	1257	3475	385	1831	2	Gbx1	List
Mir496a__ENSMUSG00000070136	ENSMUSG00000070136	blue	2	1.56977245761841	0	2.04842703467631	1.41239014562855	1.31296213140943	2.33021769418713	1.97993005947449	2.07675057436735	1.63147373498947	0.551407506146195	1.004728721489	2.01763708190776	F1	12	109739119	41.77	1	miRNA	78	NA	79	NA	NA	1	Mir496a	List
Setdb2__ENSMUSG00000071350	ENSMUSG00000071350	blue	2	2.23814479232568	2.37814673313193	1.32784570362513	1.49394517671945	2.19954560822657	1.45935315697664	1.20348438108649	1.32646819606151	1.42739191773221	1.20129598759245	1.35731565970765	1.26825170591582	C3	14	59402009	38.77	5	protein_coding	38875	2094	2995	304.5	289	5	Setdb2	List
H2-Q6__ENSMUSG00000073409	ENSMUSG00000073409	blue	2	0.495939299172891	1.40739274899964	1.68634311950294	2.12369696942659	1.39571131411215	0.562701694952539	1.23725719015048	1.17270846071343	0.859900169216275	1.34171495100556	1.89057584808764	0.944308282146	B1	17	35424850	53.03	2	protein_coding	5205	981	2085	26	537.5	5.5	H2-Q6	List
Cyp4f15__ENSMUSG00000073424	ENSMUSG00000073424	blue	2	1.98714409057239	1.17741144332608	1.42386967833128	0.91234820395539	0.918991845348821	2.17128553287014	2.03888149023157	2.05369039936964	1.99870550987803	1.89666965804994	0.849166261035498	1.18060257522815	B1	17	32685627	44.98	4	protein_coding	17725	1594.5	2095	144	391	8	Cyp4f15	List
Thbd__ENSMUSG00000074743	ENSMUSG00000074743	blue	2	1.63182639882152	1.55568608091656	2.0298952060519	2.25490679188631	1.32280745589179	1.48298893510719	1.75910152564523	1.92605197573854	1.59735017919176	2.87027004510216	2.31093717593884	2.22233049448679	G3	2	148404466	51.36	1	protein_coding	3722	1734	3723	241	1746	1	Thbd	List
Ifit3__ENSMUSG00000074896	ENSMUSG00000074896	blue	2	2.50561157813044	4.02525844741385	2.70360387469914	3.07001959248937	4.15213259358763	3.01623535908173	3.01576633605047	2.60385296047004	2.67065495963527	3.08791382460691	2.8701420945133	2.97804812506476	C1	19	34583531	43.18	1	protein_coding	5200	1212	1745	68	463	2	Ifit3	List
Gm22003__ENSMUSG00000075833	ENSMUSG00000075833	blue	2	0	1.21621927515152	0.470887090454041	0.862309908425852	0.449267687283234	0	0	0	1.11230340611942	0	0	0.459655241070525	A1.1	12	4758547	44.86	1	snRNA	106	NA	107	NA	NA	1	Gm22003	List
Mir615__ENSMUSG00000076010	ENSMUSG00000076010	blue	2	1.18129825154853	0	0.53494797278958	0	0.510875334728404	1.44877505861981	0.881960846039356	0.480082407377896	1.70143558590199	0.847572863421153	1.19943739355519	0.522446712752075	F3	15	103014910	69.57	1	miRNA	91	NA	92	NA	NA	1	Mir615	List
Mir541__ENSMUSG00000076052	ENSMUSG00000076052	blue	2	2.52404630213295	1.63123814335095	2.22370731539074	1.29787906683831	2.01453353622272	2.43842655792633	3.19932454486893	2.08024065876055	2.89654764597011	1.39751498214234	2.31496802024549	2.85702837500226	F1	12	109742409	43.33	1	miRNA	89	NA	90	NA	NA	1	Mir541	List
Mir374b__ENSMUSG00000076269	ENSMUSG00000076269	blue	2	1.39891331055296	0.995440215972233	0	0	0.497225171208534	1.62943690093953	0.860971651391267	1.10236633551125	1.20706347959092	0.827188620990621	0	0	D	X	103573060	43.16	1	miRNA	94	NA	95	NA	NA	1	Mir374b	List
Mir697__ENSMUSG00000076271	ENSMUSG00000076271	blue	2	1.27903630759032	2.15841332897978	0.813737365861844	0.486940096348407	1.05375796596515	1.06694116627982	1.47433254502375	1.22217489372258	1.0980058326643	2.51689263442049	1.29810646538962	1.68256026629184	D2.2	4	124731694	54.13	1	miRNA	108	NA	109	NA	NA	1	Mir697	List
Mir665__ENSMUSG00000076313	ENSMUSG00000076313	blue	2	1.40840968883441	1.32561086120476	0.525406476655725	1.73451128378978	1.41332056450243	0.509178543409985	1.16183426911024	1.11054266497642	2.17852935505069	0	0.884358705642091	0	F1	12	109586314	53.19	1	miRNA	93	NA	94	NA	NA	1	Mir665	List
Mir343__ENSMUSG00000076315	ENSMUSG00000076315	blue	2	2.21062174207912	0	2.27931319078316	1.11565741187205	2.21679598098267	2.06445580168604	2.36056742994398	1.96565492585594	2.10946201390892	2.43644970982429	2.52885222300156	1.05005457624171	A3	7	19386643	62.67	1	miRNA	74	NA	75	NA	NA	1	Mir343	List
Trbj2-7__ENSMUSG00000076497	ENSMUSG00000076497	blue	2	0	0	0	0	0	0.884776988476647	0	1.73054737919969	0	0	0	0	B1	6	41543810	55.32	1	TR_J_gene	46	47	47	NA	NA	1	Trbj2-7	List
Gm23251__ENSMUSG00000076961	ENSMUSG00000076961	blue	2	1.64186799159455	0.893894733732069	0.459888164094031	0.844497392256065	0	0.445385017452125	0	0	0	0	0	1.06690904905614	D1	7	75757259	60	1	miRNA	109	NA	110	NA	NA	1	Gm23251	List
Snora17__ENSMUSG00000077192	ENSMUSG00000077192	blue	2	2.27173494803237	2.07662633861328	1.35857253625498	0.996062449310154	1.61967950962836	2.29812234512598	2.35395125194954	2.00969791987896	1.93566443228643	2.58853203018662	1.76962719638888	1.33385318702132	A3	2	26639190	53.03	1	snoRNA	131	NA	132	NA	NA	1	Snora17	List
n-R5s171__ENSMUSG00000077316	ENSMUSG00000077316	blue	2	0	0	0	0	0	0.588422290437486	0.986651110057184	0	1.36385510513543	0.551407506146195	0	0	C1	5	53143160	48.1	1	rRNA	78	NA	79	NA	NA	1	n-R5s171	List
Gm24336__ENSMUSG00000077391	ENSMUSG00000077391	blue	2	0.847108946294269	0	1.27161132238538	1.3211403039589	1.65169908554556	0.347661937600905	0.339780938814365	0	0	0.324105645025454	0.861537152168895	0.350480248076064	C3	19	44113979	45.89	1	snoRNA	145	NA	146	NA	NA	1	Gm24336	List
Gm23747__ENSMUSG00000077416	ENSMUSG00000077416	blue	2	0.374944389168348	1.05722219361727	0.395338063606061	1.41696654707267	0.675207518419598	1.14717286779031	0	0.636507249584436	1.17975498078106	0.356966678116714	0.933965183716185	1.15438050011259	D3	15	75759859	45.8	1	snoRNA	130	NA	131	NA	NA	1	Gm23747	List
Gm23130__ENSMUSG00000077440	ENSMUSG00000077440	blue	2	3.23363715372039	3.21597828405384	2.83569628260902	3.3030939999719	3.8285098694682	2.89753938200999	2.37618236833929	1.30601973165451	1.08408804932561	2.5776547312555	1.88222962777959	2.41692171330014	A4	10	23786470	47.3	1	snoRNA	73	NA	74	NA	NA	1	Gm23130	List
Gm22771__ENSMUSG00000077637	ENSMUSG00000077637	blue	2	2.80352696821732	1.02670616888165	1.70889959781797	2.12636674980832	2.40485918111479	2.91798315594	2.8001203066965	2.31950826931405	2.88275720163633	2.21323959153439	1.85658596865795	2.31343806082557	B5	11	74906109	39.56	1	snoRNA	90	NA	91	NA	NA	1	Gm22771	List
Snord89__ENSMUSG00000077704	ENSMUSG00000077704	blue	2	1.27130469321211	1.44168081253222	1.8591928843089	0.48317811409932	1.04694433887036	1.66451232428997	1.63916659115374	1.72748972674686	0.461255111942317	1.41771547401423	1.66388767827693	1.29861153923151	B	1	39548745	50	1	snoRNA	109	NA	110	NA	NA	1	Snord89	List
Gm23912__ENSMUSG00000077879	ENSMUSG00000077879	blue	2	0.532955282850822	0.625299696521985	0.560409925739942	0	0	0	1.69077425143688	0	0.965450671731016	0.508640413465641	0	0	F1	12	109618114	55.17	1	miRNA	86	NA	87	NA	NA	1	Gm23912	List
Prkcg__ENSMUSG00000078816	ENSMUSG00000078816	blue	2	2.47610172416245	1.33851608198358	1.77564311809354	1.41130917766396	1.38548878028661	2.5283953165928	2.67308146578453	2.63907754645448	2.51777184709847	2.35426480597227	1.18705747938271	1.8214028409078	A1	7	3289179	48.33	5	protein_coding	41920	95	778	205.5	126.5	7	Prkcg	List
Ifi27l2a__ENSMUSG00000079017	ENSMUSG00000079017	blue	2	1.17606285346169	2.60815057158529	1.3313248726425	2.8174020406139	3.75445710127409	1.39650265510166	2.12090521067092	1.44676777020587	1.73428988072889	2.56671856009201	3.6247188851143	1.35660689454126	E	12	103442167	52.18	1	protein_coding	1513	273	463	46	142	4	Ifi27l2a	List
Gm26249__ENSMUSG00000080358	ENSMUSG00000080358	blue	2	1.86231005325509	1.13750713900802	0.765504124411431	0.800494025424233	0	1.88645480924722	1.21058760724773	1.15789320026004	1.26591067455339	1.16776432252251	0	1.23936296489134	A5.2	9	44897865	39.83	1	snRNA	117	NA	118	NA	NA	1	Gm26249	List
Gm25777__ENSMUSG00000080364	ENSMUSG00000080364	blue	2	2.84224243971996	1.52257028510206	1.98179711247921	1.62471697380522	2.03652097688593	2.80720099374279	2.48948190496041	1.72520439286413	2.20723401851154	2.34658399065905	2.35110715523653	1.69172786655343	A3	16	18240717	56.35	1	snoRNA	125	NA	126	NA	NA	1	Gm25777	List
Snord110__ENSMUSG00000080610	ENSMUSG00000080610	blue	2	0	1.62403654361182	1.14707432996082	0.716799196100418	1.10418137251291	0.664543355828902	0.65093217584054	0	0	0.623697049180622	0	0	F1	2	130275506	42.65	1	snoRNA	67	NA	68	NA	NA	1	Snord110	List
Gm25107__ENSMUSG00000084421	ENSMUSG00000084421	blue	2	0.929164457134762	0.449844634269901	1.37889592710836	0.747131210987772	1.33067250380478	2.3246069470264	1.76743877862859	0.883416168186677	1.83592515607319	1.0978337560055	0.944585883352378	1.51971290588801	F2	X	147484293	42.64	1	snoRNA	128	NA	129	NA	NA	1	Gm25107	List
Mir1898__ENSMUSG00000084592	ENSMUSG00000084592	blue	2	1.74076980869177	2.47233660367563	2.90078785130985	2.38345427453288	2.733760956043	2.94685100599884	2.61788884846036	3.07720942836158	2.69871179490928	1.68499894246758	2.27268845857543	2.28382344854953	A1	15	12171492	32.53	1	miRNA	82	NA	83	NA	NA	1	Mir1898	List
Gm25291__ENSMUSG00000084744	ENSMUSG00000084744	blue	2	1.05657260892695	0.987930453888269	1.10243177406946	0.382822079503613	0.859507986854286	0.634651618123743	0.343979451781692	1.17711489857549	1.28625059425855	0	1.0734272958882	0	B1.3	11	51737779	50.69	1	snoRNA	143	NA	144	NA	NA	1	Gm25291	List
1700125G02Rik__ENSMUSG00000085263	ENSMUSG00000085263	blue	2	1.73217292413095	1.78889556927051	1.92030100307659	1.98224332201834	1.56480382104865	2.22635231477902	2.04881204089338	2.37831105084133	2.22435646460865	0.711696054094152	1.50517106123256	1.73147977313944	D2.2	4	124890888	52.27	1	antisense	3894	NA	519	NA	NA	3	1700125G02Rik	List
Gm14004__ENSMUSG00000087056	ENSMUSG00000087056	blue	2	1.47468435077981	0.565599325273276	1.13089045996531	0.737710721628563	0.995569733598103	1.93814215441992	1.88532193000348	1.79186695220542	1.92963164798459	1.7786013305163	0.854925227839764	0.914268061682135	F1	2	125124356	41.76	1	processed_transcript	9971	NA	590	NA	NA	4	Gm14004	List
Gm25966__ENSMUSG00000087794	ENSMUSG00000087794	blue	2	2.21888385178455	0.853469806945122	1.27016592301185	0.458401288260842	0.41588929048038	0	2.10898628579686	0.949630645607916	1.27309590913618	1.81335044677395	0.748158263574173	1.24645344097379	C1.3	2	61798180	48.72	1	rRNA	116	NA	117	NA	NA	1	Gm25966	List
Gm23600__ENSMUSG00000087885	ENSMUSG00000087885	blue	2	4.98483851909699	4.47724582599652	4.88270895505641	4.14087543496468	3.88409335542426	4.61674028336168	4.4063555403366	4.70423574780545	4.73779102101843	3.36784747476175	4.4409301522588	4.29720962552253	F1	12	109643748	49.3	1	snoRNA	70	NA	71	NA	NA	1	Gm23600	List
Gm23676__ENSMUSG00000087939	ENSMUSG00000087939	blue	2	1.07781787698404	0.53558108669424	1.12428788060183	0.502598768350366	0	1.71079043651223	1.68507268606971	0.428614578391218	0.839442030581523	1.26362205091628	0.81337791028783	0.819439398879938	A1.1	12	4749752	36.19	1	snRNA	104	NA	105	NA	NA	1	Gm23676	List
Gm24991__ENSMUSG00000088030	ENSMUSG00000088030	blue	2	1.28686873700982	1.20859038217727	1.10243177406946	1.14767119604057	0.785699833554389	0.796390421298772	0	0	0.821654183507525	0.422787827706689	0.452218240562178	1.31438086772983	A3.1	13	23682545	47.22	1	rRNA	107	NA	108	NA	NA	1	Gm24991	List
Mir1968__ENSMUSG00000088054	ENSMUSG00000088054	blue	2	1.09997699387906	1.91704342434179	2.39266127550398	1.19349623455242	0.655245840219712	1.97281483866765	2.14440357422026	2.88948775641442	2.01690771457976	1.66141875883703	1.46157546934864	1.74916338108538	A1.1	8	13189031	54.41	1	miRNA	67	NA	68	NA	NA	1	Mir1968	List
Snora47__ENSMUSG00000088108	ENSMUSG00000088108	blue	2	2.1312010316661	0.424417520964681	1.48313710957547	1.18168149259976	0.647593248605229	1.10646526017507	1.26591527117664	1.75229474491916	1.3227912197994	0.616339511207596	0.898660330792393	1.11350350850906	D1	13	95330600	55.8	1	snoRNA	137	NA	138	NA	NA	1	Snora47	List
Gm25220__ENSMUSG00000088171	ENSMUSG00000088171	blue	2	0.862760337200402	1.31645462210055	0.520763610006828	0	0	1.81258307712909	0.493781118268819	1.33880713989026	0.522280915588637	1.34961955170189	0.877382430054862	0.508538679568262	A3	2	25339651	44.21	1	snRNA	94	NA	95	NA	NA	1	Gm25220	List
Gm23754__ENSMUSG00000088201	ENSMUSG00000088201	blue	2	0.693439105285109	0.806703328873407	0	0.760949488084972	1.16415556802477	0	0	0	0.729268492044977	0	0	1.54191142200738	B3.1	15	36205260	47.62	1	snRNA	62	NA	63	NA	NA	1	Gm23754	List
Gm24776__ENSMUSG00000088268	ENSMUSG00000088268	blue	2	2.05817967831548	0.631187866365046	1.76597555728133	1.33714978513794	1.49479381318583	0.945024379919612	0.927277402105537	0	0	0	1.5105937081615	1.26333787006442	C3.2	5	72971179	34.88	1	snRNA	85	NA	86	NA	NA	1	Gm24776	List
Gm24689__ENSMUSG00000088385	ENSMUSG00000088385	blue	2	0.805442214845959	0.539876680351688	0	0	0	1.10274574177629	1.08299868810689	0.764289755011883	0	1.04323007733269	0	0.47096535619565	C1	14	50918425	46.15	1	snRNA	103	NA	104	NA	NA	1	Gm24689	List
Mir1970__ENSMUSG00000088464	ENSMUSG00000088464	blue	2	1.08509971617245	0.931831651156141	0.843332538455973	0.880913771530865	1.32397154893443	1.33923653799941	0.803742149464835	1.63021943290923	1.37512057652402	0	0.467072393726411	0.47096535619565	F1	X	135786114	50.96	1	miRNA	103	NA	104	NA	NA	1	Mir1970	List
Gm24400__ENSMUSG00000088490	ENSMUSG00000088490	blue	2	0.788032804146093	0.912455993509274	0.470887090454041	0	0.449267687283234	0.802098819609837	1.29244940764195	0.747558014732165	0.472281677504177	1.44280504195409	0	0.459655241070525	C3	19	43857245	42.06	1	snRNA	106	NA	107	NA	NA	1	Gm24400	List
Gm26490__ENSMUSG00000088504	ENSMUSG00000088504	blue	2	1.4148182431062	2.51602061662348	1.46983845613801	1.93098420252526	2.295491826917	2.3957832145221	1.91435688981245	1.84581252022115	1.4730363705986	1.21002513163667	1.94108921941738	2.48241483030533	C4	4	89182981	52.86	1	snoRNA	139	NA	140	NA	NA	1	Gm26490	List
Gm24439__ENSMUSG00000088519	ENSMUSG00000088519	blue	2	0.735180479788103	1.59316408534996	0.770572415850896	1.3196603965525	0.41588929048038	0	0.733593954746931	0	1.47040433409313	0	0	0	A1	11	3474285	44.44	1	snoRNA	116	NA	117	NA	NA	1	Gm24439	List
Gm25982__ENSMUSG00000088545	ENSMUSG00000088545	blue	2	2.27782078773912	1.52070662013453	2.22651109336451	0.900364571716168	1.55348538419977	2.41493857389506	2.91189254190888	1.81454526297241	1.609541835509	1.67115433663569	1.74929499128233	2.19456849709771	E2	4	156023058	33.66	1	snRNA	100	NA	101	NA	NA	1	Gm25982	List
Gm23964__ENSMUSG00000088591	ENSMUSG00000088591	blue	2	1.06355648531684	0.527193997510899	0.825315768759085	1.39829203470112	1.83083504734171	1.0809672202098	0	0.747558014732165	1.11230340611942	0	1.31401856418572	0.459655241070525	E5	17	94764825	45.79	1	rRNA	106	NA	107	NA	NA	1	Gm23964	List
Gm25555__ENSMUSG00000088703	ENSMUSG00000088703	blue	2	0.765984736776541	1.18629867841027	1.51614854674557	0.479474344685833	0.769232419126219	1.05329023762901	2.47012351416489	1.39846246547548	1.31810273326439	1.21738537042406	1.48076263780959	0.785244113786317	B1	17	32804867	45.05	1	rRNA	110	NA	111	NA	NA	1	Gm25555	List
Gm22728__ENSMUSG00000088712	ENSMUSG00000088712	blue	2	0	0.792260921168213	0	0	0	0	0.679083735129795	0	1.38197640464959	0	0	0	E2	5	92056064	54.26	1	scaRNA	128	NA	129	NA	NA	1	Gm22728	List
Gm23222__ENSMUSG00000088742	ENSMUSG00000088742	blue	2	0	0.696933471832876	0.626105505910172	0	0	0	0.594704482125637	1.28322965778194	0	0.976569449454689	0.60705756622555	0	E4	5	100500143	64.47	1	miRNA	75	NA	76	NA	NA	1	Gm23222	List
Gm23543__ENSMUSG00000088832	ENSMUSG00000088832	blue	2	0.450788542843528	0.918821365793809	0.831232840754165	0.868420629118367	1.68381419946395	0.459773281809253	0	0.425112134241921	0	0.760332101464581	1.52378356509519	1.09508635248989	C1	6	65864171	47.17	1	snRNA	105	NA	106	NA	NA	1	Gm23543	List
Gm23858__ENSMUSG00000089009	ENSMUSG00000089009	blue	2	0.450788542843528	0	0.47467231489678	0	0.452905024817467	0	0.792068046465082	1.24531763324684	1.56304973135492	0.429685856698451	1.08764273851825	0.463363912987918	E5	2	121135191	39.62	1	snRNA	105	NA	106	NA	NA	1	Gm23858	List
Gm25014__ENSMUSG00000089026	ENSMUSG00000089026	blue	2	2.00711001631939	0.938480822035961	1.13937166285264	0.510815935451586	1.09667057517125	0.825797813608051	1.70424636521764	1.46638629371646	0.48783890422856	2.07498754442171	1.72947855322333	1.73928956838039	A1.1	8	13283115	45.63	1	snRNA	102	NA	103	NA	NA	1	Gm25014	List
Mir1950__ENSMUSG00000089151	ENSMUSG00000089151	blue	2	0	0	0	0	0	0	1.36280887622437	0	1.42226122232127	0	0	0	C1	19	34965396	32.43	1	miRNA	73	NA	74	NA	NA	1	Mir1950	List
Mir1931__ENSMUSG00000089214	ENSMUSG00000089214	blue	2	0	1.13087911237815	0	0.795322009702257	0	0.738679143882992	0	0	0	0	0.738313529230713	0	C2	10	93162785	46.22	1	miRNA	118	NA	119	NA	NA	1	Mir1931	List
NA__ENSMUSG00000090666	ENSMUSG00000090666	blue	2	3.80320751341457	3.26030537479043	3.61624661555427	3.1629174638251	3.30517900827894	4.11065438328586	3.45770347344901	3.77170343257742	3.38107231390357	2.11877248103074	3.04071275957663	2.94322767291071	NA	NA	NA	NA	NA	NA	NA	NA	NA	NA	NA	NA	NA	NA
Gm17545__ENSMUSG00000091159	ENSMUSG00000091159	blue	2	1.05657260892695	1.20859038217727	1.71998340370745	2.9421538189619	2.41780398282084	1.68268617820037	2.08101017708446	1.816592511677	1.44716685161715	0	1.68205792767159	0.639332592633125	A3	9	22454290	45.13	1	protein_coding	7772	72	72	NA	NA	2	Gm17545	List
Skor2__ENSMUSG00000091519	ENSMUSG00000091519	blue	2	1.42406957543213	0.623845046191428	0.84962147602807	0.385709506510696	0.653064567664893	1.40414314039527	1.51176921989041	1.57410663588603	1.44803917604883	1.31437745032831	0.578860735431851	0.912226762524741	E3	18	76856405	43.65	1	protein_coding	43937	3027	3141	41	14	9	Skor2	List
Gm22926__ENSMUSG00000092698	ENSMUSG00000092698	blue	2	1.71678264241861	0	0	0	0	0.664543355828902	0.65093217584054	0	1.14981965980131	0	0	1.12486927047459	A1	5	3695964	76.47	1	miRNA	67	NA	68	NA	NA	1	Gm22926	List
Mir5100__ENSMUSG00000092734	ENSMUSG00000092734	blue	2	1.14729516303581	0	0	1.9011118368078	0	0	1.77537730851838	0	1.19851955742065	1.10382631382207	1.16509518064651	1.8111577602992	B2	11	60728663	59.38	1	miRNA	63	NA	64	NA	NA	1	Mir5100	List
Gm22175__ENSMUSG00000092748	ENSMUSG00000092748	blue	2	0	0	1.04188761491783	0	1.32397154893443	0	0.582153348688217	0.55157907894165	0	0	0.594295745256137	1.34718169578651	F1	12	113425150	66.67	1	miRNA	77	NA	78	NA	NA	1	Gm22175	List
Gm23363__ENSMUSG00000092765	ENSMUSG00000092765	blue	2	0.577387471192257	0	0	0	0	0	0.986651110057184	1.25058739357564	0	0	0.588116702754082	0.592827835135949	B	2	32318265	69.62	1	miRNA	78	NA	79	NA	NA	1	Gm23363	List
Mir3058__ENSMUSG00000092867	ENSMUSG00000092867	blue	2	1.43775297873938	0.602821429371233	0.931793112908901	0	0.894656940644125	1.85724661935019	0.512045181982463	1.92377077944123	0.934175009130296	0	0.52297580473974	0.912549754865074	C2	10	95559231	53.85	1	miRNA	90	NA	91	NA	NA	1	Mir3058	List
Snord53__ENSMUSG00000092887	ENSMUSG00000092887	blue	2	1.58198608131254	1.14421737498493	2.23456851866536	0.642495998209461	2.587799849937	1.01443808415589	1.57933871564261	2.50000928209339	1.87046066010187	1.27169382152557	1.33868470340735	2.20257703959859	E1.3	17	71640879	46.15	1	snoRNA	77	NA	78	NA	NA	1	Snord53	List
Gm23811__ENSMUSG00000092896	ENSMUSG00000092896	blue	2	0.945383560174439	1.6993869986556	0.57690066981697	0.604976665727481	1.26071676540945	0.559369687755486	0	1.19992462285671	0	0	0.55907644421941	0.967832726794547	A1	9	4455940	41.67	1	miRNA	83	NA	84	NA	NA	1	Gm23811	List
Gm25301__ENSMUSG00000093026	ENSMUSG00000093026	blue	2	0	0.876096138256587	0.791552193141172	0.827425508595826	1.62090936580559	0	0	0.402120843850401	0.450735767114458	0	1.26748251414717	0.438601932117821	E1	18	61397813	60.18	1	miRNA	112	NA	113	NA	NA	1	Gm25301	List
Gm25949__ENSMUSG00000093074	ENSMUSG00000093074	blue	2	0	0	0	0	0.753456391446594	0	1.23905290408816	0.967823818629302	0	0	0	0	E3.1	9	86699043	49.12	1	snRNA	113	NA	114	NA	NA	1	Gm25949	List
Gm25948__ENSMUSG00000093075	ENSMUSG00000093075	blue	2	0.429897429776276	1.17905971422585	0.452838929690797	0.475827435857759	0	1.47305677773735	1.44938225062648	1.19992462285671	1.98553408150288	1.21002513163667	0.773986729891721	1.48146056136091	E2	11	120068127	58.93	1	miRNA	111	NA	112	NA	NA	1	Gm25948	List
Mir3060__ENSMUSG00000093080	ENSMUSG00000093080	blue	2	4.15893226168225	3.81553220576843	2.69448171620445	2.87317703430013	3.01164647720638	3.40417172507719	4.07747132410514	3.90730759058305	3.08566094994056	3.23550131155578	3.52839958168332	3.54121587424303	A1	11	4139364	55.42	1	miRNA	82	NA	83	NA	NA	1	Mir3060	List
Gm25998__ENSMUSG00000093138	ENSMUSG00000093138	blue	2	0	0	0	0	0	0	0	0	0	1.62369904119417	0	0	B	2	33362994	67.92	1	miRNA	52	NA	53	NA	NA	1	Gm25998	List
Gm25036__ENSMUSG00000093158	ENSMUSG00000093158	blue	2	1.35342341862926	1.53007507579873	1.40703444961665	1.85822332047899	2.295491826917	1.7600383410379	1.73393749024442	0.787829394279688	0	1.30511058012888	1.75939524888761	1.76929290377227	C	18	47154373	92	1	miRNA	49	NA	50	NA	NA	1	Gm25036	List
Gm23873__ENSMUSG00000093170	ENSMUSG00000093170	blue	2	0	1.59591723601669	1.12428788060183	1.52378020099232	1.08196542908381	1.43565574206393	0.635885764093699	1.02702757582992	2.18653568741152	0.609156078792525	0.648917188485288	0	C	7	61750468	50	1	miRNA	69	NA	70	NA	NA	1	Gm23873	List
Mir5119__ENSMUSG00000093176	ENSMUSG00000093176	blue	2	1.24134637465924	1.8008365244934	2.4187686176449	2.83628273922041	2.84246438058652	1.26059666163901	1.60438112055412	2.27009601479819	2.42283616523419	1.84026120737151	2.16596447972674	1.26825170591582	D	11	98262606	56.14	1	miRNA	56	NA	57	NA	NA	1	Mir5119	List
Mir344-2__ENSMUSG00000093187	ENSMUSG00000093187	blue	2	2.96419544299554	1.98185760373405	2.73951487876706	1.40108735077241	2.14422965335794	3.24095702114693	0.97769031232194	2.68897749427258	2.95125396325926	1.50527274115989	2.16315871630152	1.58851212832163	C	7	61940027	48.75	1	miRNA	79	NA	80	NA	NA	1	Mir344-2	List
Gm26180__ENSMUSG00000093967	ENSMUSG00000093967	blue	2	1.06355648531684	0	0.470887090454041	0.494644328173058	0.791350716863228	0	1.96305655426436	1.43155415636066	0.827496809232386	0.426208730343667	0.801709686020711	1.08789690019699	C2	10	89821340	42.99	1	snRNA	106	NA	107	NA	NA	1	Gm26180	List
Gm26498__ENSMUSG00000093994	ENSMUSG00000093994	blue	2	1.79107373138909	1.48151248749657	1.36079889410425	0.635917741998749	0.992532238632718	1.59187380340626	1.97993005947449	2.07675057436735	1.63147373498947	0.949370231152802	1.59126402467146	1.01178197894517	B5	7	59386081	43.04	1	snoRNA	78	NA	79	NA	NA	1	Gm26498	List
Gm24657__ENSMUSG00000094038	ENSMUSG00000094038	blue	2	0.577387471192257	0.675789831476606	1.03246462735044	0	0	0	0.986651110057184	1.50547282540315	0.608405544723315	0.949370231152802	0.588116702754082	0	B5	7	59366366	41.77	1	snoRNA	78	NA	79	NA	NA	1	Gm24657	List
Gm22192__ENSMUSG00000094382	ENSMUSG00000094382	blue	2	0.937201391760509	0	0.571295574579023	0.599151403750457	0	0.553904239377591	1.90183253974384	1.64924341511104	0	0.518691134978966	0	0	B	2	32221970	48.24	1	snoRNA	84	NA	85	NA	NA	1	Gm22192	List
Gm24307__ENSMUSG00000094467	ENSMUSG00000094467	blue	2	1.34470326960905	1.26422812610514	0.494558785207127	1.84784172994621	0.827088654830335	0.838195276253048	0.468724261036363	0	0.864429570397112	0	0.478875599038252	0.482851417249064	G3	6	149576461	49.5	1	miRNA	100	NA	101	NA	NA	1	Gm24307	List
Gm26230__ENSMUSG00000094508	ENSMUSG00000094508	blue	2	0	0	0.606686553076411	0	0.992532238632718	0.588422290437486	1.30589454074031	0.940797099248142	1.63147373498947	0	0.588116702754082	0	B5	7	59368236	43.04	1	snoRNA	78	NA	79	NA	NA	1	Gm26230	List
Gm22392__ENSMUSG00000094551	ENSMUSG00000094551	blue	2	2.60573815644466	2.03134743091528	2.16145326421825	2.09483965603006	2.32734743581394	2.44938056619371	2.68602619103722	2.75938226012329	3.19114221059486	2.84530150934458	2.34693169651327	1.32242001849439	B3.2	15	44432595	44.86	1	snRNA	106	NA	107	NA	NA	1	Gm22392	List
Gm26365__ENSMUSG00000094581	ENSMUSG00000094581	blue	2	0.499385163198428	0	0	0	0	0	0.867852806984919	0.826066961785017	1.68002007815494	0.476361462214986	0	0	B5	7	59693220	43.62	1	snoRNA	93	NA	94	NA	NA	1	Gm26365	List
D430019H16Rik__ENSMUSG00000094910	ENSMUSG00000094910	blue	2	2.93337158583151	2.19829615577505	2.4845462458067	2.00636284191549	2.02409777932218	2.89984027200709	3.15172280514296	3.00787154993726	3.04909686725075	2.89995396371092	1.92476929439661	2.46573615520928	E	12	105453856	49.27	1	protein_coding	39239	252	5786	267	5265	2	D430019H16Rik	List
Mir3070b__ENSMUSG00000094952	ENSMUSG00000094952	blue	2	2.53737639152991	2.65612910655317	1.5140384589375	0.987956844722292	0.525304622135443	2.328593452453	2.63870869674223	2.34520329086898	1.92364174107173	2.23844682031039	0.921031675036073	2.05578311521994	F1	12	109588592	55.06	1	miRNA	88	NA	89	NA	NA	1	Mir3070b	List
Gm3699__ENSMUSG00000094955	ENSMUSG00000094955	blue	2	1.99665109639155	2.00922351194081	1.3720492442786	2.59675579470789	1.32397154893443	1.60418134822418	0.995784218088091	0.949630645607916	1.37512057652402	1.74735067330435	1.82728131651294	1.8373690145013	B2	10	43456427	53.33	1	processed_pseudogene	74	NA	75	NA	NA	1	Gm3699	List
Gm25328__ENSMUSG00000095087	ENSMUSG00000095087	blue	2	2.60573815644466	2.17918877321321	2.49352871302816	2.09483965603006	1.83083504734171	3.07662050173897	2.20901322098327	2.13577870631425	1.55410207277085	1.44280504195409	1.9901062927768	1.70100730741763	A3	14	20701523	45.79	1	snRNA	106	NA	107	NA	NA	1	Gm25328	List
Snord88c__ENSMUSG00000096296	ENSMUSG00000096296	blue	2	2.41140916894318	1.03484514251467	2.35889895415195	2.13867266047265	0	2.0336350116465	1.84190348195865	2.21175195460004	2.48660835614589	1.94872404315712	1.68205792767159	2.1917817926346	B3	7	44249852	64.44	1	snoRNA	89	NA	90	NA	NA	1	Snord88c	List
Shisa8__ENSMUSG00000096883	ENSMUSG00000096883	blue	2	3.43376942475625	2.4106377021028	2.68893872358318	2.25825871594476	2.30564510622853	3.43185769424156	3.78534295924747	3.56715927304334	3.44941047402586	3.72366657935593	2.375043900844	3.02964227226904	E1	15	82206168	58.66	2	protein_coding	6647	1200	2588	248.5	984	4	Shisa8	List
Tunar__ENSMUSG00000097929	ENSMUSG00000097929	blue	2	3.40751056396355	2.04452779346278	2.71508955981687	1.4935588268379	1.74282909469367	3.52970895282319	3.64272846877764	3.4934107979004	3.35160305528951	3.2620203547431	1.79932458087557	2.72770292591868	E	12	105333870	49.65	3	protein_coding	50062	147	3047.5	222	1827	3	Tunar	List
Gm27028__ENSMUSG00000097970	ENSMUSG00000097970	blue	2	1.46150728820781	1.6993869986556	1.71240895529966	1.62471697380522	1.86605031387319	1.76258434716051	0.748648102292483	1.00101426195507	1.62164531319683	0.452783455636704	1.8037181160991	1.00447312556218	A5	1	23291537	44.36	1	lincRNA	398	NA	399	NA	NA	1	Gm27028	List
Mir7220__ENSMUSG00000098247	ENSMUSG00000098247	blue	2	1.55776378489828	0.837273418455643	0	0	0	1.21794456628022	1.19686728482124	1.14456301520959	0	0	0.733489754076032	1.58851212832163	E1	18	60953873	56.67	1	miRNA	59	NA	60	NA	NA	1	Mir7220	List
Mir6938__ENSMUSG00000098263	ENSMUSG00000098263	blue	2	0	0	0	0.760949488084972	1.51678678396896	0	0	0	0.729268492044977	0.663336184984124	0.705846120230606	0	D1	12	85245923	50.79	1	miRNA	62	NA	63	NA	NA	1	Mir6938	List
Mir6993__ENSMUSG00000098363	ENSMUSG00000098363	blue	2	1.76238305208163	0.787563841579237	0	0.742638407507803	0.679349403036892	1.15324702438703	1.48000426955213	0.640460711510744	2.27063363159756	1.70625113617693	0.688567570290208	0.693907132212814	A	19	10191375	55.38	1	miRNA	64	NA	65	NA	NA	1	Mir6993	List
Mir6387__ENSMUSG00000098480	ENSMUSG00000098480	blue	2	0	1.20859038217727	0	0	0	0	0.780736325370214	0.418277388000519	0.821654183507525	0	0	0	A1.1	12	15800994	55.56	1	miRNA	107	NA	108	NA	NA	1	Mir6387	List
Mir7078__ENSMUSG00000098483	ENSMUSG00000098483	blue	2	0	0	1.84040963169225	1.24336726050284	1.78377439364321	0.697447478295706	0	0	0	0	1.16509518064651	0	E1	8	117459265	50	1	miRNA	63	NA	64	NA	NA	1	Mir7078	List
Mir7651__ENSMUSG00000098516	ENSMUSG00000098516	blue	2	3.15338136167807	2.22882390480953	2.62345344100337	2.53263271712876	2.94840652188535	2.72130665341092	2.01045549841397	1.70939395457768	2.77139583498612	1.44565222309042	2.72053248811091	2.73243968688867	A1	11	6401630	42.19	1	miRNA	63	NA	64	NA	NA	1	Mir7651	List
Mir7041__ENSMUSG00000098531	ENSMUSG00000098531	blue	2	0	0	0	0	0	0	1.31686767627321	1.26127035082762	0	0	0.81934375479317	0	D2	6	94606364	51.92	1	miRNA	51	NA	52	NA	NA	1	Mir7041	List
Mir3569__ENSMUSG00000098553	ENSMUSG00000098553	blue	2	0.74013752494179	1.39374220337884	1.27742809934218	1.32709559416394	2.1276370409623	1.61250351023124	0.738542807238862	1.17155464732064	1.94786070424098	0.708463798985943	0.753181986382861	0.758903126509491	B1	7	30589380	63.79	1	miRNA	57	NA	58	NA	NA	1	Mir3569	List
Mir6937__ENSMUSG00000098579	ENSMUSG00000098579	blue	2	0.676398424846817	0.787563841579237	2.26666997492027	0	1.76793850926152	0	0	0.640460711510744	1.18594055715629	1.43153656175496	1.50337292135274	0	A2	12	28679325	55.38	1	miRNA	64	NA	65	NA	NA	1	Mir6937	List
Mir6999__ENSMUSG00000098651	ENSMUSG00000098651	blue	2	2.06586137032098	0.82682224299054	0	0.780208867439789	0	0.72439293222729	2.06283526008021	1.47840951745469	0.747916222437547	0.680666224706998	1.20388125630623	1.2118355273578	E1	2	91944870	57.38	1	miRNA	60	NA	61	NA	NA	1	Mir6999	List
NA__ENSMUSG00000098654	ENSMUSG00000098654	blue	2	0	0	0.745894973695026	1.656330911746	1.1901149665326	1.20439775283315	0.709831599636742	1.47840951745469	0	0	0.724032760406883	1.2118355273578	NA	NA	NA	NA	NA	NA	NA	NA	NA	NA	NA	NA	NA	NA
Mir7663__ENSMUSG00000098714	ENSMUSG00000098714	blue	2	0.711378392096341	0.82682224299054	1.23513182443884	0	0.71444742676187	0	0	0.673982623596381	0	0	0	0	A3	10	22729372	52.46	1	miRNA	60	NA	61	NA	NA	1	Mir7663	List
Mir6942__ENSMUSG00000098790	ENSMUSG00000098790	blue	2	1.18569881322603	0	1.89066346861052	0	1.54723455735711	1.20439775283315	1.82474860947901	1.75782762391981	0	0.680666224706998	1.20388125630623	1.2118355273578	A3.1	13	21396578	52.46	1	miRNA	60	NA	61	NA	NA	1	Mir6942	List
Gm27793__ENSMUSG00000099052	ENSMUSG00000099052	blue	2	1.34182324053317	0	0	0	0	0.60737107204619	1.33941657242622	0.563591645165467	0	0.569384490939203	0	0	D	3	59001620	43.42	1	misc_RNA	75	NA	76	NA	NA	1	Gm27793	List
Gm27861__ENSMUSG00000099068	ENSMUSG00000099068	blue	2	1.66909714553437	2.24779081176399	0.825315768759085	1.39829203470112	1.83083504734171	1.99078921497955	2.60241527869043	2.07895324609248	1.45567999984014	1.97138038623795	1.41798628171294	2.00061487794431	B3	6	52161042	40.65	1	misc_RNA	213	NA	214	NA	NA	1	Gm27861	List
Mir7662__ENSMUSG00000099185	ENSMUSG00000099185	blue	2	1.82760404053674	2.49637140349502	1.59981424343252	2.89848223653214	2.27653470613358	2.91112640098866	2.2671399758204	1.47840951745469	2.34374685729663	0.680666224706998	1.5633429173061	2.92250379710634	B4	10	62194167	62.3	1	miRNA	60	NA	61	NA	NA	1	Mir7662	List
Gm27374__ENSMUSG00000099193	ENSMUSG00000099193	blue	2	0.565590355204858	0	0	1.38997767575046	0	0.987199953193948	0	0.534501239584455	1.34190761193638	1.24004666732433	0.986747800255924	0.993713388795224	D	11	100442395	55.56	1	miRNA	80	NA	81	NA	NA	1	Gm27374	List
Mir1258__ENSMUSG00000099196	ENSMUSG00000099196	blue	2	1.55776378489828	2.51602061662348	2.35889895415195	1.96987554990582	1.85045626487957	1.57977200146918	1.84190348195865	0.68292901399772	1.61920858137058	0	1.86814316667523	2.66744730295247	D3	18	56538139	46.67	1	miRNA	59	NA	60	NA	NA	1	Mir1258	List
Mir6955__ENSMUSG00000099267	ENSMUSG00000099267	blue	2	1.85877226407644	2.45019123699829	2.45012506151219	1.47199903826116	2.05992017768154	2.89753938200999	2.86540753337664	3.14629403756582	2.45421269776234	2.45225704850882	2.25127094237575	2.90890033644401	E1	15	78891840	56.76	1	miRNA	73	NA	74	NA	NA	1	Mir6955	List
Mir7026__ENSMUSG00000099284	ENSMUSG00000099284	blue	2	1.45463397932766	0.769332389910277	1.15883611331432	0	0	1.12934741279777	1.96105392217461	0.624938868034617	1.16159977747715	1.67606976401528	1.12885206326969	1.1364814635358	F	5	110666075	47.76	1	miRNA	66	NA	67	NA	NA	1	Mir7026	List
Mir7085__ENSMUSG00000099309	ENSMUSG00000099309	blue	2	1.12311300919935	0	0	0	0	0	0.666720851682817	0.632603071762423	0.703010644442572	1.69101071693461	0.680247464776031	0	A5.2	9	44400423	66.67	1	miRNA	65	NA	66	NA	NA	1	Mir7085	List
Mir7664__ENSMUSG00000099320	ENSMUSG00000099320	blue	2	2.23352095063246	1.32101578258282	2.09680455587006	1.25653431440709	2.57629967581759	2.05571684336653	2.02756986470236	3.7123663924079	3.35179456016716	2.5033298873914	2.73982845254072	2.06568737037876	A3	2	25059811	39.68	1	miRNA	62	NA	63	NA	NA	1	Mir7664	List
Slc18a3__ENSMUSG00000100241	ENSMUSG00000100241	blue	2	4.81916256516298	5.49348490732845	5.3459629899647	6.06907786062622	5.76288265808472	5.06738004362372	4.85991448778719	5.03993062705642	4.74022166861149	4.74756827466416	5.5126401856737	5.37956247856269	B	14	32462438	61.21	1	protein_coding	2412	1593	2413	425	393	1	Slc18a3	List
Gm29771__ENSMUSG00000103334	ENSMUSG00000103334	blue	2	1.40017151611622	0.0926661936018093	0.606338463119505	0.0436973123216795	0.114253598674552	1.47991599415257	1.4985293670944	1.2957183085943	1.27917509644057	1.04236000742518	0.188657422980571	0.509140908399021	H2	3	147096184	41.94	1	lincRNA	32565	NA	1423	NA	NA	2	Gm29771	List
Trbv6__ENSMUSG00000103807	ENSMUSG00000103807	blue	2	1.87832620602876	2.39927555538063	1.94222148434855	2.5252014110942	1.43277661157773	1.72523903612281	1.17907628769595	1.21168371049691	1.56166582602787	1.22184720074414	1.44819685092566	1.53157852799543	B1	6	41066879	41.3	1	TR_V_pseudogene	275	NA	276	NA	NA	1	Trbv6	List
Mir28c__ENSMUSG00000104794	ENSMUSG00000104794	blue	2	0	0.704284344862731	0	0	0	0	0	0	0	1.5662642139814	0	0	C	15	53614205	44	1	miRNA	74	NA	75	NA	NA	1	Mir28c	List
Gm44850__ENSMUSG00000108604	ENSMUSG00000108604	blue	2	1.8841790336038	2.35608977690283	1.45426336102927	1.65088544270762	2.06239366434561	0.878293028410557	1.07629675183522	1.25937104980127	1.56778182826754	1.3345354187991	1.17408906422764	0.761121664169557	F3	7	128215616	40.42	1	antisense	5172	NA	1329	NA	NA	2	Gm44850	List
Drp2__ENSMUSG00000000223	ENSMUSG00000000223	brown	3	3.56522741959322	3.4965377676069	4.35430335417405	5.17834522013686	2.68067573273105	3.29630308214179	3.83843983293609	4.33235213262851	3.57016563113927	3.52139797241664	3.83414670807156	3.60044589477355	E3	X	134404551	44.54	6	protein_coding	52022	2874	3499	106	915	23.5	Drp2	List
Cdh1__ENSMUSG00000000303	ENSMUSG00000000303	brown	3	0.476126938796362	0.826959828833401	1.47439950541818	2.47351779856948	0.0365241365305871	0.273517456823159	0.905427629198039	1.34066541134113	0.556924444319134	1.55467589402641	1.33410052754042	1.29692582938917	D3	8	106603351	47.03	3	protein_coding	66895	2655	3203	129	268	16	Cdh1	List
Col1a1__ENSMUSG00000001506	ENSMUSG00000001506	brown	3	1.99054283464413	2.45998449638293	3.31531544360643	3.71170246800242	1.2376058672796	1.59967501932524	2.14037221816975	2.90643854093946	1.9225621384736	3.03669333392263	4.53208793108555	2.77054677273288	D	11	94936224	53.92	4	protein_coding	16818	4362	3211.5	144	1422	2.5	Col1a1	List
Slc1a5__ENSMUSG00000001918	ENSMUSG00000001918	brown	3	1.66909714553437	1.87107558029918	2.19302013972419	2.87663093004804	1.11834913928377	1.34736777676638	1.64938024082299	2.25106170703599	1.37235622704658	2.07610038268857	2.89360322322577	1.64884674134272	A2	7	16781340	50.63	8	protein_coding	16934	1668	871.5	560	534	4	Slc1a5	List
Vwf__ENSMUSG00000001930	ENSMUSG00000001930	brown	3	1.34717853723394	1.76701788003841	2.22139390423087	2.51761227413525	0.951940800882223	1.14474479394462	1.62544274436108	2.31080656071249	1.36815034048181	1.93805658524233	2.16347757378124	1.9294678989546	F3	6	125546774	48.13	11	protein_coding	139905	1156	2686	141.5	128	10	Vwf	List
Lamb1__ENSMUSG00000002900	ENSMUSG00000002900	brown	3	1.32507873087678	1.29095268268952	1.93014578777499	2.54939903152928	0.822670271697142	1.23140038063121	1.6926206856939	1.85991906612679	1.28788042788052	1.46930305764636	1.61198731031456	1.45246680298055	A2	12	31265234	45.81	7	protein_coding	64410	5361	4118.5	116.5	150	2	Lamb1	List
Inmt__ENSMUSG00000003477	ENSMUSG00000003477	brown	3	0.396044808896185	0.821304917112085	1.22785245289467	3.18950477984968	0.197356517036634	0.136796827519434	0.616471151607136	0.806676517014457	0.271672438314172	0.590401215652025	1.46692554004013	0.724564586635154	B3	6	55170626	51.24	2	protein_coding	4417	795	1077	59	221	2.5	Inmt	List
Cavin1__ENSMUSG00000004044	ENSMUSG00000004044	brown	3	3.53476966561625	3.62713385427484	3.95267030129925	4.40034834686287	2.92682645013281	2.92165445548105	3.44211408458892	3.7587939511244	3.34506700645827	3.97570557824051	4.20615583281503	3.78353426968468	D	11	100956733	52.87	2	protein_coding	14154	1179	3491	420	1890	2	Cavin1	List
Nes__ENSMUSG00000004891	ENSMUSG00000004891	brown	3	1.78581996845027	2.09051219949581	2.59453340045632	3.32923361718801	1.46829390238169	1.70083964479969	1.95700427840083	2.31121313078008	1.89501634672342	2.12774503606303	2.52897614830398	2.43936195739366	F1	3	87971078	54.7	3	protein_coding	9373	5529	5958	91	420	4	Nes	List
Kif19a__ENSMUSG00000010021	ENSMUSG00000010021	brown	3	2.03442422535365	2.3945772446277	2.73435202487495	3.59196252284483	1.96425812257564	2.03225592948623	2.33102980090934	2.72020019591911	2.02010836061572	2.32592266910411	2.46858104153481	2.31249342745061	E2	11	114765388	53.4	7	protein_coding	25351	2129	1959	124.5	395	11	Kif19a	List
Pmp22__ENSMUSG00000018217	ENSMUSG00000018217	brown	3	6.74104561342493	6.96781729969951	7.98047734128459	9.23050963010732	5.93700659034013	6.27945277078633	7.13298749169791	7.84446424504893	6.81838792876316	7.1528594894368	7.62397873644981	7.35616587050514	B3	11	63128982	48.13	5	protein_coding	30565	483	1266.5	98	640	5	Pmp22	List
Rcn3__ENSMUSG00000019539	ENSMUSG00000019539	brown	3	2.64260361632953	2.58559672969098	3.35175343295431	3.76755582299666	1.56755671901978	1.59750273050494	2.65768382428934	3.03558021458658	2.26958373124724	3.18574797341891	3.4614094798323	3.09478604131103	B3	7	45082913	50.89	9	protein_coding	9308	840	898.5	42	336	6	Rcn3	List
Dcn__ENSMUSG00000019929	ENSMUSG00000019929	brown	3	4.18150088318937	4.21884395154534	5.20119651990178	5.84827284343069	2.92654862450981	3.39328571730291	4.3013264007737	4.80369581031955	3.94085271152386	4.52279365063738	5.25055652550867	4.46941266862865	C3	10	97479609	37.42	5	protein_coding	38534	1065	1758	163	487	6	Dcn	List
Slc36a2__ENSMUSG00000020264	ENSMUSG00000020264	brown	3	1.23981105640147	1.21386108831222	1.9322989533331	3.12824908513954	0.0676930743428057	0.823768097290328	1.63061492525213	2.2375851239477	1.06689231941671	1.57394954105359	1.74737348311075	1.28871343806231	B1.3	11	55158470	47.22	2	protein_coding	26607	1437	2429	117	873	8.5	Slc36a2	List
Smtn__ENSMUSG00000020439	ENSMUSG00000020439	brown	3	1.86248913478913	2.13571089277078	2.69346863875229	3.7201590395118	1.5931542029304	1.81395683548089	2.22727690059483	2.80479972826356	1.7507653919025	2.19698708186316	2.57221706761981	2.17626139391706	A1	11	3517523	54.34	10	protein_coding	23089	2766	3020	62	153	14.5	Smtn	List
Ccl11__ENSMUSG00000020676	ENSMUSG00000020676	brown	3	0.364531489430308	0.522288017425012	0.909094136319044	1.77678858133905	0.51959639686335	0.527303726869928	0.809426231891189	1.34724770341639	0.545580654973278	0.939371206393303	1.54141630314673	0.493808192676653	C	11	82057823	42.82	1	protein_coding	5132	294	1082	143	643	3	Ccl11	List
Ogn__ENSMUSG00000021390	ENSMUSG00000021390	brown	3	3.67306690552743	3.32107045674263	4.68810887457845	6.01439386625223	0.772280732429262	3.33184724604403	4.19817930609814	4.6144760538131	3.60404537746692	3.94679583515437	4.29364746418603	3.82924095202973	A5	13	49608046	36.22	1	protein_coding	16455	897	2566	74.5	1517	7	Ogn	List
Cnmd__ENSMUSG00000022025	ENSMUSG00000022025	brown	3	0.419573089722492	0.903623103449318	1.069007844008	2.06408710274553	0.302550152622331	0.829545770552078	0.548760625015957	0.854450801328684	0.535769912231945	0.442732647177442	0.946840554683583	0.667362129521459	D3	14	79637690	44.12	5	protein_coding	24480	1011	1362	115	269.5	3	Cnmd	List
Dhh__ENSMUSG00000023000	ENSMUSG00000023000	brown	3	1.15963342026057	1.26196943797203	2.31244797236438	3.58052972933139	0.0698812710157871	0.867885267845176	1.66260328266775	2.27589189573078	1.21121050150287	1.50408585508283	2.05186779513722	1.86808175895852	F1	15	98891152	54.13	2	protein_coding	7388	1191	4242	250	1412	2	Dhh	List
Igfbp6__ENSMUSG00000023046	ENSMUSG00000023046	brown	3	3.44091399028288	3.18701255601417	3.71227768009426	4.44741738545738	1.63658411710204	2.08941261574162	2.79956464245627	3.50524069670634	2.72030090367354	4.63486356723511	3.90497879437282	4.02432431971514	F2	15	102144362	52.58	1	protein_coding	5149	717	1112	185	208	4	Igfbp6	List
Serping1__ENSMUSG00000023224	ENSMUSG00000023224	brown	3	3.01021162828991	2.82585695934047	3.66334223498888	3.82528686323882	1.82329564003444	2.16696311741475	2.51164955087433	3.03876627381577	2.34532386267154	3.45066814387256	3.41208398043804	2.97367480486358	D	2	84765387	46.65	3	protein_coding	10057	1279.5	1665	32	353.5	7	Serping1	List
Pi16__ENSMUSG00000024011	ENSMUSG00000024011	brown	3	1.34525160750588	1.26119769265122	2.02728327806201	2.12021623205646	0.64050917360452	0.830521221302445	0.814367567145011	1.51987495759604	0.744692227388263	1.97231566621488	2.09116697731937	1.5021683548392	A3.3	17	29317680	52.83	6	protein_coding	12913	810	2403.5	206	666	5.5	Pi16	List
Lox__ENSMUSG00000024529	ENSMUSG00000024529	brown	3	0.96030110575367	1.33399892747176	2.2301751784925	3.39953086776612	0.257076169399074	0.456495459651252	0.96434194435734	1.77890329515684	0.7710265360918	1.01212091662716	1.8328712867479	1.47397132274228	D1	18	52516069	41.56	2	protein_coding	13798	1236	4468	36	2572.5	7.5	Lox	List
Cd74__ENSMUSG00000024610	ENSMUSG00000024610	brown	3	1.96172590414685	2.46445124530213	2.90167376383105	3.98504503696202	1.41332056450243	1.65279113286939	2.54588832991918	2.55309695860442	1.84253920026323	3.13297913941599	4.34852387680999	2.74302465321695	E1	18	60803848	50.8	3	protein_coding	8798	840	1345	85	353	9	Cd74	List
Arhgap19__ENSMUSG00000025154	ENSMUSG00000025154	brown	3	1.71561042833021	1.94706337443944	2.59591705418039	3.29323975545477	1.02994741730764	1.55718213198066	2.15047220858748	2.4892013818627	1.91281860283373	2.0771265984898	2.65327438749509	2.10567561250627	C3	19	41766588	44.06	4	protein_coding	35496	1440	5058	19	1955.5	11.5	Arhgap19	List
Clec3b__ENSMUSG00000025784	ENSMUSG00000025784	brown	3	2.91809038541167	3.14061930016989	3.83444594706174	3.622433245135	2.16184131937753	2.70166764625872	2.71398044852865	3.11575683944146	2.46489519815257	3.57995315890803	3.90070817089517	3.76681655655862	F4	9	123150946	50.01	1	protein_coding	6486	609	992	97	284	3	Clec3b	List
Col3a1__ENSMUSG00000026043	ENSMUSG00000026043	brown	3	1.23062090146862	1.27984205242144	2.08533996784011	2.53527018334484	0.571301983814127	0.813866300378668	1.26436901882001	1.5625939209602	1.0600510737816	2.29941697306028	2.80542403308868	1.63902341310073	C1.1	1	45311538	35.86	7	protein_coding	38168	4395	1610	209	958	6	Col3a1	List
Vim__ENSMUSG00000026728	ENSMUSG00000026728	brown	3	3.64204427048666	4.11772441733707	4.3730653958522	5.06348259774664	3.46343905998141	3.37193178634304	3.76088892251031	4.12390671551106	3.58290039149808	4.36629031931591	4.7860771873328	4.1818474698332	A1	2	13573927	43.54	6	protein_coding	8899	1284	1777	141.5	326	4	Vim	List
Them5__ENSMUSG00000028148	ENSMUSG00000028148	brown	3	0.171503953559881	0.385701509565275	1.19358654433663	2.083855890211	0.105883880556402	0.107690967590698	0.352697230099753	0.668728412547891	0.215938952702683	0.308946816830919	0.948181924465755	0.555089793162846	F2.1	3	94342099	48.17	2	protein_coding	5253	747	1251	159	407	5.5	Them5	List
Hspg2__ENSMUSG00000028763	ENSMUSG00000028763	brown	3	1.25290803093777	1.75503781503415	1.9755329094808	2.89619083237532	0.912694388116574	1.24882789630527	1.83665889979546	2.31715982609368	1.48330051540123	1.63349711804178	2.17664562155865	1.72782471653916	D3	4	137468769	53.92	3	protein_coding	101861	13140	14176	75	964.5	97	Hspg2	List
Col1a2__ENSMUSG00000029661	ENSMUSG00000029661	brown	3	2.5491489633341	2.6894901542297	3.27911208865647	3.82056182483214	1.74824487564334	2.10573531159558	2.56499671553212	2.96659923577274	2.24851291562969	3.05692787938159	4.01921545742424	2.87687822858291	A1	6	4504814	40.94	8	protein_coding	36730	532	1519	132	881	7.5	Col1a2	List
Pcolce__ENSMUSG00000029718	ENSMUSG00000029718	brown	3	1.55202105434378	1.62598978275198	2.62123881147936	2.70931902763827	0.948990686516872	1.24078303472915	1.49333805791565	2.02801908598553	1.42816324852008	2.28019999885354	2.36154856492848	2.05328337019301	G2	5	137605103	55.15	12	protein_coding	8681	642	799	98.5	57	4.5	Pcolce	List
Mfap5__ENSMUSG00000030116	ENSMUSG00000030116	brown	3	1.33767969554609	1.47271290114434	2.51835659026833	3.51410826627663	0.120534633449146	0.828598190547293	1.72293152891117	2.28278566754856	1.40663764226352	1.9709751649975	2.47329499341118	2.01131693073885	F1	6	122505845	45.87	7	protein_coding	23445	459	748	56	321.5	9	Mfap5	List
Mgp__ENSMUSG00000030218	ENSMUSG00000030218	brown	3	3.6734227355933	4.04509995964739	4.45350928781059	4.7855773156287	3.32535685494026	3.33386319356306	3.36129569608326	3.76959596830552	3.32300377634144	5.28595506352937	4.65826100776555	4.47294072868688	G1	6	136872435	44.02	2	protein_coding	3388	315	617	92	208	3	Mgp	List
Bgn__ENSMUSG00000031375	ENSMUSG00000031375	brown	3	1.97071488395793	2.15432334403832	2.53288438974343	2.75427863483259	1.67159799583869	1.72077705810127	1.65476768085123	1.94366607275401	1.71801610037764	2.82457528682941	3.06124216250706	2.39478804170709	A7.3	X	73483602	50.34	8	protein_coding	12331	1110	1574	68.5	219	3.5	Bgn	List
Tagln__ENSMUSG00000032085	ENSMUSG00000032085	brown	3	3.16069157710453	3.77378435042902	3.89518556728453	4.3345758259125	2.93640780624365	2.70457541124737	2.99851056092993	3.35470667957822	3.0238474542553	3.74474353501205	3.90094785256917	3.98725218073074	A5.2	9	45929619	50.09	3	protein_coding	6439	606	1264	19.5	751	4	Tagln	List
Lctl__ENSMUSG00000032401	ENSMUSG00000032401	brown	3	0.648341188269852	0.874834724480644	1.06646703439822	2.1467250832937	0.551277317430188	0.450672964246813	0.790428631405144	1.04274243873649	0.499553916514348	0.480717277655515	1.29308462391758	0.979160449469305	C	9	64117147	46.42	6	protein_coding	20971	708	2000	118	175.5	7	Lctl	List
Tbxa2r__ENSMUSG00000034881	ENSMUSG00000034881	brown	3	0.527130339766034	1.06879424230369	1.28030964265294	1.87022307854811	0.461478192087718	0.345733036488792	0.943865914000734	1.06486821905206	0.532682331630847	0.955079823238532	1.42836108932836	0.881727394176848	C1	10	81328731	55.76	2	protein_coding	6441	1026	1919	153	464	3.5	Tbxa2r	List
Tgfbi__ENSMUSG00000035493	ENSMUSG00000035493	brown	3	2.77932414866451	2.97706336375942	3.37089297935925	3.92133794482853	2.5257652893031	2.63907749202917	2.80908916380545	3.13736605426618	2.58827891276106	2.95282990712457	3.81556620398688	2.8701695942397	B1	13	56609523	50.65	5	protein_coding	30039	1956	2714	91.5	325.5	6	Tgfbi	List
Acta2__ENSMUSG00000035783	ENSMUSG00000035783	brown	3	2.70070354296407	3.44781462622682	3.58946383542807	3.68842052773271	2.53778047133438	2.49160406362147	2.57089868201099	2.81912799722906	2.49919804484142	3.18169327942694	3.39982032294311	3.88712334620773	C1	19	34241090	44.43	1	protein_coding	14246	1134	1781	34	576	9	Acta2	List
Sostdc1__ENSMUSG00000036169	ENSMUSG00000036169	brown	3	0.882648507140215	0.461933008481704	1.12384184430999	1.95383312437288	0.316819585372996	0.825797813608051	1.1917485834127	1.25694203121565	0.851747285898697	1.25470039645367	0.584526296531404	0.831527920814134	A3	12	36314139	41.01	1	protein_coding	4313	621	1781	154	1004	2	Sostdc1	List
Islr__ENSMUSG00000037206	ENSMUSG00000037206	brown	3	2.3066711601452	1.92109298985302	2.97767019839966	3.25006440491726	1.14553912655007	1.52405895289959	2.11340503576763	2.60694295539753	1.76308404849509	3.27825301603951	2.94270047030294	3.07948008868683	B	9	58156268	47.32	3	protein_coding	48038	868.5	1439	89.5	664	2	Islr	List
Egr2__ENSMUSG00000037868	ENSMUSG00000037868	brown	3	0.631531956274871	0.77266266793363	1.26162824246019	2.32711267746244	0	0.383401432259635	0.874172393758918	1.46665719303571	0.708567837422035	0.795722272576101	1.14853365244845	0.711950276200496	B5.1	10	67535475	55.81	7	protein_coding	6713	845	902	72.5	1199	3	Egr2	List
Plekha4__ENSMUSG00000040428	ENSMUSG00000040428	brown	3	2.86782482054725	3.0111893354416	3.78911112391608	5.17419970705475	1.178798102533	2.46385501435744	3.82990184289607	4.36618347941925	3.02696998411955	3.67104392208053	3.53945770779678	3.38936095409148	B3	7	45526330	49.24	10	protein_coding	27899	1443	2577	92	195.5	9.5	Plekha4	List
Fmod__ENSMUSG00000041559	ENSMUSG00000041559	brown	3	2.85223455122776	2.84438576850656	3.26218571646849	2.79560623727187	1.51422954773837	2.27107400141843	2.31491536864985	2.79350024215613	2.43626369126851	3.47544339222921	3.43957561253816	3.14089083846258	E4	1	134037254	51.31	2	protein_coding	11023	1131	3120	139.5	1651	2.5	Fmod	List
Mfap4__ENSMUSG00000042436	ENSMUSG00000042436	brown	3	1.15959472153032	1.37643555472381	2.39941672900218	2.50848282636157	0.631487148671929	0.733254859347451	0.627298257949906	1.58654224112948	0.581028759988479	1.52363122934797	1.89941225444681	1.82717025851979	B2	11	61485431	54.81	4	protein_coding	3469	810	1330.5	33	485.5	5.5	Mfap4	List
Ncmap__ENSMUSG00000043924	ENSMUSG00000043924	brown	3	2.48323772770693	2.2158211657254	2.92632688113679	4.01346325316652	1.12174430578389	2.03859239796629	3.04918513055637	3.54840772488208	2.72678527561702	3.17665736918587	2.66811881235972	2.64710815739075	D3	4	135369576	49.76	8	protein_coding	28651	303	1448	142	992	4.5	Ncmap	List
Gldn__ENSMUSG00000046167	ENSMUSG00000046167	brown	3	0.752267570639403	1.13468870790311	1.48074794024201	2.29241899625477	0.620228084958782	0.691498784064439	1.17965263699463	1.36469834914581	0.997430849128594	0.913996666480046	1.33793544843725	1.26080585563241	A5.3	9	54286486	45.29	1	protein_coding	55300	1650	4658	37	2969	10	Gldn	List
Fam178b__ENSMUSG00000046337	ENSMUSG00000046337	brown	3	0.561036218135582	0.587916433849075	1.51161168275251	2.75734852070789	0.243448276897309	0.631106159381933	1.40762075478056	1.65109067103779	0.981359550827188	1.11394757419966	1.48273473566155	1.31329884387695	B	1	36562692	49.01	8	protein_coding	120491	1140	851	208	100	6	Fam178b	List
Cfap100__ENSMUSG00000048794	ENSMUSG00000048794	brown	3	1.51507600659064	1.63549812359469	2.34701580571451	3.23552485057947	1.26519629698776	1.35272013833516	1.93427625030746	2.27300618100144	1.51090026223591	1.66762858763408	1.88028989363703	1.78845647258772	D1	6	90403479	50.29	7	protein_coding	25318	219	1803	53	135	4	Cfap100	List
Prx__ENSMUSG00000053198	ENSMUSG00000053198	brown	3	3.42525883974946	3.69537645691681	5.01367037611062	6.15811746182191	0.153302382635764	2.53053292730719	4.24209097872005	5.15426752908345	3.68261481131132	4.18047371522283	4.66441210390712	4.07680696051813	A3	7	27499324	49.65	4	protein_coding	20890	4176	4841	98	292.5	4.5	Prx	List
Gpc3__ENSMUSG00000055653	ENSMUSG00000055653	brown	3	2.28922755770722	1.67505651114749	2.49870215289073	2.73577435372884	1.13202142023863	1.86685714177661	2.307226856431	2.55782106675427	2.08766635755893	2.69037895870924	2.04217896974815	2.11377991287425	A5	X	52272426	39.67	2	protein_coding	341524	1516.5	2048	130.5	399	6.5	Gpc3	List
Mpz__ENSMUSG00000056569	ENSMUSG00000056569	brown	3	7.17262819181968	7.47696274542638	9.04437477099414	10.5619852733552	0.752900229094818	6.45066335670154	7.99526044166565	8.96975025654471	7.43354747617791	7.89858339660498	8.57501039783486	8.19507838940513	H3	1	171150711	47.42	4	protein_coding	10419	747	1640	47	774.5	4	Mpz	List
Capg__ENSMUSG00000056737	ENSMUSG00000056737	brown	3	1.4926562079266	1.72869768902172	2.18381996540025	3.1065945463659	1.5820854718681	1.58394180858179	1.88086029683598	2.03140267758984	1.6612978301124	1.9772432926872	2.84998805842636	1.83020284335535	C1	6	72544391	49.59	11	protein_coding	18592	762	795.5	61	107	5	Capg	List
Sema3b__ENSMUSG00000057969	ENSMUSG00000057969	brown	3	3.13835358182177	3.42921900939516	4.16268611158265	4.98210548991902	2.65974515336995	2.60611550433564	3.23274552767423	4.01250880131038	3.06290662708446	3.57581468717986	4.07300631345825	3.63770173958603	F1	9	107597674	55.37	14	protein_coding	11555	2250	2958	78	415.5	5.5	Sema3b	List
Ddn__ENSMUSG00000059213	ENSMUSG00000059213	brown	3	1.60289951098479	1.606205963091	2.64271323231969	3.67873446055313	0.346830392869433	1.3937174429548	2.21375180834517	2.7485695482849	1.85400046932163	1.99255780511772	2.18608926786691	2.16286911583198	F1	15	98803777	58.94	2	protein_coding	5713	307	368	35	1499	2.5	Ddn	List
Tmem40__ENSMUSG00000059900	ENSMUSG00000059900	brown	3	0.284532509129568	0.48234355606533	0.901813524905806	1.49566007963991	0.126096347021736	0.176496758831104	0.465166711477793	0.625886563030367	0.231783591898425	0.311024626362554	1.23650935813879	0.573158387170428	E3	6	115729131	48.83	6	protein_coding	33279	678	894	61	308	11.5	Tmem40	List
H2-Eb1__ENSMUSG00000060586	ENSMUSG00000060586	brown	3	1.87177509639801	2.02489008279756	2.71059452368352	3.63035330798023	1.6835344299942	1.44025664765827	2.4385164333522	2.52487114379003	1.74203777211723	2.74072832256995	3.88768154514206	2.58124691762251	B1	17	34305877	48.46	1	protein_coding	10322	795	1184	76	311	6	H2-Eb1	List
Retnla__ENSMUSG00000061100	ENSMUSG00000061100	brown	3	0.406078236128159	0.306601009850793	0.87083405605049	2.54342546086679	0.0913565357832067	0.340410953856049	1.23974796724565	0.448321971829996	0.699283671453665	0.453108348371883	1.67539980017157	0.681882079064813	B5	16	48842551	42.91	1	protein_coding	1910	417	599	21	159	4	Retnla	List
DQ267101__ENSMUSG00000064496	ENSMUSG00000064496	brown	3	1.0462744839232	1.19733489649589	0.646830163541019	0	1.38212823921176	0.627600711565079	0.614595675193984	1.58031063846176	1.09449140427157	0	0.62727886553163	1.67801771917439	F1	12	109651424	47.95	1	snoRNA	72	NA	73	NA	NA	1	DQ267101	List
Gm26202__ENSMUSG00000064844	ENSMUSG00000064844	brown	3	1.13506872844832	0	0	0	1.13936132880347	1.15324702438703	0	0	0	0	0	0	E2	18	75001880	41.54	1	snoRNA	64	NA	65	NA	NA	1	Gm26202	List
Gm22574__ENSMUSG00000064917	ENSMUSG00000064917	brown	3	1.55776378489828	1.74846588869365	2.15104350232383	0.790218048361285	2.09006673723349	2.31569725081401	1.19686728482124	1.14456301520959	2.85123811969806	2.0231271859558	2.10878545977193	2.11957216701598	C3	13	86044989	31.67	1	TEC	59	NA	60	NA	NA	1	Gm22574	List
Gm25127__ENSMUSG00000065270	ENSMUSG00000065270	brown	3	0	0	0.825315768759085	1.60637910303862	0.791350716863228	0	0.786360358660781	0	0.472281677504177	0.75479827801356	0	0.459655241070525	H3	3	149028932	45.79	1	snRNA	106	NA	107	NA	NA	1	Gm25127	List
Mir140__ENSMUSG00000065439	ENSMUSG00000065439	brown	3	0.637304635144861	0.743548411819469	1.46983845613801	2.04464763333675	0	0	1.41233413923617	0.603037026619399	0.670857077209166	1.03613990324105	1.71015670173546	0	D3	8	107551244	52.86	1	miRNA	69	NA	70	NA	NA	1	Mir140	List
Mir145a__ENSMUSG00000065592	ENSMUSG00000065592	brown	3	1.68781405378836	2.33506383065893	3.30005690617539	2.04464763333675	0	0.649247830544752	1.07572633496993	2.36493246584124	0.670857077209166	1.03613990324105	1.09489935637309	1.95147607188495	E1	18	61647825	48.57	1	miRNA	69	NA	70	NA	NA	1	Mir145a	List
Gm25411__ENSMUSG00000065694	ENSMUSG00000065694	brown	3	1.19370769703693	0.700589249061898	0.629465428408121	0.367149958486879	1.49170845896588	1.21248731736081	1.19147071133499	0	1.24624282975877	0.314461570234899	0	0.340140096056368	C3	1	66436082	41.72	1	snRNA	150	NA	151	NA	NA	1	Gm25411	List
Cldn19__ENSMUSG00000066058	ENSMUSG00000066058	brown	3	1.51627833362633	1.72860049285574	2.57999639807205	4.05604216907225	0.0391528516747445	1.15222221063955	1.97402324525476	2.70518481966555	1.47455117857209	1.88422031408517	2.34361564069746	1.99131936469149	D2.1	4	119255414	54.26	2	protein_coding	7024	655.5	2546	110.5	1778	4.5	Cldn19	List
Ahnak__ENSMUSG00000069833	ENSMUSG00000069833	brown	3	2.2753606805463	2.61026679648248	2.85474712666987	3.48992933144205	1.77051920853667	2.09850628934825	2.57726850987688	2.77883216578336	2.28812621110694	2.5155573851876	2.89800606164516	2.33655137657282	A	19	8989284	46.65	2	protein_coding	87635	8712	9572.5	127.5	602.5	5.5	Ahnak	List
Mir341__ENSMUSG00000070101	ENSMUSG00000070101	brown	3	3.36665292514088	2.88590543055572	2.28441801433483	1.71333264103462	2.65391442439237	3.00812391116779	2.97562039495917	2.81843295290516	2.62764457321585	2.0231271859558	2.47398437123723	2.37352660754833	F1	12	109611500	59.38	1	miRNA	95	NA	96	NA	NA	1	Mir341	List
Ecscr__ENSMUSG00000073599	ENSMUSG00000073599	brown	3	1.25613579490942	1.21442466633552	1.68364523581477	2.50144925226912	0.596382546846778	1.07930597132005	1.47356278224398	1.690189837632	1.00817483279564	1.46007267387052	1.52086811031106	1.39233405791847	B2	18	35713086	49.9	6	protein_coding	9270	693	837	43	228.5	6	Ecscr	List
Gas2l3__ENSMUSG00000074802	ENSMUSG00000074802	brown	3	1.09036441958906	1.30386046572324	1.98626091228978	2.86342102127448	0.98901863724576	1.11200797480985	1.42412038903292	1.75669784708133	1.14793936190762	1.13324766983629	1.71378925139269	1.65706836844729	C2	10	89408823	41.78	8	protein_coding	35144	1107	2111	71	3939	5.5	Gas2l3	List
Sptbn5__ENSMUSG00000074899	ENSMUSG00000074899	brown	3	0.833473634205691	1.25952959381776	1.95645080680432	2.90710117389717	0.378584776025531	0.568710382740705	1.2085163340083	1.72911026973965	0.852247221439339	0.873862179878119	1.76675145278753	1.35634106443514	E5	2	120041493	53.71	2	processed_transcript	44200	NA	5831	NA	NA	33.5	Sptbn5	List
Gm24867__ENSMUSG00000077349	ENSMUSG00000077349	brown	3	0	1.21621927515152	0.470887090454041	1.15504977176466	0.449267687283234	0	0.786360358660781	1.60257357383981	0.827496809232386	1.02225662480937	0.801709686020711	0.80770631317749	A1	17	13675376	40.19	1	snRNA	106	NA	107	NA	NA	1	Gm24867	List
n-R5s172__ENSMUSG00000077696	ENSMUSG00000077696	brown	3	0.423360510638219	0	0.786198251932714	1.3422383077292	0	0.763814413866498	1.01458841366003	0.967823818629302	1.49446711023493	0.718251694561572	1.03301698385778	1.04020596312426	C1	5	53346259	52.63	1	rRNA	113	NA	114	NA	NA	1	n-R5s172	List
H2-DMb1__ENSMUSG00000079547	ENSMUSG00000079547	brown	3	1.22357902227018	1.40751711219759	1.86471165060071	3.0748418641362	0.942130399126379	1.0507711826853	1.57739818202752	2.0379006330965	1.26022426796479	1.657426903641	2.11102254765579	1.505087104889	B1	17	34153072	48.83	2	protein_coding	7158	786	1404	326	290	5.5	H2-DMb1	List
Mir1188__ENSMUSG00000080406	ENSMUSG00000080406	brown	3	3.76932911195994	3.01436110106278	3.15630362077259	2.91915362213088	3.47233190128916	4.42997313797138	4.45954434511214	3.7123663924079	4.10694902364098	1.78731172402782	2.93103256676616	3.37404088592656	F1	12	109611822	60.83	1	miRNA	119	NA	120	NA	NA	1	Mir1188	List
Gm24195__ENSMUSG00000080454	ENSMUSG00000080454	brown	3	0.360410896052019	0.427098866346203	0	0.71266998434494	0.89222165503785	1.45543258754855	1.27205380851956	0.844313752689657	1.32909830512339	0.343050186321584	0.660315913046985	0	B1	13	54578113	54.01	1	miRNA	136	NA	137	NA	NA	1	Gm24195	List
Ccl19-ps1__ENSMUSG00000082902	ENSMUSG00000082902	brown	3	1.34804288618691	1.52429502066606	1.65396990096187	1.22541737323748	0.30928751173281	0.16564212024931	0.560010723968212	0.829908456312432	1.0980058326643	0.837738777943507	0.790379703229454	0.452414626327737	A5	4	41921405	51.49	1	unprocessed_pseudogene	1615	NA	327	NA	NA	4	Ccl19-ps1	List
Gm24598__ENSMUSG00000084459	ENSMUSG00000084459	brown	3	0	0	0.639768698783111	1.47199903826116	0	0	0	0.576146186221688	0	0	0	0	A7.1	X	64496584	48.65	1	snoRNA	73	NA	74	NA	NA	1	Gm24598	List
Gm24993__ENSMUSG00000088036	ENSMUSG00000088036	brown	3	2.27656177870045	1.62046198472029	0.539851395599962	0	1.19456090087273	2.0216033010299	1.18790145550071	2.43049473173854	1.7123730886184	1.14560221464958	1.67110329156976	1.21633321358428	D	X	104076971	40.66	1	miRNA	90	NA	91	NA	NA	1	Gm24993	List
Gm27343__ENSMUSG00000088139	ENSMUSG00000088139	brown	3	3.44282963863924	2.95287179680122	3.52209947893581	3.96224511714247	2.41780398282084	2.99032023916451	3.51883659298194	3.89118759042755	3.68261481131132	3.37014360994871	3.76786875459532	2.06568737037876	G3	2	152417262	34.92	1	snRNA	62	NA	63	NA	NA	1	Gm27343	List
Gm25908__ENSMUSG00000088249	ENSMUSG00000088249	brown	3	1.57707567543041	1.28977817123985	1.17901448919396	2.32733934559658	0.48429212184714	0.857526425631389	1.75438329495468	1.98739503237452	1.18180926002859	0.807786684922836	1.14868904415725	0	C3.3	16	84818097	47.96	1	rRNA	97	NA	98	NA	NA	1	Gm25908	List
Mir1945__ENSMUSG00000088544	ENSMUSG00000088544	brown	3	0.583475059078248	0	0	1.69782282677093	0.586098110601689	0.59460392695769	0	1.26127035082762	0.614755661026755	0	0.594295745256137	0.599046816790932	A1	16	11254368	60.26	1	miRNA	77	NA	78	NA	NA	1	Mir1945	List
Gm22858__ENSMUSG00000092713	ENSMUSG00000092713	brown	3	1.01659828266948	1.51761154627939	1.89412518261678	0.656076595751387	2.20181924184414	1.3620162464589	1.33941657242622	1.54189945400151	2.09480392717771	1.29376542191559	1.03301698385778	1.04020596312426	E1.3	17	71641584	48.68	1	snoRNA	75	NA	76	NA	NA	1	Gm22858	List
Gm23802__ENSMUSG00000093306	ENSMUSG00000093306	brown	3	1.09997699387906	0.945228963252055	0.490448023990678	1.44152824121092	0	0	1.09785673224611	0	0.491891247607043	0.78332380127994	0.831549237989559	0	H1	2	152772788	50	1	miRNA	101	NA	102	NA	NA	1	Gm23802	List
Gm26115__ENSMUSG00000093346	ENSMUSG00000093346	brown	3	0.921268800115	1.89245170215638	1.75422087350405	2.17662006390047	1.23143520842877	1.71653737892269	2.32508079921764	1.62647262505711	1.28036849416226	1.98512210533586	1.90381921326826	2.48920647693444	A	19	4215402	86.21	1	miRNA	86	NA	87	NA	NA	1	Gm26115	List
Gm25190__ENSMUSG00000093404	ENSMUSG00000093404	brown	3	0	0.581924246560092	0	1.50717688685043	0	0.877798316827738	0	1.10236633551125	0.522280915588637	0	0	0	D2	10	116531646	54.74	1	miRNA	94	NA	95	NA	NA	1	Gm25190	List
Gm24923__ENSMUSG00000094304	ENSMUSG00000094304	brown	3	0	0	0	0	1.68757310040657	0	0.526665307858096	0	1.27069120759329	0	0	0.542233356560645	C	7	62078718	57.95	1	miRNA	87	NA	88	NA	NA	1	Gm24923	List
Gm22615__ENSMUSG00000094815	ENSMUSG00000094815	brown	3	0	0	0	0	1.4197422524171	0	0	0	0	0.609156078792525	0	0	B3	13	62543434	44.29	1	snoRNA	69	NA	70	NA	NA	1	Gm22615	List
Gm27415__ENSMUSG00000098403	ENSMUSG00000098403	brown	3	1.39891331055296	0.581924246560092	0.520763610006828	0	1.95623247796428	0.504655405106898	0.860971651391267	1.10236633551125	0.522280915588637	0.472084572582648	0.504386096991932	0.508538679568262	B2	16	31261505	42.11	1	miRNA	94	NA	95	NA	NA	1	Gm27415	List
Gm27477__ENSMUSG00000098749	ENSMUSG00000098749	brown	3	2.80352696821732	2.49082687959156	1.59530032738204	1.50390339795212	2.69319277294459	2.51844156899165	1.66406661150516	2.34033309217589	1.96273132585946	1.7288140811723	2.11651449241473	2.21716884995905	B3	6	52162125	44.76	1	misc_RNA	142	NA	143	NA	NA	1	Gm27477	List
Mir6913__ENSMUSG00000098811	ENSMUSG00000098811	brown	3	0	0.778338792465952	0	1.57971004085533	0	0	0	1.4065798856484	0	0	0.680247464776031	0.685536630637456	C1	10	81386347	53.03	1	miRNA	65	NA	66	NA	NA	1	Mir6913	List
Mir6904__ENSMUSG00000098926	ENSMUSG00000098926	brown	3	1.11141871549267	0.769332389910277	0.692771882463121	2.09277667299717	0	0	0	1.39310666826848	0	1.40417921869317	0	0	H4	1	180587201	52.24	1	miRNA	66	NA	67	NA	NA	1	Mir6904	List
Mir7647__ENSMUSG00000098951	ENSMUSG00000098951	brown	3	1.57382061430747	0.847999852855814	1.63221783710525	0	1.21732814727933	1.23181811928166	1.57118079192136	1.15789320026004	1.26591067455339	0	1.23129416669388	1.60474216134548	F	5	123522637	44.07	1	miRNA	58	NA	59	NA	NA	1	Mir7647	List
Mir7001__ENSMUSG00000099238	ENSMUSG00000099238	brown	3	0.988622488235443	2.19686717059701	2.754959417757	0	1.79667482031047	2.17798497590337	1.78824705044193	1.50547282540315	2.75922117852101	0.949370231152802	2.4671614764849	1.82415701444026	E1	2	93421929	64.56	1	miRNA	78	NA	79	NA	NA	1	Mir7001	List
Gm40331__ENSMUSG00000106644	ENSMUSG00000106644	brown	3	0	0	0.964630664709453	1.68627926814255	0	0	0.237165576222727	0	0	0.421098032976879	0.938183666164636	0.454203132485309	G1.2	5	126852757	43.1	1	lincRNA	32559	NA	217	NA	NA	2	Gm40331	List
Ager__ENSMUSG00000015452	ENSMUSG00000015452	yellow	4	0.521882303885102	0.435878165639715	0.34488165762628	2.01629248435153	0.409970611170436	0.375529301032716	0.574301177801187	0.457591438505883	0.4518202319897	0.515431504218591	0.655978582376834	0.439661431626928	B1	17	34597862	56.26	13	protein_coding	3074	1182	1370	31	128	9	Ager	List
Wfdc2__ENSMUSG00000017723	ENSMUSG00000017723	yellow	4	0.0951946630627504	0	0.0513389705189981	2.54514007185245	0	0	0	0.089126408300685	0.101252067284041	0.133271629932779	0	0.098196854008314	H3	2	164562413	52.02	5	protein_coding	6097	369	558	18.5	87.5	3	Wfdc2	List
Sftpa1__ENSMUSG00000021789	ENSMUSG00000021789	yellow	4	0	0	0	1.75997272236809	0	0	0	0	0	0	0	0	B	14	41131782	45.37	2	protein_coding	4670	747	2854	32	1017	5.5	Sftpa1	List
Sftpd__ENSMUSG00000021795	ENSMUSG00000021795	yellow	4	0	0	0	1.69782282677093	0	0	0	0	0	0	0.0840218992904591	0.0430328056790725	B	14	41172214	43.91	2	protein_coding	12935	1125	1275	13	121	6	Sftpd	List
Sftpc__ENSMUSG00000022097	ENSMUSG00000022097	yellow	4	0.367533246769268	0.611985006607991	0.496640371717055	4.47070018103082	0.256392626057633	0.375066586853198	0.132838401777254	0.293834178156341	0.207432728432607	0.297137870011762	0.199569749122365	0.378079301526021	D2	14	70520949	50.72	2	protein_coding	3132	582	792	37	85	4.5	Sftpc	List
Scgb1a1__ENSMUSG00000024653	ENSMUSG00000024653	yellow	4	0.113273070114959	0.375712698405518	0.519844971548853	10.5793452475651	0.113868929978562	0.664543355828902	0.406883315086392	0.297404126047883	0.231583651242627	0.207292675601539	0	0.116822689108187	A	19	9083636	46.33	1	protein_coding	4322	291	476	56	127	3	Scgb1a1	List
Cbr2__ENSMUSG00000025150	ENSMUSG00000025150	yellow	4	0.975893208196742	0.890375700609015	1.50393511909844	5.4873280992377	0.436703792050237	0.650429292971214	0.741588697914987	1.2770249460646	0.754498285350229	1.28752915485961	1.40484932463491	1.18313183562121	E2	11	120729489	56.78	4	protein_coding	2625	735	873.5	141	232	6.5	Cbr2	List
Cyp4b1__ENSMUSG00000028713	ENSMUSG00000028713	yellow	4	0.0961743507481971	0.059139499653083	0.370602551039188	1.62989314130451	0.0247850016775974	0.0500070250973157	0.163890842148042	0.0680555721103843	0.102291912425971	0.389262980133408	0.595590643511872	0.169376153570053	D1	4	115624725	43.38	4	protein_coding	22998	625	1497	35	109	10	Cyp4b1	List
Scgb3a2__ENSMUSG00000038791	ENSMUSG00000038791	yellow	4	0	0	0	3.21019485333964	0	0	0	0	0	0	0	0	B3	18	43764289	38.51	3	protein_coding	3110	342	578	90	144	3	Scgb3a2	List
Cyp2f2__ENSMUSG00000052974	ENSMUSG00000052974	yellow	4	0.0543615104167147	0.0332414954718641	0.0291263350519844	3.92373177467371	0	0	0.0273619686600187	0.0256492014310617	0	0.0259654594680474	0.0825701114200034	0.0283231333297374	A3	7	27119909	47.76	3	protein_coding	13751	1476	1866	62.5	262	5	Cyp2f2	List
Sec14l3__ENSMUSG00000054986	ENSMUSG00000054986	yellow	4	0.0200083010827801	0.0481080982267981	0.0212437670676291	2.63657207335643	0	0.0605610590953833	0.115780661068745	0.0187015690677452	0.0423236088614018	0	0	0.0206563859577244	A1	11	4064841	49.43	5	protein_coding	12895	1206	1055	110	1368	10	Sec14l3	List
Sftpb__ENSMUSG00000056370	ENSMUSG00000056370	yellow	4	0	0.0675942514479387	0.088079262410601	2.47465638040843	0.0283766215981832	0	0.0281467838347838	0.0263853376769082	0	0.0267105875266378	0.0571464261169849	0.0291352395195119	C1	6	72304610	52.05	5	protein_coding	9761	726	1490	9	103	11	Sftpb	List
Ces1d__ENSMUSG00000056973	ENSMUSG00000056973	yellow	4	0.0465937292109069	0.21336953219692	0	2.35071850163042	0.0468445361937093	0	0.0234208286263184	0	0	0	1.20732337997739	0.0715450269359367	C5	8	93166068	42.47	4	protein_coding	31770	1698	1289	118	186	3	Ces1d	List
Mir687__ENSMUSG00000076121	ENSMUSG00000076121	yellow	4	0	0	0.549936271520011	1.30746419749915	0	0	0	0	0.949546149577184	0	0.532800104700606	0	D3	14	73206763	38.2	1	miRNA	88	NA	89	NA	NA	1	Mir687	List
Trbj1-3__ENSMUSG00000076485	ENSMUSG00000076485	yellow	4	0	0	0	1.38997767575046	0	0	0	0	0	0	0.796003362526176	0	B1	6	41534323	42.59	2	TR_J_gene	53	50	52	NA	NA	1	Trbj1-3	List
Gm23876__ENSMUSG00000077004	ENSMUSG00000077004	yellow	4	0	0	0	1.56530941235395	0.663084668531615	0	1.10928379595554	0	0	0	0	0	F1	2	130531678	31.34	1	miRNA	66	NA	67	NA	NA	1	Gm23876	List
Snord72__ENSMUSG00000077737	ENSMUSG00000077737	yellow	4	1.54595454139995	1.11465850186754	1.01414138758151	0	1.55113485560731	0.987199953193948	1.54334078561969	0.92363042434808	1.60714498013621	1.70933602519542	1.78838572997573	1.57657425007488	A1	15	5118404	29.63	1	snoRNA	80	NA	81	NA	NA	1	Snord72	List
Gm22770__ENSMUSG00000088993	ENSMUSG00000088993	yellow	4	1.45463397932766	1.26841145460276	1.51053583509907	1.20556336150953	1.73719293171917	1.7549709781444	1.45210925891713	1.0595566842761	0.694681222186459	0	1.9880908194399	1.48422218050162	A3	16	17483083	34.33	1	snRNA	66	NA	67	NA	NA	1	Gm22770	List
Gm17622__ENSMUSG00000091109	ENSMUSG00000091109	yellow	4	1.44783032369843	2.05195710957526	2.48250043162184	2.2897728056111	1.85045626487957	2.18154845148326	2.62518956570898	2.08024065876055	2.22763958588062	0.86174661428878	2.43768237539279	2.66744730295247	D1	13	96490733	36.6	1	protein_coding	387	45	45	NA	NA	2	Gm17622	List
Mir8091__ENSMUSG00000098286	ENSMUSG00000098286	yellow	4	1.56460111467335	1.43180988397751	1.62281273134929	0.959372260685599	1.08743123264383	0.653004190836636	1.81165328812194	1.20577384834357	0	0	1.44160644390948	2.41481128057692	C3	19	41588651	44.6	1	miRNA	138	NA	139	NA	NA	1	Mir8091	List
Mir7020__ENSMUSG00000098569	ENSMUSG00000098569	yellow	4	0	0	0	0.700568430982505	0	0	0	1.35430095234769	1.12699726296357	1.36518859760777	0	0	D3	4	139644042	57.14	1	miRNA	69	NA	70	NA	NA	1	Mir7020	List
Gm27805__ENSMUSG00000099155	ENSMUSG00000099155	yellow	4	0.577387471192257	0	0.606686553076411	1.6851344983947	0	0	0.576076978116325	0	0	0	0	0	B	2	32173171	50.63	1	miRNA	78	NA	79	NA	NA	1	Gm27805	List
Gm23613__ENSMUSG00000064530	ENSMUSG00000064530	green	5	0	1.39374220337884	0	0	0.535390951354085	0.937032985779215	1.22464505600425	0	0	0.883947340587388	0.543005010415792	0	A3.3	X	36776619	36.78	1	snoRNA	86	NA	87	NA	NA	1	Gm23613	List
Mir103-2__ENSMUSG00000065563	ENSMUSG00000065563	green	5	1.23649831261468	2.27556676330776	0.565799727715864	0	1.24103414096853	0	0	2.38506970134877	0	0.513616091392214	0.944585883352378	0	F1	2	131288052	45.35	1	miRNA	85	NA	86	NA	NA	1	Mir103-2	List
Gm25986__ENSMUSG00000076424	ENSMUSG00000076424	green	5	0	1.25594883381985	0	0	0	1.11778344459028	0	0	0	0	0.664206577409591	0	C1.3	16	62808349	42.65	1	miRNA	67	NA	68	NA	NA	1	Gm25986	List
Gm22935__ENSMUSG00000077148	ENSMUSG00000077148	green	5	1.69734869867454	0	1.75811957131064	1.81746935078088	1.08926603860337	1.72039266348964	1.6945991952847	1.63021943290923	1.37512057652402	1.27169382152557	2.02091552582876	1.10976827193502	F1	3	89097910	40.38	1	snRNA	103	NA	104	NA	NA	1	Gm22935	List
Gm11084__ENSMUSG00000079286	ENSMUSG00000079286	green	5	1.42782612249391	0	1.9973283092476	1.18168149259976	1.93838486671684	1.10646526017507	0.643319550540395	1.63492984222743	1.76655013410097	1.64704860774733	1.1059765803029	1.9668960375058	C3	2	72971548	43.33	1	protein_coding	15168	69	69	NA	NA	2	Gm11084	List
Gm22107__ENSMUSG00000084497	ENSMUSG00000084497	green	5	1.11528832164864	1.74846588869365	0	0.90704676524168	0.833369936081272	1.133258141822	1.11314847071	0.447036895195358	0.870917711201122	1.072634062936	1.37316070265982	1.14040841338554	E1	15	77840657	44	1	snRNA	99	NA	100	NA	NA	1	Gm22107	List
Gm16265__ENSMUSG00000086473	ENSMUSG00000086473	green	5	0.443601084359304	1.67138179995656	0	0	0	0	0	0.418277388000519	0	0	0	0	A1.1	X	12670635	44.44	1	processed_pseudogene	107	NA	108	NA	NA	1	Gm16265	List
Gm25493__ENSMUSG00000088000	ENSMUSG00000088000	green	5	0	1.71864555039519	0	0	0.464182335667391	0	0	0	0	0	0.470941032752919	0	A1	1	4723277	43.69	1	snRNA	102	NA	103	NA	NA	1	Gm25493	List
Scarna17__ENSMUSG00000088689	ENSMUSG00000088689	green	5	1.79107373138909	0	1.62808833217829	1.07577348465759	0	1.59187380340626	0	1.50547282540315	1.36385510513543	0.949370231152802	1.32760070330799	0.592827835135949	E2	18	74778391	53.16	1	scaRNA	78	NA	79	NA	NA	1	Scarna17	List
Gm24299__ENSMUSG00000088929	ENSMUSG00000088929	green	5	2.81220537842426	0	3.19270583508841	2.23205922678674	2.105530738492	2.29936704690069	2.26982055353442	2.93561568660204	2.77332161357195	2.85112049083552	1.69597783606441	3.06195014761302	A2	9	15314074	36.62	1	snoRNA	70	NA	71	NA	NA	1	Gm24299	List
Gm23475__ENSMUSG00000089504	ENSMUSG00000089504	green	5	0	1.71540205077162	0	0	0	0.715178058316401	0	0	0	0	0	0.720318105307319	D1	15	58143208	33.87	1	snRNA	61	NA	62	NA	NA	1	Gm23475	List
Mir344d-1__ENSMUSG00000092847	ENSMUSG00000092847	green	5	0.644751580338428	1.90158885117209	0	0	1.09295517204774	0	0	0.610162485812288	0	0.616339511207596	0	0.661614872067209	C	7	61683124	49.28	1	miRNA	68	NA	69	NA	NA	1	Mir344d-1	List
Gm22933__ENSMUSG00000093256	ENSMUSG00000093256	green	5	1.03618363296731	2.06667608584864	0.639768698783111	0	0.611901388206772	1.05329023762901	0	0	1.08408804932561	0	1.05281747022616	1.0600998691371	C3.3	16	90953795	52.7	1	miRNA	73	NA	74	NA	NA	1	Gm22933	List
Gm22355__ENSMUSG00000093476	ENSMUSG00000093476	green	5	0.490564068033805	2.15110626346067	0.89559137576994	1.49740263833335	1.60219486133447	1.80179295719829	1.1451150290243	1.09431519291059	1.19851955742065	1.88031683303847	1.40960281276362	0.876890265673693	H3	2	167644364	53.12	1	miRNA	95	NA	96	NA	NA	1	Gm22355	List
Gm25361__ENSMUSG00000094650	ENSMUSG00000094650	green	5	1.83100870919629	1.16485768398935	2.55839925082754	1.95566884328066	2.20181924184414	2.64034453199548	1.60438112055412	2.40639962100007	2.42283616523419	1.77376503412016	1.85429396207475	1.86445482182113	D3	10	128402758	40.79	1	miRNA	75	NA	76	NA	NA	1	Gm25361	List
Gm22716__ENSMUSG00000095178	ENSMUSG00000095178	green	5	0.788032804146093	1.86660779238249	1.34701113596116	0.862309908425852	1.83083504734171	1.31456417732741	1.82232733530552	1.01322841813447	1.73283827636173	0.75479827801356	1.31401856418572	1.70100730741763	F	5	110677124	42.06	1	snRNA	106	NA	107	NA	NA	1	Gm22716	List
Gm25618__ENSMUSG00000095396	ENSMUSG00000095396	green	5	0	1.46701548642221	0	0	0	0	0	0	0	0	0.455841752444832	1.08789690019699	A3.3	17	24362438	44.86	1	snRNA	106	NA	107	NA	NA	1	Gm25618	List
Mir344d-2__ENSMUSG00000096893	ENSMUSG00000096893	green	5	0.571427238301792	1.46989021164589	0.60048232505254	0	0	0	0	0.540073742340023	0	0	0	0	C	7	61685272	45	1	miRNA	79	NA	80	NA	NA	1	Mir344d-2	List
Mir6976__ENSMUSG00000106514	ENSMUSG00000106514	green	5	0	1.6993869986556	0.727285976973801	0	0	0.706199282777674	0.691922694243624	0	0	0.663336184984124	0	0	C	17	46553827	57.14	1	miRNA	62	NA	63	NA	NA	1	Mir6976	List
Gm45027__ENSMUSG00000109010	ENSMUSG00000109010	green	5	0.583475059078248	2.21125706099482	0.613022269022439	0.642495998209461	1.32397154893443	1.01443808415589	1.57933871564261	0.55157907894165	1.04446215070585	0.958260515801285	1.01397732093247	1.34718169578651	B5	11	77200125	33.38	1	lincRNA	694	NA	78	NA	NA	2	Gm45027	List
