# Supplementary material for: Temporal Changes of Spinal Transcriptomic Profiles in Mice With Spinal Nerve Ligation
Source: Front Neurosci. 2019 Dec 17;13:1357. doi: 10.3389/fnins.2019.01357 (PMC6928122; doi:10.3389/fnins.2019.01357)
Supplement: Supplementary file 8 [file Data_Sheet_7.CSV]

ID	sham7d1	sham7d2	sham7d3	snl7d1	snl7d2	snl7d3	log2FoldChange	pvalue	padj	GeneName	Chrom	Strand	Start	End	GeneLength	GeneType	GeneDescription
ENSMUSG00000002028	3840.940067	3565.273796	3242.020957	2208.920587	2270.284929	2452.005362	0.580930288	9.89E-14	1.36E-09	Kmt2a	chr9	-	44803355	44881296	16670	protein_coding	lysine_(K)-specific_methyltransferase_2A
ENSMUSG00000031375	337.4675702	446.009127	358.3342284	956.1565304	1145.304886	669.3871177	-0.959289953	5.50E-12	3.77E-08	Bgn	chrX	+	73483602	73495933	6099	protein_coding	biglycan
ENSMUSG00000057378	1640.411887	1517.177491	1424.830463	909.7227643	902.4230158	1056.328048	0.617600179	9.81E-12	3.91E-08	Ryr3	chr2	-	112631355	113217096	18977	protein_coding	ryanodine_receptor_3
ENSMUSG00000030218	283.552633	385.3593504	274.3330294	1162.739408	735.7593057	648.6950893	-1.001078699	1.14E-11	3.91E-08	Mgp	chr6	-	136872435	136875823	1187	protein_coding	matrix_Gla_protein
ENSMUSG00000021313	4603.736587	4436.764433	4080.96964	3083.58112	2846.49422	3249.683055	0.487524296	2.48E-11	6.79E-08	Ryr2	chr13	-	11553103	12106945	16849	protein_coding	ryanodine_receptor_2_cardiac
ENSMUSG00000024661	94174.41902	96598.29894	100509.0295	127103.4322	125639.0314	118540.4921	-0.340728193	5.81E-11	1.27E-07	Fth1	chr19	+	9982703	9985092	866	protein_coding	ferritin_heavy_polypeptide_1
ENSMUSG00000047773	338.465995	237.9337393	240.3072273	104.2390667	77.23440225	110.7023518	0.988564828	6.49E-11	1.27E-07	Ankfn1	chr11	-	89390223	89777653	6173	protein_coding	ankyrin-repeat_and_fibronectin_type_III_domain_containing_1
ENSMUSG00000021268	116573.0802	109713.5799	101896.6442	73657.21981	63477.53247	82134.9374	0.538894745	1.54E-10	2.64E-07	Meg3	chr12	+	109541001	109571726	18089	lincRNA	maternally_expressed_3
ENSMUSG00000026463	2404.206832	2090.084612	2078.763847	1460.294562	1304.854901	1549.832925	0.558091132	2.10E-10	2.90E-07	Atp2b4	chr1	-	133699457	133801041	12248	protein_coding	ATPase_Ca++_transporting_plasma_membrane_4
ENSMUSG00000002265	16817.46672	16372.64049	16396.18339	11939.16365	11658.32977	13434.29942	0.404100108	2.11E-10	2.90E-07	Peg3	chr7	-	6703892	6730431	13324	protein_coding	paternally_expressed_3
ENSMUSG00000020431	6814.249014	6320.639805	6891.288232	4324.026014	3767.209594	5026.09369	0.558926531	4.25E-10	5.30E-07	Adcy1	chr11	+	7063489	7178506	12522	protein_coding	adenylate_cyclase_1
ENSMUSG00000016150	657.9619195	613.9623548	632.6672578	321.2458511	266.2554394	400.3907489	0.77249264	6.11E-10	6.98E-07	Tenm1	chrX	-	42527866	43429126	17747	protein_coding	teneurin_transmembrane_protein_1
ENSMUSG00000031229	3078.143547	2786.157434	2926.218981	2157.748682	2183.904348	2215.081637	0.404595137	6.62E-10	6.99E-07	Atrx	chrX	-	105797615	105929403	21757	protein_coding	alpha_thalassemia/mental_retardation_syndrome_X-linked
ENSMUSG00000023473	3057.176627	2858.004092	2770.976259	1844.083853	1444.080074	2044.372403	0.623810781	1.07E-09	1.05E-06	Celsr3	chr9	+	108826320	108852969	12048	protein_coding	cadherin_EGF_LAG_seven-pass_G-type_receptor_3
ENSMUSG00000026879	5993.543858	6707.865302	6308.596371	9096.280015	9536.416194	7979.88074	-0.457209552	1.23E-09	1.13E-06	Gsn	chr2	+	35256380	35307892	3157	protein_coding	gelsolin
ENSMUSG00000103697	301.5242787	221.1384165	205.2181189	66.33395156	72.15319158	110.7023518	0.947276205	1.44E-09	1.23E-06	Gm38020	chrX	-	103576426	103581101	4676	TEC	predicted_gene_38020
ENSMUSG00000030655	3431.585914	3297.481705	3148.450001	2237.349423	2389.185259	2563.742315	0.434299911	1.62E-09	1.30E-06	Smg1	chr7	-	118131308	118243670	23984	protein_coding	SMG1_homolog_phosphatidylinositol_3-kinase-related_kinase_(C._elegans)
ENSMUSG00000031393	3133.056909	2922.386163	2889.00326	2292.31184	2184.92059	2274.053918	0.388541205	2.25E-09	1.72E-06	Mecp2	chrX	-	74026592	74135363	15067	protein_coding	methyl_CpG_binding_protein_2
ENSMUSG00000025658	591.0674603	521.5880795	482.7410673	314.612456	299.7914298	314.5188312	0.668778297	2.99E-09	2.16E-06	Cnksr2	chrX	-	157821436	158043294	9267	protein_coding	connector_enhancer_of_kinase_suppressor_of_Ras_2
ENSMUSG00000074457	1992.855829	1888.540739	1987.319504	2629.667366	2490.809473	2599.953364	-0.379327843	4.32E-09	2.96E-06	S100a16	chr3	+	90537254	90543151	1617	protein_coding	S100_calcium_binding_protein_A16
ENSMUSG00000027799	4282.243813	3995.420674	4271.30147	3057.047539	2990.800603	3361.420008	0.396028038	5.51E-09	3.60E-06	Nbea	chr3	-	55625195	56183701	31361	protein_coding	neurobeachin
ENSMUSG00000022231	2135.63057	1961.320471	1773.594935	1274.559498	1222.539288	1439.130573	0.527103058	5.93E-09	3.70E-06	Sema5a	chr15	+	32244813	32696341	10809	protein_coding	sema_domain_seven_thrombospondin_repeats_(type_1_and_type_1-like)_transmembrane_domain_(TM)_and_short_cytoplasmic_domain_(semaphorin)_5A
ENSMUSG00000041559	338.465995	503.8596833	374.2838231	862.3413703	832.3023085	666.2833134	-0.757280227	6.55E-09	3.91E-06	Fmod	chr1	+	134037254	134048277	3306	protein_coding	fibromodulin
ENSMUSG00000051166	1233.054584	1149.546537	1189.839767	857.6032309	746.9379692	854.5807716	0.495569783	1.30E-08	7.18E-06	Eml5	chr12	-	98786604	98901484	10136	protein_coding	echinoderm_microtubule_associated_protein_like_5
ENSMUSG00000030209	1545.561535	1457.460788	1316.373219	913.5132758	907.5042265	1063.570258	0.529397229	1.31E-08	7.18E-06	Grin2b	chr6	-	135713233	136173511	24842	protein_coding	glutamate_receptor_ionotropic_NMDA2B_(epsilon_2)
ENSMUSG00000019852	1214.084513	998.3886317	1090.95228	399.8989651	523.3646995	721.1171886	0.771327822	1.51E-08	7.99E-06	Arfgef3	chr10	-	18588011	18743758	8216	protein_coding	ARFGEF_family_member_3
ENSMUSG00000050063	2705.73111	2722.708437	2844.344394	3374.502879	3795.664374	3746.291736	-0.381242148	2.15E-08	1.09E-05	Klk6	chr7	+	43824499	43832030	1513	protein_coding	kallikrein_related-peptidase_6
ENSMUSG00000015501	2184.553384	1963.186618	1893.748548	1451.765911	1326.195986	1505.345064	0.461132244	2.37E-08	1.15E-05	Hivep2	chr10	+	13966075	14151374	13720	protein_coding	human_immunodeficiency_virus_type_I_enhancer_binding_protein_2
ENSMUSG00000033981	6446.828701	5823.311636	6094.871802	4289.91141	3082.262395	4360.844978	0.572235734	2.44E-08	1.15E-05	Gria2	chr3	-	80681450	80802835	15548	protein_coding	glutamate_receptor_ionotropic_AMPA2_(alpha_2)
ENSMUSG00000034317	707.8831577	629.8246041	626.2874199	916.3561594	960.3488175	1051.155041	-0.520759574	3.68E-08	1.68E-05	Trim59	chr3	-	69035288	69044755	3352	protein_coding	tripartite_motif-containing_59
ENSMUSG00000096929	1729.271691	1737.382834	1556.680446	1256.554568	1055.875578	1189.791631	0.478967255	3.93E-08	1.74E-05	A330023F24Rik	chr1	+	194976375	195037904	9354	processed_transcript	RIKEN_cDNA_A330023F24_gene
ENSMUSG00000032085	285.5494825	376.0286155	290.2826242	506.9809155	565.030627	607.3110326	-0.671561119	4.93E-08	2.11E-05	Tagln	chr9	-	45929628	45936058	1586	protein_coding	transgelin
ENSMUSG00000026640	2587.916988	2228.179488	2156.385208	1656.453533	1284.530059	1615.012814	0.546741455	5.25E-08	2.12E-05	Plxna2	chr1	+	194618218	194816869	17174	protein_coding	plexin_A2
ENSMUSG00000035284	1563.53318	1468.657669	1540.730851	829.1743945	1028.437041	1121.507938	0.550214519	5.26E-08	2.12E-05	Vps13c	chr9	+	67840396	67995634	11523	protein_coding	vacuolar_protein_sorting_13C_(yeast)
ENSMUSG00000023064	2398.216283	2264.569354	2060.68764	2967.970518	3359.696498	2955.856252	-0.434367917	5.85E-08	2.26E-05	Sncg	chr14	-	34370274	34374789	852	protein_coding	synuclein_gamma
ENSMUSG00000037166	2308.358054	2221.647974	2253.146083	2809.716663	2855.640399	2915.506797	-0.326809493	5.94E-08	2.26E-05	Ppp1r14a	chr7	+	29289308	29293801	1367	protein_coding	protein_phosphatase_1_regulatory_(inhibitor)_subunit_14A
ENSMUSG00000013523	15085.19976	14816.27391	15761.38952	18316.69928	18702.92025	18171.73931	-0.266921848	6.20E-08	2.30E-05	Bcas1	chr2	-	170346991	170427845	3775	protein_coding	breast_carcinoma_amplified_sequence_1
ENSMUSG00000010122	7.987398112	17.72839626	17.01290105	212.268645	60.9745281	78.6297078	-0.800117208	6.40E-08	2.31E-05	Slc47a1	chr11	-	61343401	61378345	3383	protein_coding	solute_carrier_family_47_member_1
ENSMUSG00000038630	756.8059711	628.8915306	795.3531241	387.5798027	300.8076719	474.882051	0.712108147	7.01E-08	2.47E-05	Zkscan16	chr4	+	58943628	58958355	2794	protein_coding	zinc_finger_with_KRAB_and_SCAN_domains_16
ENSMUSG00000075318	2101.684128	1801.764904	1925.647738	1311.516985	784.5389282	1180.480218	0.675128998	7.68E-08	2.64E-05	Scn2a1	chr2	+	65620771	65767447	12732	protein_coding	sodium_channel_voltage-gated_type_II_alpha_1
ENSMUSG00000039218	14868.54159	14691.24206	13593.30794	10552.78407	11417.48039	11819.2866	0.338893503	7.90E-08	2.64E-05	Srrm2	chr17	+	23790662	23824741	10982	protein_coding	serine/arginine_repetitive_matrix_2
ENSMUSG00000020721	1622.440242	1618.882501	1457.792959	1059.447969	1069.086726	1210.483659	0.456339096	8.30E-08	2.69E-05	Helz	chr11	+	107547930	107693826	15044	protein_coding	helicase_with_zinc_finger_domain
ENSMUSG00000001985	1280.978972	1203.664799	1205.789362	830.1220224	598.5666175	844.2347574	0.600436527	8.43E-08	2.69E-05	Grik3	chr4	+	125490700	125714173	8973	protein_coding	glutamate_receptor_ionotropic_kainate_3
ENSMUSG00000034799	5209.780419	5261.601396	5007.109441	3879.588539	3317.014328	4121.852051	0.422519535	9.24E-08	2.83E-05	Unc13a	chr8	-	71624417	71671757	12623	protein_coding	unc-13_homolog_A_(C._elegans)
ENSMUSG00000027712	3902.842402	3765.884596	3643.950744	5046.118458	5007.024999	4527.415807	-0.350273957	9.27E-08	2.83E-05	Anxa5	chr3	-	36448923	36475894	1777	protein_coding	annexin_A5
ENSMUSG00000053580	3140.045883	2914.921575	2648.696032	2172.910728	2106.669946	2209.90863	0.398871043	1.37E-07	4.09E-05	Tanc2	chr11	+	105589986	105929304	16605	protein_coding	tetratricopeptide_repeat_ankyrin_repeat_and_coiled-coil_containing_2
ENSMUSG00000044647	1786.181903	1561.965018	1670.454222	1221.492337	974.5762074	1206.345254	0.504883227	1.53E-07	4.47E-05	Csrnp3	chr2	+	65845767	66031546	12336	protein_coding	cysteine-serine-rich_nuclear_protein_3
ENSMUSG00000019997	184.7085813	259.3944295	243.4971463	452.9661264	397.3506748	400.3907489	-0.683718191	1.63E-07	4.66E-05	Ctgf	chr10	+	24595442	24598683	2861	protein_coding	connective_tissue_growth_factor
ENSMUSG00000071337	2400.213133	2132.072919	2265.905759	1733.211392	1625.987416	1763.995418	0.385138213	1.88E-07	5.28E-05	Tia1	chr6	+	86404219	86433405	15750	protein_coding	cytotoxic_granule-associated_RNA_binding_protein_1
ENSMUSG00000035000	28.95431816	18.66146975	23.39273895	104.2390667	64.0232545	98.28713475	-0.832959877	2.04E-07	5.53E-05	Dpp4	chr2	-	62330073	62412231	6319	protein_coding	dipeptidylpeptidase_4
ENSMUSG00000045664	575.0926641	601.8323995	582.691861	816.8552321	812.9937079	853.5461702	-0.456423372	2.06E-07	5.53E-05	Cdc42ep2	chr19	-	5917556	5924816	1491	protein_coding	CDC42_effector_protein_(Rho_GTPase_binding)_2
ENSMUSG00000028184	2888.442842	2715.243849	2736.950457	2130.267473	1621.922447	2031.957186	0.479653333	2.33E-07	6.16E-05	Adgrl2	chr3	-	148815583	148990555	14198	protein_coding	adhesion_G_protein-coupled_receptor_L2
ENSMUSG00000009418	3736.105467	3331.07235	3065.512108	2474.256393	2366.827932	2595.814959	0.41631759	2.54E-07	6.58E-05	Nav1	chr1	-	135434580	135607295	17303	protein_coding	neuron_navigator_1
ENSMUSG00000028649	11959.13182	11044.79087	10997.77722	8285.11055	8962.239388	9415.907509	0.335829511	2.60E-07	6.60E-05	Macf1	chr4	-	123349633	123684360	26689	protein_coding	microtubule-actin_crosslinking_factor_1
ENSMUSG00000061601	3419.604817	3059.547966	2706.114573	2165.329705	1914.600182	2297.84975	0.478171383	2.68E-07	6.68E-05	Pclo	chr5	+	14514918	14863459	22457	protein_coding	piccolo_(presynaptic_cytomatrix_protein)
ENSMUSG00000034656	3891.85973	3932.90475	3543.99995	2855.202801	2562.962664	3044.831974	0.399553928	2.77E-07	6.74E-05	Cacna1a	chr8	+	84388440	84640246	11418	protein_coding	calcium_channel_voltage-dependent_P/Q_type_alpha_1A_subunit
ENSMUSG00000029104	3794.014103	3466.368006	3467.441895	2700.739456	2783.487208	2899.987776	0.34002066	2.83E-07	6.74E-05	Htt	chr5	+	34761740	34912534	24438	protein_coding	huntingtin
ENSMUSG00000042744	6005.524955	5954.874997	5371.823507	4154.400624	4275.330662	4761.235727	0.37297286	2.85E-07	6.74E-05	Gm15800	chr5	+	121220219	121368577	16443	protein_coding	predicted_gene_15800
ENSMUSG00000022044	4462.958695	4351.854746	4577.533689	5523.722909	5290.556554	5636.508527	-0.287479449	3.50E-07	8.15E-05	Stmn4	chr14	+	66344296	66361680	1916	protein_coding	stathmin-like_4
ENSMUSG00000058740	7166.692956	7180.000487	6673.310437	5451.703191	4148.300395	5284.744045	0.455716804	3.76E-07	8.59E-05	Kcnt1	chr2	+	25863734	25918273	9499	protein_coding	potassium_channel_subfamily_T_member_1
ENSMUSG00000030717	76.87870683	95.17349573	72.30482947	211.3210171	155.4850466	183.1244511	-0.771629093	4.00E-07	8.99E-05	Nupr1	chr7	-	126623249	126630861	2514	protein_coding	nuclear_protein_transcription_regulator_1
ENSMUSG00000024109	5170.841853	4758.674786	4930.551386	3955.398769	3773.307047	4107.367631	0.315385684	4.30E-07	9.47E-05	Nrxn1	chr17	-	90033631	91093071	20733	protein_coding	neurexin_I
ENSMUSG00000025784	141.7763165	195.0123589	114.8370821	279.5502244	352.6360208	321.7610411	-0.747865206	4.35E-07	9.47E-05	Clec3b	chr9	+	123150946	123157430	990	protein_coding	C-type_lectin_domain_family_3_member_b
ENSMUSG00000032231	1516.607217	1199.932505	1097.332118	2114.157799	2544.670306	1726.749767	-0.614792003	4.50E-07	9.64E-05	Anxa2	chr9	+	69453620	69491795	3731	protein_coding	annexin_A2
ENSMUSG00000020932	41997.73927	35126.48451	38486.3721	54930.19766	48201.3807	49226.33549	-0.37563084	4.62E-07	9.75E-05	Gfap	chr11	-	102887336	102900912	4218	protein_coding	glial_fibrillary_acidic_protein
ENSMUSG00000016024	31.94959245	63.44899715	45.72217157	253.0166438	171.7449208	98.28713475	-0.804339367	4.87E-07	0.000101324	Lbp	chr2	+	158306493	158332852	4831	protein_coding	lipopolysaccharide_binding_protein
ENSMUSG00000037593	132.7904936	116.6341859	122.2802263	43.59088246	43.6984118	60.00688227	0.792548573	5.17E-07	0.00010504	BC030499	chr11	+	78290841	78296805	4296	protein_coding	cDNA_sequence_BC030499
ENSMUSG00000026365	800.7366607	912.5458708	776.2136105	1121.991409	1354.650766	1172.203407	-0.493346814	5.27E-07	0.00010504	Cfh	chr1	-	140084708	140183764	8383	protein_coding	complement_component_factor_h
ENSMUSG00000032589	3806.993625	3885.318002	3311.135867	2471.41351	2267.236203	2934.129623	0.471497372	5.28E-07	0.00010504	Bsn	chr9	-	108096022	108190384	15938	protein_coding	bassoon
ENSMUSG00000024112	1608.462295	1457.460788	1257.891371	1035.757272	838.3997613	991.1481588	0.522890818	5.43E-07	0.000106493	Cacna1h	chr17	-	25374285	25433783	9763	protein_coding	calcium_channel_voltage-dependent_T_type_alpha_1H_subunit
ENSMUSG00000014846	7406.314899	7717.450815	7848.263916	9463.012004	9317.924135	8973.098102	-0.265252209	6.07E-07	0.000117404	Tppp3	chr8	-	105467493	105471526	1848	protein_coding	tubulin_polymerization-promoting_protein_family_member_3
ENSMUSG00000033004	9960.285446	9659.176743	9820.697132	7201.024256	7641.124613	8405.101923	0.326106838	6.34E-07	0.000120916	Mycbp2	chr14	-	103113411	103346814	19248	protein_coding	MYC_binding_protein_2
ENSMUSG00000031026	1008.409012	1017.050101	1124.978082	744.8355133	716.4507051	795.6084907	0.441099288	6.66E-07	0.000125181	Trim66	chr7	-	109449006	109508134	10125	protein_coding	tripartite_motif-containing_66
ENSMUSG00000023046	170.7306346	295.7842955	159.4959474	683.2397011	397.3506748	437.6364	-0.778472624	7.01E-07	0.000129993	Igfbp6	chr15	+	102144362	102149511	1112	protein_coding	insulin-like_growth_factor_binding_protein_6
ENSMUSG00000032503	1182.134921	1105.692083	1089.888974	868.0271376	603.6478281	656.9719007	0.566669527	7.34E-07	0.000131471	Arpp21	chr9	-	112065091	112235938	17428	protein_coding	cyclic_AMP-regulated_phosphoprotein_21
ENSMUSG00000048271	2455.126495	2419.459553	2394.565823	1920.841712	1902.405277	1990.573129	0.309769775	7.37E-07	0.000131471	Rbm33	chr5	+	28317121	28419239	12502	protein_coding	RNA_binding_motif_protein_33
ENSMUSG00000032186	10979.67713	10776.99878	11504.97434	9101.965782	9002.889073	9464.533775	0.263150656	7.39E-07	0.000131471	Tmod2	chr9	-	75565621	75611325	10391	protein_coding	tropomodulin_2
ENSMUSG00000032827	4483.925615	4308.000292	4395.708309	3190.66307	3113.765901	3720.4267	0.372756057	7.47E-07	0.000131471	Ppp1r9a	chr6	+	4902917	5165661	14531	protein_coding	protein_phosphatase_1_regulatory_(inhibitor)_subunit_9A
ENSMUSG00000017493	631.0044509	612.0962078	527.3999326	844.3364406	1186.970814	880.445807	-0.595994224	7.73E-07	0.000134226	Igfbp4	chr11	+	99041244	99054392	4416	protein_coding	insulin-like_growth_factor_binding_protein_4
ENSMUSG00000034127	1.996849528	0	1.063306316	56.85767277	111.7866348	17.58822411	-0.622207613	7.86E-07	1	Tspan8	chr10	+	115817284	115849893	1522	protein_coding	tetraspanin_8
ENSMUSG00000003279	2732.688579	2583.680487	2757.153277	2197.549052	1724.562903	1937.808457	0.425294592	1.01E-06	0.00017308	Dlgap1	chr17	+	69969073	70821413	16992	protein_coding	discs_large_(Drosophila)_homolog-associated_protein_1
ENSMUSG00000053141	2852.499551	2396.132716	2472.187184	1863.984039	1214.409351	1740.199586	0.572751375	1.06E-06	0.000178805	Ptprt	chr2	-	161521990	162661147	12611	protein_coding	protein_tyrosine_phosphatase_receptor_type_T
ENSMUSG00000022500	1486.654474	1523.709005	1475.869166	1813.759761	2011.143185	1980.227115	-0.351595483	1.17E-06	0.000194967	Litaf	chr16	-	10959275	11066157	2642	protein_coding	LPS-induced_TN_factor
ENSMUSG00000035783	226.6424214	277.1228258	212.6612631	370.5225009	434.9516337	633.176068	-0.710697234	1.19E-06	0.000194967	Acta2	chr19	-	34241090	34255336	1781	protein_coding	actin_alpha_2_smooth_muscle_aorta
ENSMUSG00000050854	865.6342704	908.8135769	864.4680347	1123.886665	1186.970814	1210.483659	-0.388161449	1.20E-06	0.000194967	Tmem125	chr4	-	118540941	118544044	2339	protein_coding	transmembrane_protein_125
ENSMUSG00000041607	396378.625	404420.1756	417585.9095	462710.5839	495027.8038	491759.504	-0.244308769	1.21E-06	0.000194967	Mbp	chr18	+	82475146	82585637	8403	protein_coding	myelin_basic_protein
ENSMUSG00000025571	2398.216283	2250.573252	2310.564624	1725.630368	1737.774051	1925.39324	0.349528771	1.32E-06	0.000210653	Tnrc6c	chr11	+	117654289	117763439	12843	protein_coding	trinucleotide_repeat_containing_6C
ENSMUSG00000051331	1745.246487	1639.410118	1442.90667	1144.734478	924.7803428	1198.068442	0.497941445	1.37E-06	0.000216095	Cacna1c	chr6	-	118587240	119196418	21191	protein_coding	calcium_channel_voltage-dependent_L_type_alpha_1C_subunit
ENSMUSG00000029765	2471.101291	2325.219131	2249.956164	1739.844787	1731.676598	1934.704652	0.360682553	1.41E-06	0.00021971	Plxna4	chr6	-	32144268	32588192	14103	protein_coding	plexin_A4
ENSMUSG00000039801	2062.745562	2147.935168	1802.304205	1575.905164	1342.45586	1434.992167	0.427386019	1.51E-06	0.000232186	2410089E03Rik	chr15	+	8169106	8271158	13017	protein_coding	RIKEN_cDNA_2410089E03_gene
ENSMUSG00000022263	3700.162175	3673.51032	3495.08786	2817.297686	2863.770336	3055.177988	0.302845079	1.52E-06	0.000232186	Trio	chr15	-	27730652	28025848	11494	protein_coding	triple_functional_domain_(PTPRF_interacting)
ENSMUSG00000035413	753.8106968	738.0611286	724.111601	986.4806225	961.3650596	1083.227685	-0.415943398	1.64E-06	0.000247946	Tmem98	chr11	+	80810175	80822033	1633	protein_coding	transmembrane_protein_98
ENSMUSG00000040209	1404.783643	1276.444531	1160.06719	919.1990431	903.4392579	955.9717106	0.428185074	1.72E-06	0.000257119	Zfp704	chr3	-	9427020	9610085	15255	protein_coding	zinc_finger_protein_704
ENSMUSG00000021244	2489.072937	2328.018351	2152.131983	1702.887299	1691.026913	1876.766973	0.37739581	1.82E-06	0.000266408	Ylpm1	chr12	+	84996321	85070515	9914	protein_coding	YLP_motif_containing_1
ENSMUSG00000030098	1569.523729	1623.547868	1431.210301	1186.430105	1044.696915	1179.445617	0.406262361	1.83E-06	0.000266408	Grip2	chr6	-	91761509	91827250	9359	protein_coding	glutamate_receptor_interacting_protein_2
ENSMUSG00000039716	3640.25669	3722.963215	3600.355185	2574.704948	2693.041658	3104.838857	0.365807278	1.84E-06	0.000266408	Dock3	chr9	-	106892825	107231909	14448	protein_coding	dedicator_of_cyto-kinesis_3
ENSMUSG00000034402	256.5951643	211.8076817	243.4971463	113.7153455	108.7379084	146.9134014	0.685164171	1.90E-06	0.000271683	Kcnh5	chr12	-	74897217	75177332	4061	protein_coding	potassium_voltage-gated_channel_subfamily_H_(eag-related)_member_5
ENSMUSG00000040481	3032.216008	2913.055428	2810.318592	2029.818918	2247.927602	2410.621305	0.365413803	1.97E-06	0.000276179	Bptf	chr11	-	107033081	107132127	14081	protein_coding	bromodomain_PHD_finger_transcription_factor
ENSMUSG00000039262	10243.83808	9846.724514	9465.552822	6929.055055	6977.518498	8464.074204	0.376074412	1.97E-06	0.000276179	Prrc2b	chr2	+	32151082	32234537	11262	protein_coding	proline-rich_coiled-coil_2B
ENSMUSG00000005893	1202.103416	1052.506894	1165.383722	761.8928151	822.1398872	879.4112056	0.431810932	2.18E-06	0.000302584	Nr2c2	chr6	+	92091390	92174294	14935	protein_coding	nuclear_receptor_subfamily_2_group_C_member_2
ENSMUSG00000000753	307.5148273	341.5048964	307.2955252	514.5619385	588.4041961	440.7402042	-0.5727692	2.21E-06	0.000303712	Serpinf1	chr11	-	75409769	75422701	2359	protein_coding	serine_(or_cysteine)_peptidase_inhibitor_clade_F_member_1
ENSMUSG00000042249	1967.89521	1952.922809	1972.433216	1523.78563	1183.922087	1500.172057	0.440831617	2.30E-06	0.000312625	Adrbk2	chr5	-	112910482	113015791	8693	protein_coding	adrenergic_receptor_kinase_beta_2
ENSMUSG00000000149	3713.141697	3907.711766	3781.117259	4467.117824	4654.388978	4700.194244	-0.26849692	2.36E-06	0.000317071	Gna12	chr5	-	140758408	140830431	3416	protein_coding	guanine_nucleotide_binding_protein_alpha_12
ENSMUSG00000034647	1224.068761	1104.759009	1144.117596	824.4362551	858.724604	900.103234	0.395864907	2.38E-06	0.000317071	Ankrd12	chr17	-	65967501	66077089	11508	protein_coding	ankyrin_repeat_domain_12
ENSMUSG00000062380	20620.46665	19595.47631	18690.79842	23696.38275	23846.1217	23096.44206	-0.254386584	2.60E-06	0.000343242	Tubb3	chr8	+	123411424	123422015	1868	protein_coding	tubulin_beta_3_class_III
ENSMUSG00000060924	766.7902188	680.2105724	684.7692673	451.0708706	360.7659579	520.4045134	0.564680093	2.65E-06	0.000345716	Csmd1	chr8	-	15892537	17535586	19032	protein_coding	CUB_and_Sushi_multiple_domains_1
ENSMUSG00000030701	30891.2622	30619.73957	31524.90565	35218.59014	37022.71722	36262.77971	-0.21720566	2.74E-06	0.000354608	Plekhb1	chr7	-	100642892	100662414	3713	protein_coding	pleckstrin_homology_domain_containing_family_B_(evectins)_member_1
ENSMUSG00000028248	6627.543583	6504.455282	6323.482659	5393.89789	5112.714181	5555.809617	0.267534582	2.90E-06	0.000372037	Pnisr	chr4	+	21847583	21876475	10187	protein_coding	PNN_interacting_serine/arginine-rich
ENSMUSG00000044349	50941.62831	48893.05075	47333.08064	39842.06656	28115.3549	36611.44039	0.445196833	3.00E-06	0.000380587	Snhg11	chr2	+	158375638	158386145	8521	protein_coding	small_nucleolar_RNA_host_gene_11
ENSMUSG00000048960	1271.993149	1132.751214	1159.003884	833.9125339	841.4484877	938.3834865	0.411044298	3.10E-06	0.000390775	Prex2	chr1	+	10993465	11303681	16609	protein_coding	phosphatidylinositol-345-trisphosphate-dependent_Rac_exchange_factor_2
ENSMUSG00000004113	2360.276142	2132.072919	2046.864658	1654.558278	1117.866348	1521.898686	0.520941137	3.36E-06	0.000419419	Cacna1b	chr2	-	24603887	24763152	9942	protein_coding	calcium_channel_voltage-dependent_N_type_alpha_1B_subunit
ENSMUSG00000021700	7211.62207	6387.821096	6757.311636	5191.105524	3891.191135	5286.813248	0.451535071	3.40E-06	0.000420089	Rab3c	chr13	-	110054187	110280206	8500	protein_coding	RAB3C_member_RAS_oncogene_family
ENSMUSG00000070695	1059.328675	882.6875192	969.7353599	699.349375	564.0143849	702.4943631	0.495206547	3.43E-06	0.000420276	Cntnap5a	chr1	+	115684756	116587323	10945	protein_coding	contactin_associated_protein-like_5A
ENSMUSG00000033361	1114.242037	1325.897426	1065.432928	855.7079752	786.5714124	832.8541418	0.45163454	3.46E-06	0.000420276	Prrg3	chrX	+	71962624	71972722	6087	protein_coding	proline_rich_Gla_(G-carboxyglutamic_acid)_3_(transmembrane)
ENSMUSG00000060147	1298.950618	1144.881169	1167.510335	1590.119582	1876.999223	1540.521512	-0.428733163	3.63E-06	0.000434116	Serpinb6a	chr13	-	33917918	34002794	5409	protein_coding	serine_(or_cysteine)_peptidase_inhibitor_clade_B_member_6a
ENSMUSG00000035236	1102.260939	877.0890783	847.4551336	628.2772841	632.1026079	652.833495	0.493012759	3.64E-06	0.000434116	Scai	chr2	-	39066214	39190734	12341	protein_coding	suppressor_of_cancer_cell_invasion
ENSMUSG00000027966	2214.506127	2147.935168	2028.78845	1706.677811	1135.142465	1397.746516	0.511133187	3.75E-06	0.000443888	Col11a1	chr3	+	114030540	114220718	12728	protein_coding	collagen_type_XI_alpha_1
ENSMUSG00000034156	6250.139023	6424.210962	6317.102822	5067.913899	4386.101054	5325.0935	0.341604885	3.84E-06	0.000450643	Bzrap1	chr11	+	87760541	87785928	9499	protein_coding	benzodiazepine_receptor_associated_protein_1
ENSMUSG00000034731	187.7038556	153.9571254	162.6858663	67.28157944	59.95828596	98.28713475	0.720305331	3.93E-06	0.000457344	Dgkh	chr14	-	78569609	78725089	3967	protein_coding	diacylglycerol_kinase_eta
ENSMUSG00000039899	182.7117318	179.1501096	212.6612631	310.8219445	432.9191495	302.1036142	-0.644478395	4.30E-06	0.000495925	Fgl2	chr5	+	21372642	21378374	3788	protein_coding	fibrinogen-like_protein_2
ENSMUSG00000062115	2375.252514	2258.03784	2155.321902	1744.582926	1718.46545	1870.559364	0.330003782	4.38E-06	0.000501159	Rai1	chr11	+	60105013	60199197	9591	protein_coding	retinoic_acid_induced_1
ENSMUSG00000079481	626.012327	603.6985464	557.1725094	381.8940354	406.496854	437.6364	0.479430552	4.44E-06	0.000501162	Nhsl2	chrX	+	101849385	102092055	16952	protein_coding	NHS-like_2
ENSMUSG00000032087	1320.915963	1304.436736	1328.069588	986.4806225	982.7061445	1072.881671	0.354987319	4.46E-06	0.000501162	Dscaml1	chr9	+	45430293	45753164	6336	protein_coding	Down_syndrome_cell_adhesion_molecule_like_1
ENSMUSG00000007872	658.9603442	630.7576776	605.0212936	908.7751364	803.8475287	915.6222553	-0.42822534	4.55E-06	0.000504916	Id3	chr4	+	136143497	136145755	1791	protein_coding	inhibitor_of_DNA_binding_3
ENSMUSG00000020220	3175.989174	3048.351084	3045.309288	2159.643937	2477.598325	2551.327098	0.345771449	4.56E-06	0.000504916	Vps13d	chr4	-	144972622	145195005	24771	protein_coding	vacuolar_protein_sorting_13_D_(yeast)
ENSMUSG00000037270	2756.650773	2420.392627	2471.123878	2033.609429	2023.338091	1885.043784	0.343097412	4.61E-06	0.00050652	4932438A13Rik	chr3	+	36863104	37053033	32276	protein_coding	RIKEN_cDNA_4932438A13_gene
ENSMUSG00000047797	2060.748713	2125.541405	2096.840055	2473.308765	2647.310761	2782.043214	-0.314732921	4.68E-06	0.000509257	Gjb1	chrX	+	101376378	101385629	1707	protein_coding	gap_junction_protein_beta_1
ENSMUSG00000027692	3939.784119	3588.600633	3782.180565	2962.284751	2981.654424	3178.295557	0.297050593	4.72E-06	0.000510038	Tnik	chr3	+	28263214	28675858	19282	protein_coding	TRAF2_and_NCK_interacting_kinase
ENSMUSG00000036181	723.8579539	647.5530003	609.2745189	955.2089025	1091.444053	858.7191773	-0.484302301	4.85E-06	0.000519963	Hist1h1c	chr13	+	23738808	23740367	1560	protein_coding	histone_cluster_1_H1c
ENSMUSG00000044734	1010.405861	766.0533333	830.4422326	1239.497266	1441.031347	1183.584023	-0.494152909	5.05E-06	0.000532045	Serpinb1a	chr13	-	32842092	32851185	1943	protein_coding	serine_(or_cysteine)_peptidase_inhibitor_clade_B_member_1a
ENSMUSG00000005045	5704.000677	5702.012082	5389.899714	4534.399403	3836.314059	4623.633739	0.348144199	5.07E-06	0.000532045	Chd5	chr4	+	152338651	152390194	9583	protein_coding	chromodomain_helicase_DNA_binding_protein_5
ENSMUSG00000037206	201.6818023	307.9142509	144.6096589	527.8287289	402.4318854	452.1208198	-0.700052318	5.08E-06	0.000532045	Islr	chr9	-	58156265	58159221	2354	protein_coding	immunoglobulin_superfamily_containing_leucine-rich_repeat
ENSMUSG00000033208	16059.66233	15883.70998	17815.69732	19186.62168	21939.65145	21564.19736	-0.31697303	5.15E-06	0.000535588	S100b	chr10	+	76253853	76261159	1484	protein_coding	S100_protein_beta_polypeptide_neural
ENSMUSG00000036698	2797.586189	2659.259439	2447.731139	1901.889154	2091.426314	2120.932908	0.348687575	5.22E-06	0.000536095	Ago2	chr15	-	73095844	73184840	13705	protein_coding	argonaute_RISC_catalytic_subunit_2
ENSMUSG00000058006	2152.603791	2081.686951	2147.878758	1418.598936	1469.486127	1793.998859	0.409196232	5.24E-06	0.000536095	Mdn1	chr4	+	32657119	32775217	21836	protein_coding	midasin_homolog_(yeast)
ENSMUSG00000005886	1863.06061	1772.839626	1912.888062	1422.389447	1383.105546	1527.071694	0.336832194	5.39E-06	0.000546366	Ncoa2	chr1	-	13139105	13374083	15642	protein_coding	nuclear_receptor_coactivator_2
ENSMUSG00000055567	9696.701308	9370.857035	9984.446304	6276.139446	7106.58125	8289.226564	0.390366594	5.42E-06	0.000546366	Unc80	chr1	+	66468367	66699866	15143	protein_coding	unc-80_homolog_(C._elegans)
ENSMUSG00000038664	4241.308397	3917.042501	3820.459592	3092.109771	3322.095539	3235.198635	0.298517568	5.75E-06	0.000576291	Herc1	chr9	+	66350450	66508775	27464	protein_coding	HECT_and_RLD_domain_containing_E3_ubiquitin_protein_ligase_family_member_1
ENSMUSG00000022197	854.651598	857.494535	766.6438536	609.3247265	461.3739293	587.6536056	0.500472943	6.13E-06	0.000608473	Pdzd2	chr15	-	12359711	12739924	21645	protein_coding	PDZ_domain_containing_2
ENSMUSG00000056258	2478.090264	2073.289289	1958.610234	1647.924882	1481.681033	1610.874408	0.416481219	6.16E-06	0.000608473	Kcnq3	chr15	-	65986387	66286224	14290	protein_coding	potassium_voltage-gated_channel_subfamily_Q_member_3
ENSMUSG00000034593	9448.093542	8756.894681	8782.910168	7074.989748	7162.474567	7801.929296	0.280969908	6.23E-06	0.000610885	Myo5a	chr9	+	75071015	75223688	14803	protein_coding	myosin_VA
ENSMUSG00000028613	2028.79912	1856.81624	1767.215097	1466.927957	1300.789933	1491.895245	0.378475836	6.32E-06	0.000615528	Lrp8	chr4	+	107802261	107876840	10514	protein_coding	low_density_lipoprotein_receptor-related_protein_8_apolipoprotein_e_receptor
ENSMUSG00000052572	4065.585639	3819.069784	4037.374081	3030.513959	2717.431469	3369.69682	0.361290767	6.38E-06	0.000616579	Dlg2	chr7	+	91090706	92449247	13213	protein_coding	discs_large_homolog_2_(Drosophila)
ENSMUSG00000026701	6143.307573	6087.371433	6189.506064	7555.437083	7404.340195	6992.870987	-0.245759187	6.54E-06	0.000624837	Prdx6	chr1	-	161240112	161251219	4804	protein_coding	peroxiredoxin_6
ENSMUSG00000043301	230.6361205	182.8824036	248.8136779	90.97227643	75.20191798	135.5327858	0.703582944	6.56E-06	0.000624837	Kcnj6	chr16	-	94749266	94997696	5807	protein_coding	potassium_inwardly-rectifying_channel_subfamily_J_member_6
ENSMUSG00000032009	4751.503452	4272.543499	4503.102247	3508.11841	3369.858919	3836.302059	0.319180485	6.60E-06	0.000624911	Sesn3	chr9	+	14275067	14333101	15269	protein_coding	sestrin_3
ENSMUSG00000053550	1038.361755	915.3450913	829.3789262	651.0203532	403.4481276	600.0688227	0.591332946	6.88E-06	0.000646383	Shisa7	chr7	-	4825552	4844696	6639	protein_coding	shisa_family_member_7
ENSMUSG00000025261	9853.453996	9357.794006	9178.460117	6741.424734	7761.041184	7971.603929	0.31988388	6.99E-06	0.000652944	Huwe1	chrX	+	151800807	151935417	23507	protein_coding	HECT_UBA_and_WWE_domain_containing_1
ENSMUSG00000025278	2628.852404	2788.023581	2589.150879	1779.645158	2081.263892	2191.285804	0.374871162	7.17E-06	0.000664741	Flnb	chr14	+	7817957	7951588	9100	protein_coding	filamin_beta
ENSMUSG00000031028	3184.974997	2837.476476	2906.016161	2256.301981	1687.978186	2310.264967	0.455786546	7.34E-06	0.000675692	Tub	chr7	+	108950338	109034460	8391	protein_coding	tubby_candidate_gene
ENSMUSG00000027520	836.6799522	695.1397482	771.9603852	525.9334731	515.2347624	573.1691858	0.455295344	7.49E-06	0.000685494	Zdbf2	chr1	+	63273265	63314576	12659	protein_coding	zinc_finger_DBF-type_containing_2
ENSMUSG00000090841	5455.392911	5560.184912	5633.396861	6865.563987	6922.641423	6311.068652	-0.262476746	7.66E-06	0.000696359	Myl6	chr10	-	128490860	128493875	665	protein_coding	myosin_light_polypeptide_6_alkali_smooth_muscle_and_non-muscle
ENSMUSG00000020077	150.7621394	186.6146975	175.4455421	277.6549687	505.0723411	290.7229986	-0.68786474	7.79E-06	0.000702916	Srgn	chr10	-	62493833	62527451	2196	protein_coding	serglycin
ENSMUSG00000049336	1031.372781	966.6641331	884.6708547	677.5539338	630.0701237	750.0860283	0.436569999	8.50E-06	0.000758966	Tenm2	chr11	-	36006656	37235964	11474	protein_coding	teneurin_transmembrane_protein_2
ENSMUSG00000014592	11013.62357	11195.94878	10892.5099	8760.819746	8142.131985	9676.627066	0.301936878	8.52E-06	0.000758966	Camta1	chr4	-	150917322	151861876	14570	protein_coding	calmodulin_binding_transcription_activator_1
ENSMUSG00000061751	972.4657201	899.482842	875.1010978	605.534215	644.2975135	724.2209929	0.429700418	8.70E-06	0.000770051	Kalrn	chr16	-	33974258	34573532	18660	protein_coding	kalirin_RhoGEF_kinase
ENSMUSG00000021767	1062.323949	1079.566025	1064.369622	807.3789533	760.1491169	859.7537787	0.372352766	9.02E-06	0.000792973	Kat6b	chr14	+	21481434	21672478	16826	protein_coding	K(lysine)_acetyltransferase_6B
ENSMUSG00000070823	542.1446469	465.6036703	442.3354273	229.3259468	286.580282	344.5222723	0.589422855	9.44E-06	0.000824756	Gm1043	chr5	+	37154430	37229547	6144	protein_coding	predicted_gene_1043
ENSMUSG00000022893	509.1966296	450.6744945	468.9180852	661.4442599	695.1096203	643.5220822	-0.435053095	9.62E-06	0.00083576	Adamts1	chr16	-	85793827	85803113	5302	protein_coding	a_disintegrin-like_and_metallopeptidase_(reprolysin_type)_with_thrombospondin_type_1_motif_1
ENSMUSG00000010066	2869.472772	2986.768234	2634.87305	2180.491751	1904.437761	2328.887793	0.374698909	9.83E-06	0.000848128	Cacna2d2	chr9	+	107399612	107529343	7947	protein_coding	calcium_channel_voltage-dependent_alpha_2/delta_subunit_2
ENSMUSG00000047193	1179.139646	1025.447763	1163.257109	848.1269521	781.4902018	862.8575829	0.396798594	1.00E-05	0.000858299	Dync2h1	chr9	-	6928503	7184446	16161	protein_coding	dynein_cytoplasmic_2_heavy_chain_1
ENSMUSG00000039087	775.7760416	713.801218	660.313222	450.1232427	517.2672467	528.6813248	0.461132156	1.06E-05	0.000903308	Rreb1	chr13	+	37778400	37952002	13991	protein_coding	ras_responsive_element_binding_protein_1
ENSMUSG00000074505	1252.024654	1190.60177	1054.799865	873.7129049	870.9195096	866.9959886	0.387520553	1.07E-05	0.000903308	Fat3	chr9	-	15910205	16378231	18456	protein_coding	FAT_atypical_cadherin_3
ENSMUSG00000041548	1242.040406	1241.920812	1187.713155	1530.419025	2151.3846	1650.189262	-0.470139955	1.09E-05	0.000916066	Hspb8	chr5	-	116408491	116422864	1950	protein_coding	heat_shock_protein_8
ENSMUSG00000040249	19642.01038	20874.72006	16855.53172	14511.02572	14484.49915	15695.93812	0.338513025	1.10E-05	0.000916594	Lrp1	chr10	-	127538161	127621148	17717	protein_coding	low_density_lipoprotein_receptor-related_protein_1
ENSMUSG00000041710	334.4722959	295.7842955	331.7515705	134.5631589	129.0627511	225.5431092	0.661305687	1.10E-05	0.000916594	Trpc5	chrX	-	144381671	144688180	5014	protein_coding	transient_receptor_potential_cation_channel_subfamily_C_member_5
ENSMUSG00000019947	867.6311199	869.6244904	984.6216483	449.1756149	691.0446517	585.5844028	0.540789556	1.12E-05	0.000923724	Arid5b	chr10	-	68095593	68278726	4494	protein_coding	AT_rich_interactive_domain_5B_(MRF1-like)
ENSMUSG00000039419	3484.502426	3304.946293	3586.532203	2817.297686	2510.118073	2887.572559	0.318647968	1.12E-05	0.000923724	Cntnap2	chr6	+	45059357	47304213	10248	protein_coding	contactin_associated_protein-like_2
ENSMUSG00000032766	703.8894586	729.6634673	733.6813578	911.61802	1031.485767	953.9025077	-0.384743054	1.14E-05	0.00092836	Gng11	chr6	+	4003904	4008445	919	protein_coding	guanine_nucleotide_binding_protein_(G_protein)_gamma_11
ENSMUSG00000032410	921.5460572	846.2976532	795.3531241	616.9057495	651.4112085	604.2072283	0.410874729	1.18E-05	0.000953026	Xrn1	chr9	+	95954760	96057803	18585	protein_coding	5'-3'_exoribonuclease_1
ENSMUSG00000039735	1960.906237	1878.27693	1905.444918	1536.104793	1460.339948	1595.355387	0.307033566	1.18E-05	0.000953026	Fnbp1l	chr3	-	122538719	122619715	12376	protein_coding	formin_binding_protein_1-like
ENSMUSG00000025019	189.7007052	173.5516687	191.3951368	80.54836975	99.59172922	111.7369532	0.646909327	1.19E-05	0.00095628	Lcor	chr19	+	41482645	41562246	7620	protein_coding	ligand_dependent_nuclear_receptor_corepressor
ENSMUSG00000029212	1947.926715	1706.591409	1793.797755	1428.075214	1409.527841	1436.026769	0.329708342	1.27E-05	0.001014454	Gabrb1	chr5	+	71658113	72149037	13838	protein_coding	gamma-aminobutyric_acid_(GABA)_A_receptor_subunit_beta_1
ENSMUSG00000049252	1059.328675	968.5302801	1098.395424	689.8730962	772.3440225	818.3697219	0.411887794	1.29E-05	0.001023143	Lrp1b	chr2	-	40595246	42653624	23774	protein_coding	low_density_lipoprotein-related_protein_1B_(deleted_in_tumors)
ENSMUSG00000071793	598.0564336	644.7537799	646.4902399	400.846593	432.9191495	484.1934638	0.457511003	1.30E-05	0.001023143	2610005L07Rik	chr8	-	20385782	20424814	4163	transcribed_unprocessed_pseudogene	RIKEN_cDNA_2610005L07_gene
ENSMUSG00000036298	952.4972249	864.0260495	931.4563325	659.5490041	390.2369798	606.2764312	0.573699464	1.40E-05	0.001088452	Slc2a13	chr15	-	91267696	91573261	8367	protein_coding	solute_carrier_family_2_(facilitated_glucose_transporter)_member_13
ENSMUSG00000046449	511.1934792	425.4815103	413.6261568	327.8792463	235.7681753	248.3043404	0.574809396	1.40E-05	0.001088452	C77370	chrX	-	104077434	104201185	11532	protein_coding	expressed_sequence_C77370
ENSMUSG00000087141	3741.097591	3533.549297	3921.473692	2826.773964	2056.874081	2941.371832	0.454657137	1.40E-05	0.001088452	Plcxd2	chr16	-	45959263	46010218	7140	protein_coding	phosphatidylinositol-specific_phospholipase_C_X_domain_containing_2
ENSMUSG00000037541	1497.637146	1312.834397	1261.08129	1013.014203	752.0191798	1007.701781	0.478737253	1.45E-05	0.001119046	Shank2	chr7	+	144001928	144424494	10597	protein_coding	SH3/ankyrin_domain_gene_2
ENSMUSG00000026787	2729.693305	2712.444628	2898.573017	2145.429519	1478.632306	2106.448488	0.4705315	1.47E-05	0.001119046	Gad2	chr2	+	22622205	22693874	5876	protein_coding	glutamic_acid_decarboxylase_2
ENSMUSG00000042035	1041.357029	892.0182541	909.1268999	734.4116066	512.186036	628.003061	0.506319519	1.47E-05	0.001119046	Igsf3	chr3	+	101377083	101463059	8479	protein_coding	immunoglobulin_superfamily_member_3
ENSMUSG00000043460	1712.29847	1687.929939	1593.896167	1212.963686	1122.947559	1395.677313	0.38570366	1.49E-05	0.001129479	Elfn2	chr15	-	78670022	78718113	4846	protein_coding	leucine_rich_repeat_and_fibronectin_type_III_extracellular_2
ENSMUSG00000032855	4470.946093	4214.692943	3805.573304	3198.244093	3173.724187	3477.295367	0.323489552	1.50E-05	0.001134042	Pkd1	chr17	+	24549950	24596514	14170	protein_coding	polycystic_kidney_disease_1_homolog
ENSMUSG00000048100	1222.071911	1217.660901	1283.410723	1507.675956	1635.133595	1564.317345	-0.319566841	1.53E-05	0.001145889	Taf13	chr3	+	108571698	108583222	3155	protein_coding	TAF13_RNA_polymerase_II_TATA_box_binding_protein_(TBP)-associated_factor
ENSMUSG00000019841	1116.238886	1021.715469	1059.05309	864.2366261	747.9542113	771.8126581	0.386961607	1.54E-05	0.001149737	Rev3l	chr10	+	39732118	39875211	13293	protein_coding	REV3-like_catalytic_subunit_of_DNA_polymerase_zeta_RAD54_like_(S._cerevisiae)
ENSMUSG00000074743	228.639271	267.7920909	193.5217495	605.534215	377.0258321	351.7644822	-0.647745568	1.57E-05	0.001166039	Thbd	chr2	-	148404466	148408188	3723	protein_coding	thrombomodulin
ENSMUSG00000037795	454.2832676	393.7570117	373.2205168	284.2883638	260.1579865	240.0275291	0.526743183	1.62E-05	0.001192724	N4bp2	chr5	+	65763521	65830108	14946	protein_coding	NEDD4_binding_protein_2
ENSMUSG00000072235	24834.81758	24076.0952	23762.76954	28657.2147	27862.31061	27453.14864	-0.203890253	1.66E-05	0.001216862	Tuba1a	chr15	-	98949841	98953551	1647	protein_coding	tubulin_alpha_1A
ENSMUSG00000040225	5358.545708	5207.483134	4898.652196	3684.377195	4228.583523	4329.806936	0.318488922	1.67E-05	0.001216862	Prrc2c	chr1	-	162670725	162740556	16092	protein_coding	proline-rich_coiled-coil_2C
ENSMUSG00000056602	4137.472222	4228.689046	3774.737421	2990.713588	3236.7312	3418.323086	0.314260257	1.68E-05	0.001216862	Fry	chr5	+	150118645	150497753	29729	protein_coding	FRY_microtubule_binding_protein
ENSMUSG00000002107	2302.367506	2064.891628	1887.36871	1707.625439	1086.362842	1263.248332	0.518530959	1.74E-05	0.001260013	Celf2	chr2	-	6539694	7509563	25884	protein_coding	CUGBP_Elav-like_family_member_2
ENSMUSG00000029843	54.91336202	56.91748274	55.29192842	197.1065989	82.31561293	171.7438355	-0.690492965	1.80E-05	0.00129338	Slc13a4	chr6	-	35267957	35308131	4528	protein_coding	solute_carrier_family_13_(sodium/sulfate_symporters)_member_4
ENSMUSG00000040537	5580.196006	5306.388924	5193.188046	4616.843029	4230.616008	4470.512729	0.261644987	1.87E-05	0.001337834	Adam22	chr5	-	8072352	8368160	14348	protein_coding	a_disintegrin_and_metallopeptidase_domain_22
ENSMUSG00000029304	2605.888634	2314.955323	2361.603327	2862.783824	4444.026856	3460.741744	-0.483012741	1.91E-05	0.00135665	Spp1	chr5	+	104435118	104441050	1648	protein_coding	secreted_phosphoprotein_1
ENSMUSG00000038020	1873.044857	1811.095639	1584.32641	1387.327216	1039.615704	1296.355577	0.442175158	1.94E-05	0.001373621	Rapgefl1	chr11	+	98836785	98853697	5677	protein_coding	Rap_guanine_nucleotide_exchange_factor_(GEF)-like_1
ENSMUSG00000021242	3662.222034	3669.778026	3850.232169	4594.09996	4637.112862	4265.661648	-0.261426142	1.99E-05	0.001400987	Npc2	chr12	-	84754560	84773112	3261	protein_coding	Niemann-Pick_type_C2
ENSMUSG00000001025	330.4785969	333.107235	263.6999663	563.8385883	765.2303276	401.4253503	-0.629112239	2.02E-05	0.001411207	S100a6	chr3	+	90612882	90624181	1367	protein_coding	S100_calcium_binding_protein_A6_(calcyclin)
ENSMUSG00000053279	4728.539682	4829.588371	5291.012227	5781.477693	6292.571299	6097.94076	-0.278862014	2.03E-05	0.001411207	Aldh1a1	chr19	+	20601961	20643462	2053	protein_coding	aldehyde_dehydrogenase_family_1_subfamily_A1
ENSMUSG00000022829	680.9256891	641.0214859	707.0986999	322.193479	390.2369798	526.612122	0.561078588	2.04E-05	0.001411207	Stxbp5l	chr16	-	37114942	37384962	8521	protein_coding	syntaxin_binding_protein_5-like
ENSMUSG00000015222	22595.35083	20828.06639	21135.33964	17054.45895	17104.37137	19056.32353	0.267738035	2.07E-05	0.001425104	Map2	chr1	+	66175273	66442583	16449	protein_coding	microtubule-associated_protein_2
ENSMUSG00000033943	1528.588314	1367.885733	1412.070787	1030.071505	1147.33737	1140.130763	0.350508112	2.30E-05	0.001577307	Mga	chr2	+	119897228	119969581	15340	protein_coding	MAX_gene_associated
ENSMUSG00000040896	1029.375932	917.2112382	930.3930262	705.0351423	380.0745585	601.1034241	0.583627201	2.32E-05	0.001577307	Kcnd3	chr3	+	105452330	105674002	9587	protein_coding	potassium_voltage-gated_channel_Shal-related_family_member_3
ENSMUSG00000021301	2578.931165	2393.333496	2522.162581	1868.722178	1851.59317	2153.005552	0.329780164	2.33E-05	0.001577307	Hecw1	chr13	-	14226438	14523226	9460	protein_coding	HECT_C2_and_WW_domain_containing_E3_ubiquitin_protein_ligase_1
ENSMUSG00000026494	1098.26724	911.6127973	951.6591525	709.7732817	603.6478281	761.4666439	0.449415543	2.33E-05	0.001577307	Kif26b	chr1	+	178529125	178939200	14696	protein_coding	kinesin_family_member_26B
ENSMUSG00000037685	6570.633372	6086.438359	6163.986712	5281.130172	5037.512263	5401.654005	0.250587577	2.35E-05	0.001580902	Atp8a1	chr5	-	67618140	67847434	14278	protein_coding	ATPase_aminophospholipid_transporter_(APLT)_class_I_type_8A_member_1
ENSMUSG00000058897	925.5397562	815.5062281	902.747062	663.3395156	412.5943068	584.5498014	0.539433105	2.36E-05	0.001582671	Col25a1	chr3	+	130131501	130599877	12947	protein_coding	collagen_type_XXV_alpha_1
ENSMUSG00000026260	3790.020404	3750.022346	4004.411585	4501.232427	4570.040881	4648.464173	-0.241108676	2.42E-05	0.00161428	Ndufa10	chr1	-	92439010	92473860	3331	protein_coding	NADH_dehydrogenase_(ubiquinone)_1_alpha_subcomplex_10
ENSMUSG00000021198	1210.090814	1156.078051	1054.799865	843.3888127	807.9124973	917.6914581	0.378657399	2.44E-05	0.001619153	Unc79	chr12	+	102948859	103184065	14265	protein_coding	unc-79_homolog_(C._elegans)
ENSMUSG00000011884	2987.286894	2911.189281	2912.395999	3343.231159	3723.511182	3713.184491	-0.278045704	2.46E-05	0.001622258	Gltp	chr5	-	114669398	114690984	1762	protein_coding	glycolipid_transfer_protein
ENSMUSG00000019943	4769.475098	4161.507754	4334.036543	3632.257662	3327.17675	3664.558224	0.303332963	2.49E-05	0.00163186	Atp2b1	chr10	+	98915152	99026143	7130	protein_coding	ATPase_Ca++_transporting_plasma_membrane_1
ENSMUSG00000057182	711.8768567	591.5685911	622.0341947	458.6518937	223.5732697	355.9028879	0.622101391	2.52E-05	0.001646416	Scn3a	chr2	-	65457118	65567627	12459	protein_coding	sodium_channel_voltage-gated_type_III_alpha
ENSMUSG00000020647	2813.560985	2708.712334	2810.318592	2170.067844	2235.732697	2398.206088	0.279508111	2.53E-05	0.001647314	Ncoa1	chr12	-	4247363	4477182	7328	protein_coding	nuclear_receptor_coactivator_1
ENSMUSG00000015968	823.7004303	738.9942021	740.0611957	548.6765422	503.0398568	602.1380255	0.424898312	2.58E-05	0.001668183	Cacna1d	chr14	-	30039949	30491156	9242	protein_coding	calcium_channel_voltage-dependent_L_type_alpha_1D_subunit
ENSMUSG00000100826	2322.336001	2281.364677	2026.661838	1811.864506	1672.734554	1742.268789	0.322561049	2.66E-05	0.001714248	Snhg14	chr7	-	59307924	59975759	26093	processed_transcript	small_nucleolar_RNA_host_gene_14
ENSMUSG00000022548	15221.98395	17554.84459	15720.98388	19411.20948	20830.93128	19125.64182	-0.27857215	3.01E-05	0.001931259	Apod	chr16	-	31296192	31314808	2577	protein_coding	apolipoprotein_D
ENSMUSG00000006782	26242.5965	26287.47936	26855.92762	29370.7785	31237.25074	32201.96915	-0.219195499	3.09E-05	0.001971956	Cnp	chr11	+	100574904	100591729	3639	protein_coding	2'3'-cyclic_nucleotide_3'_phosphodiesterase
ENSMUSG00000030084	2452.13122	2428.790288	2365.856552	1844.083853	1923.746361	2085.756459	0.29287078	3.23E-05	0.00205307	Plxna1	chr6	-	89316314	89362620	9054	protein_coding	plexin_A1
ENSMUSG00000043448	2204.521879	2418.52648	2105.346505	2716.84913	2763.162365	3056.21259	-0.321648114	3.31E-05	0.002088742	Gjc2	chr11	-	59175568	59183213	2250	protein_coding	gap_junction_protein_gamma_2
ENSMUSG00000020473	900.5791371	1087.963686	809.1761062	1506.728328	1344.488345	1195.99924	-0.459361258	3.32E-05	0.002088742	Aebp1	chr11	+	5861947	5872088	4058	protein_coding	AE_binding_protein_1
ENSMUSG00000009569	1720.285868	1741.115128	1508.831662	1344.683961	1115.833864	1269.45594	0.377917776	3.35E-05	0.002100876	Mkl2	chr16	+	13256481	13417529	8990	protein_coding	MKL/myocardin-like_2
ENSMUSG00000032788	4532.848429	4672.832026	5117.693297	4098.490579	3232.666231	3639.72779	0.354923057	3.47E-05	0.002164356	Pdxk	chr10	-	78436744	78464975	5124	protein_coding	pyridoxal_(pyridoxine_vitamin_B6)_kinase
ENSMUSG00000045589	4217.346203	3947.833926	4273.428083	3224.777674	2736.740069	3535.233047	0.358671204	3.49E-05	0.002164356	Frrs1l	chr4	-	56957173	56990391	6817	protein_coding	ferric-chelate_reductase_1_like
ENSMUSG00000003657	5520.29052	5990.33179	5946.008917	7399.078483	6855.569442	6765.258675	-0.25760662	3.63E-05	0.00224628	Calb2	chr8	-	110142539	110168206	1430	protein_coding	calbindin_2
ENSMUSG00000061911	2907.412913	2554.755209	2863.483908	2228.820772	1617.857479	2128.175118	0.423524462	3.66E-05	0.002254966	Myt1l	chr12	+	29528384	29923209	7523	protein_coding	myelin_transcription_factor_1-like
ENSMUSG00000022416	2030.79597	1940.792854	1990.509423	1602.438744	1117.866348	1496.033651	0.437511996	3.79E-05	0.002319909	Cacna1i	chr15	+	80287238	80398279	9862	protein_coding	calcium_channel_voltage-dependent_alpha_1I_subunit
ENSMUSG00000032238	1550.553658	1477.055331	1639.618339	1257.502196	1192.052024	1253.936919	0.313382859	3.80E-05	0.002319909	Rora	chr9	+	68653786	69388246	13071	protein_coding	RAR-related_orphan_receptor_alpha
ENSMUSG00000025020	1587.495375	1549.835063	1253.638146	1039.547784	645.3137557	1045.982034	0.540468123	3.93E-05	0.002383658	Slit1	chr19	-	41600257	41743665	5921	protein_coding	slit_homolog_1_(Drosophila)
ENSMUSG00000008206	1870.049583	1797.099537	1624.73205	1429.022842	1139.207433	1363.604669	0.387909659	3.95E-05	0.002385311	Cers4	chr8	+	4493026	4531680	12264	protein_coding	ceramide_synthase_4
ENSMUSG00000026163	2680.770491	2239.37637	2379.679535	1917.998828	1288.595027	1785.722048	0.467522035	4.08E-05	0.00245391	Sphkap	chr1	-	83254139	83408200	9602	protein_coding	SPHK1_interactor_AKAP_domain_containing
ENSMUSG00000068740	5872.734462	5958.607291	5315.468272	4419.73643	4351.548822	4986.778837	0.300488161	4.14E-05	0.002471909	Celsr2	chr3	-	108390851	108415552	11513	protein_coding	cadherin_EGF_LAG_seven-pass_G-type_receptor_2
ENSMUSG00000027820	519.1808773	555.1787251	542.286221	396.1084536	362.7984422	401.4253503	0.422929556	4.14E-05	0.002471909	Mme	chr3	+	63241537	63386030	11542	protein_coding	membrane_metallo_endopeptidase
ENSMUSG00000017412	3062.168751	2868.267901	3207.995154	2484.6803	2222.521549	2558.569308	0.311023113	4.21E-05	0.002497825	Cacnb4	chr2	-	52428320	52676831	8963	protein_coding	calcium_channel_voltage-dependent_beta_4_subunit
ENSMUSG00000074733	971.4672954	1004.920146	938.8994768	740.0973739	721.5319158	785.2624765	0.347935162	4.22E-05	0.002497825	Zfp950	chr19	-	61053840	61140840	10615	protein_coding	zinc_finger_protein_950
ENSMUSG00000025885	377.4045608	330.3080146	305.1689126	211.3210171	69.10446517	147.9480028	0.657513567	4.27E-05	0.00251713	Myo5b	chr18	+	74440936	74771493	9766	protein_coding	myosin_VB
ENSMUSG00000008763	2244.458869	2163.797418	2216.993668	1752.163949	1703.221818	1909.874218	0.28888706	4.57E-05	0.00267851	Man1a2	chr3	-	100562208	100685503	7969	protein_coding	mannosidase_alpha_class_1A_member_2
ENSMUSG00000029238	2155.599065	2026.635615	2286.108579	1700.044416	1586.353973	1814.690888	0.320463006	4.69E-05	0.002740321	Clock	chr5	-	76209868	76304792	13727	protein_coding	circadian_locomotor_output_cycles_kaput
ENSMUSG00000032625	1960.906237	1740.182054	1670.454222	1304.88359	1333.309681	1486.722238	0.351537616	4.79E-05	0.002766687	Thsd7a	chr6	-	12311610	12749410	13737	protein_coding	thrombospondin_type_I_domain_containing_7A
ENSMUSG00000032878	1775.19923	1742.981275	1878.86226	1501.042561	1294.69248	1446.372783	0.324144554	4.79E-05	0.002766687	Ccdc85a	chr11	-	28385685	28584324	6971	protein_coding	coiled-coil_domain_containing_85A
ENSMUSG00000028053	2671.784668	2560.35365	2678.468609	2131.215101	1994.883311	2280.261526	0.288635485	4.82E-05	0.002766687	Ash1l	chr3	+	88950622	89079375	14838	protein_coding	ash1_(absent_small_or_homeotic)-like_(Drosophila)
ENSMUSG00000104344	103.8361755	125.9649208	109.5205505	46.43376609	51.82834888	62.0760851	0.642151131	4.84E-05	0.002766687	Gm38077	chr9	+	105064777	105068021	3245	TEC	predicted_gene_38077
ENSMUSG00000050721	588.072186	557.0448721	505.0705	696.5064914	771.3277804	800.7814978	-0.408113745	4.85E-05	0.002766687	Plekho2	chr9	-	65554386	65580040	3271	protein_coding	pleckstrin_homology_domain_containing_family_O_member_2
ENSMUSG00000038128	1022.386958	953.6011043	1028.217207	697.4541193	657.5086613	833.8887432	0.407258819	4.86E-05	0.002766687	Camk4	chr18	+	32939041	33195767	12331	protein_coding	calcium/calmodulin-dependent_protein_kinase_IV
ENSMUSG00000041624	415.3447018	323.7765002	404.0564	141.196554	197.1509742	271.0655716	0.61235776	4.92E-05	0.002787434	Gucy1a2	chr9	+	3532354	3897342	5273	protein_coding	guanylate_cyclase_1_soluble_alpha_2
ENSMUSG00000032060	5033.059235	5444.4838	5134.706198	6119.780846	7519.175556	6259.338581	-0.326451365	4.96E-05	0.002794201	Cryab	chr9	+	50752758	50756633	1185	protein_coding	crystallin_alpha_B
ENSMUSG00000028034	3145.038007	2889.728591	2998.52381	2508.370997	2313.983341	2553.396301	0.278390991	4.97E-05	0.002794201	Fubp1	chr3	+	152210422	152236826	15500	protein_coding	far_upstream_element_(FUSE)_binding_protein_1
ENSMUSG00000064215	1320.915963	1275.511457	1122.851469	1731.316136	1593.467668	1523.967889	-0.352215721	5.00E-05	0.002794201	Ifi27	chr12	+	103434211	103440239	1467	protein_coding	interferon_alpha-inducible_protein_27
ENSMUSG00000034525	2925.384559	2777.759772	2964.498008	2266.725888	2096.507524	2509.943041	0.314012848	5.01E-05	0.002794201	Ice1	chr13	-	70588689	70637634	7675	protein_coding	interactor_of_little_elongation_complex_ELL_subunit_1
ENSMUSG00000033253	1869.051158	1999.576484	1751.265502	1330.469543	1516.233265	1522.933288	0.337451772	5.29E-05	0.002936251	Szt2	chr4	-	118362743	118409273	11947	protein_coding	seizure_threshold_2
ENSMUSG00000032525	3906.836102	3667.911879	3194.172172	2814.454802	2906.452506	2797.562235	0.317021316	5.31E-05	0.002936251	Nktr	chr9	+	121719169	121756843	17457	protein_coding	natural_killer_tumor_recognition_sequence
ENSMUSG00000042104	818.7083065	705.4035566	817.6825568	560.0480768	523.3646995	612.4840397	0.412360536	5.40E-05	0.002973889	Uggt2	chr14	-	118985039	119099430	12796	protein_coding	UDP-glucose_glycoprotein_glucosyltransferase_2
ENSMUSG00000013698	14676.84403	14492.49741	14754.43844	16312.46632	17337.09082	16826.75747	-0.195921306	5.50E-05	0.003019005	Pea15a	chr1	-	172196728	172206804	3861	protein_coding	phosphoprotein_enriched_in_astrocytes_15A
ENSMUSG00000037234	2785.605092	2653.660999	2665.708933	2089.519474	2330.243215	2223.358448	0.273744839	5.65E-05	0.003082559	Hook3	chr8	-	26021421	26119224	13132	protein_coding	hook_microtubule_tethering_protein_3
ENSMUSG00000030310	15108.16353	15967.68659	15764.57944	13371.02938	12811.7646	13895.73165	0.218376799	5.67E-05	0.003082559	Slc6a1	chr6	+	114282635	114317532	8486	protein_coding	solute_carrier_family_6_(neurotransmitter_transporter_GABA)_member_1
ENSMUSG00000068220	1671.363055	1374.417247	1241.941777	2010.86636	2616.823497	1783.652845	-0.483396823	5.70E-05	0.003082559	Lgals1	chr15	+	78926725	78930465	800	protein_coding	lectin_galactose_binding_soluble_1
ENSMUSG00000018909	8805.107994	8291.29101	8529.843265	7307.158579	6208.223202	7259.798153	0.287038051	5.71E-05	0.003082559	Arrb1	chr7	+	99535466	99606771	11175	protein_coding	arrestin_beta_1
ENSMUSG00000004360	1935.945617	1946.391295	1971.369909	1659.296417	1533.509382	1605.701401	0.273134747	5.81E-05	0.003129124	9330159F19Rik	chr10	+	29211643	29230779	5644	protein_coding	RIKEN_cDNA_9330159F19_gene
ENSMUSG00000107962	433.3163476	432.0130247	480.6144547	247.3308765	308.937609	331.0724539	0.494783825	5.85E-05	0.00313164	Gm43980	chr6	+	49254851	49256462	1612	TEC	predicted_gene_43980
ENSMUSG00000031310	2857.491675	2864.535607	2713.557718	2330.216956	1840.414506	2284.399932	0.354472766	5.87E-05	0.00313164	Zmym3	chrX	-	101404384	101420849	8021	protein_coding	zinc_finger_MYM-type_3
ENSMUSG00000090112	1185.130195	1171.007227	1190.903074	907.8275085	944.0889433	970.4561304	0.309746884	5.97E-05	0.003173415	Shprh	chr10	+	11149427	11217595	14066	protein_coding	SNF2_histone_linker_PHD_RING_helicase
ENSMUSG00000031447	13150.25257	12991.18217	13706.01841	15182.89388	15291.3954	15193.12183	-0.192293305	5.99E-05	0.003173415	Lamp1	chr8	+	13159135	13175338	2255	protein_coding	lysosomal-associated_membrane_protein_1
ENSMUSG00000059146	3202.946643	2988.634381	2815.635124	2322.635933	2462.354693	2520.289055	0.286737784	6.10E-05	0.003218186	Ntrk3	chr7	-	78175959	78738012	30170	protein_coding	neurotrophic_tyrosine_kinase_receptor_type_3
ENSMUSG00000027562	7748.774593	7300.366966	7850.390529	8503.064962	10098.39809	9592.824351	-0.284663794	6.21E-05	0.003256816	Car2	chr3	+	14886273	14900770	2422	protein_coding	carbonic_anhydrase_2
ENSMUSG00000046743	567.105266	418.0169224	402.9930936	307.0314329	124.9977826	232.7853191	0.632379297	6.22E-05	0.003256816	Fat4	chr3	+	38886940	39011985	17165	protein_coding	FAT_atypical_cadherin_4
ENSMUSG00000057133	3455.548108	3137.926139	3210.121767	2515.95202	2576.173812	2842.050096	0.289148726	6.29E-05	0.00328277	Chd6	chr2	-	160946978	161109075	19093	protein_coding	chromodomain_helicase_DNA_binding_protein_6
ENSMUSG00000036473	1545.561535	1574.094973	1568.376816	1248.973545	1125.996285	1319.116808	0.320953244	6.32E-05	0.003284801	Tbc1d24	chr17	-	24175431	24209387	13362	protein_coding	TBC1_domain_family_member_24
ENSMUSG00000040759	2308.358054	2273.900089	2535.985563	2799.292756	2913.566201	2991.032701	-0.276324574	6.42E-05	0.003316271	Cmtm5	chr14	+	54936470	54939256	869	protein_coding	CKLF-like_MARVEL_transmembrane_domain_containing_5
ENSMUSG00000040797	9580.884035	9341.931757	9149.750847	7533.641642	6857.601926	8331.645222	0.288842862	6.43E-05	0.003316271	Iqsec3	chr6	-	121372933	121473678	13577	protein_coding	IQ_motif_and_Sec7_domain_3
ENSMUSG00000055531	2474.096565	2255.238619	2342.463813	2018.447383	1822.122148	1886.078386	0.287915729	6.58E-05	0.003379328	Cpsf6	chr10	-	117344673	117380015	10510	protein_coding	cleavage_and_polyadenylation_specific_factor_6
ENSMUSG00000040407	2443.145398	2195.521916	2179.777947	1641.291487	1848.544443	1884.009183	0.320861838	6.62E-05	0.003390833	Akap9	chr5	+	3928054	4081310	21350	protein_coding	A_kinase_(PRKA)_anchor_protein_(yotiao)_9
ENSMUSG00000026421	12902.64323	13019.17437	13166.92211	14934.61538	14570.87973	14958.26731	-0.182087034	6.68E-05	0.003390833	Csrp1	chr1	+	135720061	135752232	1956	protein_coding	cysteine_and_glycine-rich_protein_1
ENSMUSG00000050556	2099.687279	1936.127487	1944.787251	1480.194748	1409.527841	1724.680564	0.3450391	6.70E-05	0.003390833	Kcnb1	chr2	-	167095969	167190155	11488	protein_coding	potassium_voltage_gated_channel_Shab-related_subfamily_member_1
ENSMUSG00000028804	1292.960069	1301.637515	1271.714354	863.2889982	865.838299	1109.09272	0.398343303	6.72E-05	0.003390833	Csmd2	chr4	+	127987857	128567656	16832	protein_coding	CUB_and_Sushi_multiple_domains_2
ENSMUSG00000046230	867.6311199	797.7778318	832.5688452	638.7011908	613.8102495	658.0065021	0.35444235	6.74E-05	0.003390833	Vps13a	chr19	-	16616763	16780822	9656	protein_coding	vacuolar_protein_sorting_13A_(yeast)
ENSMUSG00000028524	2324.332851	2207.651872	2185.094479	1807.126366	1600.581363	1905.735813	0.316255822	6.75E-05	0.003390833	Sgip1	chr4	+	102741297	102973628	10136	protein_coding	SH3-domain_GRB2-like_(endophilin)_interacting_protein_1
ENSMUSG00000068196	58.90706108	75.57895249	62.73507263	230.2735747	169.7124365	92.07952624	-0.641282189	6.83E-05	0.003418545	Col8a1	chr16	-	57624258	57754737	5108	protein_coding	collagen_type_VIII_alpha_1
ENSMUSG00000047036	2071.731385	2066.757775	2184.031172	1355.107868	1585.33773	1802.275671	0.375754726	6.87E-05	0.003426422	Zfp445	chr9	-	122851914	122862128	2961	protein_coding	zinc_finger_protein_445
ENSMUSG00000043909	2652.814598	2623.802647	2638.062969	2082.886079	1977.607195	2319.57638	0.293766689	7.00E-05	0.003480006	Trp53bp1	chr2	-	121193281	121271407	14164	protein_coding	transformation_related_protein_53_binding_protein_1
ENSMUSG00000036752	8184.087791	8533.890117	8206.598145	9366.353961	10019.13121	9600.066561	-0.211531713	7.10E-05	0.003517258	Tubb4b	chr2	-	25222160	25224702	2088	protein_coding	tubulin_beta_4B_class_IVB
ENSMUSG00000038695	2934.370381	3212.572018	2943.231882	3550.761664	3721.478698	3649.039203	-0.253569131	7.16E-05	0.003532449	Josd2	chr7	+	44467980	44471662	2633	protein_coding	Josephin_domain_containing_2
ENSMUSG00000018340	6344.989375	6329.037466	6002.364152	7035.189377	8242.739956	7484.306661	-0.271716198	7.35E-05	0.003600878	Anxa6	chr11	-	54979108	55033445	2930	protein_coding	annexin_A6
ENSMUSG00000041378	1008.409012	1100.093642	933.5829452	1394.908239	1295.708722	1261.179129	-0.346738437	7.37E-05	0.003600878	Cldn5	chr16	+	18776847	18778260	1414	protein_coding	claudin_5
ENSMUSG00000055373	2014.821174	1745.780495	1816.127187	1488.723399	1214.409351	1492.929847	0.371778583	7.39E-05	0.003600878	Fut9	chr4	-	25609332	25800244	13824	protein_coding	fucosyltransferase_9
ENSMUSG00000036591	4180.404487	4217.492164	4517.988535	3280.687719	3758.063415	3529.025438	0.275345719	7.40E-05	0.003600878	Arhgap21	chr2	-	20847919	20968881	9271	protein_coding	Rho_GTPase_activating_protein_21
ENSMUSG00000098061	85.8645297	57.85055623	61.67176631	18.00492971	27.43853764	26.89963688	0.631817987	7.44E-05	1	Gm26945	chr12	+	109640341	109642351	2011	lincRNA	predicted_gene_26945
ENSMUSG00000061080	9414.1471	8834.33978	9425.147182	7487.207876	7452.103575	8250.946312	0.245175876	7.60E-05	0.003684589	Lsamp	chr16	+	39984361	42181679	17213	protein_coding	limbic_system-associated_membrane_protein
ENSMUSG00000055296	2141.621119	2056.493967	1918.204594	1589.171954	1603.630089	1730.888173	0.295484276	7.64E-05	0.003686881	Tmem245	chr4	-	56866923	56947437	17090	protein_coding	transmembrane_protein_245
ENSMUSG00000025503	3150.03013	3342.269232	3274.983452	3952.555885	4150.332879	3693.527064	-0.260414231	7.66E-05	0.003686881	Taldo1	chr7	+	141392199	141402968	1998	protein_coding	transaldolase_1
ENSMUSG00000060126	10698.12135	10720.0813	11097.72802	13210.88027	15300.54158	12202.08913	-0.304581675	7.82E-05	0.003752548	Tpt1	chr14	+	75845093	75848525	2380	protein_coding	tumor_protein_translationally-controlled_1
ENSMUSG00000028691	3195.95767	2979.303646	3395.137066	3834.1024	4010.091464	3778.36438	-0.267586907	7.87E-05	0.003764597	Prdx1	chr4	+	116685544	116700822	3043	protein_coding	peroxiredoxin_1
ENSMUSG00000027951	3869.894385	3888.117223	3736.458393	3031.461586	2807.877019	3391.423449	0.298103177	7.90E-05	0.003764678	Adar	chr3	+	89715022	89753446	8118	protein_coding	adenosine_deaminase_RNA-specific
ENSMUSG00000052516	1739.255939	1593.689517	1765.088484	1333.312426	903.4392579	1293.251773	0.451311063	8.05E-05	0.003822026	Robo2	chr16	-	73892306	74411825	16516	protein_coding	roundabout_homolog_2_(Drosophila)
ENSMUSG00000038936	3719.132246	3790.144506	4006.538198	4324.026014	4805.809056	4787.100763	-0.261104788	8.11E-05	0.003829357	Sccpdh	chr1	+	179668210	179687189	7562	protein_coding	saccharopine_dehydrogenase_(putative)
ENSMUSG00000042523	1716.292169	1546.102769	1549.237302	1260.34508	1064.005515	1321.186011	0.364101025	8.15E-05	0.003829357	Dnal1	chr12	+	84114366	84147498	6938	protein_coding	dynein_axonemal_light_chain_1
ENSMUSG00000031189	377.4045608	320.9772797	347.7011652	180.0492971	210.3621219	259.684956	0.531277078	8.15E-05	0.003829357	Aff2	chrX	+	69360294	69868037	7267	protein_coding	AF4/FMR2_family_member_2
ENSMUSG00000027677	3123.072662	2771.228258	2936.852044	2206.077703	2323.12952	2542.015685	0.301491258	8.18E-05	0.003829357	Ttc14	chr3	+	33799832	33814860	10515	protein_coding	tetratricopeptide_repeat_domain_14
ENSMUSG00000032517	89304.10302	90563.17963	97673.19155	104294.0292	108690.1451	110674.4175	-0.215197934	8.26E-05	0.003854763	Mobp	chr9	+	120149742	120181484	6481	protein_coding	myelin-associated_oligodendrocytic_basic_protein
ENSMUSG00000048763	303.5211283	288.3197076	272.2064168	199.9494826	110.7703927	167.6054298	0.586419616	8.34E-05	0.00387924	Hoxb3	chr11	+	96323326	96347930	4251	protein_coding	homeobox_B3
ENSMUSG00000041773	2286.39271	2012.639513	2092.586829	1793.859576	1104.655201	1422.57695	0.470727252	8.53E-05	0.003955357	Enc1	chr13	+	97241105	97253039	4742	protein_coding	ectodermal-neural_cortex_1
ENSMUSG00000056174	77.87713159	80.24431993	71.24152315	212.268645	152.4363202	115.8753589	-0.622721297	8.66E-05	0.003994315	Col8a2	chr4	+	126286793	126314330	4489	protein_coding	collagen_type_VIII_alpha_2
ENSMUSG00000030847	1187.127044	1152.345757	992.0647925	1350.369728	1646.312259	1463.961007	-0.378485139	8.70E-05	0.003994315	Bag3	chr7	+	128523616	128546981	2562	protein_coding	BCL2-associated_athanogene_3
ENSMUSG00000037254	67.89288395	92.37427527	74.4314421	203.7399941	122.9652983	156.2248142	-0.619649495	8.71E-05	0.003994315	Itih2	chr2	-	10094593	10131396	3315	protein_coding	inter-alpha_trypsin_inhibitor_heavy_chain_2
ENSMUSG00000018076	1530.585163	1484.519919	1498.198599	1120.096154	1242.864131	1249.798513	0.301944292	8.73E-05	0.003994315	Med13l	chr5	+	118560679	118765438	15427	protein_coding	mediator_complex_subunit_13-like
ENSMUSG00000049422	2571.942192	2941.980706	2801.812142	3345.126414	3447.093322	3317.966749	-0.268376694	8.82E-05	0.004019497	Chchd10	chr10	+	75935573	75937725	939	protein_coding	coiled-coil-helix-coiled-coil-helix_domain_containing_10
ENSMUSG00000049775	11331.12265	10132.245	11562.39288	14175.56545	14930.62945	12330.3797	-0.306786806	8.85E-05	0.004019497	Tmsb4x	chrX	-	167207093	167209315	1371	protein_coding	thymosin_beta_4_X_chromosome
ENSMUSG00000045087	1627.432365	1701.926041	1756.582034	2045.928592	2004.02949	2162.316964	-0.274308796	8.91E-05	0.004033321	S1pr5	chr9	-	21242912	21248443	2500	protein_coding	sphingosine-1-phosphate_receptor_5
ENSMUSG00000021027	2923.387709	2702.18082	2891.129872	2268.621143	2313.983341	2455.109166	0.262666034	8.94E-05	0.0040351	Ralgapa1	chr12	-	55602929	55821167	7874	protein_coding	Ral_GTPase_activating_protein_alpha_subunit_1
ENSMUSG00000006711	1031.372781	1084.231393	1043.103496	778.002489	708.320768	885.6188141	0.373496235	8.97E-05	0.00403693	D130043K22Rik	chr13	+	24845135	24901270	5276	protein_coding	RIKEN_cDNA_D130043K22_gene
ENSMUSG00000033902	1255.019928	1097.294421	1044.166802	856.655603	784.5389282	905.2762411	0.374936971	9.12E-05	0.004077144	Mapkbp1	chr2	+	119972699	120027408	7584	protein_coding	mitogen-activated_protein_kinase_binding_protein_1
ENSMUSG00000040860	1696.323674	1692.595306	1498.198599	1323.836148	1060.956789	1288.078766	0.372325337	9.12E-05	0.004077144	Crocc	chr4	-	141016637	141060550	8266	protein_coding	ciliary_rootlet_coiled-coil_rootletin
ENSMUSG00000021061	7888.55406	8072.018741	7940.771566	6107.461683	6644.191078	7114.953954	0.255440946	9.20E-05	0.004100785	Sptb	chr12	-	76580488	76710547	12147	protein_coding	spectrin_beta_erythrocytic
ENSMUSG00000031561	1813.139371	1612.350986	1659.821159	1115.358014	1217.458078	1454.649594	0.381904702	9.24E-05	0.004102085	Tenm3	chr8	-	48227682	48844026	11132	protein_coding	teneurin_transmembrane_protein_3
ENSMUSG00000001794	6053.449344	6106.032902	5918.362953	7140.376072	6957.193656	6789.054507	-0.202792303	9.38E-05	0.004152494	Capns1	chr7	-	30186936	30198811	2477	protein_coding	calpain_small_subunit_1
ENSMUSG00000026587	3390.650499	3125.796183	2845.407701	2551.961879	2240.813908	2563.742315	0.323135825	9.46E-05	0.004161432	Astn1	chr1	+	158362273	158691781	9839	protein_coding	astrotactin_1
ENSMUSG00000039834	589.0706108	641.9545594	589.0716989	435.9088246	427.8379388	475.9166525	0.394051583	9.46E-05	0.004161432	Zfp335	chr2	-	164891882	164911757	4743	protein_coding	zinc_finger_protein_335
ENSMUSG00000028514	2302.367506	2142.336727	2158.511821	1695.306276	1897.324066	1772.27223	0.283653093	9.59E-05	0.004202397	Usp24	chr4	+	106316213	106441322	12350	protein_coding	ubiquitin_specific_peptidase_24
ENSMUSG00000033676	3914.8235	3397.320568	3623.747924	3029.566331	2290.609772	2892.745566	0.372637247	9.62E-05	0.004206179	Gabrb3	chr7	+	57419692	57828802	6542	protein_coding	gamma-aminobutyric_acid_(GABA)_A_receptor_subunit_beta_3
ENSMUSG00000029283	606.0438318	517.8557856	556.1092031	430.2230573	353.652263	398.3215461	0.435251111	9.78E-05	0.004235502	Cdc7	chr5	+	106964322	106984432	4183	protein_coding	cell_division_cycle_7_(S._cerevisiae)
ENSMUSG00000051323	785.7602893	674.6121315	649.6801589	510.771427	447.1465394	542.1311432	0.426671859	9.80E-05	0.004235502	Pcdh19	chrX	-	133582860	133688987	10464	protein_coding	protocadherin_19
ENSMUSG00000048154	3174.99075	3095.004758	2571.074671	2081.938451	2318.04831	2401.309892	0.347229831	9.81E-05	0.004235502	Kmt2d	chr15	-	98831669	98871204	19887	protein_coding	lysine_(K)-specific_methyltransferase_2D
ENSMUSG00000045482	3073.151424	2907.456987	2544.492013	2257.249609	2225.570275	2317.507177	0.305726957	9.82E-05	0.004235502	Trrap	chr5	+	144767732	144859778	20856	protein_coding	transformation/transcription_domain-associated_protein
ENSMUSG00000028434	1784.185053	1625.414015	1588.579636	1358.898379	961.3650596	1258.075325	0.41986195	9.87E-05	0.00423569	Epb41l4b	chr4	-	56991972	57143437	8858	protein_coding	erythrocyte_membrane_protein_band_4.1_like_4b
ENSMUSG00000043940	6149.298122	6095.769094	5993.857702	3887.169562	4747.883254	5299.228465	0.354550521	9.88E-05	0.00423569	Wdfy3	chr5	-	101832956	102069921	15343	protein_coding	WD_repeat_and_FYVE_domain_containing_3
ENSMUSG00000038056	2715.715358	2384.002761	2350.970264	1811.864506	2020.289364	2052.649214	0.31725251	9.92E-05	0.004239738	Kmt2c	chr5	-	25271798	25498783	20291	protein_coding	lysine_(K)-specific_methyltransferase_2C
ENSMUSG00000055024	1705.309497	1700.992968	1490.755455	1096.405457	1317.049807	1310.839997	0.359784679	0.000101698	0.004328018	Ep300	chr15	+	81585351	81652077	14273	protein_coding	E1A_binding_protein_p300
ENSMUSG00000025262	1005.413737	891.0851806	945.2793147	669.9729108	679.8659883	785.2624765	0.372243426	0.000101877	0.004328018	Fam120c	chrX	+	151344175	151471842	5823	protein_coding	family_with_sequence_similarity_120_member_C
ENSMUSG00000052707	4340.152449	4163.373901	4293.630903	3363.131344	3565.993651	3774.225974	0.247344372	0.000106182	0.004497015	Tnrc6a	chr7	+	123123885	123195296	12706	protein_coding	trinucleotide_repeat_containing_6a
ENSMUSG00000027748	74.8818573	83.04354039	93.57095578	38.85274306	32.51974832	39.3148539	0.621847742	0.000109365	0.004604199	Trpc4	chr3	+	54156035	54318471	8032	protein_coding	transient_receptor_potential_cation_channel_subfamily_C_member_4
ENSMUSG00000020176	2030.79597	2049.962452	2055.371108	1744.582926	1220.506804	1517.760281	0.399798514	0.000109669	0.004604199	Grb10	chr11	-	11930508	12038683	9089	protein_coding	growth_factor_receptor_bound_protein_10
ENSMUSG00000029108	3023.230185	2672.322468	2823.078268	2332.112211	2111.751156	2407.517501	0.295312789	0.00010972	0.004604199	Pcdh7	chr5	+	57717967	58133230	10604	protein_coding	protocadherin_7
ENSMUSG00000090061	300.525854	240.7329598	231.8007768	180.0492971	99.59172922	132.4289816	0.591623335	0.000112266	0.004681879	Nwd2	chr5	+	63649102	63810546	10428	protein_coding	NACHT_and_WD_repeat_domain_containing_2
ENSMUSG00000004951	1221.073486	1156.078051	962.2922157	1660.244045	1649.360985	1317.047606	-0.411384055	0.000112398	0.004681879	Hspb1	chr5	+	135887919	135889563	1031	protein_coding	heat_shock_protein_1
ENSMUSG00000019775	3425.595365	3063.28026	3301.56611	2704.529968	2033.500512	2619.610791	0.371194691	0.000112684	0.004681879	Rgs17	chr10	-	5825663	5922400	8298	protein_coding	regulator_of_G-protein_signaling_17
ENSMUSG00000037652	2057.753439	1934.26134	1768.278403	1476.404236	1467.453643	1619.15122	0.313619816	0.000113036	0.004681879	Phc3	chr3	-	30899371	30969415	17485	protein_coding	polyhomeotic-like_3_(Drosophila)
ENSMUSG00000032500	640.9886985	613.0292813	572.0587978	486.1331022	267.2716815	345.5568737	0.543315098	0.000113277	0.004681879	Dclk3	chr9	+	111439081	111489118	3005	protein_coding	doublecortin-like_kinase_3
ENSMUSG00000000197	2869.472772	2831.878035	2912.395999	2368.122071	2218.456581	2522.358258	0.263863141	0.000115466	0.004758019	Nalcn	chr14	-	123276641	123627144	7115	protein_coding	sodium_leak_channel_non-selective
ENSMUSG00000057230	10268.7987	9940.031863	9539.984264	7780.972518	8344.36417	8827.219302	0.243606922	0.000116143	0.004771587	Aak1	chr6	+	86849517	87003223	21453	protein_coding	AP2_associated_kinase_1
ENSMUSG00000070047	2388.232035	2537.026813	2153.195289	1672.563207	1843.463233	1994.711535	0.333496915	0.000116631	0.004777333	Fat1	chr8	+	44935447	45052257	15586	protein_coding	FAT_atypical_cadherin_1
ENSMUSG00000006014	30.95116768	19.59454324	17.01290105	517.4048222	103.6566978	187.2628567	-0.465383133	0.000117167	0.004785012	Prg4	chr1	-	150449412	150466165	4280	protein_coding	proteoglycan_4_(megakaryocyte_stimulating_factor_articular_superficial_zone_protein)
ENSMUSG00000052726	324.4880483	302.31581	294.5358494	211.3210171	122.9652983	194.5050667	0.564628249	0.000118332	0.004818263	Kcnt2	chr1	+	140246158	140612067	6895	protein_coding	potassium_channel_subfamily_T_member_2
ENSMUSG00000020570	2526.014653	2462.380934	2714.621024	2991.661215	3342.420382	3071.731611	-0.273499003	0.000120106	0.004876008	Sypl	chr12	+	32953891	32979050	7535	protein_coding	synaptophysin-like_protein
ENSMUSG00000029505	2146.613243	2094.74998	1774.658241	1557.900234	1574.159067	1602.597597	0.320974618	0.000120884	0.004893125	Ep400	chr5	-	110664373	110770717	13971	protein_coding	E1A_binding_protein_p400
ENSMUSG00000037646	1445.719058	1452.79542	1312.119994	965.6328092	1151.402339	1126.680945	0.345166282	0.000121593	0.004907332	Vps13b	chr15	+	35371546	35931228	13370	protein_coding	vacuolar_protein_sorting_13B_(yeast)
ENSMUSG00000035576	549.1336202	524.3873	525.27332	288.0788754	328.2462096	432.4633929	0.490387776	0.000122125	0.004913559	L3mbtl1	chr2	+	162943472	162974522	4193	protein_coding	l(3)mbt-like_(Drosophila)
ENSMUSG00000005161	3902.842402	3896.514884	4046.943838	4649.062377	4650.324009	4480.858743	-0.211756009	0.000122463	0.004913559	Prdx2	chr8	+	84969587	84974834	3050	protein_coding	peroxiredoxin_2
ENSMUSG00000045534	201.6818023	193.1462119	177.5721547	125.0868801	113.8191191	97.25253333	0.55355307	0.000123541	0.004942377	Kcna5	chr6	-	126532551	126535412	2862	protein_coding	potassium_voltage-gated_channel_shaker-related_subfamily_member_5
ENSMUSG00000021156	3949.768366	3747.223126	3880.004746	3305.326044	3221.487568	3354.177798	0.220885917	0.000124003	0.004946431	Zmynd11	chr13	-	9684836	9765321	7055	protein_coding	zinc_finger_MYND_domain_containing_11
ENSMUSG00000024548	400.3683304	343.3710434	330.6882642	217.0067844	228.6544804	263.8233617	0.484988194	0.000128174	0.005097994	Setbp1	chr18	-	78750380	79109391	9953	protein_coding	SET_binding_protein_1
ENSMUSG00000028820	3777.040882	3562.474575	3585.468897	2967.970518	3040.596468	3198.987586	0.237363667	0.000129166	0.005122601	Sfpq	chr4	+	127021324	127037013	4743	protein_coding	splicing_factor_proline/glutamine_rich_(polypyrimidine_tract_binding_protein_associated)
ENSMUSG00000034160	7354.396812	7397.406609	7142.228523	5973.846152	6366.756975	6460.051256	0.213154065	0.000129668	0.005127662	Ogt	chrX	+	101640060	101684351	8045	protein_coding	O-linked_N-acetylglucosamine_(GlcNAc)_transferase_(UDP-N-acetylglucosamine:polypeptide-N-acetylglucosaminyl_transferase)
ENSMUSG00000032135	2124.647898	2029.434835	2094.713442	2320.740677	3033.482773	2769.627997	-0.345735992	0.000132013	0.005205408	Mcam	chr9	+	44134469	44142727	3350	protein_coding	melanoma_cell_adhesion_molecule
ENSMUSG00000074939	45.92753914	43.85445391	54.2286221	18.00492971	8.129937079	15.51902128	0.584859312	0.000132628	1	Chrm5	chr2	-	112479171	112480769	1599	protein_coding	cholinergic_receptor_muscarinic_5
ENSMUSG00000021690	1660.380383	1645.941632	1630.048582	1313.412241	1365.829429	1390.504306	0.265194189	0.000132713	0.005210048	Jmy	chr13	-	93430097	93499808	8780	protein_coding	junction-mediating_and_regulatory_protein
ENSMUSG00000034687	294.5353054	267.7920909	282.83948	191.4208317	142.2738989	193.4704652	0.520871462	0.00013289	0.005210048	Fras1	chr5	+	96373955	96784728	17709	protein_coding	Fraser_extracellular_matrix_complex_subunit_1
ENSMUSG00000032412	4247.298946	4324.795615	4326.593399	5206.26757	5042.593473	4817.104204	-0.216993636	0.000133346	0.005213021	Atp1b3	chr9	-	96332655	96364442	2389	protein_coding	ATPase_Na+/K+_transporting_beta_3_polypeptide
ENSMUSG00000038538	1580.506401	1627.280162	1396.121193	1147.577362	1289.611269	1145.30377	0.333485851	0.000135687	0.005289471	Ubn2	chr6	+	38433950	38524825	21438	protein_coding	ubinuclein_2
ENSMUSG00000024063	2899.425515	2816.948859	2849.660926	3261.735161	3342.420382	3568.340292	-0.238135967	0.000138774	0.00537188	Lbh	chr17	+	72918305	72941942	3207	protein_coding	limb-bud_and_heart
ENSMUSG00000024165	871.624819	831.3684774	922.949882	1043.338295	1147.33737	1179.445617	-0.331576092	0.000138899	0.00537188	Hn1l	chr17	-	24942156	24960636	2933	protein_coding	hematological_and_neurological_expressed_1-like
ENSMUSG00000029420	1635.419763	1598.354884	1408.880868	1211.06843	1108.720169	1286.009563	0.335377509	0.000138975	0.00537188	Rimbp2	chr5	-	128757791	128953486	7935	protein_coding	RIMS_binding_protein_2
ENSMUSG00000062070	10622.24106	10870.30613	10936.10546	12444.24931	12614.61362	11985.85743	-0.187439111	0.000139607	0.005375074	Pgk1	chrX	+	106187100	106203699	2244	protein_coding	phosphoglycerate_kinase_1
ENSMUSG00000057406	2414.191079	2276.69931	2345.653732	1902.836782	1856.674381	2048.510808	0.263437363	0.000140007	0.005375074	Whsc1	chr5	+	33820725	33897975	16803	protein_coding	Wolf-Hirschhorn_syndrome_candidate_1_(human)
ENSMUSG00000056124	3604.313398	3638.986601	3591.848734	3061.785679	2776.373513	3165.88034	0.254992772	0.000140656	0.005375074	B4galt6	chr18	-	20684599	20746404	5808	protein_coding	UDP-Gal:betaGlcNAc_beta_14-galactosyltransferase_polypeptide_6
ENSMUSG00000027215	1396.796245	1456.527714	1362.09539	1657.401161	1910.535214	1709.161543	-0.302530571	0.000140707	0.005375074	Cd82	chr2	-	93419111	93463140	3005	protein_coding	CD82_antigen
ENSMUSG00000024073	2879.457019	2735.771465	2688.038366	2027.923662	2395.282712	2277.157722	0.291180336	0.000141499	0.005375074	Birc6	chr17	+	74528295	74703356	28830	protein_coding	baculoviral_IAP_repeat-containing_6
ENSMUSG00000094483	8556.500228	8234.373527	8436.272309	7499.527038	6908.414033	7303.251412	0.209888417	0.000141766	0.005375074	Purb	chr11	-	6467599	6475917	8319	protein_coding	purine_rich_element_binding_protein_B
ENSMUSG00000022090	1609.46072	1601.154105	1638.555032	1855.455388	2116.832367	1986.434723	-0.280618949	0.0001418	0.005375074	Pdlim2	chr14	-	70164218	70177681	4486	protein_coding	PDZ_and_LIM_domain_2
ENSMUSG00000038048	138.7810422	108.2365246	141.41974	46.43376609	45.73089607	82.76811347	0.610655657	0.000144243	0.005452634	Cntnap5c	chr17	+	57769570	58410342	3918	protein_coding	contactin_associated_protein-like_5C
ENSMUSG00000022708	2417.186354	2043.430938	1809.747349	1400.594006	1719.481692	1470.168616	0.396606918	0.000144829	0.005459725	Zbtb20	chr16	+	42875881	43642602	30730	protein_coding	zinc_finger_and_BTB_domain_containing_20
ENSMUSG00000056342	2591.910687	2377.471246	2610.417005	1751.216321	1973.542226	2193.355007	0.329157689	0.000145231	0.0054599	Usp34	chr11	+	23306895	23490560	18453	protein_coding	ubiquitin_specific_peptidase_34
ENSMUSG00000049470	4607.730286	4213.75987	4398.898228	3491.061108	3709.283792	3850.786479	0.247585114	0.000145686	0.005461977	Aff4	chr11	+	53350833	53421830	13450	protein_coding	AF4/FMR2_family_member_4
ENSMUSG00000029359	754.8091216	905.0812829	745.3777273	957.1041583	1166.645971	1200.137645	-0.406618266	0.000146083	0.005461977	Tesc	chr5	+	118027743	118061878	1591	protein_coding	tescalcin
ENSMUSG00000104597	702.8910339	575.7063418	395.5499494	405.5847324	227.6382382	263.8233617	0.583373737	0.000146999	0.005481302	B230334C09Rik	chr3	-	158067186	158076112	8927	antisense	RIKEN_cDNA_B230334C09_gene
ENSMUSG00000070436	594.0627346	724.9980998	508.2604189	845.2840685	1002.014745	820.4389248	-0.454326054	0.000148589	0.00552556	Serpinh1	chr7	-	99345376	99353239	2443	protein_coding	serine_(or_cysteine)_peptidase_inhibitor_clade_H_member_1
ENSMUSG00000047888	2327.328125	2111.545302	1989.446117	1462.189818	1815.008453	1665.708284	0.346095726	0.000149482	0.005543759	Tnrc6b	chr15	+	80711319	80941086	17327	protein_coding	trinucleotide_repeat_containing_6b
ENSMUSG00000046160	7001.95287	7427.264961	7134.785378	8186.557251	8256.967346	8306.814788	-0.193573406	0.000153464	0.005676112	Olig1	chr16	+	91269772	91271933	2162	protein_coding	oligodendrocyte_transcription_factor_1
ENSMUSG00000052684	1355.86083	1157.944198	1167.510335	1646.977255	1567.045372	1487.75684	-0.325835903	0.000155859	0.005749195	Jun	chr4	-	95049034	95052222	3189	protein_coding	jun_proto-oncogene
ENSMUSG00000039323	974.4625697	1079.566025	918.6966568	1421.441819	1216.441836	1249.798513	-0.351364555	0.000156646	0.005753175	Igfbp2	chr1	+	72824503	72852474	1847	protein_coding	insulin-like_growth_factor_binding_protein_2
ENSMUSG00000006057	3942.779393	4063.535038	4160.717613	4774.149257	5396.245736	4621.564536	-0.267519989	0.000156806	0.005753175	Atp5g1	chr11	-	96068852	96075670	4912	protein_coding	ATP_synthase_H+_transporting_mitochondrial_F0_complex_subunit_C1_(subunit_9)
ENSMUSG00000034009	116.8156974	120.3664799	121.21692	70.12446308	24.38981124	48.62626666	0.604664281	0.000167298	0.006115662	Rxfp1	chr3	-	79641611	79737880	10052	protein_coding	relaxin/insulin-like_family_peptide_receptor_1
ENSMUSG00000048078	2799.583038	2576.215899	2498.769842	2035.504685	1961.34732	2299.918953	0.301439578	0.000167607	0.006115662	Tenm4	chr7	+	96171246	96911093	21021	protein_coding	teneurin_transmembrane_protein_4
ENSMUSG00000058248	918.5507829	843.4984327	893.1773052	658.6013762	569.0955956	733.5324056	0.386690214	0.00016843	0.006115662	Kcnh1	chr1	+	192190774	192510159	7331	protein_coding	potassium_voltage-gated_channel_subfamily_H_(eag-related)_member_1
ENSMUSG00000038807	3989.705357	3818.136711	4120.311973	3240.887348	3062.953795	3531.094641	0.264365993	0.000168468	0.006115662	Rap1gap2	chr11	-	74383356	74610915	7164	protein_coding	RAP1_GTPase_activating_protein_2
ENSMUSG00000000266	936.5224286	829.5023304	911.2535126	725.8829557	645.3137557	679.7331319	0.348625425	0.000171073	0.006193843	Mid2	chrX	+	140664599	140767715	8114	protein_coding	midline_2
ENSMUSG00000081534	4998.114369	5158.030239	5202.757803	5876.240481	5840.343549	5905.504896	-0.193145427	0.000171792	0.006203501	Slc48a1	chr15	+	97784355	97792692	2690	protein_coding	solute_carrier_family_48_(heme_transporter)_member_1
ENSMUSG00000007817	2727.696455	2843.074917	2476.440409	2171.015472	2081.263892	2291.642142	0.281553525	0.000174551	0.006286585	Zmiz1	chr14	+	25459185	25666743	12523	protein_coding	zinc_finger_MIZ-type_containing_1
ENSMUSG00000050708	3774.045608	3666.045733	3276.046759	4370.45978	5786.482716	4249.108025	-0.379433288	0.000175376	0.006299777	Ftl1	chr7	-	45457945	45459886	969	protein_coding	ferritin_light_polypeptide_1
ENSMUSG00000020181	621.0202032	609.2969874	592.2616178	419.7991506	377.0258321	499.7124851	0.421836475	0.000177481	0.006358734	Nav3	chr10	-	109682660	110456204	13806	protein_coding	neuron_navigator_3
ENSMUSG00000020486	10714.09614	11290.1892	11304.00944	12421.50624	13010.94805	12751.46248	-0.191932099	0.000180197	0.006434423	4-Sep	chr11	+	87568903	87590539	3563	protein_coding	septin_4
ENSMUSG00000031652	1532.582013	1498.516021	1416.324013	1225.282848	1175.79215	1227.037282	0.277480186	0.000180531	0.006434423	N4bp1	chr8	-	86841139	86885258	6469	protein_coding	NEDD4_binding_protein_1
ENSMUSG00000052105	1479.6655	1521.842858	1398.247805	1104.934107	921.7316164	1248.763912	0.378734794	0.000181483	0.006451575	Mtcl1	chr17	-	66336982	66449750	9268	protein_coding	microtubule_crosslinking_factor_1
ENSMUSG00000024298	877.6153676	798.7109053	880.4176294	362.9414778	498.9748882	700.4251602	0.52747339	0.000182392	0.006467133	Zfp871	chr17	-	32771236	32788287	5376	protein_coding	zinc_finger_protein_871
ENSMUSG00000015090	15956.82458	18943.25794	18352.66701	29041.00399	20520.97743	22151.85097	-0.380951548	0.000185823	0.006571805	Ptgds	chr2	-	25466709	25470046	1649	protein_coding	prostaglandin_D2_synthase_(brain)
ENSMUSG00000020589	1589.492224	1422.003995	1716.176394	1284.983405	962.3813018	1211.518261	0.394903979	0.000187144	0.006601505	Fam49a	chr12	+	12262139	12376359	4846	protein_coding	family_with_sequence_similarity_49_member_A
ENSMUSG00000064065	356.4376407	318.1780592	321.1185073	257.7547832	127.0302669	138.6365901	0.580840893	0.000189277	0.006659647	Ipcef1	chr10	-	6885796	7052478	9003	protein_coding	interaction_protein_for_cytohesin_exchange_factors_1
ENSMUSG00000040412	531.1619745	473.0682582	486.9942926	328.8268742	248.9793231	389.0101333	0.491893786	0.000191623	0.006724933	5330417C22Rik	chr3	-	108455694	108536536	6304	protein_coding	RIKEN_cDNA_5330417C22_gene
ENSMUSG00000056476	1117.237311	1103.825936	1139.86437	620.696261	788.6038967	944.591095	0.434580923	0.000195223	0.006833801	Med12l	chr3	+	59005825	59318682	12763	protein_coding	mediator_complex_subunit_12-like
ENSMUSG00000022623	2359.277717	2302.825367	2088.333604	1840.293342	1350.585797	1802.275671	0.384367991	0.000198326	0.006924768	Shank3	chr15	+	89499623	89560261	8896	protein_coding	SH3/ankyrin_domain_gene_3
ENSMUSG00000029406	3214.92774	3373.060657	3192.04556	2552.909507	2589.38496	2916.541398	0.265179028	0.00019898	0.00692997	Pitpnm2	chr5	-	124118690	124249760	12843	protein_coding	phosphatidylinositol_transfer_protein_membrane-associated_2
ENSMUSG00000097767	10950.72281	11684.87928	10760.65991	8848.949138	8855.533964	10096.67524	0.252352857	0.000200166	0.006953625	Miat	chr5	-	112213228	112229395	9293	lincRNA	myocardial_infarction_associated_transcript_(non-protein_coding)
ENSMUSG00000020387	1637.416613	1855.883167	1817.190494	1509.571212	1386.154272	1353.258655	0.299835724	0.000202909	0.007031098	Jade2	chr11	-	51813455	51857653	10760	protein_coding	jade_family_PHD_finger_2
ENSMUSG00000037605	1748.241762	1544.236622	1656.63124	1099.24834	1267.253942	1409.127132	0.353081382	0.000205194	0.007092369	Adgrl3	chr5	+	81020138	81825133	17750	protein_coding	adhesion_G_protein-coupled_receptor_L3
ENSMUSG00000031391	3515.453594	3292.816338	3012.346792	2678.944015	2266.219961	2764.45499	0.321724992	0.000209202	0.007212727	L1cam	chrX	-	73853778	73896105	7347	protein_coding	L1_cell_adhesion_molecule
ENSMUSG00000038886	5270.684329	5184.156297	5048.578387	4097.542951	4225.534797	4672.260005	0.243698551	0.000211048	0.00725814	Man2a2	chr7	-	80349097	80371375	10317	protein_coding	mannosidase_2_alpha_2
ENSMUSG00000018585	1058.33025	1023.581616	1122.851469	1428.075214	1332.293439	1262.21373	-0.305537036	0.000212001	0.007272701	Atox1	chr11	-	55446641	55461239	541	protein_coding	antioxidant_1_copper_chaperone
ENSMUSG00000045136	3179.982873	2935.449192	3112.297586	3910.860259	3717.41373	3463.845549	-0.253148265	0.000225857	0.007728708	Tubb2b	chr13	-	34127008	34130354	1922	protein_coding	tubulin_beta_2B_class_IIB
ENSMUSG00000025809	3164.008077	2748.834494	2836.90125	3612.357477	4063.952298	3346.935588	-0.308960818	0.000227284	0.007735032	Itgb1	chr8	+	128685654	128733200	4081	protein_coding	integrin_beta_1_(fibronectin_receptor_beta)
ENSMUSG00000030313	1840.09684	1705.658335	1833.140088	1263.187963	1458.307464	1527.071694	0.314705747	0.000227731	0.007735032	Dennd5b	chr6	-	148988071	149101680	18081	protein_coding	DENN/MADD_domain_containing_5B
ENSMUSG00000024516	2465.110742	2417.593406	2498.769842	2873.207731	3137.139471	2817.219662	-0.24652728	0.000227733	0.007735032	Sec11c	chr18	+	65800549	65817665	3084	protein_coding	SEC11_homolog_C_signal_peptidase_complex_subunit
ENSMUSG00000037416	1673.359904	1609.551766	1735.315907	1213.911314	1416.641536	1380.158292	0.301094532	0.000231603	0.00784333	Dmxl1	chr18	+	49832670	49965473	21860	protein_coding	Dmx-like_1
ENSMUSG00000003528	2767.633446	2758.165229	2568.948059	3057.047539	3285.510822	3319.00135	-0.243601279	0.000233	0.00784333	Slc25a1	chr16	-	17925211	17928219	2176	protein_coding	solute_carrier_family_25_(mitochondrial_carrier_citrate_transporter)_member_1
ENSMUSG00000022816	3041.201831	3272.288721	3500.404391	3790.511518	3981.636685	4044.256944	-0.254937409	0.000233135	0.00784333	Fstl1	chr16	+	37776873	37836514	4914	protein_coding	follistatin-like_1
ENSMUSG00000049281	907.5681105	819.2385221	850.6450526	669.0252829	329.2624517	551.442556	0.530190916	0.000233208	0.00784333	Scn3b	chr9	+	40269216	40291618	5546	protein_coding	sodium_channel_voltage-gated_type_III_beta
ENSMUSG00000045038	4066.584064	3978.625351	3983.145459	3468.318039	2728.610132	3335.554973	0.310496809	0.000234985	0.00788379	Prkce	chr17	+	86167785	86657919	7261	protein_coding	protein_kinase_C_epsilon
ENSMUSG00000067028	235.6282443	190.3469915	229.6741642	108.0295783	111.7866348	158.294017	0.547611582	0.000236363	0.007910672	Cntnap5b	chr1	+	99772765	100485942	5205	protein_coding	contactin_associated_protein-like_5B
ENSMUSG00000049148	204.6770766	181.0162566	219.041101	78.653114	104.6729399	142.7749957	0.568365196	0.000239647	0.008001055	Plcxd3	chr15	+	4375491	4575553	5042	protein_coding	phosphatidylinositol-specific_phospholipase_C_X_domain_containing_3
ENSMUSG00000028572	816.711457	674.6121315	774.0869978	577.1053786	357.7172315	536.9581361	0.486799955	0.000242859	0.00808862	Hook1	chr4	+	95967240	96025413	8318	protein_coding	hook_microtubule_tethering_protein_1
ENSMUSG00000040640	1179.139646	1118.755112	1279.157498	990.271134	776.4089911	922.8644652	0.366368637	0.00024411	0.008092674	Erc2	chr14	+	27622442	28478537	6083	protein_coding	ELKS/RAB6-interacting/CAST_family_member_2
ENSMUSG00000041936	7315.458246	7738.911506	6966.78298	5892.350154	6017.169681	6568.684405	0.242163022	0.000244268	0.008092674	Agrn	chr4	-	156165290	156197488	9285	protein_coding	agrin
ENSMUSG00000102697	847.6626246	698.8720422	759.2007094	534.462124	482.7150141	631.1068652	0.414596593	0.00024475	0.008092674	Pcdhac2	chr18	+	37143503	37187657	5888	protein_coding	protocadherin_alpha_subfamily_C_2
ENSMUSG00000063531	325.4864731	308.8473244	280.7128673	211.3210171	134.1439618	206.9202837	0.526734017	0.000252564	0.008330982	Sema3e	chr5	+	14025276	14256689	9285	protein_coding	sema_domain_immunoglobulin_domain_(Ig)_short_basic_domain_secreted_(semaphorin)_3E
ENSMUSG00000016346	7953.45167	7706.253934	7884.416331	6235.391447	5792.580169	7163.580221	0.277542179	0.000254824	0.008385365	Kcnq2	chr2	-	181075579	181135300	16273	protein_coding	potassium_voltage-gated_channel_subfamily_Q_member_2
ENSMUSG00000040118	2043.775492	1507.846756	1633.238501	1478.299492	994.9010501	975.6291375	0.470423231	0.000256595	0.00840991	Cacna2d1	chr5	+	15934691	16374511	12416	protein_coding	calcium_channel_voltage-dependent_alpha2/delta_subunit_1
ENSMUSG00000036712	2548.978423	2446.518684	2570.011365	2090.467102	1927.81133	2216.116238	0.264237857	0.000256796	0.00840991	Cyld	chr8	+	88697028	88751945	8035	protein_coding	cylindromatosis_(turban_tumor_syndrome)
ENSMUSG00000021782	1982.871581	1973.450426	1994.762648	1593.910093	1515.217023	1753.649404	0.274657278	0.000257857	0.008424385	Dlg5	chr14	-	24133953	24245920	8491	protein_coding	discs_large_homolog_5_(Drosophila)
ENSMUSG00000066036	7517.140048	7598.950482	6954.023305	5259.334731	6213.304413	6404.18278	0.285173423	0.000258466	0.008424385	Ubr4	chr4	+	139352609	139489588	17997	protein_coding	ubiquitin_protein_ligase_E3_component_n-recognin_4
ENSMUSG00000000416	1594.484348	1280.176825	1131.35792	1077.452899	720.5156737	893.8956255	0.463270128	0.000259396	0.008434658	Cttnbp2	chr6	-	18366478	18514843	8829	protein_coding	cortactin_binding_protein_2
ENSMUSG00000007041	280.5573587	237.0006658	206.2814252	470.9710561	550.8032371	279.342383	-0.557235668	0.000260965	0.008465621	Clic1	chr17	+	35049966	35058749	1799	protein_coding	chloride_intracellular_channel_1
ENSMUSG00000026170	1085.287718	1208.330166	1111.1551	1425.232331	1435.950137	1351.189452	-0.287165995	0.000264299	0.008553558	Cyp27a1	chr1	+	74713574	74737892	2173	protein_coding	cytochrome_P450_family_27_subfamily_a_polypeptide_1
ENSMUSG00000075270	378.4029856	281.7881932	326.4350389	235.959342	109.7541506	178.9860454	0.568303403	0.000265026	0.008556909	Pde11a	chr2	-	75989141	76338774	5208	protein_coding	phosphodiesterase_11A
ENSMUSG00000027894	5229.748914	5264.400617	5043.261855	4446.27001	3403.39491	4321.530125	0.323073557	0.000271974	0.008760036	Slc6a17	chr3	-	107467543	107518018	10283	protein_coding	solute_carrier_family_6_(neurotransmitter_transporter)_member_17
ENSMUSG00000018293	3298.79542	3221.902752	2918.775837	3993.303884	4887.108427	3555.925075	-0.356644296	0.000272594	0.008760036	Pfn1	chr11	-	70651850	70654644	2405	protein_coding	profilin_1
ENSMUSG00000024197	1808.147248	2096.616126	2113.852956	2445.827557	2669.668088	2385.790871	-0.295951842	0.0002745	0.008800659	Plin3	chr17	-	56278962	56290511	2159	protein_coding	perilipin_3
ENSMUSG00000059921	844.6673503	669.0136906	633.7305642	560.0480768	470.5201085	472.8128482	0.430930787	0.000276849	0.008855289	Unc5c	chr3	+	141465216	141834924	19135	protein_coding	unc-5_homolog_C_(C._elegans)
ENSMUSG00000002266	313.5053759	285.5204872	286.0293989	217.0067844	155.4850466	196.5742695	0.491032727	0.000277818	0.008865628	Zim1	chr7	-	6671269	6696450	7819	protein_coding	zinc_finger_imprinted_1
ENSMUSG00000032902	1352.865555	1336.161234	1463.10949	1560.743117	1990.818342	1818.829294	-0.3372084	0.000279243	0.008874986	Slc16a1	chr3	+	104638668	104658462	4426	protein_coding	solute_carrier_family_16_(monocarboxylic_acid_transporters)_member_1
ENSMUSG00000038738	6212.198882	5976.335688	5204.884415	4527.766008	3880.012471	5050.924125	0.336474285	0.000279405	0.008874986	Shank1	chr7	+	44310253	44360572	10514	protein_coding	SH3/ankyrin_domain_gene_1
ENSMUSG00000024268	5777.884109	5431.420771	5529.192842	4814.897256	3144.253165	4292.561285	0.392043045	0.000280862	0.008900672	Celf4	chr18	-	25477632	25753983	3995	protein_coding	CUGBP_Elav-like_family_member_4
ENSMUSG00000024048	845.6657751	835.1007713	757.0740968	1049.97169	1532.493139	998.3903687	-0.452658787	0.000281518	0.00890089	Myl12a	chr17	-	70993656	71002878	3201	protein_coding	myosin_light_chain_12A_regulatory_non-sarcomeric
ENSMUSG00000018042	3115.085264	3120.197742	2805.002061	3477.794318	3687.942708	3619.035761	-0.242690456	0.000284149	0.008963445	Cyb5r3	chr15	-	83153494	83172592	4298	protein_coding	cytochrome_b5_reductase_3
ENSMUSG00000033295	3324.754464	3568.073016	3028.296387	2770.86392	2534.507885	2776.870207	0.278177277	0.000285078	0.008972125	Ptprf	chr4	-	118208213	118291405	9130	protein_coding	protein_tyrosine_phosphatase_receptor_type_F
ENSMUSG00000052155	611.0359556	491.7297279	586.9450863	398.9513373	320.1162725	435.5671971	0.449480444	0.00028715	0.009016648	Acvr2a	chr2	+	48814109	48903269	5686	protein_coding	activin_receptor_IIA
ENSMUSG00000042810	1587.495375	1418.271701	1337.639345	1148.52499	1090.427811	1193.930037	0.313133956	0.000289144	0.009058516	Krba1	chr6	+	48395586	48419781	14064	protein_coding	KRAB-A_domain_containing_1
ENSMUSG00000029004	2315.347028	2080.753877	2173.398109	1344.683961	1785.537431	1805.379475	0.366994691	0.000290287	0.009073606	Kmt2e	chr5	+	23434441	23504235	10444	protein_coding	lysine_(K)-specific_methyltransferase_2E
ENSMUSG00000018770	5868.740763	5938.079675	6261.810893	6955.588635	7375.885415	6751.808856	-0.21488262	0.000292566	0.00912407	Atp5g3	chr2	-	73908447	73911326	2181	protein_coding	ATP_synthase_H+_transporting_mitochondrial_F0_complex_subunit_C3_(subunit_9)
ENSMUSG00000024483	1706.307922	1734.583613	1753.392115	1274.559498	1462.372432	1469.134014	0.285378627	0.000294	0.009129696	Ankhd1	chr18	+	36559987	36665917	9845	protein_coding	ankyrin_repeat_and_KH_domain_containing_1
ENSMUSG00000044667	1011.404286	823.9038895	922.949882	730.6210951	495.9261618	673.5255234	0.443032471	0.000294077	0.009129696	Plppr4	chr3	-	117319139	117360876	7144	protein_coding	phospholipid_phosphatase_related_4
ENSMUSG00000038658	1265.004176	1094.495201	1141.990983	920.146671	856.6921197	965.2831233	0.323004217	0.000295583	0.009153838	Ric1	chr19	+	29522282	29606829	10727	protein_coding	RAB6A_GEF_complex_partner_1
ENSMUSG00000024011	77.87713159	191.2800649	69.11491052	300.3980378	332.3111781	188.2974581	-0.580903003	0.000296642	0.009153838	Pi16	chr17	+	29318877	29329413	3987	protein_coding	peptidase_inhibitor_16
ENSMUSG00000052387	2713.718509	2418.52648	2673.152078	1476.404236	1782.488705	2306.126562	0.415390328	0.000296856	0.009153838	Trpm3	chr19	+	22139119	22989884	8061	protein_coding	transient_receptor_potential_cation_channel_subfamily_M_member_3
ENSMUSG00000034610	716.8689806	610.2300608	599.7047621	459.5995215	466.4551399	500.7470865	0.380964009	0.000298164	0.009173551	Zcchc11	chr4	+	108459426	108559421	8684	protein_coding	zinc_finger_CCHC_domain_containing_11
ENSMUSG00000049721	887.5996152	932.140414	844.2652147	1066.081364	1178.840877	1104.954315	-0.305225765	0.000302516	0.009286632	Gal3st1	chr11	+	3983636	3999326	2041	protein_coding	galactose-3-O-sulfotransferase_1
ENSMUSG00000022311	817.7098817	793.1124644	881.4809357	651.9679811	552.8357214	673.5255234	0.362941904	0.000303342	0.009291209	Csmd3	chr15	-	47580637	48792063	16882	protein_coding	CUB_and_Sushi_multiple_domains_3
ENSMUSG00000028456	650.9729461	553.3125781	521.0200947	467.1805446	316.051304	359.0066922	0.471139871	0.000304454	0.009304503	Unc13b	chr4	+	43058953	43264871	22746	protein_coding	unc-13_homolog_B_(C._elegans)
ENSMUSG00000004044	911.5618095	1155.144978	843.2019083	1361.741263	1600.581363	1180.480218	-0.427126236	0.000305919	0.009328492	Ptrf	chr11	-	100956733	100970887	3587	protein_coding	polymerase_I_and_transcript_release_factor
ENSMUSG00000022211	2212.509277	2080.753877	1936.280801	1735.106647	1325.179744	1677.088899	0.354068208	0.000308472	0.009385496	Lrrc16b	chr14	+	55491093	55508246	4580	protein_coding	leucine_rich_repeat_containing_16B
ENSMUSG00000030411	452.2864181	428.2807308	440.2088147	300.3980378	326.2137253	337.2800624	0.39436942	0.000311981	0.009471241	Nova2	chr7	+	18925888	18965319	8372	protein_coding	neuro-oncological_ventral_antigen_2
ENSMUSG00000041889	3988.706932	4154.043167	4112.868829	4712.553445	4717.39599	4636.048956	-0.193098459	0.000313361	0.009492152	Shisa4	chr1	-	135371057	135375237	2418	protein_coding	shisa_family_member_4
ENSMUSG00000017969	93.85192782	109.169598	120.1536137	230.2735747	191.0535214	151.0518071	-0.547874407	0.00031643	0.009564003	Ptgis	chr2	-	167191805	167240604	2567	protein_coding	prostaglandin_I2_(prostacyclin)_synthase
ENSMUSG00000026519	3076.146698	3405.71823	3219.691524	3698.591614	4000.945285	3814.57543	-0.236159318	0.000318104	0.009593453	Tmem63a	chr1	+	180942344	180975112	4492	protein_coding	transmembrane_protein_63a
ENSMUSG00000003032	204.6770766	255.6621356	178.635461	315.5600839	370.9283792	311.4150269	-0.490427097	0.000324789	0.009773582	Klf4	chr4	-	55527143	55532466	3049	protein_coding	Kruppel-like_factor_4_(gut)
ENSMUSG00000036281	844.6673503	846.2976532	735.8079705	665.2347714	549.786995	603.1726269	0.368752416	0.000327781	0.009842044	Snapc4	chr2	-	26362765	26380653	6622	protein_coding	small_nuclear_RNA_activating_complex_polypeptide_4
ENSMUSG00000067818	390.3840827	447.875274	375.3471294	486.1331022	637.1838186	615.5878439	-0.430950844	0.000331827	0.009941761	Myl9	chr2	+	156775420	156781658	1162	protein_coding	myosin_light_polypeptide_9_regulatory
ENSMUSG00000048304	1077.30032	1087.963686	1080.319217	793.1645351	710.3532523	941.4872907	0.363437773	0.000333014	0.009950906	Slitrk3	chr3	-	73047265	73057803	4848	protein_coding	SLIT_and_NTRK-like_family_member_3
ENSMUSG00000028416	3176.987599	3181.780592	3044.245982	3790.511518	3745.868509	3497.987396	-0.221944094	0.000333582	0.009950906	Bag1	chr4	-	40936398	40948294	1349	protein_coding	BCL2-associated_athanogene_1
ENSMUSG00000109321	286.5479073	212.7407552	250.9402905	166.7825068	124.9977826	164.5016255	0.516990642	0.000336871	0.010027224	RP23-54G8.1	chr7	-	61930137	61982358	4448	processed_transcript	NA
ENSMUSG00000038143	3402.631596	2934.516118	3219.691524	2411.712953	2286.544804	2833.773285	0.31548282	0.00034566	0.010266543	Stox2	chr8	-	47180048	47352348	10839	protein_coding	storkhead_box_2
ENSMUSG00000054976	708.8815824	501.0604628	564.6156536	426.4325458	319.1000304	425.221183	0.471471132	0.000352353	0.010442742	Nyap2	chr1	+	81076950	81341764	12508	protein_coding	neuronal_tyrosine-phophorylated_phosphoinositide_3-kinase_adaptor_2
ENSMUSG00000041570	3341.727685	3012.894291	3231.387893	2698.844201	2636.132098	2759.281983	0.233363175	0.000355092	0.01049533	Camsap2	chr1	-	136268123	136346104	9195	protein_coding	calmodulin_regulated_spectrin-associated_protein_family_member_2
ENSMUSG00000048814	4613.720834	4637.375233	4315.960335	3935.498583	3347.501592	3878.720717	0.265649219	0.000355657	0.01049533	Lonrf2	chr1	-	38793645	38836711	7506	protein_coding	LON_peptidase_N-terminal_domain_and_ring_finger_2
ENSMUSG00000031292	1133.212107	1035.711571	1154.750659	811.1694648	794.7013495	955.9717106	0.339375726	0.00035724	0.010519423	Cdkl5	chrX	-	160771923	160994704	14331	protein_coding	cyclin-dependent_kinase-like_5
ENSMUSG00000023456	13624.50433	13993.30309	14219.59536	15770.42317	16698.89076	15419.69954	-0.189462181	0.000361331	0.010617105	Tpi1	chr6	-	124810586	124814296	2753	protein_coding	triosephosphate_isomerase_1
ENSMUSG00000036634	18543.74314	20057.34769	18432.41498	21062.92488	22374.60308	22542.9303	-0.203338267	0.000362244	0.01062117	Mag	chr7	-	30899176	30914873	4072	protein_coding	myelin-associated_glycoprotein
ENSMUSG00000070880	4155.443868	3971.160763	4092.666009	3627.519523	2144.270905	2828.600278	0.42397868	0.000363576	0.0106375	Gad1	chr2	+	70553072	70602014	7639	protein_coding	glutamate_decarboxylase_1
ENSMUSG00000031626	1316.922264	1235.389297	1155.813965	977.0043437	881.081931	1043.912831	0.323168282	0.00036825	0.010734511	Sorbs2	chr8	+	45507788	45827906	19432	protein_coding	sorbin_and_SH3_domain_containing_2
ENSMUSG00000034353	1530.585163	1589.957223	1753.392115	1932.213246	2046.71166	1963.673492	-0.269541606	0.000368456	0.010734511	Ramp1	chr1	+	91179822	91225196	3022	protein_coding	receptor_(calcitonin)_activity_modifying_protein_1
ENSMUSG00000035829	588.072186	644.7537799	636.9204831	468.1281725	373.9771057	499.7124851	0.407594942	0.000370288	0.010765021	Ppp1r26	chr2	+	28446800	28455508	5619	protein_coding	protein_phosphatase_1_regulatory_subunit_26
ENSMUSG00000011751	6060.438318	6389.687243	5769.500069	5156.043292	4522.2775	5337.508717	0.263491711	0.000372192	0.010795122	Sptbn4	chr7	-	27356383	27447686	9563	protein_coding	spectrin_beta_non-erythrocytic_4
ENSMUSG00000031210	395.3762065	327.5087941	422.1326073	235.0117141	217.4758169	295.8960057	0.476608102	0.000372897	0.010795122	Gpr165	chrX	+	96713441	96719388	4545	protein_coding	G_protein-coupled_receptor_165
ENSMUSG00000047420	7.987398112	14.9291758	6.379837894	66.33395156	24.38981124	40.34945532	-0.497546022	0.000375705	1	Fam180a	chr6	-	35312668	35326141	1606	protein_coding	family_with_sequence_similarity_180_member_A
ENSMUSG00000066392	4251.292645	4451.693609	4186.236965	3665.424638	3420.671026	3826.990647	0.230136594	0.000376318	0.010871226	Nrxn3	chr12	+	88722876	90334935	12605	protein_coding	neurexin_III
ENSMUSG00000043857	1342.881308	1326.830499	1267.461128	1105.881735	691.0446517	951.8333049	0.4299931	0.000377625	0.010886072	Mgat5b	chr11	+	116918863	116986948	4596	protein_coding	mannoside_acetylglucosaminyltransferase_5_isoenzyme_B
ENSMUSG00000107002	966.4751716	982.5263824	1012.267613	1185.482477	1276.400121	1179.445617	-0.279316039	0.000386814	0.011097991	0610012G03Rik	chr16	-	31947050	31948494	1445	protein_coding	RIKEN_cDNA_0610012G03_gene
ENSMUSG00000037625	13477.73589	14663.24986	14749.12191	16631.81691	16036.30089	16769.85439	-0.198597144	0.000387106	0.011097991	Cldn11	chr3	+	31149920	31164324	1870	protein_coding	claudin_11
ENSMUSG00000041959	1171.152248	894.8174745	951.6591525	1722.787485	1472.534854	1151.511379	-0.434593759	0.000387403	0.011097991	S100a10	chr3	+	93555080	93564643	1212	protein_coding	S100_calcium_binding_protein_A10_(calpactin)
ENSMUSG00000020340	16265.33783	16008.74183	16538.66643	14126.2888	12696.92923	14692.37474	0.224210965	0.000389316	0.011129582	Cyfip2	chr11	-	46193850	46312859	7103	protein_coding	cytoplasmic_FMR1_interacting_protein_2
ENSMUSG00000021217	738.8343254	645.6868534	608.2112126	520.2477058	332.3111781	471.7782468	0.465192175	0.00039204	0.011184157	Tshz3	chr7	+	36698118	36773553	5456	protein_coding	teashirt_zinc_finger_family_member_3
ENSMUSG00000039652	2615.872882	2776.826699	2560.441608	2103.733892	2265.203719	2294.745946	0.24348747	0.000394652	0.011216387	Cpeb3	chr19	-	37021291	37208601	7414	protein_coding	cytoplasmic_polyadenylation_element_binding_protein_3
ENSMUSG00000039745	297.5305797	318.1780592	317.9285884	453.9137543	419.7080017	406.5983574	-0.393169988	0.000395498	0.011216387	Htatip2	chr7	+	49759115	49773975	2024	protein_coding	HIV-1_Tat_interactive_protein_2
ENSMUSG00000038677	268.5762615	264.9928705	272.2064168	182.8921807	165.647468	195.5396681	0.454391494	0.000395622	0.011216387	Scube3	chr17	+	28142316	28174852	8660	protein_coding	signal_peptide_CUB_domain_EGF-like_3
ENSMUSG00000022995	7070.844179	7004.582671	6355.381849	5952.998339	5712.29704	5814.459971	0.216721317	0.000399162	0.011285432	Enah	chr1	-	181896384	182019990	21452	protein_coding	enabled_homolog_(Drosophila)
ENSMUSG00000037386	1239.045132	1116.888965	1171.76356	878.4510443	854.6596355	1020.116999	0.325703468	0.000400135	0.011285432	Rims2	chr15	+	39198332	39681940	5046	protein_coding	regulating_synaptic_membrane_exocytosis_2
ENSMUSG00000018501	3781.034581	3409.450523	3504.657617	2900.688939	2986.735635	3126.565486	0.235743489	0.000400965	0.011285432	Ncor1	chr11	-	62316426	62458541	12811	protein_coding	nuclear_receptor_co-repressor_1
ENSMUSG00000063873	2884.449143	2838.409549	2732.697231	2422.13686	1638.182321	2201.631818	0.378478786	0.000401348	0.011285432	Slc24a3	chr2	+	145167754	145642166	4564	protein_coding	solute_carrier_family_24_(sodium/potassium/calcium_exchanger)_member_3
ENSMUSG00000047013	1993.854254	2060.22626	1851.216296	1623.286558	1109.736411	1562.248142	0.394963711	0.000407247	0.011362061	Fbxo41	chr6	-	85469574	85502994	6680	protein_coding	F-box_protein_41
ENSMUSG00000051586	3261.853704	3279.753309	3137.816938	2563.333414	2743.853764	2866.88053	0.233501971	0.000408069	0.011362061	Mical3	chr6	-	120931707	121130999	22621	protein_coding	microtubule_associated_monooxygenase_calponin_and_LIM_domain_containing_3
ENSMUSG00000041736	204.6770766	183.815477	141.41974	312.7172002	554.8682057	217.2662979	-0.566332645	0.000408205	0.011362061	Tspo	chr15	+	83563592	83574203	1051	protein_coding	translocator_protein
ENSMUSG00000021559	1341.882883	1231.657004	1168.573641	1027.228621	582.3067433	872.1689957	0.466017247	0.000408585	0.011362061	Dapk1	chr13	+	60601947	60763185	5934	protein_coding	death_associated_protein_kinase_1
ENSMUSG00000062151	4977.147449	4319.197174	5083.667495	3709.963148	3890.174892	4166.339912	0.271740295	0.00040862	0.011362061	Unc13c	chr9	-	73479422	73968966	8796	protein_coding	unc-13_homolog_C_(C._elegans)
ENSMUSG00000038257	202.6802271	109.169598	157.3693347	74.86260248	40.6496854	91.04492482	0.568976037	0.000409041	0.011362061	Glra3	chr8	+	55940460	56125429	4567	protein_coding	glycine_receptor_alpha_3_subunit
ENSMUSG00000023927	1485.656049	1406.141746	1422.70385	1107.776991	1119.898833	1261.179129	0.285972914	0.000410525	0.011380249	Satb1	chr17	-	51736187	51833290	19027	protein_coding	special_AT-rich_sequence_binding_protein_1
ENSMUSG00000074305	1074.305046	960.1326187	893.1773052	778.002489	626.0051551	773.8818609	0.374062437	0.000415823	0.011503888	Peak1	chr9	-	56201126	56418067	12351	protein_coding	pseudopodium-enriched_atypical_kinase_1
ENSMUSG00000042700	3605.311823	3291.883264	3388.757228	2738.644572	2835.315556	3050.004981	0.242205359	0.000426266	0.011769046	Sipa1l1	chr12	+	82170016	82451782	7697	protein_coding	signal-induced_proliferation-associated_1_like_1
ENSMUSG00000022016	5956.602142	5515.397385	5753.550474	4912.502927	4618.820503	5137.830644	0.222430395	0.000428427	0.011790726	Akap11	chr14	-	78492246	78536860	9419	protein_coding	A_kinase_(PRKA)_anchor_protein_11
ENSMUSG00000025427	480.2423115	463.7375233	417.8793821	347.7794318	244.9143545	329.003251	0.451649845	0.000428769	0.011790726	Rnf165	chr18	-	77456110	77565147	10134	protein_coding	ring_finger_protein_165
ENSMUSG00000006304	2709.72481	2765.629817	2727.3807	3238.992092	3499.937913	3045.866576	-0.242227618	0.000431246	0.011835114	Arpc2	chr1	+	74236084	74268209	2033	protein_coding	actin_related_protein_2/3_complex_subunit_2
ENSMUSG00000025372	1017.394835	1049.707673	949.5325399	854.7603473	489.828709	662.1449078	0.46293558	0.000437469	0.011981942	Baiap2	chr11	+	119942763	120006782	4992	protein_coding	brain-specific_angiogenesis_inhibitor_1-associated_protein_2
ENSMUSG00000039372	401.3667551	357.3671457	392.3600305	298.502782	149.3875938	224.5085078	0.527348063	0.000438531	0.011987109	4-Mar	chr1	-	72427112	72536930	4553	protein_coding	membrane-associated_ring_finger_(C3HC4)_4
ENSMUSG00000054823	2078.720359	1976.249647	2068.130784	1705.730183	1670.70207	1778.479838	0.23681797	0.000441382	0.012018587	Whsc1l1	chr8	+	25601601	25719667	16513	protein_coding	Wolf-Hirschhorn_syndrome_candidate_1-like_1_(human)
ENSMUSG00000091475	1171.152248	1319.365911	1279.157498	1501.042561	1584.321488	1523.967889	-0.272019093	0.000441435	0.012018587	2810468N07Rik	chr17	+	25570811	25575043	1349	processed_transcript	RIKEN_cDNA_2810468N07_gene
ENSMUSG00000019856	1099.265665	892.9513276	971.8619725	800.7455581	648.3624821	762.5012453	0.370338314	0.000447284	0.012137125	Fam184a	chr10	-	53633145	53750909	4353	protein_coding	family_with_sequence_similarity_184_member_A
ENSMUSG00000026655	314.5038007	264.059797	288.1560116	380.9464075	630.0701237	397.2869447	-0.505930095	0.000448152	0.012137125	Fam107b	chr2	+	3613758	3782142	3762	protein_coding	family_with_sequence_similarity_107_member_B
ENSMUSG00000041035	1554.547358	1605.819472	1616.2256	2004.232965	1827.203359	1889.18219	-0.247329866	0.000448442	0.012137125	Dpcd	chr19	+	45560615	45579763	1995	protein_coding	deleted_in_primary_ciliary_dyskinesia
ENSMUSG00000027434	178.7180328	183.815477	200.9648937	271.0215735	269.3041658	282.4461872	-0.442827196	0.000454872	0.01228692	Nkx2-2	chr2	-	147177546	147194243	2875	protein_coding	NK2_homeobox_2
ENSMUSG00000026574	46.92596391	80.24431993	56.35523473	106.1343225	279.4665871	102.4255404	-0.5531591	0.000457288	0.012318045	Dpt	chr1	+	164796644	164824266	1724	protein_coding	dermatopontin
ENSMUSG00000030729	4041.623445	3726.695509	3866.181764	3221.93479	3147.301892	3474.191563	0.230656958	0.00045782	0.012318045	Pgm2l1	chr7	+	100227394	100278868	9583	protein_coding	phosphoglucomutase_2-like_1
ENSMUSG00000038831	1942.934591	1795.23339	1800.177592	1472.613725	1421.722747	1625.358828	0.274821223	0.000459954	0.012351247	Ralgps1	chr2	-	33133417	33371486	7657	protein_coding	Ral_GEF_with_PH_domain_and_SH3_binding_motif_1
ENSMUSG00000056222	8144.1508	7746.376094	7905.682457	6784.067989	6116.76141	7155.303409	0.235396962	0.00046661	0.012485382	Spock1	chr13	-	57421195	57908314	8347	protein_coding	sparc/osteonectin_cwcv_and_kazal-like_domains_proteoglycan_1
ENSMUSG00000028176	345.4549683	264.059797	295.5991558	204.687622	116.8678455	200.7126752	0.529979215	0.000467204	0.012485382	Lrrc7	chr3	-	158082891	158562221	9816	protein_coding	leucine_rich_repeat_containing_7
ENSMUSG00000028776	277.5620844	354.5679253	278.5862547	431.1706852	541.6570579	397.2869447	-0.462066494	0.000467679	0.012485382	Tinagl1	chr4	-	130164454	130175122	4358	protein_coding	tubulointerstitial_nephritis_antigen-like_1
ENSMUSG00000021835	70.88815824	66.24821761	70.17821684	161.0967395	108.7379084	117.9445617	-0.549654404	0.000469503	0.012509741	Bmp4	chr14	-	46383520	46390669	2224	protein_coding	bone_morphogenetic_protein_4
ENSMUSG00000027490	303.5211283	299.5165895	291.3459305	375.2606403	458.3252029	414.8751688	-0.406363523	0.000473145	0.012582344	E2f1	chr2	-	154559407	154569892	3154	protein_coding	E2F_transcription_factor_1
ENSMUSG00000015806	5226.75364	5122.573447	5371.823507	5840.230621	6457.202525	5996.549821	-0.210732701	0.000475696	0.012625729	Qdpr	chr5	-	45434021	45450236	1788	protein_coding	quinoid_dihydropteridine_reductase
ENSMUSG00000030306	3208.937192	2939.181486	3121.867343	2456.251464	2650.359488	2693.067492	0.237543399	0.000480554	0.012730031	Tmtc1	chr6	-	148232430	148444389	8578	protein_coding	transmembrane_and_tetratricopeptide_repeat_containing_1
ENSMUSG00000058793	14642.89759	14211.64229	14337.62236	12535.22159	11780.27883	13154.95703	0.198416763	0.000484526	0.012810523	Cds2	chr2	+	132263148	132312050	9125	protein_coding	CDP-diacylglycerol_synthase_(phosphatidate_cytidylyltransferase)_2
ENSMUSG00000039943	2667.790969	2631.267235	2772.039565	2267.673516	2050.776628	2378.548661	0.254459167	0.000498366	0.013151107	Plcb4	chr2	+	135659011	136014593	8970	protein_coding	phospholipase_C_beta_4
ENSMUSG00000043535	1918.972396	1810.162566	1750.202196	1534.209537	1536.558108	1512.587274	0.24476947	0.000500296	0.013163003	Setx	chr2	+	29124181	29182471	11380	protein_coding	senataxin
ENSMUSG00000018474	10587.2962	10338.45424	10636.25308	8894.435277	6465.332462	8963.786689	0.337820705	0.000501508	0.013163003	Chd3	chr11	-	69343273	69369406	8443	protein_coding	chromodomain_helicase_DNA_binding_protein_3
ENSMUSG00000020585	7080.828426	7604.548923	7508.005895	8352.39213	8588.262282	8407.171126	-0.186241594	0.000501694	0.013163003	Laptm4a	chr12	+	8921664	8938742	1773	protein_coding	lysosomal-associated_protein_transmembrane_4A
ENSMUSG00000096780	1856.071636	1699.126821	1717.2397	1537.05242	1020.307103	1289.113367	0.390247614	0.000506157	0.013254732	Tmem181b-ps	chr17	-	6438524	6467022	4187	transcribed_unprocessed_pseudogene	transmembrane_protein_181B_pseudogene
ENSMUSG00000027797	7479.199907	6927.137571	7233.672866	6179.481402	5695.020924	6485.916292	0.226885362	0.00050911	0.01330667	Dclk1	chr3	+	55242364	55539068	15296	protein_coding	doublecortin-like_kinase_1
ENSMUSG00000030341	432.3179228	433.8791717	414.6894631	568.5767277	721.5319158	519.369912	-0.415710819	0.000512914	0.013380607	Tnfrsf1a	chr6	+	125349362	125362484	2591	protein_coding	tumor_necrosis_factor_receptor_superfamily_member_1a
ENSMUSG00000018567	3199.951369	3147.256873	3194.172172	3825.573749	3725.543667	3527.990837	-0.208039741	0.000514337	0.013392281	Gabarap	chr11	+	69991143	69994951	1844	protein_coding	gamma-aminobutyric_acid_receptor_associated_protein
ENSMUSG00000057531	1781.189779	1780.304214	1809.747349	2154.905798	2112.767399	2046.441606	-0.223795451	0.000519091	0.013490465	Dtnbp1	chr13	-	44922079	45002096	1334	protein_coding	dystrobrevin_binding_protein_1
ENSMUSG00000050310	1468.682828	1396.811011	1361.032084	1110.619875	1142.25616	1214.622065	0.26840401	0.000523464	0.013578405	Rictor	chr15	+	6708381	6800398	9311	protein_coding	RPTOR_independent_companion_of_MTOR_complex_2
ENSMUSG00000067629	2137.62742	2094.74998	1684.277204	1583.486187	1256.075279	1589.147779	0.366722717	0.000524504	0.013579711	Syngap1	chr17	+	26941253	26972434	6787	protein_coding	synaptic_Ras_GTPase_activating_protein_1_homolog_(rat)
ENSMUSG00000092035	1656.386683	1581.559561	1384.424823	1250.868801	865.838299	1213.587464	0.400969761	0.000528833	0.013665996	Peg10	chr6	+	4747306	4760517	6667	protein_coding	paternally_expressed_10
ENSMUSG00000059003	1158.172726	1013.317807	1004.824468	922.0419267	707.3045259	724.2209929	0.375582971	0.000529846	0.013666432	Grin2a	chr16	-	9567898	9995560	17933	protein_coding	glutamate_receptor_ionotropic_NMDA2A_(epsilon_1)
ENSMUSG00000035545	8748.197782	9317.671847	7723.857077	7356.435228	7123.857366	7009.424609	0.249376892	0.000536162	0.013803401	Leng8	chr7	+	4137039	4148177	6395	protein_coding	leukocyte_receptor_cluster_(LRC)_member_8
ENSMUSG00000031732	1775.19923	1659.937734	1634.301807	1370.269914	1214.409351	1472.237818	0.296824875	0.000539419	0.013861252	Phlpp2	chr8	+	109868542	109944671	8449	protein_coding	PH_domain_and_leucine_rich_repeat_protein_phosphatase_2
ENSMUSG00000076439	6148.299697	6092.0368	7032.707972	7424.664436	7705.147867	7755.372232	-0.236276217	0.000542996	0.013927081	Mog	chr17	-	37010743	37023398	1704	protein_coding	myelin_oligodendrocyte_glycoprotein
ENSMUSG00000025246	1801.158274	1750.445863	1770.405016	1466.927957	1456.274979	1551.902128	0.238136723	0.000545491	0.013964975	Tbl1x	chrX	+	77511013	77662983	7052	protein_coding	transducin_(beta)-like_1_X-linked
ENSMUSG00000027977	648.9760966	588.7693706	553.9825905	448.227987	390.2369798	480.0550581	0.38220943	0.00055032	0.01406236	Ndst3	chr3	-	123526166	123690853	9878	protein_coding	N-deacetylase/N-sulfotransferase_(heparan_glucosaminyl)_3
ENSMUSG00000030862	166.7369356	177.2839626	148.8628842	288.0788754	249.9955652	222.439305	-0.47510927	0.000552153	0.014082971	Cpxm2	chr7	-	132032687	132154739	4622	protein_coding	carboxypeptidase_X_2_(M14_family)
ENSMUSG00000079018	1208.093964	1290.440633	1250.448227	1544.633444	1683.913218	1420.507747	-0.287937207	0.000556173	0.014159188	Ly6c1	chr15	-	75044018	75048830	1677	protein_coding	lymphocyte_antigen_6_complex_locus_C1
ENSMUSG00000050272	1832.109442	1769.107332	1809.747349	1413.860796	1404.44663	1615.012814	0.269624104	0.000564014	0.014332212	Dscam	chr16	-	96592079	97170752	7498	protein_coding	Down_syndrome_cell_adhesion_molecule
ENSMUSG00000030757	784.7618645	668.0806171	689.0224926	579.0006344	496.942404	542.1311432	0.356710868	0.000571509	0.014495845	Zkscan2	chr7	-	123475384	123500449	8984	protein_coding	zinc_finger_with_KRAB_and_SCAN_domains_2
ENSMUSG00000064115	2919.39401	2650.861778	2748.646826	2392.760396	1960.331078	2341.30301	0.290093319	0.000573867	0.014528781	Cadm2	chr16	-	66655421	67620908	9809	protein_coding	cell_adhesion_molecule_2
ENSMUSG00000020716	3157.019104	2819.748079	2647.632726	2420.241604	2263.171234	2396.136885	0.267194297	0.000578968	0.014623082	Nf1	chr11	+	79339693	79581612	15820	protein_coding	neurofibromatosis_1
ENSMUSG00000025351	2607.885484	2408.262671	2434.971463	3101.586049	3170.675461	2738.589954	-0.258529645	0.000579723	0.014623082	Cd63	chr10	+	128908919	128912816	1031	protein_coding	CD63_antigen
ENSMUSG00000025583	2270.417913	2309.356882	2218.056975	1982.437524	1873.950497	1935.739254	0.221395809	0.000581444	0.014639587	Rptor	chr11	+	119602905	119899576	13471	protein_coding	regulatory_associated_protein_of_MTOR_complex_1
ENSMUSG00000000957	488.2297096	500.1273893	463.6015536	652.9156089	616.8589759	606.2764312	-0.332452173	0.000587018	0.014752869	Mmp14	chr14	+	54431612	54441265	4299	protein_coding	matrix_metallopeptidase_14_(membrane-inserted)
ENSMUSG00000069874	106.8314497	92.37427527	89.31773052	153.5157165	198.1672163	143.8095972	-0.520737321	0.000590348	0.014809418	Irgm2	chr11	+	58199618	58222782	3690	protein_coding	immunity-related_GTPase_family_M_member_2
ENSMUSG00000055945	5696.013279	5642.295379	5806.71579	6338.682886	6465.332462	6844.922984	-0.190609615	0.000594364	0.014882958	Prr18	chr17	+	8340406	8344112	3552	protein_coding	proline_rich_18
ENSMUSG00000051234	2209.514003	2172.195079	2272.285597	2684.629783	2531.459158	2563.742315	-0.216832702	0.000596129	0.01489996	Rnf7	chr9	-	96470937	96478675	1328	protein_coding	ring_finger_protein_7
ENSMUSG00000026385	4886.290795	4628.977572	5224.023929	5667.762347	6083.22542	5615.816499	-0.226472577	0.000597855	0.01491334	Dbi	chr1	-	120113280	120121078	1422	protein_coding	diazepam_binding_inhibitor
ENSMUSG00000049521	1197.111292	1318.432838	1043.103496	1502.937817	1433.917652	1629.497234	-0.324651554	0.000598838	0.01491334	Cdc42ep1	chr15	+	78842647	78850902	2542	protein_coding	CDC42_effector_protein_(Rho_GTPase_binding)_1
ENSMUSG00000043384	17166.91539	16173.89583	16726.87165	14880.60059	11359.55458	14020.91842	0.290897614	0.000600899	0.014937566	Gprasp1	chrX	+	135742733	135803474	8119	protein_coding	G_protein-coupled_receptor_associated_sorting_protein_1
ENSMUSG00000024393	9367.221136	9480.959707	8531.969877	7784.76303	7231.579032	8160.935988	0.229644232	0.000603846	0.014983672	Prrc2a	chr17	-	35149076	35164897	7631	protein_coding	proline-rich_coiled-coil_2A
ENSMUSG00000041268	5641.099917	5486.472107	5313.34166	4293.701922	4697.071148	4937.117968	0.228763998	0.000614633	0.015223805	Dmxl2	chr9	-	54365158	54501760	13419	protein_coding	Dmx-like_2
ENSMUSG00000032332	329.4801721	423.6153633	310.4854442	569.5243556	783.522686	412.8059659	-0.507491689	0.000620838	0.015349812	Col12a1	chr9	-	79598991	79718831	15228	protein_coding	collagen_type_XII_alpha_1
ENSMUSG00000028809	4160.435992	4148.444726	3941.676512	3319.540462	3519.246513	3654.21221	0.214882358	0.000622593	0.0153655	Srrm1	chr4	-	135320484	135353321	7299	protein_coding	serine/arginine_repetitive_matrix_1
ENSMUSG00000014599	1382.818298	1355.755777	1378.044985	1741.740042	1661.555891	1555.005932	-0.253663292	0.000631736	0.015563165	Csf1	chr3	-	107741048	107760469	5281	protein_coding	colony_stimulating_factor_1_(macrophage)
ENSMUSG00000048249	1836.103141	1736.44976	2016.028775	1595.805349	1489.81097	1481.549231	0.271546041	0.000634076	0.01558772	Crebrf	chr17	+	26715650	26776635	8564	protein_coding	CREB3_regulatory_factor
ENSMUSG00000029223	13537.64138	14006.36612	13809.15912	17345.38071	15276.15177	15506.60606	-0.210596152	0.000635996	0.01558772	Uchl1	chr5	+	66676091	66687234	1632	protein_coding	ubiquitin_carboxy-terminal_hydrolase_L1
ENSMUSG00000056201	18372.01408	18146.41319	18246.33638	20946.36665	20248.62454	20022.64125	-0.157378293	0.000636141	0.01558772	Cfl1	chr19	+	5490485	5494029	1148	protein_coding	cofilin_1_non-muscle
ENSMUSG00000025510	1134.210532	1303.503662	1138.801064	1465.032702	1639.198564	1404.988726	-0.305628879	0.00063887	0.015626684	Cd151	chr7	+	141467362	141471479	2010	protein_coding	CD151_antigen
ENSMUSG00000075705	1073.306621	1129.01892	1177.080091	1400.594006	1930.860056	1320.15141	-0.392040212	0.000640775	0.015645406	Msrb1	chr17	+	24736642	24742778	1258	protein_coding	methionine_sulfoxide_reductase_B1
ENSMUSG00000051367	2.995274292	1.866146975	2.126612631	32.2193479	137.1926882	4.138405673	-0.360581911	0.000640827	1	Six1	chr12	-	73040015	73053887	4383	protein_coding	sine_oculis-related_homeobox_1
ENSMUSG00000041734	540.1477973	455.3398619	374.2838231	359.1509663	227.6382382	275.2039773	0.487589287	0.000643277	0.015678587	Kirrel	chr3	-	87078593	87174747	7463	protein_coding	kin_of_IRRE_like_(Drosophila)
ENSMUSG00000036862	420.3368256	411.485408	422.1326073	306.0838051	288.6127663	330.0378525	0.378725848	0.000652947	0.015886072	Dchs1	chr7	-	105752989	105787654	11070	protein_coding	dachsous_1_(Drosophila)
ENSMUSG00000064125	211.66605	212.7407552	179.6987674	138.3536704	92.47803428	131.3943801	0.50791362	0.000655478	0.015919414	Prr36	chr8	-	4209543	4217459	4891	protein_coding	proline_rich_36
ENSMUSG00000023036	573.0958145	535.5841818	434.8922831	355.3604548	272.3528922	402.4599517	0.454991259	0.00065906	0.015954969	Pcdhga8	chr18	+	37815079	37841873	5596	protein_coding	protocadherin_gamma_subfamily_A_8
ENSMUSG00000047021	392.3809323	340.571823	310.4854442	222.6925517	229.6707225	264.8579631	0.435585818	0.000659267	0.015954969	Ccdc108	chr1	-	74902071	74935599	7817	protein_coding	coiled-coil_domain_containing_108
ENSMUSG00000075602	572.0973898	660.6160292	565.6789599	819.6981157	815.0261922	718.0133844	-0.344135349	0.000669009	0.016162213	Ly6a	chr15	-	74994877	74998031	1205	protein_coding	lymphocyte_antigen_6_complex_locus_A
ENSMUSG00000046287	883.6059161	905.0812829	894.2406115	739.149746	486.7799826	679.7331319	0.409976539	0.00067157	0.016186659	Pnma3	chrX	+	73064787	73068191	3405	protein_coding	paraneoplastic_antigen_MA3
ENSMUSG00000020432	636.9949994	683.9428664	578.4386357	881.2939279	862.7895726	745.9476226	-0.346232606	0.000673026	0.016186659	Tcn2	chr11	-	3917192	3932159	2178	protein_coding	transcobalamin_2
ENSMUSG00000090213	1498.635571	1633.811677	1470.552635	1826.078924	1861.755591	1822.967699	-0.245417059	0.000673559	0.016186659	Tmem189	chr2	-	167642608	167689822	3265	protein_coding	transmembrane_protein_189
ENSMUSG00000019179	6741.364007	7039.10639	6986.9858	7929.750095	8068.962551	7616.735642	-0.180253535	0.000674764	0.016187254	Mdh2	chr5	+	135778480	135790398	3562	protein_coding	malate_dehydrogenase_2_NAD_(mitochondrial)
ENSMUSG00000029055	1060.327099	960.1326187	886.7974673	762.840443	382.1070427	674.5601248	0.488901643	0.000686932	0.016450393	Plch2	chr4	-	154983115	155056784	8112	protein_coding	phospholipase_C_eta_2
ENSMUSG00000040721	1453.706456	1426.669362	1205.789362	910.6703922	1011.160924	1176.341813	0.352882393	0.000690168	0.016499098	Zfhx2	chr14	-	55060262	55092324	18166	protein_coding	zinc_finger_homeobox_2
ENSMUSG00000037784	555.1241688	610.2300608	662.4398347	453.9137543	391.2532219	494.539478	0.383334888	0.000701339	0.016725321	Dzip1l	chr9	+	99629496	99669256	7984	protein_coding	DAZ_interacting_protein_1-like
ENSMUSG00000052302	2266.424214	2274.833163	2127.675938	1827.026552	1657.490922	1977.123311	0.269547634	0.000703817	0.016725321	Tbc1d30	chr10	-	121263824	121311189	5691	protein_coding	TBC1_domain_family_member_30
ENSMUSG00000062232	2092.698305	2160.998197	2045.801351	1790.069064	1648.344743	1839.521322	0.242171668	0.00070438	0.016725321	Rapgef2	chr3	-	79062516	79286517	14051	protein_coding	Rap_guanine_nucleotide_exchange_factor_(GEF)_2
ENSMUSG00000060882	1684.342577	1478.921478	1519.464725	1311.516985	989.8198394	1265.317535	0.347518742	0.000704506	0.016725321	Kcnd2	chr6	+	21215503	21729805	5152	protein_coding	potassium_voltage-gated_channel_Shal-related_family_member_2
ENSMUSG00000030451	7401.322776	7372.213625	7479.296625	5540.780211	6169.606001	6806.642731	0.250458164	0.00071006	0.016777669	Herc2	chr7	+	56050196	56231800	16175	protein_coding	HECT_and_RLD_domain_containing_E3_ubiquitin_protein_ligase_2
ENSMUSG00000040037	3019.236486	2760.96445	3134.627019	2530.166438	1711.351755	2375.444857	0.371982305	0.000710275	0.016777669	Negr1	chr3	+	156561794	157316445	10506	protein_coding	neuronal_growth_regulator_1
ENSMUSG00000032026	1576.512702	1553.567357	1598.149392	1879.146085	1809.927242	1874.69777	-0.224550666	0.000710379	0.016777669	Rexo2	chr9	-	48468514	48480611	1075	protein_coding	REX2_RNA_exonuclease_2_homolog_(S._cerevisiae)
ENSMUSG00000040212	72.88500777	67.1812911	71.24152315	129.8250195	182.9235843	98.28713475	-0.540456435	0.000711766	0.016781545	Emp3	chr7	-	45918023	45921426	972	protein_coding	epithelial_membrane_protein_3
ENSMUSG00000003452	1348.871856	1306.302883	1303.613543	995.0092734	1076.200421	1151.511379	0.276708165	0.000713915	0.016803333	Bicd1	chr6	+	149408886	149563329	27373	protein_coding	bicaudal_D_homolog_1_(Drosophila)
ENSMUSG00000004665	185.7070061	203.4100203	171.1923168	240.6974814	627.0213972	273.1347745	-0.543408062	0.000721252	0.016946945	Cnn2	chr10	+	79988584	79996062	2460	protein_coding	calponin_2
ENSMUSG00000005087	321.492774	191.2800649	171.1923168	458.6518937	604.6640703	271.0655716	-0.540110433	0.000725129	0.016992183	Cd44	chr2	-	102811141	102901665	6776	protein_coding	CD44_antigen
ENSMUSG00000034912	1086.286143	920.0104587	969.7353599	670.9205387	696.1258624	862.8575829	0.363506996	0.000725654	0.016992183	Mdga2	chr12	-	66469568	67222549	13831	protein_coding	MAM_domain_containing_glycosylphosphatidylinositol_anchor_2
ENSMUSG00000008035	2180.559685	2244.041738	2178.714641	2533.95695	2512.150558	2626.853001	-0.208144415	0.000731453	0.017074339	Mid1ip1	chrX	+	10715013	10719690	2128	protein_coding	Mid1_interacting_protein_1_(gastrulation_specific_G12-like_(zebrafish))
ENSMUSG00000036095	1263.007326	1063.703776	1275.967579	938.1516007	765.2303276	999.4249701	0.361705378	0.000731651	0.017074339	Dgkb	chr12	+	37880705	38633410	5544	protein_coding	diacylglycerol_kinase_beta
ENSMUSG00000053716	1059.328675	1107.55823	1126.041388	1323.836148	1297.741206	1337.739634	-0.2509698	0.00073365	0.017091918	Dusp7	chr9	+	106368632	106375724	3356	protein_coding	dual_specificity_phosphatase_7
ENSMUSG00000036815	2007.8322	1992.111896	2062.814252	1648.87251	1432.90141	1795.033461	0.289825643	0.000735615	0.017108654	Dpp10	chr1	-	123321471	124045559	15784	protein_coding	dipeptidylpeptidase_10
ENSMUSG00000022323	1383.816723	1345.491969	1397.184499	1714.258834	1595.500152	1610.874408	-0.241177852	0.000738142	0.017138392	Hrsp12	chr15	-	34484021	34495255	3192	protein_coding	heat-responsive_protein_12
ENSMUSG00000056553	3251.869456	3181.780592	3322.832237	2597.448018	2479.630809	2979.652085	0.259467929	0.000741866	0.017195756	Ptprn2	chr12	+	116485720	117276849	8602	protein_coding	protein_tyrosine_phosphatase_receptor_type_N_polypeptide_2
ENSMUSG00000008658	5980.564336	5710.409744	5790.766195	5102.028503	3845.460239	4926.771954	0.304636912	0.000747828	0.01730472	Rbfox1	chr16	+	6809222	7412479	4151	protein_coding	RNA_binding_protein_fox-1_homolog_(C._elegans)_1
ENSMUSG00000006517	847.6626246	767.9194802	736.8712768	969.4233207	1036.566978	951.8333049	-0.302145681	0.000755416	0.017450872	Mvd	chr8	-	122433596	122443422	1761	protein_coding	mevalonate_(diphospho)_decarboxylase
ENSMUSG00000024772	1408.777342	1482.653772	1345.082489	1703.834927	1769.277557	1628.462633	-0.252297792	0.000757227	0.017463315	Ehd1	chr19	+	6276725	6300096	3705	protein_coding	EH-domain_containing_1
ENSMUSG00000026457	2306.361205	2339.215233	2271.22229	2705.477596	3134.090744	2592.711154	-0.267163147	0.000759714	0.017488271	Adipor1	chr1	+	134415378	134433351	5025	protein_coding	adiponectin_receptor_1
ENSMUSG00000030208	186.7054309	201.5438733	148.8628842	244.4879929	476.6175613	259.684956	-0.528668447	0.000760858	0.017488271	Emp1	chr6	+	135362545	135383173	5935	protein_coding	epithelial_membrane_protein_1
ENSMUSG00000037341	797.7413864	724.9980998	770.8970789	311.7695723	490.8449512	634.2106695	0.486517847	0.000763057	0.01750949	Slc9a7	chrX	-	20105755	20291807	3819	protein_coding	solute_carrier_family_9_(sodium/hydrogen_exchanger)_member_7
ENSMUSG00000031760	9244.41489	10329.12351	9382.61493	11791.3337	10876.83957	11086.7888	-0.212332239	0.000767196	0.01757506	Mt3	chr8	+	94152607	94154148	538	protein_coding	metallothionein_3
ENSMUSG00000042312	555.1241688	540.2495493	564.6156536	688.9254684	755.0679062	673.5255234	-0.317960041	0.000771021	0.017633259	S100a13	chr3	+	90514435	90524581	715	protein_coding	S100_calcium_binding_protein_A13
ENSMUSG00000094840	138.7810422	111.9688185	84.00119894	65.38632368	27.43853764	52.76467234	0.539263511	0.00077408	0.017671818	Muc3a	chr5	-	137208813	137212389	1887	protein_coding	mucin_3A_cell_surface_associated
ENSMUSG00000049001	525.1714259	490.7966544	454.0317968	404.6371045	208.3296377	292.7922014	0.492827069	0.000775283	0.017671818	Ndnf	chr6	+	65671590	65712326	10114	protein_coding	neuron-derived_neurotrophic_factor
ENSMUSG00000037295	698.8973348	713.801218	709.2253126	817.80286	980.6736602	901.1378354	-0.314585302	0.000776726	0.017675336	Ldlrap1	chr4	-	134741554	134768024	7010	protein_coding	low_density_lipoprotein_receptor_adaptor_protein_1
ENSMUSG00000031877	2.995274292	5.598440925	6.379837894	28.42883638	107.7216663	9.311412765	-0.387564356	0.000778746	1	Ces2g	chr8	+	104961718	104969537	2859	protein_coding	carboxylesterase_2G
ENSMUSG00000031010	4310.199706	3938.503191	4173.477289	2917.746241	3451.15829	3683.181049	0.283019459	0.000783311	0.017795682	Usp9x	chrX	+	13071498	13173328	15051	protein_coding	ubiquitin_specific_peptidase_9_X_chromosome
ENSMUSG00000022766	264.5825625	242.5991068	296.6624621	405.5847324	340.4411152	392.1139376	-0.413710338	0.000785991	0.017827049	Serpind1	chr16	+	17331371	17343575	2191	protein_coding	serine_(or_cysteine)_peptidase_inhibitor_clade_D_member_1
ENSMUSG00000031849	15.97479622	14.9291758	29.77257684	126.034508	78.25064439	25.86503546	-0.476488744	0.000788432	1	Comp	chr8	+	70373548	70382065	2425	protein_coding	cartilage_oligomeric_matrix_protein
ENSMUSG00000032178	2336.313948	2341.08138	2256.336002	1899.993898	1907.486487	2071.27204	0.227401813	0.00079074	0.017905172	Ilf3	chr9	+	21368019	21405361	4754	protein_coding	interleukin_enhancer_binding_factor_3
ENSMUSG00000037487	4512.879933	4198.830694	4195.806722	3482.532457	3793.63189	3769.052967	0.215606954	0.000797104	0.018019532	Ubr5	chr15	-	37967328	38078853	9790	protein_coding	ubiquitin_protein_ligase_E3_component_n-recognin_5
ENSMUSG00000027499	2559.961095	2295.360779	2601.910555	2191.863285	2022.321849	1921.254834	0.263091154	0.000798733	0.018026676	Pkia	chr3	+	7366669	7445366	3721	protein_coding	protein_kinase_inhibitor_alpha
ENSMUSG00000047248	686.9162376	628.8915306	640.110402	494.6617531	491.8611933	535.9235347	0.325161057	0.000801939	0.018056695	C2cd3	chr7	+	100372233	100470152	11994	protein_coding	C2_calcium-dependent_domain_containing_3
ENSMUSG00000067274	6057.443043	6040.717758	5791.829502	7616.085267	8740.698602	6317.276261	-0.31073144	0.000802695	0.018056695	Rplp0	chr5	+	115559467	115563727	1659	protein_coding	ribosomal_protein_large_P0
ENSMUSG00000022351	2659.803571	2565.952091	2662.519015	2972.708658	3010.109204	3353.143197	-0.231290069	0.000806605	0.018114949	Sqle	chr15	+	59315077	59331192	5546	protein_coding	squalene_epoxidase
ENSMUSG00000031775	3830.955819	3763.085375	3507.847535	4148.714856	4304.801684	4511.896786	-0.214357129	0.000808718	0.01812457	Pllp	chr8	-	94674895	94696242	1889	protein_coding	plasma_membrane_proteolipid
ENSMUSG00000043991	7743.78247	7238.784116	6344.748786	6159.581216	5588.3155	5878.605259	0.258235861	0.000809675	0.01812457	Pura	chr18	+	36281097	36301521	14943	protein_coding	purine_rich_element_binding_protein_A
ENSMUSG00000023224	281.5557834	431.0799512	243.4971463	595.1103083	573.1605641	410.7367631	-0.498366811	0.000818601	0.018294528	Serping1	chr2	-	84765387	84775444	2325	protein_coding	serine_(or_cysteine)_peptidase_inhibitor_clade_G_member_1
ENSMUSG00000032194	439.3068962	476.8005521	374.2838231	616.9057495	578.2417748	549.3733532	-0.373433257	0.000820397	0.018304851	Kank2	chr9	-	21766773	21798546	4853	protein_coding	KN_motif_and_ankyrin_repeat_domains_2
ENSMUSG00000039852	5377.515779	5511.665091	4806.144547	4423.526941	4023.302612	4614.322326	0.250078394	0.000822633	0.018324951	Rere	chr4	+	150281646	150621966	8525	protein_coding	arginine_glutamic_acid_dipeptide_(RE)_repeats
ENSMUSG00000031284	3179.982873	2876.665562	3148.450001	2539.642717	2361.746722	2739.624556	0.252815559	0.000827571	0.018405071	Pak3	chrX	+	143518591	143797796	9552	protein_coding	p21_protein_(Cdc42/Rac)-activated_kinase_3
ENSMUSG00000026103	5160.857605	4975.147836	5233.593686	4589.36182	4182.852627	4508.792981	0.202767073	0.000832876	0.018474708	Gls	chr1	-	52163448	52233232	15057	protein_coding	glutaminase
ENSMUSG00000028173	959.4861982	909.7466503	973.9885852	1156.106013	1155.467307	1132.888553	-0.260002395	0.000833395	0.018474708	Wls	chr3	+	159839672	159938664	8792	protein_coding	wntless_homolog_(Drosophila)
ENSMUSG00000033209	857.6468723	783.7817295	776.2136105	619.7486332	615.8427338	674.5601248	0.309308064	0.000836813	0.018509584	Ttc28	chr5	+	110879803	111289780	12315	protein_coding	tetratricopeptide_repeat_domain_28
ENSMUSG00000032735	702.8910339	642.8876329	596.5148431	543.9384028	377.0258321	456.2592255	0.408705846	0.000837711	0.018509584	Ablim3	chr18	-	61799395	61911852	4560	protein_coding	actin_binding_LIM_protein_family_member_3
ENSMUSG00000003575	3080.140397	3214.438165	2757.153277	2525.428299	1880.04795	2526.496664	0.341276506	0.000839015	0.018509584	Crtc1	chr8	-	70382355	70439579	11182	protein_coding	CREB_regulated_transcription_coactivator_1
ENSMUSG00000024816	1434.736386	1543.303548	1439.716751	1701.939672	1737.774051	1854.005742	-0.245985274	0.000844451	0.0185996	Frmd8	chr19	-	5849702	5875274	5082	protein_coding	FERM_domain_containing_8
ENSMUSG00000055026	436.3116219	348.0364109	382.7902737	318.4029675	120.9328141	168.6400312	0.532159086	0.000850702	0.018682548	Gabrg3	chr7	-	56716465	57387188	11934	protein_coding	gamma-aminobutyric_acid_(GABA)_A_receptor_subunit_gamma_3
ENSMUSG00000027800	418.3399761	362.0325132	389.1701115	511.7190549	543.6895422	494.539478	-0.355776477	0.00085094	0.018682548	Tm4sf1	chr3	-	57285611	57301988	4163	protein_coding	transmembrane_4_superfamily_member_1
ENSMUSG00000022914	2416.187929	2498.7708	2455.174283	2192.810913	1920.697635	2086.791061	0.236434872	0.000862689	0.01891025	Brwd1	chr16	-	95992092	96082526	20280	protein_coding	bromodomain_and_WD_repeat_domain_containing_1
ENSMUSG00000036834	595.0611593	550.5133576	496.5640494	419.7991506	317.0675461	427.2903858	0.408766372	0.000869698	0.019033496	Plch1	chr3	-	63696234	63899472	8637	protein_coding	phospholipase_C_eta_1
ENSMUSG00000061578	1179.139646	1136.483508	1139.86437	773.2643496	827.2210978	1035.63602	0.345134286	0.000874858	0.019115917	Ksr2	chr5	+	117414000	117775003	13590	protein_coding	kinase_suppressor_of_ras_2
ENSMUSG00000015714	3349.715083	3527.950856	3630.127762	3827.469005	4331.223979	4271.869256	-0.230536374	0.000876361	0.019118334	Cers2	chr3	+	95314791	95323599	3676	protein_coding	ceramide_synthase_2
ENSMUSG00000054387	2950.345178	2912.122355	2775.229484	2416.451093	2583.287507	2380.617864	0.217377342	0.000879945	0.019166038	Mdm4	chr1	-	132959484	133030561	14798	protein_coding	transformed_mouse_3T3_cell_double_minute_4
ENSMUSG00000001173	1717.290594	1712.18985	1768.278403	1549.371583	1299.773691	1402.919523	0.269564362	0.000881768	0.019175309	Ocrl	chrX	+	47912387	47965868	9486	protein_coding	oculocerebrorenal_syndrome_of_Lowe
ENSMUSG00000035242	7116.771718	7423.532667	7270.888587	8509.698358	8530.336481	7886.766612	-0.186607801	0.000891274	0.019351368	Oaz1	chr10	+	80826656	80829290	2558	protein_coding	ornithine_decarboxylase_antizyme_1
ENSMUSG00000026185	1678.352028	1519.043638	1400.374418	1977.699384	2141.222178	1723.645963	-0.31289998	0.000899582	0.019491804	Igfbp5	chr1	-	72857932	72874884	6006	protein_coding	insulin-like_growth_factor_binding_protein_5
ENSMUSG00000068036	2008.830625	1746.713569	1840.583232	1483.985259	1498.957149	1621.220423	0.263271052	0.000900583	0.019491804	Mllt4	chr17	+	13760539	13906150	10223	protein_coding	myeloid/lymphoid_or_mixed-lineage_leukemia_(trithorax_homolog_Drosophila);_translocated_to_4
ENSMUSG00000014786	1059.328675	1136.483508	1107.965181	962.7899255	796.7338338	864.9267858	0.302535284	0.000906592	0.019589919	Slc9a5	chr8	+	105348258	105369881	5222	protein_coding	solute_carrier_family_9_(sodium/hydrogen_exchanger)_member_5
ENSMUSG00000006586	430.3210733	378.8278359	358.3342284	299.4504099	188.004795	272.100173	0.463577829	0.000907972	0.019589919	Runx1t1	chr4	+	13743436	13893649	7959	protein_coding	runt-related_transcription_factor_1;_translocated_to_1_(cyclin_D-related)
ENSMUSG00000003949	1836.103141	1570.36268	1621.542131	1424.284703	1137.174949	1367.743075	0.320020616	0.000911036	0.019625174	Hlf	chr11	-	90336536	90390895	6681	protein_coding	hepatic_leukemia_factor
ENSMUSG00000029994	174.7243337	213.6738286	224.3576326	261.5452947	439.0166023	302.1036142	-0.492179856	0.000915112	0.019665174	Anxa4	chr6	-	86736840	86793584	4645	protein_coding	annexin_A4
ENSMUSG00000056211	2492.068211	2393.333496	2170.20819	2047.823848	1878.015465	1940.912261	0.250711073	0.000916517	0.019665174	R3hdm1	chr1	+	128103301	128237736	31486	protein_coding	R3H_domain_containing_1
ENSMUSG00000063919	650.9729461	609.2969874	606.0845999	492.7664973	471.5363506	496.6086808	0.31844646	0.000917192	0.019665174	Srrm4	chr5	-	116439275	116591817	8662	protein_coding	serine/arginine_repetitive_matrix_4
ENSMUSG00000022665	157.7511127	184.7485505	164.8124789	236.9069699	284.5477978	236.9237248	-0.446858023	0.000937208	0.020062975	Ccdc80	chr16	+	45093402	45127924	4140	protein_coding	coiled-coil_domain_containing_80
ENSMUSG00000036856	75.88028206	117.5672594	64.86168526	190.4732038	138.2089303	156.2248142	-0.52536352	0.000942942	0.020154276	Wnt4	chr4	+	137277489	137299726	4194	protein_coding	wingless-type_MMTV_integration_site_family_member_4
ENSMUSG00000073421	111.8235736	118.5003329	76.55805473	175.3111577	428.8541809	129.3251773	-0.526424678	0.000946181	0.020190307	H2-Ab1	chr17	+	34263209	34269418	1637	protein_coding	histocompatibility_2_class_II_antigen_A_beta_1
ENSMUSG00000023886	110.8251488	136.2287292	79.74797368	428.3278015	165.647468	157.2594156	-0.529201086	0.000948389	0.020190307	Smoc2	chr17	+	14279506	14404790	2832	protein_coding	SPARC_related_modular_calcium_binding_2
ENSMUSG00000007655	552.1288945	653.1514413	555.0458968	700.2970029	1020.307103	767.6742524	-0.40878702	0.000949633	0.020190307	Cav1	chr6	+	17306335	17341452	3444	protein_coding	caveolin_1_caveolae_protein
ENSMUSG00000029718	178.7180328	302.31581	165.8757852	379.9987797	404.4643697	310.3804255	-0.502557174	0.000950513	0.020190307	Pcolce	chr5	-	137605103	137613784	3823	protein_coding	procollagen_C-endopeptidase_enhancer_protein
ENSMUSG00000064061	2498.05876	2177.79352	2525.3525	1914.208317	1721.514177	2119.898306	0.295801888	0.000953233	0.020216781	Dzip3	chr16	-	48924232	48994165	9081	protein_coding	DAZ_interacting_protein_3_zinc_finger
ENSMUSG00000037185	5.990548584	4.665367438	2.126612631	38.85274306	24.38981124	14.48441986	-0.413972977	0.000956809	1	Krt80	chr15	-	101349571	101370125	1774	protein_coding	keratin_80
ENSMUSG00000049658	903.5744114	831.3684774	800.6696557	608.3770986	708.320768	671.4563205	0.316917064	0.000964237	0.020395864	Bdp1	chr13	-	100017994	100104070	11005	protein_coding	B_double_prime_1_subunit_of_RNA_polymerase_III_transcription_initiation_factor_IIIB
ENSMUSG00000022494	876.6169428	763.2541128	786.8466736	653.8632368	354.6685051	575.2383886	0.460756034	0.000964649	0.020395864	Shisa9	chr16	+	11984113	12270902	5099	protein_coding	shisa_family_member_9
ENSMUSG00000000305	510.1950544	506.6589037	490.1842115	407.4799882	333.3274203	385.9063291	0.362759684	0.000967326	0.02042099	Cdh4	chr2	+	179442431	179899373	7257	protein_coding	cadherin_4
ENSMUSG00000061589	2477.091839	2532.361445	2163.828352	1989.070919	2001.997006	1976.088709	0.250299098	0.000982187	0.020685643	Dot1l	chr10	+	80755206	80795461	8705	protein_coding	DOT1-like_histone_H3_methyltransferase_(S._cerevisiae)
ENSMUSG00000032359	479.2438867	384.4262769	317.9285884	696.5064914	641.2487871	466.6052397	-0.458727471	0.000984378	0.020685643	Ctsh	chr9	+	90054152	90076089	4499	protein_coding	cathepsin_H
ENSMUSG00000052551	438.3084714	440.4106861	379.6003547	320.2982233	270.3204079	319.6918383	0.391506486	0.00098588	0.020685643	Adarb2	chr13	+	8202866	8768747	9670	protein_coding	adenosine_deaminase_RNA-specific_B2
ENSMUSG00000039585	2526.014653	2383.069687	2528.542419	1945.480037	1934.925025	2262.673302	0.258493481	0.000985892	0.020685643	Myo9a	chr9	+	59750896	59928866	13034	protein_coding	myosin_IXa
ENSMUSG00000078161	1708.304771	1505.980609	1614.098987	1182.639594	1090.427811	1451.54579	0.333025796	0.00099178	0.020762736	Erich3	chr3	+	154663859	154767790	8963	protein_coding	glutamate_rich_3
ENSMUSG00000007617	660.9571938	519.7219326	642.2370147	434.0135688	456.2927186	465.5706383	0.367046821	0.000992593	0.020762736	Homer1	chr13	+	93303757	93404129	10502	protein_coding	homer_scaffolding_protein_1
ENSMUSG00000032253	1377.826174	1155.144978	1195.156299	971.3185764	950.1863962	1048.051237	0.299514723	0.000999283	0.020870879	Phip	chr9	-	82866159	82975516	33312	protein_coding	pleckstrin_homology_domain_interacting_protein
ENSMUSG00000045967	2356.282443	1852.150873	1910.761449	1771.116507	1255.059037	1505.345064	0.370895671	0.001019269	0.02121229	Gpr158	chr2	+	21367542	21830547	8170	protein_coding	G_protein-coupled_receptor_158
ENSMUSG00000050666	416.3431266	461.8713763	412.5628505	526.881101	567.0631113	601.1034241	-0.344540871	0.001020145	0.02121229	Vstm4	chr14	+	32856756	32939487	2741	protein_coding	V-set_and_transmembrane_domain_containing_4
ENSMUSG00000007815	3374.675702	3279.753309	3337.718525	3689.115335	3985.701653	3818.713835	-0.194806316	0.001020268	0.02121229	Rhoa	chr9	+	108306129	108337934	7494	protein_coding	ras_homolog_gene_family_member_A
ENSMUSG00000025272	5528.277918	5243.873	5181.491676	4475.646475	3426.768479	4663.983194	0.311293715	0.001026077	0.021277437	Tro	chrX	-	150645304	150657583	7296	protein_coding	trophinin
ENSMUSG00000031529	2452.13122	2218.848753	2439.224688	1501.042561	1920.697635	2068.168235	0.331989891	0.001026828	0.021277437	Tnks	chr8	-	34829179	34965690	6444	protein_coding	tankyrase_TRF1-interacting_ankyrin-related_ADP-ribose_polymerase
ENSMUSG00000026014	1230.059309	1079.566025	1100.522037	855.7079752	923.7641006	959.0755148	0.290659182	0.001028053	0.021277437	Raph1	chr1	-	60482292	60567104	20498	protein_coding	Ras_association_(RalGDS/AF-6)_and_pleckstrin_homology_domains_1
ENSMUSG00000038112	738.8343254	711.935071	801.732962	617.8533774	293.693977	490.4010723	0.481827162	0.001030281	0.021287103	AW551984	chr9	-	39587396	39604403	6082	protein_coding	expressed_sequence_AW551984
ENSMUSG00000047721	972.4657201	1059.038408	1034.597045	1280.245265	1269.286427	1179.445617	-0.26363352	0.001031622	0.021287103	Bola2	chr7	+	126695401	126699798	4398	protein_coding	bolA-like_2_(E._coli)
ENSMUSG00000041923	697.89891	584.1040032	582.691861	500.3475204	224.5895118	387.9755319	0.497199672	0.001036264	0.021350774	Nol4	chr18	-	22693181	23041653	5692	protein_coding	nucleolar_protein_4
ENSMUSG00000064043	851.6563237	875.2229313	742.1878084	630.1725398	542.6733001	692.1483489	0.353383215	0.001038793	0.021370801	Trerf1	chr17	+	47140875	47361958	9070	processed_transcript	transcriptional_regulating_factor_1
ENSMUSG00000027808	1242.040406	1256.849988	1193.029686	1485.880515	1596.516394	1394.642712	-0.259966328	0.001043741	0.021439656	Serp1	chr3	-	58519817	58525892	4611	protein_coding	stress-associated_endoplasmic_reticulum_protein_1
ENSMUSG00000050321	571.098965	521.5880795	551.8559778	423.5896621	384.139527	445.9132113	0.344012302	0.001045265	0.021439656	Neto1	chr18	+	86394952	86501897	3531	protein_coding	neuropilin_(NRP)_and_tolloid_(TLL)-like_1
ENSMUSG00000020695	220.6518728	248.1975477	193.5217495	375.2606403	360.7659579	267.9617674	-0.453113957	0.001051176	0.021528711	Mrc2	chr11	+	105292643	105351139	6674	protein_coding	mannose_receptor_C_type_2
ENSMUSG00000022456	7094.806373	6938.334453	7043.341035	6088.509126	5433.846695	6402.113577	0.222744692	0.001062261	0.02172332	3-Sep	chr15	+	82274935	82294442	4971	protein_coding	septin_3
ENSMUSG00000109394	373.4108617	409.619261	333.8781831	293.7646426	241.8656281	253.4773475	0.408829926	0.001065942	0.021766159	RP23-54G8.4	chr7	-	61916400	61928690	3717	lincRNA	NA
ENSMUSG00000042453	2580.928015	2523.963784	2338.210588	1953.06106	1915.616424	2252.327288	0.26356585	0.001073226	0.021882329	Reln	chr5	-	21884454	22344702	23738	protein_coding	reelin
ENSMUSG00000031425	205531.7282	201005.4899	234101.7717	236809.3642	254077.8098	265911.1873	-0.228491311	0.001079033	0.021968082	Plp1	chrX	+	136822671	136839733	5551	protein_coding	proteolipid_protein_(myelin)_1
ENSMUSG00000044986	757.8043959	725.9311733	670.9462852	866.1318818	900.3905315	913.5530524	-0.288385804	0.001093189	0.022223311	Tst	chr15	-	78399556	78405859	1096	protein_coding	thiosulfate_sulfurtransferase_mitochondrial
ENSMUSG00000034243	3666.215733	3429.97814	3488.708022	2735.801688	2994.865572	3185.537767	0.234703515	0.001096833	0.022264408	Golgb1	chr16	+	36875140	36933085	12639	protein_coding	golgi_autoantigen_golgin_subfamily_b_macrogolgin_1
ENSMUSG00000105265	1716.292169	1512.512123	1476.932473	1778.69753	1941.022478	2173.69758	-0.296123313	0.001103607	0.022368819	Sox2ot	chr3	+	34104270	34682619	11594	processed_transcript	SOX2_overlapping_transcript_(non-protein_coding)
ENSMUSG00000096188	2904.417638	2699.381599	2756.08997	2270.516399	1980.655921	2517.185251	0.281059449	0.001106483	0.022384511	Cmtm4	chr8	-	104348191	104395807	7734	protein_coding	CKLF-like_MARVEL_transmembrane_domain_containing_4
ENSMUSG00000029651	1492.645022	1348.291189	1489.692148	1239.497266	870.9195096	1143.234567	0.357070234	0.001108003	0.022384511	Mtus2	chr5	+	147957320	148316065	12874	protein_coding	microtubule_associated_tumor_suppressor_candidate_2
ENSMUSG00000044308	5787.868357	5116.041932	5308.025128	4213.153552	4788.53294	4653.63718	0.23463719	0.001109275	0.022384511	Ubr3	chr2	+	69897246	70024013	9719	protein_coding	ubiquitin_protein_ligase_E3_component_n-recognin_3
ENSMUSG00000033799	774.7776169	652.2183678	669.8829789	494.6617531	533.5271208	574.2037872	0.341659053	0.001116655	0.022500343	Fam208b	chr13	-	3566036	3611108	8337	protein_coding	family_with_sequence_similarity_208_member_B
ENSMUSG00000026141	250.6046158	246.3314007	265.8265789	133.615531	171.7449208	194.5050667	0.456164841	0.001123191	0.022598858	Col19a1	chr1	-	24261890	24587472	6887	protein_coding	collagen_type_XIX_alpha_1
ENSMUSG00000086370	650.9729461	554.2456516	445.5253463	463.3900331	256.093018	290.7229986	0.486113472	0.001130694	0.022716513	Ftx	chrX	-	103560907	103623754	7598	lincRNA	Ftx_transcript_Xist_regulator_(non-protein_coding)
ENSMUSG00000021319	38.9385658	43.85445391	35.08910842	131.7202752	88.41306574	54.83387517	-0.519141981	0.001135633	0.022761895	Sfrp4	chr13	+	19623175	19632821	1756	protein_coding	secreted_frizzled-related_protein_4
ENSMUSG00000074364	294.5353054	372.2963215	256.2568221	470.0234282	499.9911304	390.0447347	-0.434582689	0.001137023	0.022761895	Ehd2	chr7	-	15946977	15967567	5100	protein_coding	EH-domain_containing_2
ENSMUSG00000036594	92.85350305	86.77583434	70.17821684	151.6204607	348.5710523	99.32173616	-0.516425357	0.001139452	0.022761895	H2-Aa	chr17	-	34282744	34287827	1874	protein_coding	histocompatibility_2_class_II_antigen_A_alpha
ENSMUSG00000047907	616.0280794	554.2456516	576.3120231	470.9710561	322.1487568	442.8094071	0.406354129	0.001139588	0.022761895	Tshz2	chr2	+	169633013	170071816	7781	protein_coding	teashirt_zinc_finger_family_member_2
ENSMUSG00000029096	209.6692004	243.5321802	252.0035968	415.0610112	369.9121371	278.3077815	-0.449222557	0.001143407	0.022780429	Htra3	chr5	-	35652023	35679782	4439	protein_coding	HtrA_serine_peptidase_3
ENSMUSG00000044080	1607.46387	1450.929273	1582.199798	1819.445529	2090.410072	1780.549041	-0.272874307	0.001146182	0.022780429	S100a1	chr3	-	90511034	90514392	694	protein_coding	S100_calcium_binding_protein_A1
ENSMUSG00000038668	2022.808572	1918.39909	2027.725144	2178.596495	2436.94864	2604.09177	-0.256694931	0.001147846	0.022780429	Lpar1	chr4	-	58435255	58553898	4289	protein_coding	lysophosphatidic_acid_receptor_1
ENSMUSG00000062825	11083.51331	10428.96237	10141.81564	11810.28626	12474.37221	11832.73642	-0.184167653	0.001148102	0.022780429	Actg1	chr11	-	120345690	120348542	2658	protein_coding	actin_gamma_cytoplasmic_1
ENSMUSG00000024639	4192.385584	4196.964547	4294.694209	3553.604548	3400.346183	3892.170536	0.215840132	0.001150306	0.022780429	Gnaq	chr19	+	16132831	16387463	6185	protein_coding	guanine_nucleotide_binding_protein_alpha_q_polypeptide
ENSMUSG00000029649	2820.549958	2630.334161	2869.863746	3253.20651	3302.786939	3119.323276	-0.208899986	0.001150476	0.022780429	Pomp	chr5	+	147860461	147876456	5216	protein_coding	proteasome_maturation_protein
ENSMUSG00000030203	591.0674603	589.7024441	545.47614	711.6685375	696.1258624	786.297078	-0.311354672	0.001154033	0.022817933	Dusp16	chr6	-	134715468	134792625	7798	protein_coding	dual_specificity_phosphatase_16
ENSMUSG00000042254	10.9826724	8.397661388	11.69636947	14.21441819	136.1764461	35.17644822	-0.402884076	0.001156552	1	Cilp	chr9	+	65265180	65280605	4252	protein_coding	cartilage_intermediate_layer_protein_nucleotide_pyrophosphohydrolase
ENSMUSG00000007989	316.5006502	237.9337393	225.4209389	119.4011128	165.647468	188.2974581	0.488989171	0.001156814	0.022840011	Fzd3	chr14	-	65201026	65262463	4227	protein_coding	frizzled_class_receptor_3
ENSMUSG00000025326	2031.794395	1925.863678	2172.334803	1650.767766	1752.001441	1742.268789	0.23855511	0.001166427	0.022996718	Ube3a	chr7	+	59228750	59311536	20626	protein_coding	ubiquitin_protein_ligase_E3A
ENSMUSG00000042446	1556.544207	1448.130053	1643.871564	1298.250195	1210.344383	1323.255214	0.259812374	0.001171986	0.023073155	Zmym4	chr4	-	126861939	126968135	8139	protein_coding	zinc_finger_MYM-type_4
ENSMUSG00000032092	14.97637146	27.99220463	15.94959474	87.18176491	38.61720113	48.62626666	-0.489508788	0.001174839	1	Mpzl2	chr9	+	45042425	45054015	3107	protein_coding	myelin_protein_zero-like_2
ENSMUSG00000035681	1686.339426	1708.457556	1740.632439	1539.895304	1028.437041	1282.905759	0.358241755	0.001181961	0.023236195	Kcnc2	chr10	+	112271123	112466304	6196	protein_coding	potassium_voltage_gated_channel_Shaw-related_subfamily_member_2
ENSMUSG00000023868	1252.024654	1230.72393	1263.207903	959.9470419	983.7223866	1113.231126	0.272083607	0.001188005	0.023288737	Pde10a	chr17	+	8525372	8986648	12598	protein_coding	phosphodiesterase_10A
ENSMUSG00000038871	2102.682553	2049.962452	2176.588028	2353.907653	2685.927963	2472.69739	-0.234162985	0.001188028	0.023288737	Bpgm	chr6	+	34476207	34505613	3588	protein_coding	23-bisphosphoglycerate_mutase
ENSMUSG00000024990	92.85350305	114.768039	91.44434315	244.4879929	130.0789933	170.709234	-0.512657479	0.001194594	0.023362081	Rbp4	chr19	-	38116620	38125321	1297	protein_coding	retinol_binding_protein_4_plasma
ENSMUSG00000027082	67.89288395	104.5042306	95.69756841	160.1491116	179.8748579	130.3597787	-0.505280439	0.001195174	0.023362081	Tfpi	chr2	-	84432855	84476775	5463	protein_coding	tissue_factor_pathway_inhibitor
ENSMUSG00000027656	3.993699056	4.665367438	7.44314421	121.2963686	29.47102191	7.242209929	-0.364081337	0.001200994	1	Wisp2	chr2	+	163820861	163833146	1924	protein_coding	WNT1_inducible_signaling_pathway_protein_2
ENSMUSG00000028333	2042.777067	2063.958554	2209.550524	2541.537973	3053.807615	2337.164604	-0.299076065	0.00120791	0.023577434	Anp32b	chr4	+	46450902	46472657	1716	protein_coding	acidic_(leucine-rich)_nuclear_phosphoprotein_32_family_member_B
ENSMUSG00000036751	3885.869182	3867.589606	4120.311973	4622.528796	4877.962248	4337.049146	-0.211483203	0.001217154	0.02372413	Cox6b1	chr7	-	30616861	30626151	708	protein_coding	cytochrome_c_oxidase_subunit_VIb_polypeptide_1
ENSMUSG00000063011	5.990548584	18.66146975	3.189918947	164.887251	15.24363202	42.41865815	-0.376062452	0.001217392	1	Msln	chr17	-	25748614	25754327	2114	protein_coding	mesothelin
ENSMUSG00000011179	2667.790969	2591.145075	2595.530717	3024.828191	3361.728982	2907.229986	-0.230236484	0.001221222	0.023769659	Odc1	chr12	+	17544873	17551502	2547	protein_coding	ornithine_decarboxylase_structural_1
ENSMUSG00000025609	2910.408187	2830.011888	2896.446404	2448.670441	2506.053105	2564.776916	0.192800942	0.001235352	0.024010618	Mkln1	chr6	+	31398735	31516811	28943	protein_coding	muskelin_1_intracellular_mediator_containing_kelch_motifs
ENSMUSG00000056158	2383.239912	2042.497864	2248.892858	1863.984039	1429.852684	1882.974581	0.325948673	0.001237189	0.024012324	Car10	chr11	+	93098028	93601749	6358	protein_coding	carbonic_anhydrase_10
ENSMUSG00000028842	1962.903086	1765.375038	1567.313509	1409.122657	1482.697275	1366.708474	0.28832027	0.001242308	0.024077613	Ago3	chr4	-	126331704	126429556	16571	protein_coding	argonaute_RISC_catalytic_subunit_3
ENSMUSG00000020070	1729.271691	1704.725262	1796.987674	1429.022842	1435.950137	1548.798323	0.232161576	0.001250427	0.024200783	Rufy2	chr10	+	62980223	63017210	8108	protein_coding	RUN_and_FYVE_domain-containing_2
ENSMUSG00000032334	59.90548584	71.84665854	55.29192842	134.5631589	121.9490562	90.0103234	-0.513013836	0.001252742	0.02421144	Loxl1	chr9	-	58287723	58313212	3338	protein_coding	lysyl_oxidase-like_1
ENSMUSG00000028195	69.88973348	114.768039	116.9636947	193.3160874	256.093018	131.3943801	-0.517054257	0.001254651	0.024214239	Cyr61	chr3	-	145646976	145649981	2019	protein_coding	cysteine_rich_protein_61
ENSMUSG00000000881	1817.13307	1728.985172	1692.783655	1504.833073	1071.11921	1425.680755	0.340811669	0.001256786	0.024217313	Dlg3	chrX	+	100767722	100818410	5844	protein_coding	discs_large_homolog_3_(Drosophila)
ENSMUSG00000030089	309.5116768	332.1741616	342.3846337	398.0037094	493.8936776	446.9478127	-0.37524306	0.00125834	0.024217313	Slc41a3	chr6	+	90604725	90646412	2911	protein_coding	solute_carrier_family_41_member_3
ENSMUSG00000028955	1288.96637	1240.987738	1363.158697	1490.618654	1675.78328	1539.486911	-0.256000168	0.001260778	0.024226182	Vamp3	chr4	-	151047300	151057963	2889	protein_coding	vesicle-associated_membrane_protein_3
ENSMUSG00000032564	528.1667002	459.0721559	522.083401	407.4799882	147.3551096	274.1693759	0.510287807	0.00126361	0.024226182	Cpne4	chr9	+	104547286	105034544	5243	protein_coding	copine_IV
ENSMUSG00000030246	13828.18298	14946.9042	15424.32142	17066.77811	16719.2156	16591.90295	-0.182764853	0.001264994	0.024226182	Ldhb	chr6	-	142490249	142507957	1570	protein_coding	lactate_dehydrogenase_B
ENSMUSG00000009216	1593.485923	1561.965018	1505.641743	1289.721544	721.5319158	1190.826233	0.425644386	0.001266614	0.024226182	Fam163b	chr2	-	27110380	27142491	2959	protein_coding	family_with_sequence_similarity_163_member_B
ENSMUSG00000005057	343.4581188	409.619261	460.4116347	330.7221299	247.9630809	223.4739064	0.447970338	0.001267629	0.024226182	Sh2b2	chr5	-	136218147	136246556	5406	protein_coding	SH2B_adaptor_protein_2
ENSMUSG00000034111	1326.906511	1237.255444	1305.740156	1031.966761	856.6921197	1130.81935	0.319853809	0.001269794	0.024233811	Tmed8	chr12	-	87166242	87200229	7179	protein_coding	transmembrane_emp24_domain_containing_8
ENSMUSG00000004885	8.985822876	12.12995534	8.506450526	81.49599763	14.22738989	42.41865815	-0.423906853	0.001272788	1	Crabp2	chr3	+	87948666	87953376	1322	protein_coding	cellular_retinoic_acid_binding_protein_II
ENSMUSG00000061755	2088.704606	1907.202209	1910.761449	1542.738188	1617.857479	1751.580201	0.249830774	0.001275126	0.024301768	Bod1l	chr5	-	41787538	41844315	11995	protein_coding	biorientation_of_chromosomes_in_cell_division_1-like
ENSMUSG00000059070	3600.319699	3541.013885	3322.832237	4228.315598	4462.319214	3778.36438	-0.238654837	0.001282725	0.024412703	Rpl18	chr7	+	45718071	45720835	679	protein_coding	ribosomal_protein_L18
ENSMUSG00000073678	970.4688706	808.9747137	914.4434315	710.7209096	586.3717119	746.9822241	0.346697017	0.00129261	0.024563571	Pgap1	chr1	-	54472994	54557684	16611	protein_coding	post-GPI_attachment_to_proteins_1
ENSMUSG00000035226	998.424764	946.1365164	984.6216483	862.3413703	588.4041961	719.0479858	0.36813525	0.001294233	0.024563571	Rims4	chr2	-	163859751	163918683	4962	protein_coding	regulating_synaptic_membrane_exocytosis_4
ENSMUSG00000004266	119.8109717	93.30734875	97.82418104	184.7874365	447.1465394	113.806156	-0.50948517	0.00129864	0.024613165	Ptpn6	chr6	-	124720707	124738714	2802	protein_coding	protein_tyrosine_phosphatase_non-receptor_type_6
ENSMUSG00000035045	398.3714808	375.095542	431.7023642	306.0838051	281.4990714	305.2074184	0.367808996	0.001303478	0.024669122	Zc3h12b	chrX	+	95711678	95932637	8032	protein_coding	zinc_finger_CCCH-type_containing_12B
ENSMUSG00000041380	2733.687004	2676.054762	3069.765333	2413.608209	1739.806535	2350.614423	0.336479071	0.001305188	0.024669122	Htr2c	chrX	+	146962513	147197277	9328	protein_coding	5-hydroxytryptamine_(serotonin)_receptor_2C
ENSMUSG00000063260	179.7164575	89.5750548	155.2427221	72.96734672	35.56847472	81.73351205	0.515108856	0.001308914	0.024705534	Syt10	chr15	-	89782393	89841860	1845	protein_coding	synaptotagmin_X
ENSMUSG00000070493	5180.8261	5293.325895	5570.661788	6459.031626	6169.606001	5861.017035	-0.197102215	0.001317027	0.024824503	Chchd2	chr5	-	129881156	129887470	2269	protein_coding	coiled-coil-helix-coiled-coil-helix_domain_containing_2
ENSMUSG00000050965	2266.424214	2043.430938	1928.837657	1770.168879	1750.985198	1645.016255	0.254538828	0.001322106	0.024886055	Prkca	chr11	-	107933387	108343928	8992	protein_coding	protein_kinase_C_alpha
ENSMUSG00000000861	459.2753914	413.351555	360.460841	321.2458511	114.8353612	224.5085078	0.511888858	0.001324049	0.024888501	Bcl11a	chr11	+	24078056	24174123	13175	protein_coding	B_cell_CLL/lymphoma_11A_(zinc_finger_protein)
ENSMUSG00000040466	243.6156424	263.1267235	248.8136779	317.4553396	558.9331742	338.3146638	-0.475724922	0.001326777	0.024905653	Blvrb	chr7	+	27447978	27466144	2782	protein_coding	biliverdin_reductase_B_(flavin_reductase_(NADPH))
ENSMUSG00000028111	212.6644747	191.2800649	212.6612631	278.6025966	645.3137557	260.7195574	-0.514453069	0.001330582	0.024942959	Ctsk	chr3	+	95499256	95509362	1512	protein_coding	cathepsin_K
ENSMUSG00000008090	806.7272093	667.1475436	606.0845999	868.0271376	885.1468995	1002.528774	-0.35119967	0.001342554	0.025133049	Fgfrl1	chr5	+	108692382	108706924	2782	protein_coding	fibroblast_growth_factor_receptor-like_1
ENSMUSG00000051527	1041.357029	901.348989	902.747062	831.0696503	584.3392276	684.906139	0.370844884	0.001345772	0.025158974	Usp29	chr7	+	6730578	6967219	18078	protein_coding	ubiquitin_specific_peptidase_29
ENSMUSG00000005672	735.8390511	647.5530003	608.2112126	578.0530065	305.8888826	399.3561475	0.460060798	0.001347899	0.025164452	Kit	chr5	+	75574916	75656722	8911	protein_coding	kit_oncogene
ENSMUSG00000030231	1379.823024	1282.042972	1249.384921	1158.001269	970.5112389	1021.1516	0.285881802	0.001356927	0.025284356	Plekha5	chr6	+	140424054	140597110	9338	protein_coding	pleckstrin_homology_domain_containing_family_A_member_5
ENSMUSG00000058153	3327.749738	3280.686382	2735.88715	2623.03397	2307.885888	2639.268218	0.279704698	0.001358007	0.025284356	Sez6l	chr5	-	112419151	112577185	6067	protein_coding	seizure_related_6_homolog_like
ENSMUSG00000021745	1706.307922	1596.488737	1597.086086	1248.025917	1375.991851	1433.957566	0.254658286	0.001360571	0.025297778	Ptprg	chr14	+	11553532	12242041	10917	protein_coding	protein_tyrosine_phosphatase_receptor_type_G
ENSMUSG00000067889	5863.748639	5639.496159	5342.05093	4643.376609	4383.052328	5170.937889	0.233479806	0.001368402	0.025408946	Sptbn2	chr19	+	4711208	4752353	8251	protein_coding	spectrin_beta_non-erythrocytic_2
ENSMUSG00000021996	1811.142522	1745.780495	1682.150591	2186.177518	2104.637461	1939.877659	-0.23627811	0.001371119	0.02541539	Esd	chr14	+	74732297	74750765	3366	protein_coding	esterase_D/formylglutathione_hydrolase
ENSMUSG00000025551	650.9729461	602.7654729	633.7305642	499.3998925	452.22775	520.4045134	0.319703961	0.001372453	0.02541539	Fgf14	chr14	-	123977907	124677127	4182	protein_coding	fibroblast_growth_factor_14
ENSMUSG00000025656	4562.801171	4516.07568	4934.804611	4053.952068	3716.397487	4184.962737	0.218236924	0.001375322	0.025434182	Arhgef9	chrX	-	95048935	95196856	8776	protein_coding	CDC42_guanine_nucleotide_exchange_factor_(GEF)_9
ENSMUSG00000029394	1407.778917	1518.110564	1598.149392	1881.988969	1772.326283	1757.78781	-0.243568943	0.001400245	0.025860252	Cdk2ap1	chr5	-	124345417	124363082	2078	protein_coding	CDK2_(cyclin-dependent_kinase_2)-associated_protein_1
ENSMUSG00000035566	2492.068211	2281.364677	2262.71584	1636.553348	1827.203359	2140.590335	0.298188762	0.001405539	0.02592313	Pcdh17	chr14	+	84443563	84537060	9509	protein_coding	protocadherin_17
ENSMUSG00000061518	6482.771993	6458.734681	6530.827391	7440.77411	7617.751043	7011.493812	-0.175316324	0.00141085	0.02598616	Cox5b	chr1	+	36691484	36693681	1552	protein_coding	cytochrome_c_oxidase_subunit_Vb
ENSMUSG00000035105	409.3541532	448.8083475	430.6390579	521.1953337	617.875218	548.3387517	-0.339677406	0.001415742	0.026041294	Egln3	chr12	-	54178981	54203860	2662	protein_coding	egl-9_family_hypoxia-inducible_factor_3
ENSMUSG00000070304	3638.25984	3503.690946	3603.545104	3106.324189	1854.641896	2835.842488	0.384629722	0.001423642	0.026151553	Scn2b	chr9	+	45117876	45130070	4562	protein_coding	sodium_channel_voltage-gated_type_II_beta
ENSMUSG00000036510	824.6988551	686.7420868	729.4281326	593.2150525	351.6197787	564.8923744	0.435332841	0.001436237	0.026317611	Cdh8	chr8	-	99024471	99416471	7740	protein_coding	cadherin_8
ENSMUSG00000007891	12173.79315	10650.10079	10572.4547	14531.87353	13723.33379	12039.65671	-0.253308836	0.001436736	0.026317611	Ctsd	chr7	-	142371148	142388038	2519	protein_coding	cathepsin_D
ENSMUSG00000038375	12900.64638	12262.45177	13577.35835	13866.63876	15575.9432	15784.91384	-0.21327196	0.001438631	0.026317611	Trp53inp2	chr2	+	155381059	155389850	5257	protein_coding	transformation_related_protein_53_inducible_nuclear_protein_2
ENSMUSG00000020708	6788.28997	7374.079772	7506.942589	8598.775378	8118.758416	8157.832184	-0.191923935	0.00144165	0.026317611	Psmc5	chr11	+	106256154	106263120	1394	protein_coding	protease_(prosome_macropain)_26S_subunit_ATPase_5
ENSMUSG00000056755	1167.158549	935.872708	1027.153901	926.7800661	590.4366804	694.2175517	0.404275693	0.001442271	0.026317611	Grm7	chr6	+	110645581	111567230	5886	protein_coding	glutamate_receptor_metabotropic_7
ENSMUSG00000076617	814.7146074	1004.920146	862.341422	1141.891595	1340.423376	1037.705223	-0.341914361	0.00144842	0.026343266	Ighm	chr12	-	113418558	113422730	1886	IG_C_gene	immunoglobulin_heavy_constant_mu
ENSMUSG00000026090	631.0044509	580.3717092	597.5781494	516.4571943	280.4828292	395.2177418	0.447188834	0.001449175	0.026343266	2010300C02Rik	chr1	-	37611677	37720085	5075	protein_coding	RIKEN_cDNA_2010300C02_gene
ENSMUSG00000060591	197.6881033	249.1306212	153.1161095	291.8693869	450.1952658	272.100173	-0.489597455	0.001449436	0.026343266	Ifitm2	chr7	-	140954839	140955961	627	protein_coding	interferon_induced_transmembrane_protein_2
ENSMUSG00000022055	33592.00118	36106.21167	37353.95087	37293.8952	46400.59964	45892.84972	-0.257021349	0.001458593	0.026474624	Nefl	chr14	+	68083863	68089095	3380	protein_coding	neurofilament_light_polypeptide
ENSMUSG00000063455	980.4531183	864.9591229	872.9744852	669.0252829	632.1026079	796.6430921	0.330174821	0.001467677	0.026604308	D630045J12Rik	chr6	-	38123174	38254009	13450	protein_coding	RIKEN_cDNA_D630045J12_gene
ENSMUSG00000053931	3085.132521	3003.563556	3078.271784	3519.489944	3482.661796	3417.288485	-0.179090274	0.001479655	0.026743059	Cnn3	chr3	+	121426497	121458207	3037	protein_coding	calponin_3_acidic
ENSMUSG00000041695	279.5589339	242.5991068	314.7386694	406.5323603	458.3252029	340.3838666	-0.416925965	0.001479848	0.026743059	Kcnj2	chr11	+	111066164	111076821	5444	protein_coding	potassium_inwardly-rectifying_channel_subfamily_J_member_2
ENSMUSG00000020773	122.806246	113.8349655	110.5838568	181.9445529	194.1022478	160.3632198	-0.45596063	0.001481178	0.026743059	Trim47	chr11	-	116105752	116127210	2735	protein_coding	tripartite_motif-containing_47
ENSMUSG00000051951	288.5447568	243.5321802	299.852381	122.2439965	160.5662573	223.4739064	0.480793868	0.001490006	0.026849075	Xkr4	chr1	-	3205901	3671498	6094	protein_coding	X_Kell_blood_group_precursor_related_family_member_4
ENSMUSG00000025478	793.7476874	909.7466503	819.8091694	709.7732817	490.8449512	647.6604879	0.376425884	0.001491516	0.026849075	Dpysl4	chr7	+	139086001	139102704	5983	protein_coding	dihydropyrimidinase-like_4
ENSMUSG00000092083	391.3825075	356.4340722	324.3084263	255.8595275	231.7032068	280.3769844	0.39443784	0.00149292	0.026849075	Kcnb2	chr1	+	15287254	15723750	15165	protein_coding	potassium_voltage_gated_channel_Shab-related_subfamily_member_2
ENSMUSG00000005506	2282.399011	2270.167795	2105.346505	1960.642083	1767.245073	1899.528204	0.22972091	0.001510659	0.02713255	Celf1	chr2	+	90940382	91019497	8446	protein_coding	CUGBP_Elav-like_family_member_1
ENSMUSG00000041258	1352.865555	1294.172927	1294.043786	1021.542854	1119.898833	1133.923155	0.250198256	0.001531052	0.027462872	Zfp236	chr18	-	82593593	82692883	10471	protein_coding	zinc_finger_protein_236
ENSMUSG00000021721	412.3494275	407.7531141	401.9297873	333.5650136	146.3388674	243.1313333	0.487848273	0.001537381	0.027540397	Htr1a	chr13	+	105443693	105448133	4441	protein_coding	5-hydroxytryptamine_(serotonin)_receptor_1A
ENSMUSG00000041341	1997.847953	2005.174925	1929.900963	1610.019767	1630.052384	1786.75665	0.2269837	0.001549434	0.027708928	Atg2b	chr12	-	105613539	105685241	10173	protein_coding	autophagy_related_2B
ENSMUSG00000028551	64.89760966	53.18518879	54.2286221	105.1866946	189.0210371	77.59510638	-0.508338825	0.001550828	0.027708928	Cdkn2c	chr4	-	109660876	109667189	2686	protein_coding	cyclin-dependent_kinase_inhibitor_2C_(p18_inhibits_CDK4)
ENSMUSG00000027849	925.5397562	860.2937555	799.6063494	724.9353278	372.9608635	597.9996198	0.448295133	0.001556409	0.02777249	Syt6	chr3	+	103575231	103645569	5828	protein_coding	synaptotagmin_VI
ENSMUSG00000045667	89.85822876	63.44899715	66.98829789	88.12939279	383.1232849	122.0829674	-0.485495265	0.001558503	0.027773735	Smtnl2	chr11	-	72389164	72411713	3815	protein_coding	smoothelin-like_2
ENSMUSG00000041444	3045.19553	2939.181486	2965.561314	2338.745607	2383.087806	2767.558794	0.241839962	0.001562525	0.027809296	Arhgap32	chr9	+	32116136	32268446	17179	protein_coding	Rho_GTPase_activating_protein_32
ENSMUSG00000020658	7724.812399	7900.333219	7991.810269	6573.6946	6504.965906	7361.189092	0.200123356	0.001567005	0.027852904	Efr3b	chr12	-	3962554	4038915	6547	protein_coding	EFR3_homolog_B
ENSMUSG00000028487	36.94171627	27.99220463	40.40564	13.26679031	11.17866348	10.34601418	0.470513812	0.001570528	1	Bnc2	chr4	-	84275095	84675275	8174	protein_coding	basonuclin_2
ENSMUSG00000046982	1705.309497	1524.642079	1438.653445	1374.060425	1033.518251	1210.483659	0.325114143	0.001578878	0.027999907	Tshz1	chr18	-	84011627	84086404	5656	protein_coding	teashirt_zinc_finger_family_member_1
ENSMUSG00000030270	678.9288395	646.6199269	689.0224926	551.5194258	284.5477978	472.8128482	0.452567036	0.001579356	0.027999907	Cpne9	chr6	+	113282307	113305627	7874	protein_coding	copine_family_member_IX
ENSMUSG00000041245	1002.418463	858.4276085	1066.496235	776.1072333	696.1258624	805.9545049	0.320579302	0.001584843	0.028060931	Wnk3	chrX	+	151198078	151320152	10589	protein_coding	WNK_lysine_deficient_protein_kinase_3
ENSMUSG00000034021	2247.454144	2044.364011	2068.130784	1890.51762	1532.493139	1756.753208	0.272717181	0.00160637	0.028405429	Pds5b	chr5	+	150673739	150810690	9839	protein_coding	PDS5_regulator_of_cohesion_maintenance_homolog_B_(S._cerevisiae)
ENSMUSG00000021098	390.3840827	373.229395	420.0059947	273.8644572	278.450345	320.7264397	0.369898391	0.00161327	0.028490716	4930447C04Rik	chr12	-	72881109	72940774	5981	protein_coding	RIKEN_cDNA_4930447C04_gene
ENSMUSG00000052613	648.9760966	533.7180349	612.4644378	482.3425906	401.4156433	465.5706383	0.353056636	0.001622178	0.028588433	Pcdh15	chr10	+	73099342	74649737	23773	protein_coding	protocadherin_15
ENSMUSG00000021771	4712.564886	4660.70207	4847.613493	5265.968126	5429.781727	5315.782088	-0.166453173	0.00162297	0.028588433	Vdac2	chr14	+	21831269	21845879	4658	protein_coding	voltage-dependent_anion_channel_2
ENSMUSG00000042408	887.5996152	762.3210393	810.2394126	645.3345859	634.1350922	680.7677333	0.296669432	0.001625587	0.028597822	Zmym6	chr4	+	127077383	127124372	7692	protein_coding	zinc_finger_MYM-type_6
ENSMUSG00000026921	450.2895686	489.863581	387.0434989	588.4769131	581.2905012	573.1691858	-0.340933916	0.001636241	0.028748398	Egfl7	chr2	+	26580014	26593120	3581	protein_coding	EGF-like_domain_7
ENSMUSG00000024190	531.1619745	585.9701502	573.1221042	698.4017472	942.0564591	670.4217191	-0.376490027	0.001639543	0.028763635	Dusp1	chr17	-	26505590	26508519	2697	protein_coding	dual_specificity_phosphatase_1
ENSMUSG00000060206	1521.59934	1476.122257	1408.880868	1088.824434	1168.678455	1323.255214	0.275887457	0.001641301	0.028763635	Zfp462	chr4	+	54945048	55083563	10702	protein_coding	zinc_finger_protein_462
ENSMUSG00000075028	623.0170527	632.6238245	572.0587978	486.1331022	465.4388978	489.3664709	0.308161664	0.00165081	0.028893394	Prdm11	chr2	-	92965151	93046167	17044	protein_coding	PR_domain_containing_11
ENSMUSG00000031285	376.406136	317.2449858	358.3342284	275.7597129	174.7936472	247.269739	0.440729201	0.001663948	0.029086241	Dcx	chrX	-	143855842	143933311	12647	protein_coding	doublecortin
ENSMUSG00000097877	566.1068412	510.3911977	546.5394463	385.6845469	424.7892124	440.7402042	0.330159929	0.001675012	0.029242388	Gm26703	chr5	+	104109217	104119687	5491	antisense	predicted_gene_26703
ENSMUSG00000035614	1333.895485	1158.877272	1292.98048	1036.7049	960.3488175	1081.158482	0.274268583	0.001687364	0.029420598	Fam179b	chr12	+	64965742	65022573	6434	protein_coding	family_with_sequence_similarity_179_member_B
ENSMUSG00000020396	37885.22767	40849.95728	38422.57372	39484.81085	55188.04538	52707.76926	-0.298985852	0.001703144	0.029607405	Nefh	chr11	-	4938754	4948064	3994	protein_coding	neurofilament_heavy_polypeptide
ENSMUSG00000040435	312.5069511	306.0481039	298.7890747	391.3703142	542.6733001	380.733322	-0.410574328	0.001703652	0.029607405	Ppp1r15a	chr7	-	45522922	45526268	2931	protein_coding	protein_phosphatase_1_regulatory_(inhibitor)_subunit_15A
ENSMUSG00000024598	196.6896785	199.6777263	205.2181189	129.8250195	68.08822304	141.7403943	0.494685602	0.001704943	0.029607405	Fbn2	chr18	-	58008623	58209926	10480	protein_coding	fibrillin_2
ENSMUSG00000068184	789.7539883	788.447097	857.0248905	966.580437	987.7873551	1004.597977	-0.261171877	0.001707073	0.029607405	Ndufaf2	chr13	-	108052590	108158625	679	protein_coding	NADH_dehydrogenase_(ubiquinone)_1_alpha_subcomplex_assembly_factor_2
ENSMUSG00000028788	3366.688304	3313.343954	3655.647113	3872.007515	4677.762547	3947.004411	-0.255230287	0.001708866	0.029607405	Ptp4a2	chr4	+	129811219	129850003	4377	protein_coding	protein_tyrosine_phosphatase_4a2
ENSMUSG00000027199	6360.964171	6106.032902	6505.308039	6814.392081	7371.820447	7840.209548	-0.205953371	0.001713808	0.029624611	Gatm	chr2	-	122594467	122611303	3001	protein_coding	glycine_amidinotransferase_(L-arginine:glycine_amidinotransferase)
ENSMUSG00000033192	834.6831027	752.9903044	701.7821684	918.2514152	973.5599653	959.0755148	-0.287726862	0.001714177	0.029624611	Lpcat2	chr8	+	92855350	92919279	3377	protein_coding	lysophosphatidylcholine_acyltransferase_2
ENSMUSG00000072966	5687.027456	5606.838587	5802.462565	5046.118458	3583.269768	4823.311812	0.309415004	0.001720072	0.029689097	Gprasp2	chrX	+	135839034	135844730	4540	protein_coding	G_protein-coupled_receptor_associated_sorting_protein_2
ENSMUSG00000051786	1383.816723	1307.235956	1400.374418	1155.158385	1125.996285	1164.961197	0.233262893	0.001727762	0.029784366	Tubgcp6	chr15	-	89098357	89123087	7965	protein_coding	tubulin_gamma_complex_associated_protein_6
ENSMUSG00000026435	192.6959795	185.681624	196.7116684	241.6451093	289.6290085	287.6191943	-0.405890175	0.001733535	0.029846377	Slc45a3	chr1	+	131962967	131982969	3563	protein_coding	solute_carrier_family_45_member_3
ENSMUSG00000029070	184.7085813	247.2644742	191.3951368	315.5600839	358.7334736	262.7887603	-0.438306091	0.001740657	0.029931443	Mxra8	chr4	+	155839680	155844088	2918	protein_coding	matrix-remodelling_associated_8
ENSMUSG00000044258	277.5620844	277.1228258	205.2181189	524.0382173	395.3181905	294.8614042	-0.466066771	0.001758707	0.030203977	Ctla2a	chr13	-	60934155	60936625	1373	protein_coding	cytotoxic_T_lymphocyte-associated_protein_2_alpha
ENSMUSG00000000088	1401.788369	1344.558896	1342.955877	1663.086928	1791.634884	1501.206658	-0.257831018	0.001774832	0.030435175	Cox5a	chr9	+	57521232	57532424	690	protein_coding	cytochrome_c_oxidase_subunit_Va
ENSMUSG00000058665	91.85507829	87.70890783	102.0774063	134.5631589	175.8098893	145.8788	-0.470756816	0.001776605	0.030435175	En1	chr1	+	120602418	120607992	2624	protein_coding	engrailed_1
ENSMUSG00000026959	6356.970472	6897.27922	5870.514169	5618.485697	4573.089607	5473.041503	0.26620088	0.001780504	0.030449879	Grin1	chr2	-	25291181	25319187	9700	protein_coding	glutamate_receptor_ionotropic_NMDA1_(zeta_1)
ENSMUSG00000025492	422.3336752	390.9577913	303.0423	538.2526355	748.9704534	434.5325957	-0.45076898	0.001781902	0.030449879	Ifitm3	chr7	-	141009586	141010770	678	protein_coding	interferon_induced_transmembrane_protein_3
ENSMUSG00000025479	10.9826724	7.4645879	20.20282	18.00492971	153.4525624	37.24565106	-0.387776184	0.00178498	1	Cyp2e1	chr7	+	140763739	140774975	1827	protein_coding	cytochrome_P450_family_2_subfamily_e_polypeptide_1
ENSMUSG00000040761	2098.688854	2106.879935	2023.471919	1363.636519	1651.393469	1886.078386	0.309692738	0.001792048	0.030579482	Spen	chr4	-	141467890	141538597	14089	protein_coding	SPEN_homolog_transcriptional_regulator_(Drosophila)
ENSMUSG00000073982	1676.355179	1813.89486	1655.567934	2038.347569	2132.075999	1927.462442	-0.230934914	0.001793943	0.030579482	Rhog	chr7	-	102239123	102250123	1356	protein_coding	ras_homolog_gene_family_member_G
ENSMUSG00000044288	1270.994725	1296.972148	1337.639345	1097.353084	880.0656888	1120.473336	0.300799226	0.001803939	0.030711727	Cnr1	chr4	+	33924593	33948831	6444	protein_coding	cannabinoid_receptor_1_(brain)
ENSMUSG00000026313	1231.057734	1257.783061	1177.080091	1040.495412	1017.258377	1020.116999	0.237506958	0.00180967	0.030771124	Hdac4	chr1	-	91928779	92180341	15375	protein_coding	histone_deacetylase_4
ENSMUSG00000058558	3797.009378	3912.377133	3981.018846	4728.663119	4832.231352	4157.028499	-0.219294187	0.001818067	0.03087564	Rpl5	chr5	+	107900502	107909005	3920	protein_coding	ribosomal_protein_L5
ENSMUSG00000028964	3224.911988	3401.985936	3170.779433	3869.164632	4100.537014	3543.509858	-0.220821337	0.001820635	0.030881027	Park7	chr4	-	150897133	150914437	2479	protein_coding	Parkinson_disease_(autosomal_recessive_early_onset)_7
ENSMUSG00000023169	7616.982525	7269.575541	7514.385733	6550.003903	6261.067793	6880.099432	0.179809321	0.001836774	0.031116198	Slc38a1	chr15	-	96571418	96642913	8391	protein_coding	solute_carrier_family_38_member_1
ENSMUSG00000046818	220.6518728	214.6069021	169.0657042	262.4929226	405.4806118	279.342383	-0.456834254	0.001839035	0.031116198	Ddit4l	chr3	+	137621612	137628333	2916	protein_coding	DNA-damage-inducible_transcript_4-like
ENSMUSG00000038526	1142.19793	1199.932505	1250.448227	1321.940892	1581.272762	1502.241259	-0.27077695	0.001848891	0.031224231	Car14	chr3	-	95897768	95904691	2543	protein_coding	carbonic_anhydrase_14
ENSMUSG00000000823	1163.16485	1142.081949	1040.976883	964.6851813	777.4252332	911.4838496	0.301030434	0.001849971	0.031224231	Zfp512b	chr2	-	181582103	181592803	6810	protein_coding	zinc_finger_protein_512B
ENSMUSG00000078812	6100.375308	5910.08747	5935.375854	6941.374217	6915.527728	6455.912851	-0.173311774	0.001858775	0.03133429	Eif5a	chr11	-	69916714	69921958	2377	protein_coding	eukaryotic_translation_initiation_factor_5A
ENSMUSG00000055866	770.7839178	816.4393016	794.2898178	596.0579362	649.3787242	673.5255234	0.284630739	0.001866018	0.031388615	Per2	chr1	-	91415982	91459324	5856	protein_coding	period_circadian_clock_2
ENSMUSG00000056073	784.7618645	709.1358505	707.0986999	600.7960756	381.0908006	570.0653815	0.402003555	0.001868693	0.031388615	Grik2	chr10	-	49099460	49788766	8272	protein_coding	glutamate_receptor_ionotropic_kainate_2_(beta_2)
ENSMUSG00000031398	1249.02938	1129.951993	1012.267613	909.7227643	727.6293686	950.7987035	0.338710094	0.00186886	0.031388615	Plxna3	chrX	+	74329066	74344689	7880	protein_coding	plexin_A3
ENSMUSG00000041415	1740.254364	1635.677824	1707.669943	1464.085074	1426.803957	1454.649594	0.21508987	0.001875717	0.031465265	Dicer1	chr12	-	104687742	104751952	9851	protein_coding	dicer_1_ribonuclease_type_III
ENSMUSG00000032314	1109.249913	1145.814243	1118.598244	1313.412241	1754.033925	1305.66699	-0.328273756	0.001882861	0.031546542	Etfa	chr9	-	55454508	55512243	1835	protein_coding	electron_transferring_flavoprotein_alpha_polypeptide
ENSMUSG00000000276	2195.536056	2051.828599	2112.789649	1722.787485	1841.430748	1870.559364	0.215894976	0.001885867	0.031552351	Dgke	chr11	-	89035179	89066850	8387	protein_coding	diacylglycerol_kinase_epsilon
ENSMUSG00000041488	763.7949445	728.7303938	812.3660252	660.496632	574.1768062	592.8266127	0.300309501	0.001887806	0.031552351	Stx3	chr19	-	11775119	11819403	4979	protein_coding	syntaxin_3
ENSMUSG00000023048	1433.737961	1339.893528	1321.68975	1731.316136	1702.205576	1506.379665	-0.252267241	0.001890436	0.031557859	Prr13	chr15	+	102459028	102462806	1562	protein_coding	proline_rich_13
ENSMUSG00000031256	3347.718234	3218.170459	3588.658815	2860.888568	2721.496437	3056.21259	0.221073902	0.001893845	0.031576363	Cstf2	chrX	+	134059187	134086819	9180	protein_coding	cleavage_stimulation_factor_3'_pre-RNA_subunit_2
ENSMUSG00000060314	717.8674053	657.8168087	712.4152315	591.3197968	450.1952658	546.2695489	0.341264072	0.001897763	0.031603278	Zfp941	chr7	-	140807449	140822178	4715	protein_coding	zinc_finger_protein_941
ENSMUSG00000022961	8728.229287	8444.315062	7923.758665	6731.948456	7625.88098	7279.45558	0.20473017	0.001904845	0.031682772	Son	chr16	+	91647506	91679221	14354	protein_coding	Son_DNA_binding_protein
ENSMUSG00000070802	12547.20401	12733.65388	11787.81382	10861.71075	7400.275227	10488.78918	0.323135217	0.001910606	0.031740115	Pnmal2	chr7	+	16944682	16948828	4147	protein_coding	PNMA-like_2
ENSMUSG00000038174	2020.811722	1823.225595	1958.610234	1409.122657	1512.168297	1770.203027	0.280423822	0.001927561	0.03198306	Fam126b	chr1	-	58522806	58586323	12041	protein_coding	family_with_sequence_similarity_126_member_B
ENSMUSG00000085886	197.6881033	195.9454324	148.8628842	86.23413703	116.8678455	127.2559745	0.473136986	0.001937779	0.032057127	D030047H15Rik	chr7	-	4126340	4136926	2536	antisense	RIKEN_cDNA_D030047H15_gene
ENSMUSG00000025498	84.86610494	63.44899715	73.36813578	129.8250195	148.3713517	105.5293447	-0.485874884	0.001940657	0.032057127	Irf7	chr7	-	141262706	141266481	3020	protein_coding	interferon_regulatory_factor_7
ENSMUSG00000031517	9096.648025	8462.976532	9417.704038	8303.11548	5374.904652	7006.320805	0.333906707	0.001941712	0.032057127	Gpm6a	chr8	+	54954728	55060877	3336	protein_coding	glycoprotein_m6a
ENSMUSG00000026796	1291.961645	1444.397759	1199.409524	1707.625439	1741.839019	1463.961007	-0.289956604	0.001942301	0.032057127	Fam129b	chr2	+	32876114	32925254	4672	protein_coding	family_with_sequence_similarity_129_member_B
ENSMUSG00000020135	6819.241138	7263.9771	6255.431055	5692.400672	5304.783944	6147.601628	0.232443084	0.001943706	0.032057127	Apc2	chr10	+	80295977	80318263	11281	protein_coding	adenomatosis_polyposis_coli_2
ENSMUSG00000022041	89.85822876	106.3703776	114.8370821	135.5107868	199.1834584	176.9168425	-0.472628743	0.001949545	0.032072348	Chrna2	chr14	+	66135039	66152948	3787	protein_coding	cholinergic_receptor_nicotinic_alpha_polypeptide_2_(neuronal)
ENSMUSG00000043531	1138.204231	1129.01892	1139.86437	889.8225788	915.6341636	1009.770984	0.25612311	0.001950384	0.032072348	Sorcs1	chr19	-	50143301	50678646	8317	protein_coding	sortilin-related_VPS10_domain_containing_receptor_1
ENSMUSG00000061410	1457.700155	1400.543305	1440.780058	1178.849082	1120.915075	1283.94036	0.245593679	0.001951641	0.032072348	Zcchc14	chr8	-	121598703	121652901	7780	protein_coding	zinc_finger_CCHC_domain_containing_14
ENSMUSG00000020331	10130.01766	10857.2431	10308.75473	12112.57956	11227.44311	12297.27246	-0.180965853	0.001971976	0.032367767	Hcn2	chr10	+	79716634	79736108	3195	protein_coding	hyperpolarization-activated_cyclic_nucleotide-gated_K+_2
ENSMUSG00000085830	291.5400311	254.7290621	236.0540021	195.2113432	146.3388674	185.1936539	0.429516707	0.001974571	0.032371645	Grin1os	chr2	+	25291220	25298925	2891	antisense	glutamate_receptor_ionotropic_NMDA1_(zeta_1)_opposite_strand
ENSMUSG00000020163	1968.893635	1969.718132	2021.345306	2332.112211	2602.596108	2181.974391	-0.24011615	0.001998907	0.032714306	Uqcr11	chr10	-	80402997	80406830	641	protein_coding	ubiquinol-cytochrome_c_reductase_complex_III_subunit_XI
ENSMUSG00000004110	3198.952944	2703.113893	2319.071075	1810.916878	848.5621827	1428.784559	0.497587136	0.002004099	0.032714306	Cacna1e	chr1	-	154390731	154884501	24813	protein_coding	calcium_channel_voltage-dependent_R_type_alpha_1E_subunit
ENSMUSG00000006333	5877.726586	6092.0368	5837.551673	7423.716808	7415.518859	6229.33514	-0.229046262	0.0020043	0.032714306	Rps9	chr7	+	3703993	3706897	2522	protein_coding	ribosomal_protein_S9
ENSMUSG00000026424	8663.331677	8803.548355	8619.160995	9799.419902	9407.353443	9887.685755	-0.153591264	0.002005009	0.032714306	Gpr37l1	chr1	-	135160234	135167681	2269	protein_coding	G_protein-coupled_receptor_37-like_1
ENSMUSG00000045730	32.94801721	35.45679253	35.08910842	62.54344004	131.0952354	53.79927376	-0.485459834	0.002034941	0.033163259	Adrb2	chr18	-	62177817	62179959	2143	protein_coding	adrenergic_receptor_beta_2
ENSMUSG00000078706	552.1288945	534.6511084	483.8043736	424.53729	303.8563983	407.6329588	0.382544084	0.00203884	0.033187387	Gm53	chr11	+	96251105	96264868	3980	lincRNA	predicted_gene_53
ENSMUSG00000044894	2966.319974	3247.095737	3211.185073	3791.459146	4141.1867	3388.319645	-0.247002468	0.002046812	0.033277675	Uqcrq	chr11	-	53427922	53430831	1831	protein_coding	ubiquinol-cytochrome_c_reductase_complex_III_subunit_VII
ENSMUSG00000024851	5328.592965	5569.515647	5075.161045	4784.573163	3705.218824	4554.315444	0.268944805	0.002052684	0.033333649	Pitpnm1	chr19	+	4099998	4113965	6889	protein_coding	phosphatidylinositol_transfer_protein_membrane-associated_1
ENSMUSG00000049176	897.5838628	746.45879	799.6063494	555.3099374	568.0793534	720.0825872	0.348385491	0.002062295	0.033450131	Frmpd4	chrX	-	167471309	168577231	9394	protein_coding	FERM_and_PDZ_domain_containing_4
ENSMUSG00000027611	39.93699056	27.99220463	20.20282	108.9772061	51.82834888	58.97228085	-0.479602006	0.002063119	1	Procr	chr2	+	155751117	155755471	2031	protein_coding	protein_C_receptor_endothelial
ENSMUSG00000026491	1076.301896	991.8571172	1146.244208	887.9273231	865.838299	881.4804085	0.263928739	0.002078201	0.033668321	Ahctf1	chr1	-	179744894	179803680	15116	protein_coding	AT_hook_containing_transcription_factor_1
ENSMUSG00000022957	6152.293396	6030.45395	6068.289144	4893.55037	5220.435847	5663.408164	0.20122711	0.00208164	0.033673377	Itsn1	chr16	+	91729281	91920597	22539	protein_coding	intersectin_1_(SH3_domain_protein_1A)
ENSMUSG00000035187	226.6424214	194.0792854	190.3318305	236.9069699	354.6685051	330.0378525	-0.436184649	0.002083421	0.033673377	Nkx6-1	chr5	-	101658139	101664996	3138	protein_coding	NK6_homeobox_1
ENSMUSG00000041556	6245.146899	7399.272756	6705.209627	7729.800613	8023.231655	7987.12295	-0.211536525	0.002097894	0.033843853	Fbxo2	chr4	+	148160621	148166424	1288	protein_coding	F-box_protein_2
ENSMUSG00000037280	940.5161277	1019.849322	991.0014862	1100.195968	1294.69248	1221.864275	-0.269262064	0.002098901	0.033843853	Galnt6	chr15	-	100691813	100729376	3871	protein_coding	UDP-N-acetyl-alpha-D-galactosamine:polypeptide_N-acetylgalactosaminyltransferase_6
ENSMUSG00000049191	1060.327099	1115.022818	1023.963982	944.7849958	611.7777652	801.8160992	0.367194813	0.002113366	0.034002986	Rgag4	chrX	-	102066544	102071304	4761	protein_coding	retrotransposon_gag_domain_containing_4
ENSMUSG00000026991	12235.69548	11947.07293	12287.56778	13010.93078	14037.35261	13874.00502	-0.16158888	0.002114074	0.034002986	Pkp4	chr2	+	59160850	59355208	5707	protein_coding	plakophilin_4
ENSMUSG00000020674	1079.29717	1048.7746	1062.243009	918.2514152	678.8497461	872.1689957	0.324113634	0.002116204	0.034002986	Pxdn	chr12	+	29938036	30017658	9517	protein_coding	peroxidasin_homolog_(Drosophila)
ENSMUSG00000033487	1420.758439	1230.72393	1292.98048	1120.096154	919.6991321	1105.988916	0.294098504	0.002134964	0.034264293	Fndc3a	chr14	-	72537946	72710003	9944	protein_coding	fibronectin_type_III_domain_containing_3A
ENSMUSG00000045441	202.6802271	191.2800649	210.5346505	133.615531	101.6242135	153.1210099	0.450285647	0.002139802	0.034301829	Gprin3	chr6	-	59347226	59426294	8339	protein_coding	GPRIN_family_member_3
ENSMUSG00000035934	769.785493	767.9194802	717.7317631	667.1300271	479.6662877	552.4771574	0.348554927	0.002144127	0.034331054	Pknox2	chr9	-	36890982	37147322	6942	protein_coding	Pbx/knotted_1_homeobox_2
ENSMUSG00000018102	778.7713159	707.2697036	733.6813578	931.5182055	979.6574181	843.200156	-0.283527246	0.00214929	0.034373605	Hist1h2bc	chr13	+	23684199	23692488	736	protein_coding	histone_cluster_1_H2bc
ENSMUSG00000045349	1270.994725	1292.30678	1290.853867	1131.467688	735.7593057	1003.563376	0.358401711	0.002153388	0.03439906	Sh2d5	chr4	+	138250403	138261332	3740	protein_coding	SH2_domain_containing_5
ENSMUSG00000062209	1244.037256	1069.302217	1107.965181	806.4313254	984.7386287	925.9682694	0.298913729	0.002156795	0.03441342	Erbb4	chr1	-	68032186	69108059	12355	protein_coding	erb-b2_receptor_tyrosine_kinase_4
ENSMUSG00000030849	2560.95952	2286.030044	2506.212986	2705.477596	2901.371295	3275.548091	-0.253253136	0.002173295	0.034636418	Fgfr2	chr7	-	130162451	133123350	10328	protein_coding	fibroblast_growth_factor_receptor_2
ENSMUSG00000042605	2786.603516	2816.948859	2615.733537	2275.254539	2322.113278	2478.904998	0.206518245	0.002179897	0.034701336	Atxn2	chr5	+	121711337	121816493	15689	protein_coding	ataxin_2
ENSMUSG00000022037	16940.27297	16680.55474	16017.64634	20793.79856	18050.4928	18450.04709	-0.198239192	0.00219162	0.034847521	Clu	chr14	+	65968483	65981548	3438	protein_coding	clusterin
ENSMUSG00000032185	1136.207381	1225.125489	1118.598244	960.8946698	892.2605945	1010.805586	0.260294811	0.002204678	0.035003387	Carm1	chr9	+	21546894	21589487	4324	protein_coding	coactivator-associated_arginine_methyltransferase_1
ENSMUSG00000039904	4424.020129	4373.315436	4641.332068	4737.191769	5495.837466	5649.958346	-0.227421741	0.002206748	0.035003387	Gpr37	chr6	-	25665878	25690729	6068	protein_coding	G_protein-coupled_receptor_37
ENSMUSG00000020042	1948.925139	1787.768802	1792.734448	1593.910093	1412.576568	1609.839807	0.243314697	0.002210715	0.035003387	Btbd11	chr10	+	85386814	85660292	10033	protein_coding	BTB_(POZ)_domain_containing_11
ENSMUSG00000024099	3657.229911	3778.947625	4056.513594	4316.444991	4652.356494	4319.460922	-0.200502097	0.002214054	0.035003387	Ndufv2	chr17	-	66078795	66101559	1990	protein_coding	NADH_dehydrogenase_(ubiquinone)_flavoprotein_2
ENSMUSG00000020661	2926.382983	2774.960552	2413.705337	2156.801054	2301.788436	2297.84975	0.246935404	0.002214177	0.035003387	Dnmt3a	chr12	+	3806007	3914443	16642	protein_coding	DNA_methyltransferase_3A
ENSMUSG00000026203	4942.202582	5227.077677	4922.044935	5609.009419	5623.883975	5796.871747	-0.16885854	0.002224434	0.035125068	Dnajb2	chr1	+	75236406	75245692	4249	protein_coding	DnaJ_heat_shock_protein_family_(Hsp40)_member_B2
ENSMUSG00000051375	2279.403736	2145.135948	1877.798954	1820.393156	1273.351395	1702.953935	0.339509104	0.002232292	0.035208638	Pcdh1	chr18	-	38185914	38212053	8797	protein_coding	protocadherin_1
ENSMUSG00000017740	20868.07599	22696.07951	20272.99822	18236.15091	16260.8904	19571.55503	0.22624505	0.00223753	0.035250737	Slc12a5	chr2	+	164960802	164999731	7447	protein_coding	solute_carrier_family_12_member_5
ENSMUSG00000063065	4365.113068	4446.095168	4053.323675	5120.033433	4946.050471	4725.024678	-0.193153951	0.002244085	0.035313463	Mapk3	chr7	+	126759601	126765819	2257	protein_coding	mitogen-activated_protein_kinase_3
ENSMUSG00000029335	198.686528	137.1618027	127.5967579	110.8724619	27.43853764	54.83387517	0.479266867	0.002249251	0.035321898	Bmp3	chr5	+	98854415	98884396	7398	protein_coding	bone_morphogenetic_protein_3
ENSMUSG00000034269	2864.480648	2764.696744	2684.848447	2323.58356	2400.363923	2492.354817	0.196097435	0.00224977	0.035321898	Setd5	chr6	+	113077365	113153435	18347	protein_coding	SET_domain_containing_5
ENSMUSG00000063887	831.6878284	724.0650263	769.8337726	630.1725398	615.8427338	626.9684595	0.283367894	0.002263699	0.035499673	Nlgn1	chr3	-	25426215	26332460	13422	protein_coding	neuroligin_1
ENSMUSG00000055204	3644.250389	3639.919675	3666.280177	2703.58234	3099.538512	3354.177798	0.241609332	0.002266267	0.035499673	Ankrd17	chr5	-	90227166	90366577	35531	protein_coding	ankyrin_repeat_domain_17
ENSMUSG00000001998	523.1745763	533.7180349	469.9813915	351.5699433	390.2369798	422.1173787	0.338844955	0.002278378	0.035648691	Ap4e1	chr2	+	127008717	127067909	9810	protein_coding	adaptor-related_protein_complex_AP-4_epsilon_1
ENSMUSG00000021366	1594.484348	1608.618693	1474.80586	1274.559498	1198.149477	1400.85032	0.253166266	0.002284923	0.035708439	Hivep1	chr13	+	42052021	42185026	8753	protein_coding	human_immunodeficiency_virus_type_I_enhancer_binding_protein_1
ENSMUSG00000042216	2707.72796	2787.090507	2538.112176	2369.069699	1875.982981	2298.884352	0.271192572	0.002287401	0.035708439	Sgsm1	chr5	-	113243220	113310786	7466	protein_coding	small_G_protein_signaling_modulator_1
ENSMUSG00000063160	1282.975822	1228.857783	1033.533739	1034.809644	692.0608939	883.5496113	0.367176591	0.002312079	0.036040145	Numbl	chr7	+	27258433	27282144	8673	protein_coding	numb-like
ENSMUSG00000024743	4613.720834	4455.425903	4647.711906	3981.932349	3479.61307	4168.409115	0.224799995	0.002313902	0.036040145	Syt7	chr19	+	10389090	10453181	6966	protein_coding	synaptotagmin_VII
ENSMUSG00000022452	2385.236761	2486.640844	2548.745239	2921.536752	2884.095179	2735.48615	-0.194761114	0.002328983	0.036233912	Smdt1	chr15	+	82338959	82349091	1077	protein_coding	single-pass_membrane_protein_with_aspartate_rich_tail_1
ENSMUSG00000031818	8414.723911	8889.391116	8958.35571	10367.99663	10009.98503	9443.841747	-0.177243117	0.002335561	0.0362951	Cox4i1	chr8	+	120668222	120674207	1550	protein_coding	cytochrome_c_oxidase_subunit_IV_isoform_1
ENSMUSG00000019817	907.5681105	916.2781648	831.5055389	767.5785824	685.9634411	697.321356	0.277294326	0.002347863	0.036444997	Plagl1	chr10	+	13060504	13131694	7819	protein_coding	pleiomorphic_adenoma_gene-like_1
ENSMUSG00000022489	4180.404487	4396.642273	4480.772814	4025.523232	3650.341749	3287.963308	0.236277987	0.002356261	0.036534031	Pde1b	chr15	+	103503298	103530052	2954	protein_coding	phosphodiesterase_1B_Ca2+-calmodulin_dependent
ENSMUSG00000033768	7801.691106	7904.065513	7120.962396	6661.823993	6124.891347	6890.445446	0.204523435	0.002361507	0.036574034	Nrxn2	chr19	+	6418731	6544169	13812	protein_coding	neurexin_II
ENSMUSG00000021950	2.995274292	3.73229395	2.126612631	30.32409214	12.19490562	15.51902128	-0.356463361	0.00239063	1	Anxa8	chr14	+	34085981	34100571	1880	protein_coding	annexin_A8
ENSMUSG00000030020	2131.636871	1960.387397	2213.803749	1540.842932	1638.182321	1933.670051	0.276237641	0.002393812	0.037012668	Prickle2	chr6	-	92370908	92706155	8631	protein_coding	prickle_homolog_2_(Drosophila)
ENSMUSG00000027248	4543.831101	4446.095168	4709.383672	5301.977986	5034.463536	5135.761441	-0.170311787	0.002395223	0.037012668	Pdia3	chr2	+	121413775	121438687	3139	protein_coding	protein_disulfide_isomerase_associated_3
ENSMUSG00000026790	1896.008627	1778.438067	1722.556231	1572.114652	1502.005875	1528.106295	0.217786611	0.002405171	0.037080448	Odf2	chr2	+	29889221	29931746	9919	protein_coding	outer_dense_fiber_of_sperm_tails_2
ENSMUSG00000049583	2528.011502	2204.852651	2296.741642	1631.815208	871.9357518	1454.649594	0.481977619	0.00240742	0.037080448	Grm5	chr7	+	87584168	88134907	10247	protein_coding	glutamate_receptor_metabotropic_5
ENSMUSG00000002413	2764.638172	2560.35365	2322.260993	2099.943381	2134.108483	2204.735623	0.233398412	0.00240873	0.037080448	Braf	chr6	-	39603237	39725463	13862	protein_coding	Braf_transforming_gene
ENSMUSG00000021708	3987.708507	3708.034039	3848.105557	3359.340833	2688.976689	3411.080876	0.264362567	0.002410418	0.037080448	Rasgrf2	chr13	-	91880400	92131656	8810	protein_coding	RAS_protein-specific_guanine_nucleotide-releasing_factor_2
ENSMUSG00000024127	10620.24421	10391.63943	11041.37278	8140.123485	8498.832974	10174.27035	0.240839419	0.00242076	0.037178444	Prepl	chr17	-	85063477	85090267	3830	protein_coding	prolyl_endopeptidase-like
ENSMUSG00000028909	1021.388534	1129.01892	989.9381799	851.9174636	716.4507051	906.3108425	0.306111469	0.002422207	0.037178444	Ptpru	chr4	-	131768457	131838288	7113	protein_coding	protein_tyrosine_phosphatase_receptor_type_U
ENSMUSG00000029675	313.5053759	407.7531141	316.8652821	598.9008198	446.1302972	439.7056028	-0.403090577	0.002461346	0.037736966	Eln	chr5	-	134702593	134747323	8098	protein_coding	elastin
ENSMUSG00000057604	65.89603442	60.64977669	68.0516042	94.76278795	288.6127663	86.90651914	-0.472749193	0.00247331	0.037878076	Lmcd1	chr6	+	112273758	112330425	1730	protein_coding	LIM_and_cysteine-rich_domains_1
ENSMUSG00000028078	2116.6605	2067.690848	2022.408612	1831.764691	1771.310041	1783.652845	0.195788676	0.002493598	0.038146212	Dclk2	chr3	-	86786151	86920852	10553	protein_coding	doublecortin-like_kinase_2
ENSMUSG00000016528	952.4972249	948.9357368	872.9744852	1115.358014	1642.24729	1058.397251	-0.375874439	0.002496784	0.038152415	Mapkapk2	chr1	-	131053700	131097826	3041	protein_coding	MAP_kinase-activated_protein_kinase_2
ENSMUSG00000059495	6659.493176	6158.285018	6137.404054	4950.408042	5573.071868	5716.172837	0.212081884	0.002505105	0.03823698	Arhgef12	chr9	-	42963842	43105718	10483	protein_coding	Rho_guanine_nucleotide_exchange_factor_(GEF)_12
ENSMUSG00000036814	121.8078212	116.6341859	104.2040189	285.2359917	128.046509	202.781878	-0.481685567	0.002519781	0.038379851	Slc6a20a	chr9	-	123636122	123678885	2732	protein_coding	solute_carrier_family_6_(neurotransmitter_transporter)_member_20A
ENSMUSG00000050121	786.758714	752.9903044	742.1878084	851.9174636	962.3813018	1010.805586	-0.279514467	0.002520059	0.038379851	Opalin	chr19	-	41062474	41077113	1838	protein_coding	oligodendrocytic_myelin_paranodal_and_inner_loop_protein
ENSMUSG00000029545	262.5857129	237.0006658	219.041101	301.3456657	408.5293382	318.6572369	-0.402738625	0.002532789	0.038530969	Acads	chr5	-	115110299	115119346	2269	protein_coding	acyl-Coenzyme_A_dehydrogenase_short_chain
ENSMUSG00000046329	3705.154299	3764.018449	3567.392689	3172.65814	2691.009173	3338.658777	0.244494098	0.002538577	0.038553676	Slc25a23	chr17	-	57043711	57059863	5294	protein_coding	solute_carrier_family_25_(mitochondrial_carrier;_phosphate_carrier)_member_23
ENSMUSG00000034723	6283.08704	5927.815866	6411.737084	5483.922538	4940.96926	5640.646933	0.203212149	0.002539901	0.038553676	Tmx4	chr2	-	134594185	134644145	10907	protein_coding	thioredoxin-related_transmembrane_protein_4
ENSMUSG00000041852	1994.852678	1913.733723	2033.041676	1677.301347	1484.729759	1785.722048	0.245806576	0.002545267	0.038592436	Tcf20	chr15	-	82808629	82912134	7347	protein_coding	transcription_factor_20
ENSMUSG00000061232	1487.652898	1318.432838	1115.408325	1740.792415	2384.104049	1413.265537	-0.394335786	0.002549797	0.038618443	H2-K1	chr17	-	33996017	34000333	2608	protein_coding	histocompatibility_2_K1_K_region
ENSMUSG00000021057	404.3620294	322.8434267	294.5358494	258.7024111	171.7449208	244.1659347	0.43367538	0.002568792	0.038863253	Akap5	chr12	+	76324891	76334153	6824	protein_coding	A_kinase_(PRKA)_anchor_protein_5
ENSMUSG00000006412	2431.1643	2457.715566	2510.466211	2852.359917	2851.575431	2729.278542	-0.18198752	0.002573947	0.038898348	Pfdn2	chr1	+	171345670	171359254	1937	protein_coding	prefoldin_2
ENSMUSG00000073514	279.5589339	209.9415347	281.7761737	129.8250195	166.6637101	198.6434723	0.445746991	0.00259336	0.03914861	Dok6	chr18	-	89301082	89769528	5146	protein_coding	docking_protein_6
ENSMUSG00000025362	3129.06321	3093.138611	3150.576613	3869.164632	3854.606418	3302.447727	-0.221628899	0.002604359	0.039271443	Rps26	chr10	-	128624530	128626506	447	protein_coding	ribosomal_protein_S26
ENSMUSG00000022390	4700.583789	4607.516881	4815.714304	4069.114114	3882.044955	4359.810377	0.190197911	0.002632191	0.039604939	Zc3h7b	chr15	+	81744848	81796269	5958	protein_coding	zinc_finger_CCCH_type_containing_7B
ENSMUSG00000005268	248.6077662	214.6069021	265.8265789	167.7301347	133.1277197	186.2282553	0.427103543	0.002632704	0.039604939	Prlr	chr15	+	10177238	10349180	15339	protein_coding	prolactin_receptor
ENSMUSG00000050368	423.3320999	537.4503288	484.86768	286.1836196	308.937609	417.978973	0.401132125	0.002635134	0.039604939	Hoxd10	chr2	+	74691924	74695105	1816	protein_coding	homeobox_D10
ENSMUSG00000033411	461.272241	379.7609094	399.8031747	293.7646426	320.1162725	315.5534326	0.351751526	0.002644613	0.039703912	Ctdspl2	chr2	+	121956001	122013642	9251	protein_coding	CTD_(carboxy-terminal_domain_RNA_polymerase_II_polypeptide_A)_small_phosphatase_like_2
ENSMUSG00000034973	1663.375657	1673.933837	1741.695745	1239.497266	1437.982621	1512.587274	0.256789324	0.002651711	0.039766967	Dopey1	chr9	+	86467154	86555923	20476	protein_coding	dopey_family_member_1
ENSMUSG00000033671	1693.3284	1504.114462	1558.807059	1132.415316	1400.381662	1325.324417	0.275398238	0.002662425	0.039856841	Cep350	chr1	-	155844964	155973255	16487	protein_coding	centrosomal_protein_350
ENSMUSG00000048732	828.6925541	683.9428664	842.138602	374.3130124	531.4946366	686.9753418	0.421126014	0.002663513	0.039856841	Klhl11	chr11	-	100462614	100472741	2393	protein_coding	kelch-like_11
ENSMUSG00000052812	439.3068962	353.6348518	364.7140663	223.6401796	317.0675461	270.0309702	0.401082502	0.002671365	0.0399308	Atad2b	chr12	+	4917404	5044047	4688	protein_coding	ATPase_family_AAA_domain_containing_2B
ENSMUSG00000041638	2143.617968	2287.896191	1999.015874	1881.041341	1719.481692	1833.313713	0.228770932	0.002686216	0.040074966	Gcn1l1	chr5	+	115565254	115622654	17815	protein_coding	GCN1_general_control_of_amino-acid_synthesis_1-like_1_(yeast)
ENSMUSG00000055485	1430.742687	1300.704442	1435.463526	767.5785824	1118.882591	1194.964638	0.362209693	0.002686851	0.040074966	Soga1	chr2	-	157015799	157079254	7984	protein_coding	suppressor_of_glucose_autophagy_associated_1
ENSMUSG00000054051	631.0044509	632.6238245	601.8313747	500.3475204	509.1373096	493.5048766	0.282549331	0.002696411	0.040169646	Ercc6	chr14	+	32513521	32580989	8422	protein_coding	excision_repair_cross-complementing_rodent_repair_deficiency_complementation_group_6
ENSMUSG00000032492	338.465995	332.1741616	333.8781831	433.0659409	422.7567281	436.6017986	-0.318508685	0.002701552	0.040169646	Pth1r	chr9	-	110722085	110747145	2925	protein_coding	parathyroid_hormone_1_receptor
ENSMUSG00000028927	2454.12807	2361.608997	2318.007768	2460.041975	3603.59461	3067.593205	-0.313390464	0.002701981	0.040169646	Padi2	chr4	+	140906344	140952586	5013	protein_coding	peptidyl_arginine_deiminase_type_II
ENSMUSG00000036800	588.072186	543.0487697	557.1725094	257.7547832	381.0908006	487.2972681	0.427986683	0.00271521	0.040322635	Fam135b	chr15	-	71445678	71727838	4623	protein_coding	family_with_sequence_similarity_135_member_B
ENSMUSG00000022994	1478.667075	1433.200877	1235.561939	1077.452899	1091.444053	1207.379855	0.271682535	0.002732478	0.040500225	Adcy6	chr15	-	98589994	98607633	6017	protein_coding	adenylate_cyclase_6
ENSMUSG00000048756	2312.351753	2351.345189	2454.110977	2007.075849	2089.393829	2095.067872	0.192742871	0.002733072	0.040500225	Foxo3	chr10	-	42181841	42276755	7571	protein_coding	forkhead_box_O3
ENSMUSG00000041571	7058.863082	7790.230547	7111.392639	8950.345322	8702.081401	7853.659367	-0.205610143	0.002736512	0.040507466	Sepw1	chr7	-	15917208	15922402	736	protein_coding	selenoprotein_W_muscle_1
ENSMUSG00000027593	1919.970821	1868.946196	1866.102584	2219.344494	2168.660716	2109.552292	-0.192208566	0.002742413	0.040521297	Raly	chr2	+	154791096	154867261	3292	protein_coding	hnRNP-associated_with_lethal_yellow
ENSMUSG00000030075	448.292719	414.2846285	442.3354273	337.3555251	326.2137253	345.5568737	0.322825242	0.002743447	0.040521297	Cntn3	chr6	-	102162655	102573101	6730	protein_coding	contactin_3
ENSMUSG00000055670	2167.580163	2102.214567	2100.029973	1631.815208	1851.59317	1899.528204	0.228722771	0.002746306	0.040521297	Zzef1	chr11	+	72796226	72927120	16450	protein_coding	zinc_finger_ZZ-type_with_EF_hand_domain_1
ENSMUSG00000026399	266.579412	257.5282826	297.7257684	344.9365481	422.7567281	353.8336851	-0.369050226	0.002755048	0.040566085	Cd55	chr1	-	130439027	130462744	4853	protein_coding	CD55_molecule_decay_accelerating_factor_for_complement
ENSMUSG00000030432	4054.602967	3929.172456	3826.83943	4983.575018	5102.551759	4098.056218	-0.245813446	0.002755254	0.040566085	Rpl28	chr7	+	4792874	4795066	1840	protein_coding	ribosomal_protein_L28
ENSMUSG00000020411	551.1304697	476.8005521	513.5769505	598.9008198	647.3462399	787.3316794	-0.340850919	0.00276654	0.040688594	Nipal4	chr11	-	46148155	46166508	3444	protein_coding	NIPA-like_domain_containing_4
ENSMUSG00000063646	1492.645022	1394.01179	1470.552635	1240.444894	1066.038	1277.732752	0.259356446	0.002770065	0.040696825	Jakmip1	chr5	+	37028335	37150607	8223	protein_coding	janus_kinase_and_microtubule_interacting_protein_1
ENSMUSG00000037239	1196.112867	1143.948096	1085.635748	958.999414	945.1051855	967.3523262	0.238212521	0.002782407	0.040809695	Spred3	chr7	-	29158829	29170411	6218	protein_coding	sprouty-related_EVH1_domain_containing_3
ENSMUSG00000031451	5163.852879	5257.869102	5289.948921	5644.07165	6105.582747	5962.407974	-0.167414048	0.002783919	0.040809695	Gas6	chr8	-	13465374	13494535	2593	protein_coding	growth_arrest_specific_6
ENSMUSG00000070822	454.2832676	394.6900852	426.3858326	349.6746875	276.4178607	320.7264397	0.357752955	0.002788387	0.040809695	Zscan18	chr7	-	12768092	12775658	3626	protein_coding	zinc_finger_and_SCAN_domain_containing_18
ENSMUSG00000025393	34372.76935	35762.84063	36944.57794	39037.53049	41179.14755	39288.98886	-0.154223632	0.002789644	0.040809695	Atp5b	chr10	+	128083273	128090391	4237	protein_coding	ATP_synthase_H+_transporting_mitochondrial_F1_complex_beta_subunit
ENSMUSG00000033871	292.5384559	270.5913114	252.0035968	130.7726474	169.7124365	225.5431092	0.442058615	0.002798918	0.040901764	Ppargc1b	chr18	-	61298136	61400431	3990	protein_coding	peroxisome_proliferative_activated_receptor_gamma_coactivator_1_beta
ENSMUSG00000109536	454.2832676	428.2807308	374.2838231	361.0462221	194.1022478	260.7195574	0.438801988	0.002806203	0.040963195	RP24-439I22.3	chr7	-	59223847	59254788	30942	TEC	NA
ENSMUSG00000062044	5174.835552	5688.949053	4353.176056	4529.661264	3054.823858	3987.353866	0.338094855	0.002811026	0.040963195	Lmtk3	chr7	+	45783947	45804140	5027	protein_coding	lemur_tyrosine_kinase_3
ENSMUSG00000027508	1110.248338	1051.57382	982.4950357	848.1269521	902.4230158	846.3039602	0.255327013	0.002812078	0.040963195	Pag1	chr3	-	9687479	9833679	9580	protein_coding	phosphoprotein_associated_with_glycosphingolipid_microdomains_1
ENSMUSG00000026043	354.4407912	492.6628014	273.2697231	992.1663898	1503.022118	534.8889333	-0.449340192	0.002816962	0.040977762	Col3a1	chr1	+	45311538	45349706	9816	protein_coding	collagen_type_III_alpha_1
ENSMUSG00000087165	295.5337301	359.2332927	354.0810031	426.4325458	487.7962248	431.4287915	-0.350028447	0.00281905	0.040977762	2010001A14Rik	chr11	-	57795499	57801417	714	processed_transcript	RIKEN_cDNA_2010001A14_gene
ENSMUSG00000033618	600.0532832	639.155339	640.110402	440.6469639	498.9748882	534.8889333	0.309589676	0.002832434	0.041109768	Map3k13	chr16	+	21891969	21931877	6709	protein_coding	mitogen-activated_protein_kinase_kinase_kinase_13
ENSMUSG00000090958	47.92438867	59.7167032	29.77257684	81.49599763	99.59172922	90.0103234	-0.480738036	0.002835931	0.041109768	Lrrc32	chr7	+	98489283	98502181	4688	protein_coding	leucine_rich_repeat_containing_32
ENSMUSG00000035547	1205.09869	1243.786959	1213.232506	1087.876806	940.0239748	1015.978593	0.247468797	0.002837119	0.041109768	Capn5	chr7	-	98121559	98178274	5485	protein_coding	calpain_5
ENSMUSG00000054091	1321.914388	1345.491969	1407.817562	1712.363578	1661.555891	1486.722238	-0.238054193	0.00284059	0.041116641	1810037I17Rik	chr3	+	122924203	122926184	1160	protein_coding	RIKEN_cDNA_1810037I17_gene
ENSMUSG00000026207	1765.214983	1779.371141	1631.111888	1502.937817	1502.005875	1379.123691	0.22559335	0.002845923	0.041137168	Speg	chr1	+	75375297	75432320	12741	protein_coding	SPEG_complex_locus
ENSMUSG00000037259	11020.61255	11290.1892	12074.90652	9753.933763	8961.223146	10687.43265	0.214025152	0.002848004	0.041137168	Dzank1	chr2	-	144470557	144527414	8262	protein_coding	double_zinc_ribbon_and_ankyrin_repeat_domains_1
ENSMUSG00000020848	279.5589339	252.8629151	328.5616515	235.959342	98.57548709	156.2248142	0.473155711	0.002856264	0.041181873	Doc2b	chr11	-	75768966	75796049	4361	protein_coding	double_C2_beta
ENSMUSG00000039195	1829.114168	1922.131384	1794.861061	2053.509615	2223.537791	2167.489971	-0.205693949	0.002862143	0.041181873	1110008P14Rik	chr2	-	32377097	32381938	2694	protein_coding	RIKEN_cDNA_1110008P14_gene
ENSMUSG00000015709	6664.4853	6318.773658	6664.803987	5312.401892	5290.556554	6191.054888	0.214561711	0.002862492	0.041181873	Arnt2	chr7	-	84246278	84410176	7689	protein_coding	aryl_hydrocarbon_receptor_nuclear_translocator_2
ENSMUSG00000031290	513.1903287	416.1507754	478.4878421	381.8940354	317.0675461	352.7990837	0.352243031	0.00286531	0.041181873	Lrch2	chrX	-	147470375	147554081	6420	protein_coding	leucine-rich_repeats_and_calponin_homology_(CH)_domain_containing_2
ENSMUSG00000029471	2356.282443	2479.176256	2344.590426	2007.075849	1722.530419	2183.008993	0.258329262	0.002867308	0.041181873	Camkk2	chr5	-	122731170	122779409	10921	protein_coding	calcium/calmodulin-dependent_protein_kinase_kinase_2_beta
ENSMUSG00000025453	683.9209633	708.202777	687.9591863	995.9569013	953.2351226	741.809217	-0.323401667	0.002869106	0.041181873	Nnt	chr13	-	119335448	119408997	7037	protein_coding	nicotinamide_nucleotide_transhydrogenase
ENSMUSG00000025860	2384.238336	2276.69931	2404.13558	2018.447383	2000.980764	2118.863705	0.194097174	0.002883316	0.041342594	Xiap	chrX	+	42059679	42109656	9262	protein_coding	X-linked_inhibitor_of_apoptosis
ENSMUSG00000064363	86313.82085	83454.09273	93674.09649	98585.51881	113662.6178	96271.73118	-0.215718328	0.002892892	0.041374172	mt-Nd4	chrMT	+	10167	11544	1378	protein_coding	mitochondrially_encoded_NADH_dehydrogenase_4
ENSMUSG00000049354	4089.547833	3946.900852	4158.591001	3665.424638	3035.515257	3582.824712	0.230604768	0.00289519	0.041374172	Dcaf7	chr11	+	106036872	106059324	6133	protein_coding	DDB1_and_CUL4_associated_factor_7
ENSMUSG00000019906	945.5082515	856.5614616	912.3168189	769.4738381	654.4599349	760.4320425	0.282794253	0.002899753	0.041374172	Lin7a	chr10	+	107271843	107425143	5952	protein_coding	lin-7_homolog_A_(C._elegans)
ENSMUSG00000031543	8955.870133	9262.620511	9146.560928	7497.631782	7937.867316	8542.703912	0.18348121	0.002905181	0.041374172	Ank1	chr8	+	22974844	23150497	13527	protein_coding	ankyrin_1_erythroid
ENSMUSG00000095332	155.7542632	130.6302883	118.027001	88.12939279	88.41306574	68.28369361	0.460841213	0.002906163	0.041374172	Gm9821	chr2	+	91945703	91947655	1953	protein_coding	predicted_gene_9821
ENSMUSG00000046159	336.4691455	327.5087941	283.9027863	254.9118996	147.3551096	216.2316964	0.43576209	0.002907252	0.041374172	Chrm3	chr13	-	9875486	10360844	4507	protein_coding	cholinergic_receptor_muscarinic_3_cardiac
ENSMUSG00000026933	2414.191079	2397.065789	2319.071075	2040.242824	1915.616424	2166.45537	0.209058516	0.0029103	0.041374172	Camsap1	chr2	-	25926838	25983282	8368	protein_coding	calmodulin_regulated_spectrin-associated_protein_1
ENSMUSG00000028445	2359.277717	2629.401088	2537.048869	3021.985308	2789.58466	2927.922014	-0.205313664	0.002914253	0.041374172	Enho	chr4	-	41638144	41640324	1269	protein_coding	energy_homeostasis_associated
ENSMUSG00000040003	1983.870006	1991.178822	2091.523523	1691.515765	1652.409711	1840.555923	0.214669201	0.002917629	0.041374172	Magi2	chr5	+	19227036	20704792	11348	protein_coding	membrane_associated_guanylate_kinase_WW_and_PDZ_domain_containing_2
ENSMUSG00000053475	756.8059711	727.7973203	836.8220705	940.9944843	929.8615535	955.9717106	-0.261838791	0.002921402	0.041374172	Tnfaip6	chr2	+	52038009	52056686	1710	protein_coding	tumor_necrosis_factor_alpha_induced_protein_6
ENSMUSG00000009739	2117.658924	2099.415347	2060.68764	1906.627293	1693.059397	1779.51444	0.211235818	0.002922889	0.041374172	Pou6f1	chr15	-	100575318	100599984	6896	protein_coding	POU_domain_class_6_transcription_factor_1
ENSMUSG00000030157	117.8141222	132.4964352	139.2931274	185.7350644	337.3923888	163.4670241	-0.47301447	0.002923236	0.041374172	Clec2d	chr6	+	129180615	129186534	1213	protein_coding	C-type_lectin_domain_family_2_member_d
ENSMUSG00000037710	1749.240187	1693.52838	1740.632439	2031.714174	2067.036502	1907.805015	-0.202885157	0.002924716	0.041374172	Cisd1	chr10	-	71330480	71344954	1084	protein_coding	CDGSH_iron_sulfur_domain_1
ENSMUSG00000027340	4064.587214	3882.518782	3890.637809	3586.771524	3073.116216	3475.226164	0.212306702	0.002932202	0.041437363	Slc23a2	chr2	-	132052496	132145108	7951	protein_coding	solute_carrier_family_23_(nucleobase_transporters)_member_2
ENSMUSG00000025745	3345.721384	3250.828031	3291.996353	3646.47208	4870.848553	3753.533946	-0.281579725	0.002943487	0.041554041	Hadha	chr5	-	30118304	30155162	8730	protein_coding	hydroxyacyl-Coenzyme_A_dehydrogenase/3-ketoacyl-Coenzyme_A_thiolase/enoyl-Coenzyme_A_hydratase_(trifunctional_protein)_alpha_subunit
ENSMUSG00000024210	66.89445919	57.85055623	40.40564	91.91990431	212.3946062	75.52590354	-0.468173054	0.002961593	0.041738798	Ip6k3	chr17	-	27143969	27167764	2307	protein_coding	inositol_hexaphosphate_kinase_3
ENSMUSG00000046402	219.6534481	224.8707105	185.0152989	347.7794318	281.4990714	270.0309702	-0.399015346	0.002962658	0.041738798	Rbp1	chr9	+	98422961	98446575	2652	protein_coding	retinol_binding_protein_1_cellular
ENSMUSG00000024524	3909.831376	3701.502525	4055.450288	3432.308179	3155.431829	3499.021997	0.200102479	0.002966616	0.04175169	Gnal	chr18	+	67088336	67226792	5761	protein_coding	guanine_nucleotide_binding_protein_alpha_stimulating_olfactory_type
ENSMUSG00000025508	2890.439692	2728.306878	2647.632726	3509.066038	3502.986639	2906.195384	-0.244473233	0.002976301	0.041845087	Rplp2	chr7	+	141447370	141451585	2072	protein_coding	ribosomal_protein_large_P2
ENSMUSG00000009628	100.8409012	56.91748274	84.00119894	51.17190549	33.53599045	23.79583262	0.471426694	0.0029804	0.04185982	Tex15	chr8	+	33516738	33585582	9622	protein_coding	testis_expressed_gene_15
ENSMUSG00000026880	275.5652349	256.5952091	276.4596421	409.3752439	696.1258624	278.3077815	-0.467424427	0.003004769	0.042158932	Stom	chr2	-	35313986	35336976	2827	protein_coding	stomatin
ENSMUSG00000038351	2139.624269	1867.080049	1831.013476	1789.121436	1162.581002	1448.441986	0.344757178	0.003021775	0.042331294	Sgsm2	chr11	-	74849261	74897060	6884	protein_coding	small_G_protein_signaling_modulator_2
ENSMUSG00000016252	2383.239912	2418.52648	2688.038366	2946.175077	3400.346183	2739.624556	-0.257019883	0.003026671	0.042331294	Atp5e	chr2	-	174461072	174464105	1756	protein_coding	ATP_synthase_H+_transporting_mitochondrial_F1_complex_epsilon_subunit
ENSMUSG00000062963	1834.106291	1788.701876	1899.06508	2273.359283	2172.725684	2014.368962	-0.214847709	0.003027605	0.042331294	Ufc1	chr1	-	171288563	171295024	2070	protein_coding	ubiquitin-fold_modifier_conjugating_enzyme_1
ENSMUSG00000032518	9322.292022	9304.608818	9102.965369	11065.45075	10764.03669	9757.325977	-0.180926202	0.003029393	0.042331294	Rpsa	chr9	+	120127766	120132369	1861	protein_coding	ribosomal_protein_SA
ENSMUSG00000038665	614.0312299	577.5724888	651.8067715	358.2033384	387.1882534	560.7539688	0.391266845	0.003039343	0.042408661	Dgki	chr6	-	36846022	37300184	6242	protein_coding	diacylglycerol_kinase_iota
ENSMUSG00000025189	2641.831926	2802.952757	2412.64203	2332.112211	1875.982981	2218.185441	0.265617059	0.003041111	0.042408661	Cnnm1	chr19	+	43440436	43497212	5039	protein_coding	cyclin_M1
ENSMUSG00000034463	121.8078212	134.3625822	120.1536137	346.8318039	145.3226253	194.5050667	-0.474917373	0.003047616	0.042420571	Scara3	chr14	-	65919395	65953744	3405	protein_coding	scavenger_receptor_class_A_member_3
ENSMUSG00000025491	92.85350305	81.17739342	79.74797368	139.3012983	162.5987416	113.806156	-0.457182477	0.003048389	0.042420571	Ifitm1	chr7	+	140967221	140969825	1094	protein_coding	interferon_induced_transmembrane_protein_1
ENSMUSG00000034342	1809.145672	1888.540739	1665.13769	1414.808424	1618.873721	1431.888363	0.245774857	0.003051239	0.042420571	Cbl	chr9	-	44142976	44234049	12345	protein_coding	Casitas_B-lineage_lymphoma
ENSMUSG00000034551	216.6581738	188.4808445	180.7620737	143.0918098	129.0627511	124.1521702	0.417589389	0.003058555	0.042479236	Hdx	chrX	-	111569931	111697079	9534	protein_coding	highly_divergent_homeobox
ENSMUSG00000054452	15496.55076	16277.46699	15891.11289	18889.06652	17550.50167	17198.17938	-0.165081127	0.00306356	0.042505727	Aes	chr10	+	81559494	81566362	1411	protein_coding	amino-terminal_enhancer_of_split
ENSMUSG00000068876	342.4596941	325.6426471	308.3588316	249.2261323	119.9165719	228.6469135	0.4560101	0.003079733	0.042663184	Cgn	chr3	-	94760069	94786492	6021	protein_coding	cingulin
ENSMUSG00000026568	2010.827475	2065.824701	2207.423911	2416.451093	2732.675101	2324.749387	-0.234168128	0.003083003	0.042663184	Mpc2	chr1	+	165460637	165481214	7344	protein_coding	mitochondrial_pyruvate_carrier_2
ENSMUSG00000007880	3175.989174	3093.138611	2745.456907	2550.066624	2421.705008	2675.479268	0.223713729	0.003084235	0.042663184	Arid1a	chr4	-	133679008	133756769	11476	protein_coding	AT_rich_interactive_domain_1A_(SWI-like)
ENSMUSG00000024953	5632.114094	5883.028339	5894.970214	6703.519619	6579.151582	6284.169015	-0.163454268	0.003097848	0.042808333	Prdx5	chr19	-	6906697	6910106	2139	protein_coding	peroxiredoxin_5
ENSMUSG00000044533	5862.750214	5838.240812	5686.562176	7152.695234	7649.25455	5998.619024	-0.240850878	0.003103317	0.042840765	Rps2	chr17	+	24718116	24721929	1830	protein_coding	ribosomal_protein_S2
ENSMUSG00000021102	2132.635296	2295.360779	2197.854155	2616.400575	2903.403779	2389.929276	-0.238301951	0.003111123	0.042905359	Glrx5	chr12	+	105032689	105040910	930	protein_coding	glutaredoxin_5
ENSMUSG00000026721	2123.649473	1817.627154	2030.915063	1680.14423	1590.418941	1740.199586	0.236245854	0.003122959	0.042992418	Rabgap1l	chr1	-	160219174	160793211	23232	protein_coding	RAB_GTPase_activating_protein_1-like
ENSMUSG00000022228	1519.602491	1393.078717	1500.325211	1278.350009	1183.922087	1267.386738	0.227527142	0.003123702	0.042992418	Zscan26	chr13	-	21442175	21453730	4371	protein_coding	zinc_finger_and_SCAN_domain_containing_26
ENSMUSG00000026238	6749.351405	6766.648932	6882.781781	7767.705728	8106.56351	7245.313733	-0.174400192	0.0031594	0.043417435	Ptma	chr1	+	86526726	86530712	1462	protein_coding	prothymosin_alpha
ENSMUSG00000022974	1423.753713	1442.531612	1333.38612	1153.263129	1169.694697	1235.314094	0.225370059	0.003160911	0.043417435	Paxbp1	chr16	-	91014037	91044543	5508	protein_coding	PAX3_and_PAX7_binding_protein_1
ENSMUSG00000060961	10015.19881	9181.443117	8915.823457	7671.995312	8482.5731	8277.845948	0.193708464	0.003191749	0.043797176	Slc4a4	chr5	+	88886818	89239653	10815	protein_coding	solute_carrier_family_4_(anion_exchanger)_member_4
ENSMUSG00000032667	1463.690704	1488.252213	1610.909068	1767.325995	1889.194129	1718.472956	-0.222820664	0.003202607	0.043902268	Pon2	chr6	-	5264147	5298455	7339	protein_coding	paraoxonase_2
ENSMUSG00000014294	1361.851378	1338.960455	1352.525634	1604.334	1731.676598	1482.583833	-0.233466802	0.003220249	0.044100057	Ndufa2	chr18	-	36742332	36744557	572	protein_coding	NADH_dehydrogenase_(ubiquinone)_1_alpha_subcomplex_2
ENSMUSG00000031592	3094.118344	3013.827365	3171.84274	2474.256393	2701.171595	2823.427271	0.204008824	0.003242903	0.044366021	Pcm1	chr8	+	41239759	41334086	8380	protein_coding	pericentriolar_material_1
ENSMUSG00000022201	4964.167927	4525.406415	4967.767107	4324.026014	3807.85928	4274.973061	0.209130182	0.003256458	0.044507082	Zfr	chr15	+	12117831	12185683	5911	protein_coding	zinc_finger_RNA_binding_protein
ENSMUSG00000017978	620.0217784	555.1787251	663.503141	496.5570088	325.1974832	486.2626666	0.386779087	0.003263057	0.04451974	Cadps2	chr6	-	23262773	23839421	9566	protein_coding	Ca2+-dependent_activator_protein_for_secretion_2
ENSMUSG00000029580	18432.91799	18470.18969	16766.21399	21066.71539	22721.14165	18970.45161	-0.213566922	0.003263873	0.04451974	Actb	chr5	-	142903115	142906754	2679	protein_coding	actin_beta
ENSMUSG00000048424	31.94959245	15.86224929	20.20282	73.9149746	37.60095899	57.93767943	-0.452233033	0.00327065	1	Ranbp3l	chr15	+	8968426	9066551	3034	protein_coding	RAN_binding_protein_3-like
ENSMUSG00000057897	10724.08039	11017.73174	10471.4406	9756.776647	7248.855148	9325.897185	0.26578219	0.003271971	0.044551844	Camk2b	chr11	-	5969644	6066362	9125	protein_coding	calcium/calmodulin-dependent_protein_kinase_II_beta
ENSMUSG00000033730	45.92753914	40.12215996	41.46894631	17.05730183	5.081210675	20.69202837	0.42711148	0.003272613	1	Egr3	chr14	+	70077445	70080157	1416	protein_coding	early_growth_response_3
ENSMUSG00000021190	5862.750214	5502.334356	5694.005321	6634.342784	6357.610796	6217.954524	-0.166037125	0.003274764	0.044551844	Lgmn	chr12	-	102394084	102439813	2323	protein_coding	legumain
ENSMUSG00000031066	2881.453869	2854.271798	2608.290392	2520.690159	1682.896975	2248.188882	0.321599728	0.003275966	0.044551844	Usp11	chrX	+	20703906	20720539	4732	protein_coding	ubiquitin_specific_peptidase_11
ENSMUSG00000045039	6993.965472	7366.615184	6362.824993	5903.721689	5549.698299	6287.272819	0.212455786	0.003279569	0.044555658	Megf8	chr7	+	25317164	25365917	10159	protein_coding	multiple_EGF-like-domains_8
ENSMUSG00000016087	103.8361755	101.7050101	92.50764947	144.9870656	233.735691	131.3943801	-0.463826419	0.003282741	0.044555658	Fli1	chr9	-	32422204	32542861	3486	protein_coding	Friend_leukemia_integration_1
ENSMUSG00000063142	822.7020055	801.5101258	836.8220705	436.8564524	609.745281	726.2901957	0.378961108	0.003290901	0.044622283	Kcnma1	chr14	-	23289431	24004859	6513	protein_coding	potassium_large_conductance_calcium-activated_channel_subfamily_M_alpha_member_1
ENSMUSG00000028161	16667.70301	15995.6788	16076.12819	15140.25063	11567.88422	13895.73165	0.244468624	0.003316041	0.044901886	Ppp3ca	chr3	+	136670124	136937727	9981	protein_coding	protein_phosphatase_3_catalytic_subunit_alpha_isoform
ENSMUSG00000018830	305.5179778	374.1624685	287.0927052	346.8318039	503.0398568	610.4148368	-0.425690769	0.003318067	0.044901886	Myh11	chr16	-	14194527	14291408	6632	protein_coding	myosin_heavy_polypeptide_11_smooth_muscle
ENSMUSG00000048442	54.91336202	57.85055623	49.97539684	75.81023036	143.290141	92.07952624	-0.472742961	0.003326131	0.044966675	Smim5	chr11	+	115899966	115906269	1649	protein_coding	small_integral_membrane_protein_5
ENSMUSG00000024997	1531.583588	1547.035842	1745.94897	1839.345714	2170.6932	1850.901937	-0.258164013	0.003338988	0.045096058	Prdx3	chr19	-	60864051	60874556	1478	protein_coding	peroxiredoxin_3
ENSMUSG00000001552	1309.93329	1424.803215	1156.877271	1573.06228	1693.059397	1497.068252	-0.265714742	0.003344232	0.045122464	Jup	chr11	-	100368958	100397763	6436	protein_coding	junction_plakoglobin
ENSMUSG00000048758	3056.178203	3056.748745	3254.780632	4074.799882	3866.801323	3273.478888	-0.241680094	0.003353014	0.045196522	Rpl29	chr9	+	106429454	106431568	796	protein_coding	ribosomal_protein_L29
ENSMUSG00000026547	361.4297646	298.583516	270.0798042	467.1805446	689.0121675	332.1070553	-0.447315648	0.003364502	0.045306864	Tagln2	chr1	+	172500047	172507380	2082	protein_coding	transgelin_2
ENSMUSG00000042379	2.995274292	6.531514413	4.253225263	22.74306911	24.38981124	15.51902128	-0.370927157	0.00336517	1	Esm1	chr13	+	113209659	113218098	2097	protein_coding	endothelial_cell-specific_molecule_1
ENSMUSG00000025104	1584.5001	1538.638181	1692.783655	1437.551493	1104.655201	1333.601228	0.281825224	0.003381787	0.045441255	Hdgfrp3	chr7	-	81881251	81934473	9575	protein_coding	hepatoma-derived_growth_factor_related_protein_3
ENSMUSG00000046138	1005.413737	901.348989	938.8994768	745.7831411	717.4669473	843.200156	0.274853467	0.00338324	0.045441255	9930021J03Rik	chr19	-	29714402	29805989	8134	protein_coding	RIKEN_cDNA_9930021J03_gene
ENSMUSG00000026276	2454.12807	2425.057994	2578.517816	2756.649501	2989.784361	2817.219662	-0.191071502	0.003384416	0.045441255	2-Sep	chr1	+	93478964	93510260	7979	protein_coding	septin_2
ENSMUSG00000034390	5698.010128	5735.602728	5362.25375	5074.547295	4474.51412	5012.643872	0.196594256	0.003398611	0.045535504	Cmip	chr8	+	117257019	117461503	4732	protein_coding	c-Maf_inducing_protein
ENSMUSG00000040943	729.8485025	690.4743808	633.7305642	518.3524501	575.1930484	549.3733532	0.28912197	0.003399377	0.045535504	Tet2	chr3	-	133463679	133545139	16870	protein_coding	tet_methylcytosine_dioxygenase_2
ENSMUSG00000062980	72.88500777	107.3034511	75.49474841	124.1392522	173.7774051	135.5327858	-0.460431204	0.003401391	0.045535504	Cped1	chr6	+	21985916	22256404	8279	protein_coding	cadherin-like_and_PC-esterase_domain_containing_1
ENSMUSG00000015092	2274.411612	2280.431604	2215.930362	2692.210806	2573.125086	2487.18181	-0.187387896	0.003406339	0.045557294	Edf1	chr2	+	25557847	25562082	1317	protein_coding	endothelial_differentiation-related_factor_1
ENSMUSG00000039809	3494.486674	3286.284823	3381.314084	2755.701873	2403.412649	3173.12255	0.262249389	0.003422551	0.045729542	Gabbr2	chr4	-	46662305	46991873	6686	protein_coding	gamma-aminobutyric_acid_(GABA)_B_receptor_2
ENSMUSG00000031633	20912.00668	21595.98587	22951.46682	24451.64217	28625.50846	23738.92954	-0.217761258	0.003429744	0.045781079	Slc25a4	chr8	-	46206797	46211284	2353	protein_coding	solute_carrier_family_25_(mitochondrial_carrier_adenine_nucleotide_translocator)_member_4
ENSMUSG00000064246	630.0060261	666.2144701	711.3519252	794.112163	977.6249338	785.2624765	-0.306974	0.003437289	0.045837195	Chil1	chr1	+	134182176	134190181	2804	protein_coding	chitinase-like_1
ENSMUSG00000055839	2865.479073	2946.646074	2921.965756	3547.918781	3347.501592	3146.222913	-0.192633456	0.00347973	0.046322997	Tceb2	chr17	-	23824740	23829109	508	protein_coding	transcription_elongation_factor_B_(SIII)_polypeptide_2
ENSMUSG00000078307	3526.436266	3630.58894	3393.010453	3181.186791	2843.445494	3121.392479	0.196658579	0.00348047	0.046322997	AI593442	chr9	-	52673044	52679429	5615	protein_coding	expressed_sequence_AI593442
ENSMUSG00000026977	1421.756864	1363.220365	1492.882067	1130.52006	1210.344383	1261.179129	0.231933066	0.003491235	0.046420182	7-Mar	chr2	+	60209887	60250676	10391	protein_coding	membrane-associated_ring_finger_(C3HC4)_7
ENSMUSG00000091002	536.1540983	526.253447	497.6273557	447.2803591	255.0767759	371.4219092	0.405389604	0.003496921	0.046420182	Tcerg1l	chr7	-	138208974	138397730	3856	protein_coding	transcription_elongation_regulator_1-like
ENSMUSG00000039100	5471.367707	5340.912643	5398.406165	4632.952703	4562.927186	5065.408544	0.178038906	0.003501917	0.046420182	6-Mar	chr15	-	31455899	31531037	6236	protein_coding	membrane-associated_ring_finger_(C3HC4)_6
ENSMUSG00000063882	3178.984449	3282.552529	3400.453598	3746.920635	3921.678399	3592.136125	-0.183863979	0.003503309	0.046420182	Uqcrh	chr4	-	116066965	116075071	1237	protein_coding	ubiquinol-cytochrome_c_reductase_hinge_protein
ENSMUSG00000097451	14682.83458	14408.52079	15047.91098	13782.29988	10577.04814	12530.05778	0.240564938	0.003508285	0.046420182	Rian	chr12	+	109603940	109661716	17475	processed_transcript	RNA_imprinted_and_accumulated_in_nucleus
ENSMUSG00000032405	1056.3334	1025.447763	1083.509136	814.9599763	840.4322456	950.7987035	0.257671751	0.00351371	0.046420182	Pias1	chr9	-	62880077	62980879	3855	protein_coding	protein_inhibitor_of_activated_STAT_1
ENSMUSG00000108049	278.5605092	236.0675923	224.3576326	204.687622	102.6404556	140.7057929	0.453695339	0.003513765	0.046420182	Gm44168	chr6	+	87986191	87989729	3539	TEC	predicted_gene_44168
ENSMUSG00000031355	513.1903287	396.5562322	404.0564	375.2606403	150.403836	247.269739	0.459985967	0.003514835	0.046420182	Arhgap6	chrX	+	168795099	169304435	12128	protein_coding	Rho_GTPase_activating_protein_6
ENSMUSG00000022358	1004.415313	843.4984327	935.7095578	987.4282504	1640.214806	1217.725869	-0.374026151	0.003526011	0.046523007	Fbxo32	chr15	-	58175879	58214892	6936	protein_coding	F-box_protein_32
ENSMUSG00000048387	7.987398112	15.86224929	17.01290105	66.33395156	24.38981124	37.24565106	-0.414147022	0.003540911	1	Osr1	chr12	+	9574442	9581499	2010	protein_coding	odd-skipped_related_1_(Drosophila)
ENSMUSG00000030846	3368.685154	3363.729923	3445.112463	3128.11963	2865.80282	2944.475637	0.179895729	0.00354177	0.046686036	Tial1	chr7	-	128439777	128461717	6903	protein_coding	Tia1_cytotoxic_granule-associated_RNA_binding_protein-like_1
ENSMUSG00000031827	2044.773917	2023.836394	2125.549325	2515.004392	2687.960447	2193.355007	-0.238407078	0.003557978	0.0468342	Cotl1	chr8	-	119809225	119840579	1628	protein_coding	coactosin-like_1_(Dictyostelium)
ENSMUSG00000026116	1916.975547	1997.710337	1743.822358	1520.942747	1617.857479	1650.189262	0.226422554	0.003559836	0.0468342	Tmem131	chr1	-	36792191	36943666	9413	protein_coding	transmembrane_protein_131
ENSMUSG00000106944	133.7889184	86.77583434	78.68466736	47.38139397	54.87707529	57.93767943	0.468812994	0.003570829	0.046933825	Gm43843	chr6	-	18429659	18431245	1587	TEC	predicted_gene_43843
ENSMUSG00000024650	2.995274292	0.933073488	4.253225263	49.27664973	4.06496854	27.9342383	-0.305412589	0.003601637	1	Slc22a6	chr19	+	8617996	8628299	4026	protein_coding	solute_carrier_family_22_(organic_anion_transporter)_member_6
ENSMUSG00000071655	2108.673102	2170.328932	2070.257397	2548.171368	2474.549599	2306.126562	-0.197386272	0.003632948	0.047704611	Ubxn1	chr19	+	8871559	8875663	1068	protein_coding	UBX_domain_protein_1
ENSMUSG00000033009	3336.735561	3214.438165	3555.69632	2847.621778	2229.635244	3045.866576	0.283049359	0.003643254	0.047794202	Ogfod1	chr8	+	94037198	94067921	5846	protein_coding	2-oxoglutarate_and_iron-dependent_oxygenase_domain_containing_1
ENSMUSG00000036882	1172.150673	1198.999431	963.355522	928.6753219	771.3277804	922.8644652	0.304930625	0.00364865	0.047819276	Arhgap33	chr7	-	30522226	30535060	5336	protein_coding	Rho_GTPase_activating_protein_33
ENSMUSG00000075706	6729.382909	7108.153828	7379.345831	8117.380415	8113.677205	7710.884371	-0.1685819	0.003654155	0.047845717	Gpx4	chr10	+	80047166	80056439	1724	protein_coding	glutathione_peroxidase_4
ENSMUSG00000021395	3709.147998	3541.013885	3616.30478	3250.363627	2883.078937	3266.236678	0.199134161	0.003674664	0.048068386	Spin1	chr13	+	51100880	51152546	4434	protein_coding	spindlin_1
ENSMUSG00000004328	644.9823975	779.1163621	759.2007094	514.5619385	644.2975135	512.1277021	0.329933412	0.003678173	0.048068469	Hif3a	chr7	-	17031507	17062427	6710	protein_coding	hypoxia_inducible_factor_3_alpha_subunit
ENSMUSG00000003072	4480.930341	4740.013317	4609.432879	5362.62617	5384.050831	4946.429381	-0.175640279	0.003682278	0.048076325	Atp5d	chr10	+	80138632	80145818	1928	protein_coding	ATP_synthase_H+_transporting_mitochondrial_F1_complex_delta_subunit
ENSMUSG00000017631	9293.337703	9155.31706	9212.485919	8155.285531	7496.818229	8618.229815	0.181292513	0.003693792	0.048168638	Abr	chr11	-	76416734	76622314	9730	protein_coding	active_BCR-related_gene
ENSMUSG00000029121	2491.069786	2454.916346	2220.183587	2229.7684	1362.780703	1781.583642	0.346675723	0.003696369	0.048168638	Crmp1	chr5	+	37241940	37292133	7046	protein_coding	collapsin_response_mediator_protein_1
ENSMUSG00000074212	3610.303947	3563.407649	3575.89914	2929.117775	3151.36686	3302.447727	0.188109156	0.003705171	0.048219191	Dnajb14	chr3	+	137867675	137916557	15741	protein_coding	DnaJ_heat_shock_protein_family_(Hsp40)_member_B14
ENSMUSG00000060586	134.7873431	144.6263906	71.24152315	173.4159019	417.6755175	152.0864085	-0.463052375	0.003708516	0.048219191	H2-Eb1	chr17	+	34305877	34316199	1184	protein_coding	histocompatibility_2_class_II_antigen_E_beta
ENSMUSG00000026490	6742.362431	6845.960178	6693.513257	5721.777136	6084.241662	6243.81956	0.163086169	0.00371079	0.048219191	Cdc42bpa	chr1	+	179960472	180165603	21522	protein_coding	CDC42_binding_protein_kinase_alpha
ENSMUSG00000047495	334.4722959	311.6465448	357.2709221	186.6826923	214.4270905	289.6883971	0.404501274	0.00371938	0.048285084	Dlgap2	chr8	+	14095865	14847680	6149	protein_coding	discs_large_(Drosophila)_homolog-associated_protein_2
ENSMUSG00000036501	2169.577012	1989.312675	2191.474317	1577.800419	1774.358768	1926.427841	0.246715403	0.003726029	0.048325681	Fam13b	chr18	-	34442352	34506823	3343	protein_coding	family_with_sequence_similarity_13_member_B
ENSMUSG00000048264	2123.649473	2064.891628	2139.372307	1752.163949	1693.059397	1951.258275	0.216662123	0.003750047	0.048591261	Dip2c	chr13	+	9276528	9668928	8223	protein_coding	disco_interacting_protein_2_homolog_C
ENSMUSG00000022119	1346.875007	1210.196313	1213.232506	1052.814574	1073.151694	1048.051237	0.231939174	0.003764623	0.048734104	Rbm26	chr14	-	105106751	105177327	7649	protein_coding	RNA_binding_motif_protein_26
ENSMUSG00000033032	526.1698506	534.6511084	553.9825905	660.496632	741.8567585	621.7954524	-0.290651926	0.003769146	0.04874667	Afap1l1	chr18	-	61730261	61786702	3680	protein_coding	actin_filament_associated_protein_1-like_1
ENSMUSG00000036570	1064.320798	1246.586179	982.4950357	1367.42703	1743.871504	1229.106485	-0.336533797	0.003781944	0.048866129	Fxyd1	chr7	-	31051678	31057199	2186	protein_coding	FXYD_domain-containing_ion_transport_regulator_1
ENSMUSG00000052698	4524.86103	4710.154965	4545.6345	3561.185571	3943.019484	4285.319075	0.212975865	0.003789714	0.048906256	Tln2	chr9	-	67217087	67559703	12193	protein_coding	talin_2
ENSMUSG00000031207	2216.502976	1978.115794	2035.168288	2200.391936	3211.325146	2559.603909	-0.310373755	0.003792177	0.048906256	Msn	chrX	+	96096042	96168552	6327	protein_coding	moesin
ENSMUSG00000024725	672.9382909	656.8837352	668.8196726	767.5785824	997.9497765	789.4008822	-0.309389003	0.003810817	0.049100496	Ostf1	chr19	-	18579328	18631789	4784	protein_coding	osteoclast_stimulating_factor_1
ENSMUSG00000036565	5791.862056	6253.458513	5742.917411	5407.16468	4571.057123	5227.840967	0.213692858	0.003816321	0.049125292	Ttyh3	chr5	-	140620578	140649031	5684	protein_coding	tweety_homolog_3_(Drosophila)
ENSMUSG00000038025	1332.89706	1336.161234	1384.424823	1176.953826	1154.451065	1144.269169	0.209685328	0.003824803	0.049188335	Phf2	chr13	-	48801750	48870885	5260	protein_coding	PHD_finger_protein_2
ENSMUSG00000034485	396.3746313	462.8044498	324.3084263	477.6044512	862.7895726	498.6778837	-0.433387767	0.003830851	0.049219984	Uaca	chr9	+	60794548	60880370	4428	protein_coding	uveal_autoantigen_with_coiled-coil_domains_and_ankyrin_repeats
ENSMUSG00000036097	1286.969521	1191.534844	1204.726056	1073.662387	910.5529529	1053.224244	0.255095188	0.003861597	0.049568607	Fam178a	chr19	+	44931119	44983787	6880	protein_coding	family_with_sequence_similarity_178_member_A
ENSMUSG00000048895	2795.589339	2734.838392	2658.265789	2489.418439	1816.024695	2292.676743	0.280023845	0.003876448	0.049712726	Cdk5r1	chr11	+	80477023	80481184	4162	protein_coding	cyclin-dependent_kinase_5_regulatory_subunit_1_(p35)
ENSMUSG00000040125	1070.311347	838.8330653	862.341422	497.5046367	165.647468	414.8751688	0.436572434	0.003889642	0.049788039	Gpr26	chr7	+	131966460	131994405	11571	protein_coding	G_protein-coupled_receptor_26
ENSMUSG00000040473	752.8122721	598.1001055	645.4269336	586.5816574	377.0258321	468.6744425	0.378094735	0.003890715	0.049788039	Cfap69	chr5	-	5579278	5664239	7905	protein_coding	cilia_and_flagella_associated_protein_69
ENSMUSG00000026750	1777.19608	1766.308112	1872.482422	1995.704314	2204.229191	2084.721858	-0.203811764	0.003893378	0.049788039	Psmb7	chr2	-	38588036	38644087	3421	protein_coding	proteasome_(prosome_macropain)_subunit_beta_type_7
ENSMUSG00000041120	1109.249913	1407.074819	1059.05309	1908.522549	1329.244712	1531.210099	-0.346249242	0.003898646	0.049788039	Nbl1	chr4	-	139082284	139092993	2033	protein_coding	neuroblastoma_suppression_of_tumorigenicity_1
ENSMUSG00000002228	89.85822876	73.71280552	59.54515368	133.615531	172.7611629	95.18333049	-0.462594196	0.003903915	0.049788039	Ppm1j	chr3	+	104781056	104786018	1814	protein_coding	protein_phosphatase_1J
ENSMUSG00000022696	405.3604542	368.5640276	324.3084263	313.6648281	137.1926882	215.197095	0.449914258	0.003904091	0.049788039	Sidt1	chr16	-	44240180	44333196	5623	protein_coding	SID1_transmembrane_family_member_1
ENSMUSG00000019122	42.93226485	45.72060089	42.53225263	75.81023036	171.7449208	55.86847659	-0.450970269	0.003911406	0.049818451	Ccl9	chr11	-	83572919	83578636	3045	protein_coding	chemokine_(C-C_motif)_ligand_9
ENSMUSG00000033735	1144.19478	1140.215802	1166.447028	1387.327216	1304.854901	1338.774235	-0.212119189	0.003913736	0.049818451	Spr	chr6	-	85130176	85137766	3545	protein_coding	sepiapterin_reductase
ENSMUSG00000025993	291.5400311	248.1975477	239.243921	321.2458511	581.2905012	325.8994468	-0.43760585	0.003942734	0.050141049	Slc40a1	chr1	-	45908068	45926523	9000	protein_coding	solute_carrier_family_40_(iron-regulated_transporter)_member_1
ENSMUSG00000040785	19997.4496	19043.09681	21128.9598	17741.48916	15109.48806	18372.45199	0.218503236	0.00396995	0.050404601	Ttc3	chr16	+	94370618	94469222	15134	protein_coding	tetratricopeptide_repeat_domain_3
ENSMUSG00000028822	1773.202381	1774.705773	1861.849359	2213.658726	2087.361345	1982.296318	-0.205272853	0.003972052	0.050404601	Tmem50a	chr4	-	134897849	134915024	1270	protein_coding	transmembrane_protein_50A
ENSMUSG00000026697	632.0028756	663.4152496	778.3402231	1149.472618	765.2303276	892.8610241	-0.358162665	0.003974477	0.050404601	Myoc	chr1	+	162639155	162649693	2074	protein_coding	myocilin
ENSMUSG00000039349	376.406136	447.875274	358.3342284	504.1380319	574.1768062	482.124261	-0.336484092	0.003979937	0.050427236	C130074G19Rik	chr1	-	184871926	184883218	3035	protein_coding	RIKEN_cDNA_C130074G19_gene
ENSMUSG00000034949	1674.358329	1697.260674	1376.981679	1311.516985	1076.200421	1367.743075	0.298936178	0.003991932	0.050532562	Zfr2	chr10	+	81233155	81252123	7483	protein_coding	zinc_finger_RNA_binding_protein_2
ENSMUSG00000024381	11362.07381	11780.98585	10963.75142	12846.99116	12710.14038	12380.04057	-0.149389748	0.003996554	0.050544433	Bin1	chr18	+	32377217	32435736	2451	protein_coding	bridging_integrator_1
ENSMUSG00000025260	704.8878834	721.2658059	740.0611957	855.7079752	935.9590063	833.8887432	-0.254688615	0.004025945	0.050834902	Hsd17b10	chrX	+	152001845	152004442	1298	protein_coding	hydroxysteroid_(17-beta)_dehydrogenase_10
ENSMUSG00000026924	1745.246487	1739.248981	1702.353411	1378.798565	1548.753014	1510.518071	0.212786355	0.00402693	0.050834902	Sec16a	chr2	-	26409431	26445216	9189	protein_coding	SEC16_homolog_A_endoplasmic_reticulum_export_factor
ENSMUSG00000039579	1670.36463	1338.027381	1324.879669	1221.492337	959.3325754	1194.964638	0.312773365	0.00404269	0.050986936	Grin3a	chr4	-	49661611	49845744	12275	protein_coding	glutamate_receptor_ionotropic_NMDA3A
ENSMUSG00000028360	151.7605641	140.8940966	154.1794158	104.2390667	75.20191798	104.4947433	0.435795933	0.004056519	0.05111437	Slc44a5	chr3	+	153973436	154271722	7143	protein_coding	solute_carrier_family_44_member_5
ENSMUSG00000030279	1535.577287	1449.063126	1345.082489	1272.664242	1184.938329	1185.653225	0.232246397	0.004063242	0.05111853	C2cd5	chr6	-	143010920	143100141	12621	protein_coding	C2_calcium-dependent_domain_containing_5
ENSMUSG00000037876	1935.945617	1798.03261	1818.2538	1559.79549	1587.370215	1647.085458	0.201326416	0.004064299	0.05111853	Jmjd1c	chr10	+	67096125	67256326	14397	protein_coding	jumonji_domain_containing_1C
ENSMUSG00000031740	171.7290594	157.6894194	142.4830463	203.7399941	510.1535517	189.3320596	-0.4626368	0.004071213	0.051158597	Mmp2	chr8	+	92827328	92853417	3038	protein_coding	matrix_metallopeptidase_2
ENSMUSG00000043557	412.3494275	431.0799512	390.2334179	346.8318039	265.2391972	310.3804255	0.347693643	0.004077779	0.051194224	Mdga1	chr17	-	29827956	29970087	9395	protein_coding	MAM_domain_containing_glycosylphosphatidylinositol_anchor_1
ENSMUSG00000072294	265.5809872	218.3391961	281.7761737	106.1343225	185.9723107	187.2628567	0.440244186	0.004125037	0.051724949	Klf12	chr14	-	99874486	100149764	1856	protein_coding	Kruppel-like_factor_12
ENSMUSG00000042155	700.8941843	643.8207064	700.718862	576.1577507	529.4621523	553.5117588	0.272238531	0.004127592	0.051724949	Klhl23	chr2	+	69821944	69836651	4925	protein_coding	kelch-like_23
ENSMUSG00000028364	97.84562687	97.0396427	89.31773052	121.2963686	406.496854	115.8753589	-0.449719053	0.004150746	0.051967648	Tnc	chr4	-	63959785	64047015	7772	protein_coding	tenascin_C
ENSMUSG00000028172	323.4896235	343.3710434	389.1701115	276.7073408	110.7703927	232.7853191	0.453267633	0.004185968	0.05236085	Tacr3	chr3	+	134829007	134934579	3762	protein_coding	tachykinin_receptor_3
ENSMUSG00000055471	323.4896235	296.717369	244.5604526	238.8022256	142.2738989	184.1590525	0.424995644	0.004190313	0.052367463	Alk	chr17	-	71869442	72603709	4866	protein_coding	anaplastic_lymphoma_kinase
ENSMUSG00000058975	9782.565838	10172.36716	9886.622123	8787.353326	7804.739596	9270.028709	0.196645572	0.004198335	0.052376937	Kcnc1	chr7	+	46396497	46438375	9128	protein_coding	potassium_voltage_gated_channel_Shaw-related_subfamily_member_1
ENSMUSG00000026003	1523.59619	1449.063126	1556.680446	1675.406091	2402.396407	1754.684006	-0.315408513	0.004198705	0.052376937	Acadl	chr1	-	66830839	66863277	2005	protein_coding	acyl-Coenzyme_A_dehydrogenase_long-chain
ENSMUSG00000055254	12208.73801	11574.77661	12452.38026	10524.35523	9217.316164	11261.63644	0.212297299	0.004239603	0.052814074	Ntrk2	chr13	+	58806596	59133970	13806	protein_coding	neurotrophic_tyrosine_kinase_receptor_type_2
ENSMUSG00000032637	5098.95527	5579.779455	4766.802213	4564.723495	4276.346904	4499.481569	0.20097017	0.004241445	0.052814074	Atxn2l	chr7	-	126491708	126503437	4782	protein_coding	ataxin_2-like
ENSMUSG00000046223	21.96534481	17.72839626	22.32943263	43.59088246	151.4200781	22.7612312	-0.385732047	0.004254653	1	Plaur	chr7	+	24462484	24475968	2617	protein_coding	plasminogen_activator_urokinase_receptor
ENSMUSG00000019494	3114.086839	3039.953422	3228.197974	3637.943429	3520.262755	3447.291926	-0.170818584	0.00426909	0.053110106	Cops6	chr5	+	138161071	138164646	2525	protein_coding	COP9_signalosome_subunit_6
ENSMUSG00000032356	11676.57762	11313.51604	11163.65301	10210.6904	8792.526951	10477.40856	0.201529397	0.004305951	0.05338521	Rasgrf1	chr9	+	89909908	90026977	11063	protein_coding	RAS_protein-specific_guanine_nucleotide-releasing_factor_1
ENSMUSG00000039577	451.2879933	460.0052294	361.5241473	315.5600839	305.8888826	335.2108596	0.343806256	0.004306287	0.05338521	Nphp4	chr4	+	152476706	152563183	6044	protein_coding	nephronophthisis_4_(juvenile)_homolog_(human)
ENSMUSG00000037533	1402.786793	1370.684953	1351.462327	1198.749268	1212.376867	1094.608301	0.220158552	0.004309073	0.05338521	Rapgef6	chr11	+	54522847	54699285	12926	protein_coding	Rap_guanine_nucleotide_exchange_factor_(GEF)_6
ENSMUSG00000073411	3135.053759	2849.606431	2731.633925	3546.023525	4668.616368	3058.281793	-0.319073142	0.004309808	0.05338521	H2-D1	chr17	+	35262730	35267499	2579	protein_coding	histocompatibility_2_D_region_locus_1
ENSMUSG00000022141	1386.811997	1310.035176	1327.006282	1002.590296	1234.734194	1075.985475	0.256703707	0.004313749	0.05338521	Nipbl	chr15	-	8291225	8444463	8815	protein_coding	Nipped-B_homolog_(Drosophila)
ENSMUSG00000045128	4643.673577	4929.427235	4640.268762	5965.317501	5922.659162	4907.114527	-0.225362992	0.004314546	0.05338521	Rpl18a	chr8	-	70894722	70897443	1291	protein_coding	ribosomal_protein_L18A
ENSMUSG00000025130	3385.658375	3413.182817	3303.692723	3787.668634	4102.569499	3655.246811	-0.184421455	0.004328472	0.053509276	P4hb	chr11	-	120560298	120573253	2861	protein_coding	prolyl_4-hydroxylase_beta_polypeptide
ENSMUSG00000074064	575.0926641	597.167032	599.7047621	738.2021181	857.7083619	658.0065021	-0.303770259	0.004347397	0.053542412	Mlycd	chr8	+	119394878	119411102	2968	protein_coding	malonyl-CoA_decarboxylase
ENSMUSG00000023047	87.86137923	90.50812829	76.55805473	121.2963686	148.3713517	131.3943801	-0.433257069	0.004349168	0.053542412	Amhr2	chr15	+	102445367	102454630	2002	protein_coding	anti-Mullerian_hormone_type_2_receptor
ENSMUSG00000019539	198.686528	268.7251644	142.4830463	303.2409214	371.9446214	282.4461872	-0.432617712	0.004352204	0.053542412	Rcn3	chr7	-	45082914	45092213	1453	protein_coding	reticulocalbin_3_EF-hand_calcium_binding_domain
ENSMUSG00000040865	920.5476324	811.7739342	715.6051505	626.3820283	658.5249034	658.0065021	0.294976639	0.004352493	0.053542412	Ino80d	chr1	-	62958418	63114667	17713	protein_coding	INO80_complex_subunit_D
ENSMUSG00000031059	2382.241487	2473.577815	2497.706536	2786.025966	3225.552536	2678.583072	-0.225417707	0.004353071	0.053542412	Ndufb11	chrX	-	20615326	20617619	908	protein_coding	NADH_dehydrogenase_(ubiquinone)_1_beta_subcomplex_11
ENSMUSG00000035530	5134.898561	5251.337588	5241.03683	6382.273768	6025.299618	5504.079546	-0.188312235	0.004354564	0.053542412	Eif1	chr11	+	100319885	100322096	2098	protein_coding	eukaryotic_translation_initiation_factor_1
ENSMUSG00000028974	4454.971297	4065.401185	4011.854729	4416.893546	5177.753677	5127.484629	-0.218206208	0.004376253	0.05376092	Dffa	chr4	+	149104146	149120647	3540	protein_coding	DNA_fragmentation_factor_alpha_subunit
ENSMUSG00000039316	646.9792471	649.4191473	627.3507263	779.8977448	798.7663181	745.9476226	-0.250751846	0.004382764	0.053792747	Rftn1	chr17	-	49992257	50190674	4504	protein_coding	raftlin_lipid_raft_linker_1
ENSMUSG00000057335	2127.643172	2063.958554	2165.954965	1624.234185	1608.7113	2009.195954	0.255004376	0.004399673	0.053952022	Cep170	chr1	-	176733653	176814067	18049	protein_coding	centrosomal_protein_170
ENSMUSG00000026904	2788.600366	2486.640844	2605.100473	2302.735747	1587.370215	2249.223484	0.311919631	0.004413821	0.054077188	Slc4a10	chr2	+	62046462	62326730	6424	protein_coding	solute_carrier_family_4_sodium_bicarbonate_cotransporter-like_member_10
ENSMUSG00000075467	1252.024654	1254.983841	1318.499831	1537.05242	1472.534854	1443.268979	-0.207673114	0.004421414	0.054105514	Dnlz	chr2	-	26348121	26352110	2916	protein_coding	DNL-type_zinc_finger
ENSMUSG00000024538	49.9212382	54.11826228	44.65886526	79.60074187	146.3388674	70.35289645	-0.457242156	0.004424019	0.054105514	Ppic	chr18	-	53406341	53418007	1286	protein_coding	peptidylprolyl_isomerase_C
ENSMUSG00000038126	729.8485025	603.6985464	698.5922494	559.1004489	534.543363	523.5083177	0.291145506	0.004433046	0.054167636	Mphosph9	chr5	-	124250959	124327972	8544	protein_coding	M-phase_phosphoprotein_9
ENSMUSG00000062329	6.988973348	15.86224929	9.569756841	18.95255759	45.73089607	41.38405673	-0.3943902	0.004446368	1	Cytl1	chr5	+	37735519	37739820	1056	protein_coding	cytokine-like_1
ENSMUSG00000044676	1001.420038	1031.979277	1219.612344	755.2594199	848.5621827	960.1101163	0.301114432	0.004463595	0.054492389	Zfp612	chr8	+	110079764	110090181	2301	protein_coding	zinc_finger_protein_612
ENSMUSG00000053819	3824.965271	3346.9346	3551.443094	3401.984087	2310.934615	2719.967129	0.30301978	0.004468228	0.054500462	Camk2d	chr3	+	126596302	126846326	22493	protein_coding	calcium/calmodulin-dependent_protein_kinase_II_delta
ENSMUSG00000045994	3201.948218	2886.92937	2795.432304	2587.024111	1976.590952	2596.84956	0.278928728	0.004479719	0.054592099	B3gat1	chr9	+	26733728	26763101	4960	protein_coding	beta-13-glucuronyltransferase_1_(glucuronosyltransferase_P)
ENSMUSG00000068062	74.8818573	54.11826228	63.79837894	21.79544123	30.48726405	40.34945532	0.453525958	0.00449249	1	Gm14164	chr2	+	152345669	152375324	1999	processed_transcript	predicted_gene_14164
ENSMUSG00000028234	2947.349903	2673.255542	2758.216583	3452.208365	3470.466891	2955.856252	-0.222734455	0.004494131	0.054719136	Rps20	chr4	-	3831334	3835665	4080	protein_coding	ribosomal_protein_S20
ENSMUSG00000038521	30.95116768	44.7875274	25.51935158	64.4386958	113.8191191	50.6954695	-0.445252188	0.00451635	0.054940923	C1s1	chr6	-	124530345	124542359	3129	protein_coding	complement_component_1_s_subcomponent_1
ENSMUSG00000021738	887.5996152	858.4276085	864.4680347	691.768352	699.1745888	771.8126581	0.249749468	0.004522745	0.054969974	Atxn7	chr14	+	14012491	14107296	6847	protein_coding	ataxin_7
ENSMUSG00000041697	9606.843079	10364.5803	10003.58582	11706.99482	10956.10646	10956.42902	-0.160291621	0.004559993	0.05530428	Cox6a1	chr5	-	115345642	115348981	702	protein_coding	cytochrome_c_oxidase_subunit_VIa_polypeptide_1
ENSMUSG00000068267	5512.303122	5940.878895	5842.868205	6360.478327	6887.072948	6343.141296	-0.17297207	0.004563412	0.05530428	Cenpb	chr2	-	131175182	131180067	4886	protein_coding	centromere_protein_B
ENSMUSG00000021140	3013.245938	2612.605765	2735.88715	2282.835562	2466.419661	2419.932718	0.209642706	0.004567591	0.05530428	Pcnx	chr12	+	81860030	82000924	12139	protein_coding	pecanex_homolog_(Drosophila)
ENSMUSG00000038244	1758.226009	1730.851319	1594.959474	1518.099863	1267.253942	1450.511189	0.243107693	0.004568135	0.05530428	Mical2	chr7	+	112225856	112355194	11510	protein_coding	microtubule_associated_monooxygenase_calponin_and_LIM_domain_containing_2
ENSMUSG00000023905	332.4754464	336.839529	306.2322189	443.4898476	425.8054545	391.0793361	-0.317437834	0.004570402	0.05530428	Tnfrsf12a	chr17	-	23675447	23677449	963	protein_coding	tumor_necrosis_factor_receptor_superfamily_member_12a
ENSMUSG00000045215	246.6109167	260.327503	217.9777947	171.5206462	159.5500152	186.2282553	0.379601913	0.004580711	0.055380192	Asxl3	chr18	+	22344883	22530227	15533	protein_coding	additional_sex_combs_like_3_(Drosophila)
ENSMUSG00000028798	1784.185053	1865.213902	1808.684043	2175.753611	2032.48427	2056.78762	-0.18995906	0.004593522	0.055486182	Eif3i	chr4	-	129591960	129600648	3702	protein_coding	eukaryotic_translation_initiation_factor_3_subunit_I
ENSMUSG00000028673	1354.862405	1394.944864	1353.58894	1647.924882	1611.760026	1510.518071	-0.20565953	0.004601934	0.055495821	Fuca1	chr4	+	135920735	135940311	3276	protein_coding	fucosidase_alpha-L-_1_tissue
ENSMUSG00000002111	124.8030955	111.035745	119.0903074	215.1115286	401.4156433	107.5985475	-0.453550045	0.004602408	0.055495821	Spi1	chr2	+	91082390	91115756	2695	protein_coding	spleen_focus_forming_virus_(SFFV)_proviral_integration_oncogene
ENSMUSG00000030016	2221.4951	2026.635615	2123.422712	1834.607575	1777.407494	1902.632008	0.197943044	0.004609082	0.055527495	Zfp638	chr6	+	83867109	83989550	15810	protein_coding	zinc_finger_protein_638
ENSMUSG00000021279	3126.067936	3268.556427	3178.222578	2624.929226	2712.350258	2978.617484	0.193755601	0.004618977	0.055562573	Cdc42bpb	chr12	-	111292972	111377718	6718	protein_coding	CDC42_binding_protein_kinase_beta
ENSMUSG00000056413	4764.482974	5161.762533	4867.816313	5628.909604	5393.19701	5623.058709	-0.164263677	0.004620091	0.055562573	Adap1	chr5	-	139271876	139325622	3292	protein_coding	ArfGAP_with_dual_PH_domains_1
ENSMUSG00000043885	2607.885484	2558.487503	2974.067765	2254.406725	2046.71166	2471.662788	0.244467081	0.004642317	0.055780971	Slc36a4	chr9	+	15709738	15742384	5563	protein_coding	solute_carrier_family_36_(proton/amino_acid_symporter)_member_4
ENSMUSG00000042626	612.0343803	635.423045	610.3378252	700.2970029	910.5529529	750.0860283	-0.301903055	0.004646829	0.055786339	Shc1	chr3	+	89418443	89430027	5645	protein_coding	src_homology_2_domain-containing_transforming_protein_C1
ENSMUSG00000057880	15202.01546	15081.26678	16011.2665	12949.33497	12761.96873	14710.99757	0.187069266	0.004676291	0.056080049	Abat	chr16	+	8513429	8621568	7748	protein_coding	4-aminobutyrate_aminotransferase
ENSMUSG00000031068	2383.239912	2438.121023	2522.162581	2778.444943	2757.064912	2764.45499	-0.170387292	0.004679468	0.056080049	Glrx3	chr7	+	137437648	137468594	1651	protein_coding	glutaredoxin_3
ENSMUSG00000040883	459.2753914	436.6783922	455.0951031	554.3623095	556.9006899	558.6847659	-0.274976048	0.004684074	0.056086268	Tmem205	chr9	-	21921010	21927535	862	protein_coding	transmembrane_protein_205
ENSMUSG00000057894	701.8926091	669.946764	730.4914389	537.3050077	586.3717119	589.7228085	0.267048443	0.004705571	0.05629455	Zfp329	chr7	-	12804977	12818858	6732	protein_coding	zinc_finger_protein_329
ENSMUSG00000033966	238.6235186	209.9415347	210.5346505	162.0443674	85.36433933	158.294017	0.439282319	0.004750953	0.056787963	Cdkl4	chr17	-	80523550	80563834	2931	protein_coding	cyclin-dependent_kinase-like_4
ENSMUSG00000045095	4286.237512	4117.6533	4162.844226	3607.619337	3617.822	3897.343543	0.169815031	0.004756958	0.056810255	Magi1	chr6	-	93675455	94283917	10579	protein_coding	membrane_associated_guanylate_kinase_WW_and_PDZ_domain_containing_1
ENSMUSG00000031823	848.6610494	920.0104587	825.125701	1004.485552	1081.281632	1021.1516	-0.240060299	0.004761919	0.056820049	Zdhhc7	chr8	-	120081095	120101482	3472	protein_coding	zinc_finger_DHHC_domain_containing_7
ENSMUSG00000053886	0	1.866146975	2.126612631	10.42390667	30.48726405	8.276811347	-0.282089276	0.004773387	1	Sh2d4a	chr8	+	68276567	68347694	2718	protein_coding	SH2_domain_containing_4A
ENSMUSG00000080316	867.6311199	877.0890783	808.1127999	729.6734672	666.6548405	715.9441815	0.250804127	0.004788736	0.057041404	Spaca6	chr17	+	17830719	17843009	6897	protein_coding	sperm_acrosome_associated_6
ENSMUSG00000025738	3713.141697	3709.900186	3601.418491	3428.517668	2206.261675	2956.890854	0.310861632	0.004788784	0.057041404	Fbxl16	chr17	+	25809085	25821244	3478	protein_coding	F-box_and_leucine-rich_repeat_protein_16
ENSMUSG00000020173	729.8485025	692.3405278	602.894681	542.9907749	482.7150141	569.0307801	0.301657982	0.004796354	0.057082017	Cobl	chr11	-	12236608	12464960	8142	protein_coding	cordon-bleu_WH2_repeat
ENSMUSG00000040048	3223.913563	3433.710434	3397.263679	3996.146768	4065.984782	3552.821271	-0.197787382	0.004806736	0.057140036	Ndufb10	chr17	-	24722060	24724478	1217	protein_coding	NADH_dehydrogenase_(ubiquinone)_1_beta_subcomplex_10
ENSMUSG00000038759	810.7209084	787.5140235	829.3789262	683.2397011	680.8822304	658.0065021	0.242793081	0.004809557	0.057140036	Nup205	chr6	+	35177421	35247596	9306	protein_coding	nucleoporin_205
ENSMUSG00000104362	138.7810422	139.0279496	112.7104695	99.50092734	47.76338034	71.38749787	0.452297377	0.004815418	0.057160179	Gm37928	chr3	+	118530883	118535013	4131	TEC	predicted_gene_37928
ENSMUSG00000028412	4976.149024	4950.887925	5088.984027	5416.640959	5621.85149	5661.338961	-0.149070829	0.004827227	0.057250824	Slc44a1	chr4	+	53440413	53622478	6945	protein_coding	solute_carrier_family_44_member_1
ENSMUSG00000047787	599.0548584	571.9740479	565.6789599	415.0610112	403.4481276	522.4737163	0.319557897	0.004835745	0.057302324	Flrt1	chr19	-	7092014	7105729	5859	protein_coding	fibronectin_leucine_rich_transmembrane_protein_1
ENSMUSG00000038437	4587.761791	4590.721559	4296.820822	4033.104255	3454.207017	4059.775966	0.210154172	0.004847415	0.057374962	Mllt6	chr11	+	97663414	97685463	7451	protein_coding	myeloid/lymphoid_or_mixed-lineage_leukemia_(trithorax_homolog_Drosophila);_translocated_to_6
ENSMUSG00000026895	2726.69803	2729.239951	2777.356097	3071.261957	3382.053825	2997.240309	-0.189821886	0.004850237	0.057374962	Ndufa8	chr2	-	36036326	36049406	861	protein_coding	NADH_dehydrogenase_(ubiquinone)_1_alpha_subcomplex_8
ENSMUSG00000025255	718.8658301	707.2697036	635.8571768	565.733844	572.144322	536.9581361	0.270732601	0.004864925	0.057499137	Zfhx4	chr3	+	5218526	5415857	15737	protein_coding	zinc_finger_homeodomain_4
ENSMUSG00000019853	493.2218334	563.5763865	569.9321852	627.3296562	718.4831894	691.1137475	-0.287340772	0.004880651	0.057635363	Hebp2	chr10	-	18540123	18546076	1910	protein_coding	heme_binding_protein_2
ENSMUSG00000028917	5206.785144	5667.488363	5584.48477	5866.764202	6704.149364	6321.414666	-0.189688165	0.004902674	0.057845653	Plekhm2	chr4	-	141625734	141664899	5186	protein_coding	pleckstrin_homology_domain_containing_family_M_(with_RUN_domain)_member_2
ENSMUSG00000021488	3174.99075	2903.724693	2980.447603	2393.708024	2714.382742	2686.859884	0.205255785	0.004909638	0.057861315	Nsd1	chr13	+	55209782	55318325	12784	protein_coding	nuclear_receptor-binding_SET-domain_protein_1
ENSMUSG00000027676	442.3021705	417.0838489	440.2088147	340.1984087	340.4411152	344.5222723	0.299259674	0.004912435	0.057861315	Ccdc39	chr3	-	33812362	33844310	7443	protein_coding	coiled-coil_domain_containing_39
ENSMUSG00000038539	623.0170527	656.8837352	612.4644378	832.964906	788.6038967	707.6673702	-0.27015602	0.004934134	0.058010281	Atf5	chr7	-	44812256	44816658	1993	protein_coding	activating_transcription_factor_5
ENSMUSG00000041040	1224.068761	1222.326269	1324.879669	1136.205827	923.7641006	1038.739824	0.257567312	0.004941018	0.058010281	Fam117b	chr1	+	59913006	59985346	7290	protein_coding	family_with_sequence_similarity_117_member_B
ENSMUSG00000041132	837.678377	766.0533333	769.8337726	711.6685375	539.6245736	614.5532425	0.302230533	0.004941931	0.058010281	N4bp2l1	chr5	-	150571644	150597188	3813	protein_coding	NEDD4_binding_protein_2-like_1
ENSMUSG00000035735	1482.660775	1434.13395	1335.512733	1138.101083	957.3000911	1300.493983	0.287705381	0.004941992	0.058010281	Dagla	chr19	-	10245265	10304877	5747	protein_coding	diacylglycerol_lipase_alpha
ENSMUSG00000037949	934.5255791	918.1443117	986.748261	1027.228621	1310.952354	1164.961197	-0.272412789	0.004948583	0.058017434	Ano10	chr9	-	122175879	122294374	2599	protein_coding	anoctamin_10
ENSMUSG00000028494	374.4092865	363.8986601	367.9039852	466.2329167	619.9077023	422.1173787	-0.35942508	0.004951398	0.058017434	Plin2	chr4	-	86648386	86670060	3512	protein_coding	perilipin_2
ENSMUSG00000037788	1059.328675	967.5972066	1032.470433	937.2039728	670.7198091	782.1586723	0.307900423	0.004955286	0.058017434	Vopp1	chr6	-	57727807	57825159	9821	protein_coding	vesicular_overexpressed_in_cancer_prosurvival_protein_1
ENSMUSG00000036278	573.0958145	637.289192	549.7293652	741.0450017	1036.566978	647.6604879	-0.366469703	0.004960127	0.058020131	Macrod1	chr19	+	7056768	7198061	1274	protein_coding	MACRO_domain_containing_1
ENSMUSG00000024002	2303.365931	2152.600536	2136.182388	1859.2459	1846.511959	2001.953745	0.197579997	0.004963973	0.058020131	Brd4	chr17	-	32196274	32284722	8402	protein_coding	bromodomain_containing_4
ENSMUSG00000027864	1225.067185	1280.176825	1223.865569	1082.191038	1056.89182	1057.36265	0.209802548	0.004987908	0.058227937	Ptgfrn	chr3	-	101040232	101110278	10464	protein_coding	prostaglandin_F2_receptor_negative_regulator
ENSMUSG00000027523	4077.566736	4070.066553	4116.058748	3796.197285	3006.044235	3538.336851	0.228970807	0.004990239	0.058227937	Gnas	chr2	+	174284320	174346744	11186	protein_coding	GNAS_(guanine_nucleotide_binding_protein_alpha_stimulating)_complex_locus
ENSMUSG00000003847	2691.753164	2481.975477	2034.104982	1886.727108	2081.263892	1904.701211	0.267238903	0.005035133	0.058701867	Nfat5	chr8	+	107293470	107379517	18378	protein_coding	nuclear_factor_of_activated_T_cells_5
ENSMUSG00000039704	897.5838628	790.3132439	949.5325399	451.0708706	681.8984725	760.4320425	0.373661978	0.00504682	0.058788164	Lmbrd2	chr15	+	9140621	9198318	3863	protein_coding	LMBR1_domain_containing_2
ENSMUSG00000049100	2628.852404	2393.333496	2549.808545	2132.162729	2043.662933	2324.749387	0.207711343	0.005063266	0.058929715	Pcdh10	chr3	+	45378398	45435623	15888	protein_coding	protocadherin_10
ENSMUSG00000058833	886.6011904	954.5341777	947.4059273	1130.52006	1095.509021	1068.743265	-0.2248255	0.005069449	0.058951681	2810428I15Rik	chr8	-	70504292	70506752	1822	protein_coding	RIKEN_cDNA_2810428I15_gene
ENSMUSG00000052681	1217.079787	1151.412684	1243.005083	1376.903309	1637.166079	1355.327858	-0.25163104	0.005082491	0.058959601	Rap1b	chr10	-	117814471	117845935	2024	protein_coding	RAS_related_protein_1b
ENSMUSG00000032679	1048.346002	961.0656922	1021.837369	1141.891595	1363.796945	1171.168806	-0.254356976	0.005083504	0.058959601	Cd59a	chr2	+	104095801	104115354	1811	protein_coding	CD59a_antigen
ENSMUSG00000032294	52354.39935	56366.03631	53989.37818	58927.29206	61667.60523	59363.36018	-0.141668774	0.005085409	0.058959601	Pkm	chr9	+	59656368	59679375	2599	protein_coding	pyruvate_kinase_muscle
ENSMUSG00000023827	1803.155124	1797.099537	1801.240899	2108.472032	1963.379805	2118.863705	-0.187886441	0.005087317	0.058959601	Agpat4	chr17	+	12118704	12219645	2701	protein_coding	1-acylglycerol-3-phosphate_O-acyltransferase_4_(lysophosphatidic_acid_acyltransferase_delta)
ENSMUSG00000040345	108.8282993	94.24042224	115.9003884	137.4060425	268.2879236	146.9134014	-0.447152647	0.005100888	0.059035071	Arhgap9	chr10	+	127323727	127329943	1811	protein_coding	Rho_GTPase_activating_protein_9
ENSMUSG00000057948	33.94644198	37.3229395	24.45604526	56.85767277	180.8911	37.24565106	-0.402975537	0.005102434	0.059035071	Unc13d	chr11	-	116062095	116077961	4679	protein_coding	unc-13_homolog_D_(C._elegans)
ENSMUSG00000027652	3653.236211	3663.246512	3651.393888	3097.795538	3327.17675	3312.793742	0.165804165	0.005112072	0.059096761	Ralgapb	chr2	+	158409848	158499253	12992	protein_coding	Ral_GTPase_activating_protein_beta_subunit_(non-catalytic)
ENSMUSG00000064329	9658.761167	9708.629638	10542.68212	7516.58434	8536.433933	9360.039032	0.22014952	0.00511917	0.059096957	Scn1a	chr2	-	66270778	66440840	11146	protein_coding	sodium_channel_voltage-gated_type_I_alpha
ENSMUSG00000037989	3601.318124	3937.570117	3439.795931	3090.214515	3148.318134	3293.136315	0.194331882	0.005122877	0.059096957	Wnk2	chr13	-	49036303	49148014	8481	protein_coding	WNK_lysine_deficient_protein_kinase_2
ENSMUSG00000073680	5645.093616	5347.444157	5926.869404	5991.851082	6580.167824	7061.15468	-0.203112203	0.005125009	0.059096957	Tmem88b	chr4	-	155781591	155785874	3471	protein_coding	transmembrane_protein_88B
ENSMUSG00000029759	83.86768018	89.5750548	99.95079368	114.6629734	164.6312259	155.1902128	-0.430921467	0.005136818	0.059143544	Pon3	chr6	-	5220852	5256286	3385	protein_coding	paraoxonase_3
ENSMUSG00000053329	1766.213408	1808.296419	1820.380412	1998.547198	2186.953074	2023.680374	-0.192956316	0.00513767	0.059143544	D10Jhu81e	chr10	-	78162067	78169768	1363	protein_coding	DNA_segment_Chr_10_Johns_Hopkins_University_81_expressed
ENSMUSG00000027187	2188.547083	2154.466683	2238.259795	2333.059839	2832.26683	2590.641952	-0.221485534	0.005175355	0.059512789	Cat	chr2	-	103453849	103485160	2613	protein_coding	catalase
ENSMUSG00000035674	2508.043007	2602.341957	2736.950457	3096.84791	3195.065272	2803.769844	-0.201911497	0.005178419	0.059512789	Ndufa3	chr7	+	3617373	3620327	1022	protein_coding	NADH_dehydrogenase_(ubiquinone)_1_alpha_subcomplex_3
ENSMUSG00000030579	312.5069511	254.7290621	229.6741642	416.0086391	617.875218	268.9963688	-0.437492823	0.005186898	0.059560346	Tyrobp	chr7	+	30413760	30417585	667	protein_coding	TYRO_protein_tyrosine_kinase_binding_protein
ENSMUSG00000028164	386.3903837	385.3593504	370.0305979	477.6044512	488.8124669	464.5360369	-0.287791602	0.005203694	0.059658237	Manba	chr3	+	135485611	135571404	6971	protein_coding	mannosidase_beta_A_lysosomal
ENSMUSG00000036062	5538.262166	5545.255736	5793.956114	4979.784507	4456.221762	5222.66796	0.193411491	0.005204118	0.059658237	Phf24	chr4	+	42916660	42944752	7118	protein_coding	PHD_finger_protein_24
ENSMUSG00000043467	470.2580638	449.741421	479.5511484	238.8022256	343.4898416	403.4945532	0.384605892	0.005231338	0.059920217	Zbtb37	chr1	-	161002922	161034849	18814	protein_coding	zinc_finger_and_BTB_domain_containing_37
ENSMUSG00000025868	1316.922264	1263.381502	1221.738957	1530.419025	1500.989633	1409.127132	-0.210930074	0.005238335	0.059950319	Higd2a	chr13	+	54590207	54591158	648	protein_coding	HIG1_domain_family_member_2A
ENSMUSG00000071064	859.6437218	830.4354039	719.8583757	650.0727253	607.7127967	685.9407404	0.277658929	0.005247674	0.060007153	Zfp827	chr8	+	79028437	79193766	8944	protein_coding	zinc_finger_protein_827
ENSMUSG00000020866	3135.053759	2947.579147	2453.04767	1968.223106	992.8685658	1737.095781	0.448835031	0.005275028	0.060269723	Cacna1g	chr11	-	94408391	94474198	10137	protein_coding	calcium_channel_voltage-dependent_T_type_alpha_1G_subunit
ENSMUSG00000047959	105.833025	98.90578968	103.1407126	39.80037094	51.82834888	78.6297078	0.448486455	0.005296885	0.060440716	Kcna3	chr3	+	107036169	107038070	1902	protein_coding	potassium_voltage-gated_channel_shaker-related_subfamily_member_3
ENSMUSG00000029777	3699.163751	3704.301746	3848.105557	4279.487504	4165.576511	4124.955855	-0.155150309	0.005298803	0.060440716	Gars	chr6	+	55038007	55079500	3119	protein_coding	glycyl-tRNA_synthetase
ENSMUSG00000068284	1049.344427	1028.246983	958.0389904	747.6783969	917.6666478	811.127512	0.265839708	0.005305768	0.060469885	Usf3	chr16	+	44173246	44227465	13050	protein_coding	upstream_transcription_factor_family_member_3
ENSMUSG00000027342	1017.394835	1125.286626	1193.029686	1330.469543	1555.866709	1236.348695	-0.273985295	0.005314489	0.060519014	Pcna	chr2	-	132249162	132253314	2400	protein_coding	proliferating_cell_nuclear_antigen
ENSMUSG00000062393	393.379357	400.2885262	395.5499494	292.8170148	197.1509742	336.245461	0.391102557	0.00536421	0.061034565	Dgkk	chrX	+	6779306	6948363	7158	protein_coding	diacylglycerol_kinase_kappa
ENSMUSG00000057666	40346.34471	43372.98799	42717.26793	47605.03415	49494.0407	44689.60827	-0.159887686	0.005400483	0.061396378	Gapdh	chr6	-	125161715	125166467	4133	protein_coding	glyceraldehyde-3-phosphate_dehydrogenase
ENSMUSG00000021314	4272.259565	4107.389492	4322.340173	3833.154772	3264.169737	3823.886842	0.205599566	0.005431097	0.061693311	Amph	chr13	+	18948351	19150915	6082	protein_coding	amphiphysin
ENSMUSG00000034472	779.7697407	738.9942021	664.5664473	643.4393302	361.7822	535.9235347	0.381950072	0.005436515	0.061703771	Rasd2	chr8	+	75213944	75224113	3176	protein_coding	RASD_family_member_2
ENSMUSG00000030102	2323.334426	1980.915014	2232.943263	1786.278553	1849.560686	1925.39324	0.218282663	0.00546933	0.062024909	Itpr1	chr6	+	108213096	108551109	18292	protein_coding	inositol_145-trisphosphate_receptor_1
ENSMUSG00000048277	355.439216	334.0403085	346.6378589	488.0283579	615.8427338	365.2143007	-0.382532515	0.00548284	0.062074585	Syngr2	chr11	+	117809668	117814283	1776	protein_coding	synaptogyrin_2
ENSMUSG00000030525	329.4801721	348.0364109	347.7011652	217.0067844	240.849386	295.8960057	0.356683259	0.005485541	0.062074585	Chrna7	chr7	-	63098692	63212569	4505	protein_coding	cholinergic_receptor_nicotinic_alpha_polypeptide_7
ENSMUSG00000008373	868.6295447	923.7427527	888.9240799	1057.552713	1042.66443	1054.258845	-0.219204295	0.005487281	0.062074585	Prpf31	chr7	+	3629985	3642486	5439	protein_coding	PRP31_pre-mRNA_processing_factor_31_homolog_(yeast)
ENSMUSG00000071636	51.91808773	52.2521153	52.10200947	21.79544123	30.48726405	23.79583262	0.442950763	0.005495686	1	Rimbp3	chr16	+	17208135	17213921	5787	protein_coding	RIMS_binding_protein_3
ENSMUSG00000029208	1033.369631	931.2073406	993.1280989	875.6081606	771.3277804	804.9199035	0.24732164	0.005515288	0.062277919	Guf1	chr5	+	69556923	69575973	10372	protein_coding	GUF1_homolog_GTPase
ENSMUSG00000052560	405.3604542	321.9103532	360.460841	331.6697578	139.2251725	176.9168425	0.439562582	0.005519544	0.062277919	Cpne8	chr15	-	90487482	90679432	4164	protein_coding	copine_VIII
ENSMUSG00000028670	2222.493525	2446.518684	2164.891659	2831.512104	2562.962664	2572.019126	-0.208328545	0.005520339	0.062277919	Lypla2	chr4	-	135968224	135972626	2054	protein_coding	lysophospholipase_2
ENSMUSG00000059498	286.5479073	191.2800649	207.3447316	428.3278015	402.4318854	243.1313333	-0.424863322	0.00552341	0.062277919	Fcgr3	chr1	-	171051174	171064935	1736	protein_coding	Fc_receptor_IgG_low_affinity_III
ENSMUSG00000025610	21.96534481	22.3937637	19.13951368	34.11460366	102.6404556	36.21104964	-0.405788834	0.005550437	1	Map3k7cl	chr16	+	87553330	87595336	1652	protein_coding	Map3k7_C-terminal_like
ENSMUSG00000091519	149.7637146	159.5555664	139.2931274	120.3487407	39.63344326	71.38749787	0.445850224	0.005554575	0.062577897	Skor2	chr18	+	76856405	76900342	3141	protein_coding	SKI_family_transcriptional_corepressor_2
ENSMUSG00000073002	160.746387	171.6855217	139.2931274	234.0640862	353.652263	176.9168425	-0.43280182	0.005567153	0.062668154	Vamp5	chr6	-	72368794	72380468	2707	protein_coding	vesicle-associated_membrane_protein_5
ENSMUSG00000023909	2642.83035	2801.08661	2783.735934	3028.618703	3051.775131	3300.378525	-0.1809436	0.005571988	0.062671161	Paqr4	chr17	-	23736186	23740330	2507	protein_coding	progestin_and_adipoQ_receptor_family_member_IV
ENSMUSG00000019326	22.96376957	16.79532278	20.20282	38.85274306	49.79586461	44.48786099	-0.434272401	0.00557636	1	Aoc3	chr11	+	101330605	101341938	4621	protein_coding	amine_oxidase_copper_containing_3
ENSMUSG00000032035	372.412437	400.2885262	342.3846337	427.3801736	614.8264916	473.8474496	-0.354880314	0.005598081	0.062913078	Ets1	chr9	+	32636221	32757820	8476	protein_coding	E26_avian_leukemia_oncogene_1_5'_domain
ENSMUSG00000040724	14535.06771	15001.02246	14989.42913	11964.74961	13099.36112	14026.09143	0.179917091	0.005626723	0.063183215	Kcna2	chr3	+	107101146	107115005	11906	protein_coding	potassium_voltage-gated_channel_shaker-related_subfamily_member_2
ENSMUSG00000079419	11.98109717	3.73229395	6.379837894	25.58595275	76.21816012	10.34601418	-0.325391062	0.005654876	1	Ms4a6c	chr19	+	11469366	11482192	2050	protein_coding	membrane-spanning_4-domains_subfamily_A_member_6C
ENSMUSG00000041879	3922.810898	3967.428469	4027.804324	3489.165852	3396.281215	3697.665469	0.165303842	0.005662631	0.063534444	Ipo9	chr1	-	135382312	135430499	8233	protein_coding	importin_9
ENSMUSG00000015981	877.6153676	959.1995452	822.9990883	816.8552321	418.6917596	607.3110326	0.391061449	0.005671987	0.063587428	Stk32c	chr7	-	139103638	139213307	2302	protein_coding	serine/threonine_kinase_32C
ENSMUSG00000028351	1334.893909	1338.960455	1350.399021	1232.863871	893.2768366	1092.539098	0.284634121	0.005686567	0.063692308	Brinp1	chr4	-	68761514	68954397	6181	protein_coding	bone_morphogenic_protein/retinoic_acid_inducible_neural_specific_1
ENSMUSG00000028717	100.8409012	117.5672594	116.9636947	119.4011128	392.2694641	163.4670241	-0.442331983	0.005691724	0.063692308	Tal1	chr4	+	115056426	115071755	4379	protein_coding	T_cell_acute_lymphocytic_leukemia_1
ENSMUSG00000022812	5987.55331	5919.418205	5826.91861	4771.306373	5248.890627	5522.702371	0.18212722	0.005695268	0.063692308	Gsk3b	chr16	+	38089001	38246084	9831	protein_coding	glycogen_synthase_kinase_3_beta
ENSMUSG00000002603	169.7322099	159.5555664	124.4068389	216.0591565	424.7892124	170.709234	-0.444315894	0.005701616	0.063711375	Tgfb1	chr7	+	25687002	25705077	5042	protein_coding	transforming_growth_factor_beta_1
ENSMUSG00000034007	722.8595291	714.7342915	753.8841778	596.0579362	518.2834888	645.5912851	0.280756097	0.005723343	0.063824572	Scaper	chr9	-	55549883	55919605	5158	protein_coding	S_phase_cyclin_A-associated_protein_in_the_ER
ENSMUSG00000029059	1718.289019	1913.733723	1816.127187	2144.481891	2097.523766	2039.199396	-0.194814895	0.005724936	0.063824572	Fam213b	chr4	-	154895504	154899135	1027	protein_coding	family_with_sequence_similarity_213_member_B
ENSMUSG00000023019	3912.82665	4118.586374	4251.09865	4402.679128	4937.920534	4677.433012	-0.182266902	0.005725699	0.063824572	Gpd1	chr15	+	99717515	99725005	2961	protein_coding	glycerol-3-phosphate_dehydrogenase_1_(soluble)
ENSMUSG00000022521	1319.917538	1342.692749	1060.116397	1045.233551	996.9335344	983.9059489	0.268945099	0.00576464	0.064145758	Crebbp	chr16	-	4081328	4213997	13540	protein_coding	CREB_binding_protein
ENSMUSG00000032312	1626.433941	1679.532278	1657.694546	1801.440599	2031.468028	1917.116428	-0.200477837	0.00576567	0.064145758	Csk	chr9	-	57626647	57645653	2748	protein_coding	c-src_tyrosine_kinase
ENSMUSG00000026176	1113.243612	1118.755112	1076.065991	1260.34508	1551.80174	1236.348695	-0.262941493	0.005768537	0.064145758	Ctdsp1	chr1	+	74391509	74397285	3334	protein_coding	CTD_(carboxy-terminal_domain_RNA_polymerase_II_polypeptide_A)_small_phosphatase_1
ENSMUSG00000046714	15.97479622	29.8583516	23.39273895	105.1866946	32.51974832	47.59166525	-0.40538596	0.005770031	1	Foxc2	chr8	+	121116171	121118895	2725	protein_coding	forkhead_box_C2
ENSMUSG00000054435	11.98109717	12.12995534	4.253225263	29.37646426	78.25064439	13.44981844	-0.342366034	0.005774952	1	Gimap4	chr6	+	48684549	48692060	1837	protein_coding	GTPase_IMAP_family_member_4
ENSMUSG00000037573	1069.312922	988.1248233	1157.940578	1264.135591	1466.437401	1205.310652	-0.263708455	0.00579046	0.064287559	Tob1	chr11	+	94211454	94215495	2288	protein_coding	transducer_of_ErbB-2.1
ENSMUSG00000038690	3145.038007	3001.697409	3303.692723	3619.9385	3994.847832	3392.458051	-0.207483665	0.005790659	0.064287559	Atp5j2	chr5	-	145183698	145192062	3306	protein_coding	ATP_synthase_H+_transporting_mitochondrial_F0_complex_subunit_F2
ENSMUSG00000025207	1238.046707	1313.76747	1089.888974	1052.814574	810.9612237	1023.220803	0.293479447	0.005801128	0.064351722	Sema4g	chr19	+	44989101	45003397	4872	protein_coding	sema_domain_immunoglobulin_domain_(Ig)_transmembrane_domain_(TM)_and_short_cytoplasmic_domain_(semaphorin)_4G
ENSMUSG00000070867	10.9826724	24.25991068	15.94959474	73.9149746	27.43853764	41.38405673	-0.399203927	0.005804109	1	Trabd2b	chr4	+	114406724	114615098	6617	protein_coding	TraB_domain_containing_2B
ENSMUSG00000104063	122.806246	124.0987738	106.3306316	69.1768352	58.94204383	87.94112056	0.433153085	0.005815915	0.064463642	Pcdhgb7	chr18	+	37751600	37841873	4713	protein_coding	protocadherin_gamma_subfamily_B_7
ENSMUSG00000030465	3226.908837	3014.760438	3058.068964	2482.785044	2679.83051	2876.191943	0.199259318	0.005823794	0.06449887	Psd3	chr8	-	67689082	68062286	15304	protein_coding	pleckstrin_and_Sec7_domain_containing_3
ENSMUSG00000031137	1457.700155	1358.554998	1504.578437	1335.207682	757.1003905	1075.985475	0.356661437	0.005831132	0.064510823	Fgf13	chrX	-	59062145	59568071	4019	protein_coding	fibroblast_growth_factor_13
ENSMUSG00000063810	351.4455169	248.1975477	259.446741	200.8971104	203.248427	201.7472766	0.380970393	0.005834276	0.064510823	Alms1	chr6	+	85587531	85702753	18866	protein_coding	Alstrom_syndrome_1
ENSMUSG00000015214	821.7035808	764.1871863	725.1749073	679.4491896	579.2580169	614.5532425	0.271134828	0.005877207	0.064933197	Mtmr1	chrX	+	71364760	71419196	5859	protein_coding	myotubularin_related_protein_1
ENSMUSG00000063895	617.0265042	596.2339585	653.9333842	510.771427	445.1140551	534.8889333	0.28604675	0.005886472	0.064983246	Nupl1	chr14	-	60219204	60251507	2787	protein_coding	nucleoporin_like_1
ENSMUSG00000030226	899.5807124	866.8252699	840.0119894	786.53114	510.1535517	673.5255234	0.334118449	0.00589858	0.065064566	Lmo3	chr6	-	138362918	138581968	5135	protein_coding	LIM_domain_only_3
ENSMUSG00000041309	1035.36648	1208.330166	1168.573641	1395.855866	1285.546301	1387.400502	-0.234582996	0.005912386	0.06516447	Nkx6-2	chr7	-	139579376	139582797	1907	protein_coding	NK6_homeobox_2
ENSMUSG00000039059	479.2438867	563.5763865	500.8172747	450.1232427	302.8401562	383.8371262	0.353392276	0.005943336	0.06545301	Hrh3	chr2	-	180099465	180104488	3146	protein_coding	histamine_receptor_H3
ENSMUSG00000042364	1016.39641	997.4555582	987.8115673	1113.462758	1256.075279	1174.27261	-0.222917275	0.005991725	0.065880935	Snx18	chr13	-	113592180	113618564	4446	protein_coding	sorting_nexin_18
ENSMUSG00000032322	216.6581738	220.2053431	227.5475516	268.1786899	476.6175613	275.2039773	-0.41539026	0.005991795	0.065880935	Pstpip1	chr9	+	56089962	56128888	3830	protein_coding	proline-serine-threonine_phosphatase-interacting_protein_1
ENSMUSG00000038026	950.5003753	963.8649126	1020.774063	848.1269521	467.4713821	773.8818609	0.374874659	0.006019613	0.066030648	Kcnj9	chr1	-	172320501	172329318	4288	protein_coding	potassium_inwardly-rectifying_channel_subfamily_J_member_9
ENSMUSG00000028528	5000.111218	4821.19071	5338.861011	4372.355036	3930.824578	4702.263447	0.208065279	0.00602184	0.066030648	Dnajc6	chr4	+	101496648	101642799	5909	protein_coding	DnaJ_heat_shock_protein_family_(Hsp40)_member_C6
ENSMUSG00000038717	1898.005476	1945.458222	2123.422712	2356.750536	2645.278277	2135.417328	-0.238309674	0.006022183	0.066030648	Atp5l	chr9	-	44913250	44920742	511	protein_coding	ATP_synthase_H+_transporting_mitochondrial_F0_complex_subunit_G
ENSMUSG00000030744	7285.505503	7245.315631	7351.699867	8555.184496	8372.81895	7661.223503	-0.162477092	0.006024659	0.066030648	Rps3	chr7	-	99477896	99483738	4483	protein_coding	ribosomal_protein_S3
ENSMUSG00000016534	3170.99705	2932.649971	3227.134668	3388.717297	3888.142408	3525.921634	-0.200004972	0.006043144	0.066148557	Lamp2	chrX	-	38401357	38456454	9552	protein_coding	lysosomal-associated_membrane_protein_2
ENSMUSG00000061451	7228.595291	8132.668517	7293.218019	8546.655845	8347.412896	8762.039412	-0.172261585	0.006045058	0.066148557	Tmem151a	chr19	-	5070859	5085531	4807	protein_coding	transmembrane_protein_151A
ENSMUSG00000022811	1400.789944	1321.232058	1506.705049	1201.592151	1165.629729	1228.071884	0.218324546	0.006059292	0.066200463	Zfp148	chr16	+	33380775	33503903	9545	protein_coding	zinc_finger_protein_148
ENSMUSG00000037126	2793.59249	2645.263337	2488.136779	2469.518254	1402.414146	2030.922584	0.345288503	0.006059451	0.066200463	Psd	chr19	-	46312087	46327156	3903	protein_coding	pleckstrin_and_Sec7_domain_containing
ENSMUSG00000030500	5008.098616	4935.958749	5686.562176	4595.995215	3731.641119	4674.329208	0.24349837	0.006076869	0.066316665	Slc17a6	chr7	+	51622006	51671119	5399	protein_coding	solute_carrier_family_17_(sodium-dependent_inorganic_phosphate_cotransporter)_member_6
ENSMUSG00000028033	365.4234636	308.8473244	318.9918947	274.812085	208.3296377	244.1659347	0.356609647	0.006082267	0.066316665	Kcnq5	chr1	-	21398403	21961942	7689	protein_coding	potassium_voltage-gated_channel_subfamily_Q_member_5
ENSMUSG00000015944	3625.280318	3559.675355	3707.749123	3212.458511	2895.273842	3361.420008	0.191935558	0.006084585	0.066316665	Gatsl2	chr5	+	134099711	134144343	7560	protein_coding	GATS_protein-like_2
ENSMUSG00000022788	463.2690905	430.1468778	521.0200947	355.3604548	386.1720113	362.1104964	0.30681826	0.006155154	0.06703256	Fgd4	chr16	-	16416917	16600549	17517	protein_coding	FYVE_RhoGEF_and_PH_domain_containing_4
ENSMUSG00000038776	1116.238886	1063.703776	1000.571243	1246.130661	1199.165719	1309.805396	-0.222813632	0.006173525	0.067179309	Ephx1	chr1	-	180976210	181020904	1950	protein_coding	epoxide_hydrolase_1_microsomal
ENSMUSG00000080406	64.89760966	37.3229395	49.97539684	7.581023036	20.3248427	28.96883971	0.400857939	0.006175459	1	Mir1188	chr12	+	109611822	109611941	120	miRNA	microRNA_1188
ENSMUSG00000038602	1364.846652	1320.298985	1380.171598	1218.649453	977.6249338	1163.926596	0.250154112	0.006180367	0.067200467	Slc35f1	chr10	+	52690533	53111622	4941	protein_coding	solute_carrier_family_35_member_F1
ENSMUSG00000043219	307.5148273	296.717369	298.7890747	222.6925517	200.1997006	250.3735432	0.344268911	0.006186397	0.067212777	Hoxa6	chr6	-	52206288	52208722	874	protein_coding	homeobox_A6
ENSMUSG00000053216	23.96219434	36.38986601	27.64596421	12.31916243	6.09745281	11.3806156	0.386797689	0.00619394	1	Btn2a2	chr13	-	23477676	23488857	2370	protein_coding	butyrophilin_subfamily_2_member_A2
ENSMUSG00000034154	851.6563237	801.5101258	758.1374031	671.8681665	674.7847776	655.9372992	0.245461855	0.006197502	0.067241017	Ino80	chr2	-	119373042	119477687	6803	protein_coding	INO80_complex_subunit
ENSMUSG00000066278	98.84405164	89.5750548	84.00119894	138.3536704	139.2251725	133.463583	-0.408111873	0.006200244	0.067241017	Vps37b	chr5	-	124004641	124032270	2789	protein_coding	vacuolar_protein_sorting_37B_(yeast)
ENSMUSG00000039831	446.2958695	463.7375233	441.272121	523.0905895	553.8519635	610.4148368	-0.282393767	0.006203697	0.067241017	Arhgap29	chr3	+	121952541	122016753	8815	protein_coding	Rho_GTPase_activating_protein_29
ENSMUSG00000021037	2424.175327	2414.794186	2521.099275	2935.751171	2749.951217	2685.825282	-0.178203907	0.006227249	0.067443021	Ahsa1	chr12	+	87266746	87273997	1347	protein_coding	AHA1_activator_of_heat_shock_protein_ATPase_1
ENSMUSG00000035686	568.1036907	531.8518879	625.2241136	649.1250974	832.3023085	713.8749787	-0.301002908	0.006240899	0.067537555	Thrsp	chr7	-	97412938	97417730	2189	protein_coding	thyroid_hormone_responsive
ENSMUSG00000028246	1593.485923	1309.102103	1697.03688	922.0419267	1125.996285	1418.438545	0.3359886	0.006252241	0.067606971	Faxc	chr4	+	21931329	21996839	8362	protein_coding	failed_axon_connections_homolog
ENSMUSG00000074785	480.2423115	409.619261	463.6015536	407.4799882	279.4665871	295.8960057	0.36129571	0.006265465	0.067696618	Plxnc1	chr10	-	94790866	94944578	7836	protein_coding	plexin_C1
ENSMUSG00000019528	958.4877734	998.3886317	969.7353599	1097.353084	1691.026913	1115.300329	-0.339712733	0.006277136	0.067769367	Gyg	chr3	-	20122084	20155317	2344	protein_coding	glycogenin
ENSMUSG00000055436	4434.004377	4348.122452	4174.540595	3995.19914	3753.998446	3787.675793	0.161568739	0.006287838	0.067831533	Srsf11	chr3	-	158010473	158036639	8446	protein_coding	serine/arginine-rich_splicing_factor_11
ENSMUSG00000041771	750.8154225	737.1280552	769.8337726	563.8385883	644.2975135	645.5912851	0.257840182	0.006325618	0.068185495	Slc24a4	chr12	+	102128733	102267091	4522	protein_coding	solute_carrier_family_24_(sodium/potassium/calcium_exchanger)_member_4
ENSMUSG00000000489	399.3699056	419.8830694	404.0564	472.8663119	528.4459102	529.7159262	-0.284504598	0.006331858	0.068191209	Pdgfb	chr15	-	79995900	80014808	2918	protein_coding	platelet_derived_growth_factor_B_polypeptide
ENSMUSG00000022389	7411.307023	7434.729549	7651.552248	6966.012542	6414.520356	6803.538927	0.151635686	0.006336518	0.068191209	Tef	chr15	+	81802421	81826861	7865	protein_coding	thyrotroph_embryonic_factor
ENSMUSG00000043644	61.90233537	57.85055623	51.03870315	83.39125339	109.7541506	94.14872907	-0.433731641	0.006341057	0.068191209	0610009L18Rik	chr11	+	120348678	120351190	619	protein_coding	RIKEN_cDNA_0610009L18_gene
ENSMUSG00000029723	4522.864181	4931.293382	4871.006232	5608.061791	5428.765485	5160.591875	-0.170352059	0.006372435	0.068474985	Tsc22d4	chr5	+	137745730	137768450	7509	protein_coding	TSC22_domain_family_member_4
ENSMUSG00000020627	1140.20108	1003.053999	1043.103496	899.2988576	696.1258624	928.0374723	0.2932357	0.006415462	0.068883393	Klhl29	chr12	-	5077472	5375682	7041	protein_coding	kelch-like_29
ENSMUSG00000041670	2452.13122	2469.845522	2482.820247	2102.786265	1921.713877	2312.33417	0.210945622	0.006426762	0.068950768	Rims1	chr1	-	22286251	22805724	7080	protein_coding	regulating_synaptic_membrane_exocytosis_1
ENSMUSG00000038893	86.86295447	73.71280552	57.41854105	92.86753219	233.735691	106.5639461	-0.436143967	0.006435175	0.068987087	Fam117a	chr11	+	95337018	95381872	3029	protein_coding	family_with_sequence_similarity_117_member_A
ENSMUSG00000075592	338.465995	306.0481039	283.9027863	182.8921807	210.3621219	266.9271659	0.374889154	0.006443425	0.069001235	Nynrin	chr14	+	55854036	55874735	7436	protein_coding	NYN_domain_and_retroviral_integrase_containing
ENSMUSG00000035642	620.0217784	605.5646934	649.6801589	734.4116066	814.0099501	727.3247971	-0.253805177	0.006446552	0.069001235	Aamdc	chr7	-	97550331	97579497	3833	protein_coding	adipogenesis_associated_Mth938_domain_containing
ENSMUSG00000004843	1190.122319	1134.617361	1203.662749	1365.531774	1353.634524	1360.500865	-0.198463586	0.00646696	0.069165721	Chmp2b	chr16	-	65539133	65562697	1838	protein_coding	charged_multivesicular_body_protein_2B
ENSMUSG00000042671	965.4767468	958.2664717	1083.509136	859.4984867	478.6500455	803.8853021	0.372965753	0.006478654	0.069236836	Rgs8	chr1	+	153653025	153700323	9640	protein_coding	regulator_of_G-protein_signaling_8
ENSMUSG00000016200	317.499075	326.5757206	324.3084263	268.1786899	175.8098893	245.2005362	0.373247749	0.006491147	0.069316362	Syt14	chr1	-	192891233	193035775	10540	protein_coding	synaptotagmin_XIV
ENSMUSG00000033060	282.5542082	228.6030044	244.5604526	309.8743166	416.6592753	319.6918383	-0.364581213	0.006528025	0.069655961	Lmo7	chr14	+	101729957	101934710	11951	protein_coding	LIM_domain_only_7
ENSMUSG00000036333	9046.726787	9002.293008	9527.224589	7590.499314	7749.862521	8788.939049	0.183777466	0.006563861	0.069936148	Kidins220	chr12	+	24974932	25059697	7402	protein_coding	kinase_D-interacting_substrate_220
ENSMUSG00000017291	2639.835076	2487.573918	2411.578724	2057.300126	2296.707225	2188.182	0.194260408	0.006564477	0.069936148	Taok1	chr11	-	77529162	77607815	12421	protein_coding	TAO_kinase_1
ENSMUSG00000021322	1.996849528	1.866146975	9.569756841	15.16204607	48.77962248	14.48441986	-0.30406627	0.006567259	1	Aoah	chr13	+	20794119	21024252	2915	protein_coding	acyloxyacyl_hydrolase
ENSMUSG00000029671	1.996849528	4.665367438	1.063306316	24.63832487	13.21114775	11.3806156	-0.299046284	0.006582947	1	Wnt16	chr6	+	22288227	22298522	4360	protein_coding	wingless-type_MMTV_integration_site_family_member_16
ENSMUSG00000036908	493.2218334	376.961689	325.3717326	616.9057495	694.0933782	427.2903858	-0.391007514	0.00658988	0.070152317	Unc93b1	chr19	+	3935186	3949340	2841	protein_coding	unc-93_homolog_B1_(C._elegans)
ENSMUSG00000026688	1573.517428	1608.618693	1728.936069	1780.592786	2199.14798	1900.562806	-0.238783322	0.006601529	0.070218007	Mgst3	chr1	-	167371966	167393841	1097	protein_coding	microsomal_glutathione_S-transferase_3
ENSMUSG00000029338	85.8645297	103.5711571	87.19111789	187.6303201	209.3458798	93.11412765	-0.436587115	0.006606285	0.070218007	Antxr2	chr5	-	97882783	98031043	6655	protein_coding	anthrax_toxin_receptor_2
ENSMUSG00000033014	1296.953768	1171.007227	1188.776461	1032.914389	978.6411759	1080.123881	0.224913469	0.006618487	0.070293254	Trim33	chr3	+	103279293	103358775	9805	protein_coding	tripartite_motif-containing_33
ENSMUSG00000062296	4596.747613	4161.507754	3807.699917	3247.520743	1711.351755	2657.891044	0.429204973	0.006636762	0.070432833	Trank1	chr9	+	111311739	111395775	13123	protein_coding	tetratricopeptide_repeat_and_ankyrin_repeat_containing_1
ENSMUSG00000032511	72.88500777	62.51592366	65.92499157	45.48613821	27.43853764	32.07264397	0.436298862	0.006650975	1	Scn5a	chr9	-	119483408	119579016	8764	protein_coding	sodium_channel_voltage-gated_type_V_alpha
ENSMUSG00000029178	659.958769	619.5607957	615.6543568	725.8829557	778.4414754	779.054868	-0.245317494	0.006663549	0.070662462	Klf3	chr5	+	64803388	64832901	11243	protein_coding	Kruppel-like_factor_3_(basic)
ENSMUSG00000026670	1147.190054	1111.290524	1196.219605	1286.87866	1437.982621	1329.462823	-0.215959115	0.006688185	0.070868939	Uap1	chr1	-	170141938	170174957	4011	protein_coding	UDP-N-acetylglucosamine_pyrophosphorylase_1
ENSMUSG00000029484	390.3840827	344.3041169	294.5358494	515.5095664	471.5363506	396.2523432	-0.344303636	0.00671901	0.071101163	Anxa3	chr5	+	96793339	96845966	3643	protein_coding	annexin_A3
ENSMUSG00000017837	296.5321549	270.5913114	312.6120568	340.1984087	446.1302972	385.9063291	-0.338131564	0.006720464	0.071101163	Nkiras2	chr11	+	100619244	100627607	3578	protein_coding	NFKB_inhibitor_interacting_Ras-like_protein_2
ENSMUSG00000050608	2604.890209	2705.913114	2770.976259	3196.348837	3260.104769	2850.326908	-0.193269632	0.0067478	0.07133537	Minos1	chr4	-	139101814	139131113	2766	protein_coding	mitochondrial_inner_membrane_organizing_system_1
ENSMUSG00000078302	25.95904386	42.92138043	28.70927052	109.924834	40.6496854	70.35289645	-0.419332974	0.006760168	0.071404563	Foxd1	chr13	+	98354242	98356703	2462	protein_coding	forkhead_box_D1
ENSMUSG00000004945	1568.525304	1514.37827	1613.035681	1781.540413	1813.992211	1770.203027	-0.183731575	0.006765101	0.071404563	Tmem242	chr17	-	5410870	5440259	1837	protein_coding	transmembrane_protein_242
ENSMUSG00000016194	780.7681655	849.0968737	947.4059273	948.5755073	1220.506804	1062.535657	-0.286337195	0.006769956	0.071404563	Hsd11b1	chr1	-	193221634	193264075	4251	protein_coding	hydroxysteroid_11-beta_dehydrogenase_1
ENSMUSG00000030077	2765.636596	2256.171693	2335.020669	2302.735747	1399.36542	1854.005742	0.332975677	0.006787908	0.071538924	Chl1	chr6	+	103510586	103750211	12293	protein_coding	cell_adhesion_molecule_with_homology_to_L1CAM
ENSMUSG00000031748	11235.27387	11418.95334	11382.69411	9975.678687	9784.379275	10786.75439	0.151273553	0.006831583	0.071943965	Gnao1	chr8	+	93809966	93969388	6785	protein_coding	guanine_nucleotide_binding_protein_alpha_O
ENSMUSG00000004085	412.3494275	404.9538936	371.0939042	434.0135688	736.7755478	509.0238978	-0.375488945	0.006839712	0.071974328	Zak	chr2	+	72285637	72442610	10175	protein_coding	sterile_alpha_motif_and_leucine_zipper_containing_kinase_AZK
ENSMUSG00000021587	483.2375858	470.2690377	495.5007431	424.53729	217.4758169	343.4876709	0.394713136	0.00684585	0.07198372	Pcsk1	chr13	+	75089826	75132498	3241	protein_coding	proprotein_convertase_subtilisin/kexin_type_1
ENSMUSG00000097430	22.96376957	19.59454324	25.51935158	4.738139397	6.09745281	9.311412765	0.360790258	0.006864291	1	Gm10544	chr18	-	37159854	37178522	5051	processed_transcript	predicted_gene_10544
ENSMUSG00000030108	105.833025	154.8901989	78.68466736	241.6451093	145.3226253	192.4358638	-0.431694566	0.006900107	0.072496592	Slc6a13	chr6	+	121300227	121337733	2904	protein_coding	solute_carrier_family_6_(neurotransmitter_transporter_GABA)_member_13
ENSMUSG00000028661	381.3982598	367.6309541	292.4092368	294.7122705	124.9977826	220.3701021	0.425031666	0.006906114	0.072496592	Epha8	chr4	-	136929419	136956816	4713	protein_coding	Eph_receptor_A8
ENSMUSG00000021986	734.8406263	729.6634673	749.6309526	483.2902185	496.942404	700.4251602	0.329319374	0.006910475	0.072496592	Amer2	chr14	+	60378286	60381003	2718	protein_coding	APC_membrane_recruitment_2
ENSMUSG00000018286	2432.162725	2544.491401	2565.75814	2928.170148	2835.315556	2754.108976	-0.168724096	0.006939851	0.072749147	Psmb6	chr11	+	70525367	70527858	1872	protein_coding	proteasome_(prosome_macropain)_subunit_beta_type_6
ENSMUSG00000052889	4111.513178	3777.081478	4143.704712	3717.544171	2843.445494	3450.39573	0.242491167	0.006946001	0.072758034	Prkcb	chr7	+	122288751	122634402	7651	protein_coding	protein_kinase_C_beta
ENSMUSG00000033124	1484.657624	1541.437401	1526.907869	1251.816429	1311.968596	1372.916082	0.198598947	0.006954745	0.072794055	Atg9a	chr1	-	75180860	75192196	5762	protein_coding	autophagy_related_9A
ENSMUSG00000075217	115.8172726	122.2326269	142.4830463	142.1441819	297.7589455	192.4358638	-0.428123649	0.006967294	0.072869825	4833423E24Rik	chr2	-	85483594	85519024	2272	protein_coding	RIKEN_cDNA_4833423E24_gene
ENSMUSG00000024052	1906.991299	1866.146975	2009.648937	1648.87251	1558.915435	1771.237628	0.20320905	0.006992663	0.073068305	Lpin2	chr17	+	71182560	71249817	12233	protein_coding	lipin_2
ENSMUSG00000054280	1115.240461	955.4672512	1069.686154	786.53114	871.9357518	922.8644652	0.255775896	0.006999298	0.073068305	Prr14l	chr5	-	32789820	32854256	10402	protein_coding	proline_rich_14-like
ENSMUSG00000038845	2633.844527	2721.775363	2783.735934	3030.513959	3067.018763	3026.209149	-0.15907196	0.007002246	0.073068305	Phb	chr11	+	95666957	95680773	2805	protein_coding	prohibitin
ENSMUSG00000026989	0.998424764	4.665367438	2.126612631	23.69069699	7.113694944	21.72662979	-0.290947542	0.007006322	1	Dapl1	chr2	+	59484653	59505020	679	protein_coding	death_associated_protein-like_1
ENSMUSG00000052373	580.0847879	523.4542265	539.0963021	484.2378464	304.8726405	414.8751688	0.353475458	0.007022311	0.073221996	Mpp3	chr11	-	101999652	102028461	9385	protein_coding	membrane_protein_palmitoylated_3_(MAGUK_p55_subfamily_member_3)
ENSMUSG00000026349	2360.276142	2129.273699	2137.245695	1962.537338	1924.762604	1877.801574	0.190627976	0.007044869	0.073364567	Ccnt2	chr1	+	127774164	127808061	12345	protein_coding	cyclin_T2
ENSMUSG00000045733	414.3462771	387.2254973	363.65076	337.3555251	198.1672163	279.342383	0.380886664	0.007046677	0.073364567	Sprn	chr7	-	140150628	140154877	3374	protein_coding	shadow_of_prion_protein
ENSMUSG00000072769	1616.449693	1462.126155	1660.884465	1367.42703	1216.441836	1404.988726	0.229482952	0.00707387	0.07359185	Gm10419	chr5	+	108367769	108378239	6859	lincRNA	predicted_gene_10419
ENSMUSG00000062257	2137.62742	2123.675258	2189.347704	1980.542268	1525.379445	1849.867336	0.244646462	0.007109057	0.073901874	Opcml	chr9	+	27790775	28925410	13120	protein_coding	opioid_binding_protein/cell_adhesion_molecule-like
ENSMUSG00000020604	2223.491949	2264.569354	2426.465012	2484.6803	2676.781783	2822.392669	-0.196196441	0.007123759	0.073998653	Arsg	chr11	+	109473374	109573330	3906	protein_coding	arylsulfatase_G
ENSMUSG00000029576	736.8374758	772.5848477	622.0341947	639.6488186	388.2044955	519.369912	0.359688977	0.007136879	0.074078858	Radil	chr5	-	142484839	142551098	4803	protein_coding	Ras_association_and_DIL_domains
ENSMUSG00000038970	3731.113343	3751.888493	3891.701115	2991.661215	3117.83087	3633.520181	0.209577239	0.007193432	0.074609427	Lmtk2	chr5	+	144100436	144188204	8114	protein_coding	lemur_tyrosine_kinase_2
ENSMUSG00000022257	4913.248264	4699.891157	4858.246556	5248.910824	5409.456884	5364.408354	-0.142846064	0.007222663	0.074819121	Laptm4b	chr15	+	34238026	34284295	1897	protein_coding	lysosomal-associated_protein_transmembrane_4B
ENSMUSG00000048232	1140.20108	1056.239188	962.2922157	916.3561594	628.0376394	878.3766042	0.320001644	0.00722515	0.074819121	Fbxo10	chr4	-	45034247	45084604	4691	protein_coding	F-box_protein_10
ENSMUSG00000033565	4935.213608	4798.796946	4839.107043	4497.441916	3892.207377	4378.433203	0.181820124	0.007230007	0.074819121	Rbfox2	chr15	-	77078990	77307053	7358	protein_coding	RNA_binding_protein_fox-1_homolog_(C._elegans)_2
ENSMUSG00000024383	817.7098817	748.324937	778.3402231	594.1626804	684.9471989	651.7988936	0.253611081	0.007244497	0.074912573	Map3k2	chr18	+	32163089	32236751	10791	protein_coding	mitogen-activated_protein_kinase_kinase_kinase_2
ENSMUSG00000019066	148.7652898	171.6855217	141.41974	208.4781335	306.9051247	187.2628567	-0.405860373	0.007254803	0.074962655	Rab3d	chr9	-	21907491	21918192	4196	protein_coding	RAB3D_member_RAS_oncogene_family
ENSMUSG00000061576	7655.92109	7707.187007	7261.31883	6941.374217	5436.895422	6733.186031	0.225543972	0.007268513	0.075047807	Dpp6	chr5	+	26817203	27727505	12347	protein_coding	dipeptidylpeptidase_6
ENSMUSG00000059493	494.2202582	484.26514	512.5136442	434.0135688	334.3436624	392.1139376	0.307062005	0.00730356	0.075352966	Nhs	chrX	-	161833296	162159730	8805	protein_coding	Nance-Horan_syndrome_(human)
ENSMUSG00000002233	398.3714808	378.8278359	342.3846337	630.1725398	493.8936776	407.6329588	-0.355173966	0.007310973	0.075372777	Rhoc	chr3	+	104788375	104794459	1618	protein_coding	ras_homolog_gene_family_member_C
ENSMUSG00000023031	156.7526879	178.2170361	205.2181189	209.4257614	311.9863354	264.8579631	-0.38864498	0.007317427	0.075382683	Cela1	chr15	-	100674425	100687920	1103	protein_coding	chymotrypsin-like_elastase_family_member_1
ENSMUSG00000026222	131.7920688	105.4373041	118.027001	164.887251	362.7984422	132.4289816	-0.431693887	0.007328657	0.075430244	Sp100	chr1	+	85649988	85709998	7556	protein_coding	nuclear_antigen_Sp100
ENSMUSG00000046699	950.5003753	898.5497685	880.4176294	660.496632	737.79179	827.6811347	0.264152826	0.007333038	0.075430244	Slitrk4	chrX	-	64264885	64276996	8743	protein_coding	SLIT_and_NTRK-like_family_member_4
ENSMUSG00000039062	60.9039106	55.98440925	37.21572105	90.02464855	103.6566978	78.6297078	-0.431068457	0.007339036	0.075435398	Anpep	chr7	-	79821803	79861059	4135	protein_coding	alanyl_(membrane)_aminopeptidase
ENSMUSG00000030257	7817.665902	7527.103824	7824.871177	6560.42781	6354.56207	7400.503946	0.180954004	0.007347982	0.075470819	Srgap3	chr6	-	112717971	112947266	9852	protein_coding	SLIT-ROBO_Rho_GTPase_activating_protein_3
ENSMUSG00000030110	4716.558585	4013.14907	3910.840629	4786.468419	5212.30591	4788.135364	-0.211653107	0.007391186	0.075857786	Ret	chr6	-	118151745	118197718	6763	protein_coding	ret_proto-oncogene
ENSMUSG00000099597	637.9934242	613.0292813	613.5277442	890.7702067	802.8312866	661.1103063	-0.292630912	0.007399035	0.075881579	Gm28933	chr12	+	99190078	99191484	1407	lincRNA	predicted_gene_28933
ENSMUSG00000020196	1682.345727	1631.012456	1492.882067	1376.903309	1356.68325	1407.057929	0.202792356	0.007431922	0.076161934	Cabin1	chr10	-	75646110	75764357	7460	protein_coding	calcineurin_binding_protein_1
ENSMUSG00000005510	2104.679403	2228.179488	2191.474317	2577.547832	2532.4754	2340.268408	-0.182575969	0.007441843	0.076182456	Ndufs3	chr2	-	90894634	90904827	2178	protein_coding	NADH_dehydrogenase_(ubiquinone)_Fe-S_protein_3
ENSMUSG00000048251	343.4581188	296.717369	328.5616515	272.9168293	78.25064439	181.0552482	0.431015354	0.007445964	0.076182456	Bcl11b	chr12	-	107910403	108003602	8111	protein_coding	B_cell_leukemia/lymphoma_11B
ENSMUSG00000000632	2120.654199	2066.757775	1861.849359	1755.954461	1209.328141	1760.891614	0.30416538	0.00745058	0.076182456	Sez6	chr11	+	77930800	77979048	5779	protein_coding	seizure_related_gene_6
ENSMUSG00000021281	149.7637146	148.3586845	140.3564337	171.5206462	470.5201085	176.9168425	-0.430612835	0.007457371	0.076195119	Tnfaip2	chr12	+	111442469	111455018	4984	protein_coding	tumor_necrosis_factor_alpha-induced_protein_2
ENSMUSG00000033938	1930.953494	1945.458222	1922.457819	2176.701239	2406.461376	2103.344684	-0.194361103	0.007471602	0.07628372	Ndufb7	chr8	+	83566671	83571626	4522	protein_coding	NADH_dehydrogenase_(ubiquinone)_1_beta_subcomplex_7
ENSMUSG00000020599	346.4533931	239.7998863	292.4092368	230.2735747	101.6242135	199.6780737	0.42405312	0.007499513	0.076511762	Rgs9	chr11	-	109225355	109298129	6390	protein_coding	regulator_of_G-protein_signaling_9
ENSMUSG00000036202	779.7697407	777.2502151	790.0365926	607.4294707	673.7685355	674.5601248	0.240999319	0.007506141	0.076522482	Rif1	chr2	+	52072837	52122383	10527	protein_coding	Rap1_interacting_factor_1_homolog_(yeast)
ENSMUSG00000028583	145.7700155	160.4886399	188.2052179	268.1786899	223.5732697	210.0240879	-0.376467861	0.007522286	0.076630146	Pdpn	chr4	-	143267431	143299564	1817	protein_coding	podoplanin
ENSMUSG00000062184	1945.929865	1836.288623	2048.99127	1739.844787	1389.202998	1707.09234	0.245447456	0.007542224	0.07677626	Hs6st2	chrX	-	51387212	51681856	7807	protein_coding	heparan_sulfate_6-O-sulfotransferase_2
ENSMUSG00000022747	727.851653	753.9233779	716.6684568	877.5034164	1076.200421	803.8853021	-0.285516115	0.007561134	0.07685797	St3gal6	chr16	-	58468125	58524243	6080	protein_coding	ST3_beta-galactoside_alpha-23-sialyltransferase_6
ENSMUSG00000068335	44.92911438	42.92138043	45.72217157	72.01971884	121.9490562	61.04148368	-0.429043376	0.007561453	0.07685797	Dok1	chr6	-	83030934	83033471	1977	protein_coding	docking_protein_1
ENSMUSG00000032252	531.1619745	456.2729354	507.1971126	447.2803591	292.6777349	360.0412936	0.349143192	0.007581275	0.077002409	Glce	chr9	-	62057248	62122655	6828	protein_coding	glucuronyl_C5-epimerase
ENSMUSG00000033597	7048.878834	7333.957612	6613.765284	6027.860941	5365.758472	6599.722448	0.208786913	0.007603224	0.077168222	Caskin1	chr17	+	24488783	24508905	6172	protein_coding	CASK_interacting_protein_1
ENSMUSG00000023232	47.92438867	32.65757206	40.40564	75.81023036	115.8516034	51.73007092	-0.424837161	0.007634727	0.077408764	Serinc2	chr4	-	130253495	130279205	2319	protein_coding	serine_incorporator_2
ENSMUSG00000032602	408.3557285	432.9460982	463.6015536	509.8237991	660.5573877	518.3353106	-0.313274478	0.007638206	0.077408764	Slc25a20	chr9	+	108662088	108684641	4844	protein_coding	solute_carrier_family_25_(mitochondrial_carnitine/acylcarnitine_translocase)_member_20
ENSMUSG00000029869	2060.748713	2072.356216	1852.279602	1741.740042	1399.36542	1788.825852	0.253108667	0.007660049	0.077572831	Ephb6	chr6	+	41605482	41620509	3773	protein_coding	Eph_receptor_B6
ENSMUSG00000026135	703.8894586	651.2852943	684.7692673	498.4522646	516.2510045	619.7262496	0.281120648	0.007669766	0.077613956	Zfp142	chr1	-	74565127	74588246	11355	protein_coding	zinc_finger_protein_142
ENSMUSG00000040570	837.678377	781.9155826	864.4680347	752.4165363	561.9819006	659.0411035	0.288128386	0.007721073	0.078075584	Rundc3b	chr5	-	8490334	8622952	3824	protein_coding	RUN_domain_containing_3B
ENSMUSG00000028753	176.7211832	143.6933171	185.0152989	121.2963686	96.54300282	121.0483659	0.396516388	0.00774671	0.078221603	Vwa5b1	chr4	-	138565360	138635884	7805	protein_coding	von_Willebrand_factor_A_domain_containing_5B1
ENSMUSG00000029062	2131.636871	2098.482273	2153.195289	2313.159654	2481.663293	2424.071123	-0.170133747	0.007746914	0.078221603	Cdk11b	chr4	+	155624854	155649938	3752	protein_coding	cyclin-dependent_kinase_11B
ENSMUSG00000026824	1334.893909	1351.09041	1397.184499	1274.559498	984.7386287	1100.815909	0.2534405	0.007752687	0.078222329	Kcnj3	chr2	+	55435970	55598145	5215	protein_coding	potassium_inwardly-rectifying_channel_subfamily_J_member_3
ENSMUSG00000014633	430.3210733	420.8161429	472.1080042	494.6617531	585.3554697	587.6536056	-0.289848099	0.007765363	0.078237008	Cmc2	chr8	-	116888685	116921455	2043	protein_coding	COX_assembly_mitochondrial_protein_2
ENSMUSG00000042256	183.7101566	171.6855217	147.7995779	106.1343225	96.54300282	133.463583	0.398722077	0.007765545	0.078237008	Ptchd4	chr17	+	42315947	42507741	6890	protein_coding	patched_domain_containing_4
ENSMUSG00000027220	2398.216283	2459.581713	2331.83075	2199.444308	1483.713517	2025.749577	0.289057742	0.007777579	0.078300763	Syt13	chr2	+	92915098	92956058	3761	protein_coding	synaptotagmin_XIII
ENSMUSG00000061393	111.8235736	97.0396427	125.4701453	55.91004489	65.03949664	82.76811347	0.421432466	0.007787954	0.078347727	Acvr2b	chr9	+	119402444	119433501	1753	protein_coding	activin_receptor_IIB
ENSMUSG00000031706	616.0280794	666.2144701	562.489041	531.6192404	467.4713821	481.0896595	0.279480614	0.007803363	0.078445237	Rfx1	chr8	+	84066836	84096992	4172	protein_coding	regulatory_factor_X_1_(influences_HLA_class_II_expression)
ENSMUSG00000036036	314.5038007	286.4535607	238.1806147	240.6974814	101.6242135	167.6054298	0.421490838	0.00783652	0.078687295	Zfp57	chr17	+	37001163	37010635	3786	protein_coding	zinc_finger_protein_57
ENSMUSG00000054708	2077.721934	2230.978709	2067.067478	1881.988969	1724.562903	1921.254834	0.194832518	0.007838911	0.078687295	Ankrd24	chr10	+	81628540	81647610	8142	protein_coding	ankyrin_repeat_domain_24
ENSMUSG00000026425	2601.894935	2483.841624	2400.945661	2146.377147	2126.994788	2294.745946	0.180300451	0.007853091	0.078772014	Srgap2	chr1	-	131285251	131527352	12560	protein_coding	SLIT-ROBO_Rho_GTPase_activating_protein_2
ENSMUSG00000027257	1524.594615	1707.524482	1503.51513	1761.640228	2103.621219	1795.033461	-0.235605376	0.00785889	0.078772596	Pacsin3	chr2	+	91255954	91264679	4327	protein_coding	protein_kinase_C_and_casein_kinase_substrate_in_neurons_3
ENSMUSG00000023235	233.6313948	217.4061226	215.8511821	160.1491116	141.2576568	178.9860454	0.362492239	0.007876859	0.078895079	Ccl25	chr8	+	4325210	4360020	7445	protein_coding	chemokine_(C-C_motif)_ligand_25
ENSMUSG00000015994	2588.915413	2631.267235	2726.317393	2975.551542	2962.345823	2953.787049	-0.156677215	0.007883659	0.078905592	Fnta	chr8	-	25998729	26015601	1874	protein_coding	farnesyltransferase_CAAX_box_alpha
ENSMUSG00000021765	28.95431816	8.397661388	12.75967579	96.6580437	56.90955956	17.58822411	-0.348088259	0.007909713	1	Fst	chr13	-	114452262	114458730	2337	protein_coding	follistatin
ENSMUSG00000068823	5493.333052	5505.133576	5876.894007	6231.600935	6947.031234	6057.591305	-0.180189966	0.007925695	0.079268506	Csde1	chr3	+	103020426	103058186	10902	protein_coding	cold_shock_domain_containing_E1_RNA_binding
ENSMUSG00000034910	1282.975822	1167.274933	1367.411922	1021.542854	1004.047229	1153.580581	0.2408258	0.00794336	0.079290714	Pygo1	chr9	+	72925645	72952181	7916	protein_coding	pygopus_1
ENSMUSG00000050732	281.5557834	331.2410881	259.446741	401.7942209	499.9911304	322.7956425	-0.368264864	0.007944561	0.079290714	Vamp8	chr6	-	72385223	72390703	2311	protein_coding	vesicle-associated_membrane_protein_8
ENSMUSG00000038127	1761.221284	1677.666131	1719.366312	1526.628514	1537.57435	1437.06137	0.186452604	0.007945251	0.079290714	Ccdc50	chr16	+	27388869	27452218	8639	protein_coding	coiled-coil_domain_containing_50
ENSMUSG00000106099	101.8393259	79.31124644	125.4701453	48.32902185	48.77962248	75.52590354	0.427111303	0.007960542	0.079385581	Gm42664	chr3	-	119743208	119746446	3239	sense_intronic	predicted_gene_42664
ENSMUSG00000040605	300.525854	242.5991068	271.1431105	310.8219445	403.4481276	381.7679234	-0.34236058	0.00798909	0.079595141	Bace2	chr16	+	97356728	97439012	3736	protein_coding	beta-site_APP-cleaving_enzyme_2
ENSMUSG00000041141	1756.22916	1707.524482	1819.317106	1652.663022	877.0169624	1332.566627	0.352934675	0.007993157	0.079595141	Pnmal1	chr7	+	16959679	16964607	4090	protein_coding	PNMA-like_1
ENSMUSG00000039084	30.95116768	19.59454324	23.39273895	58.75292853	92.47803428	28.96883971	-0.397481718	0.007999104	1	Chad	chr11	+	94565047	94569127	1680	protein_coding	chondroadherin
ENSMUSG00000028684	1189.123894	1209.26324	1295.107093	1443.23726	1506.070844	1358.431662	-0.208261312	0.008004587	0.079629024	Urod	chr4	-	116989965	116994413	2591	protein_coding	uroporphyrinogen_decarboxylase
ENSMUSG00000022973	7191.653575	7160.405943	7483.54985	5695.243556	6138.102495	7006.320805	0.200535831	0.008008166	0.079629024	Synj1	chr16	-	90936092	91011308	8085	protein_coding	synaptojanin_1
ENSMUSG00000015850	1124.226284	1273.64531	1071.812766	1253.711685	1541.639319	1432.922964	-0.255971936	0.008036861	0.079843068	Adamtsl4	chr3	-	95676201	95687917	4198	protein_coding	ADAMTS-like_4
ENSMUSG00000022103	673.9367157	641.0214859	643.300321	605.534215	365.8471686	470.7436454	0.347837292	0.008044193	0.079843068	Gfra2	chr14	+	70890130	70979838	3462	protein_coding	glial_cell_line_derived_neurotrophic_factor_family_receptor_alpha_2
ENSMUSG00000023484	3509.463045	2816.015785	2539.175482	3171.710513	4176.755175	3821.817639	-0.289215719	0.008050223	0.079843068	Prph	chr15	+	99055174	99058978	1865	protein_coding	peripherin
ENSMUSG00000039105	1978.877882	1929.595972	2119.169487	2272.411655	2431.867429	2217.15084	-0.189432124	0.008052967	0.079843068	Atp6v1g1	chr4	+	63544772	63550750	1135	protein_coding	ATPase_H+_transporting_lysosomal_V1_subunit_G1
ENSMUSG00000028367	1635.419763	1351.09041	1508.831662	1880.093713	1976.590952	1601.562996	-0.253082008	0.008080934	0.080054115	Txn1	chr4	-	57943373	57956411	1051	protein_coding	thioredoxin_1
ENSMUSG00000036781	361.4297646	304.1819569	306.2322189	436.8564524	472.5525927	369.3527064	-0.325933861	0.008085921	0.080054115	Rps27l	chr9	+	66946086	66949516	816	protein_coding	ribosomal_protein_S27-like
ENSMUSG00000039967	787.7571388	702.6043361	669.8829789	613.115238	571.1280798	583.5152	0.259398588	0.008094449	0.080080773	Zfp292	chr4	-	34803113	34882960	9986	protein_coding	zinc_finger_protein_292
ENSMUSG00000021359	45.92753914	49.45289484	37.21572105	24.63832487	17.27611629	19.65742695	0.414018729	0.008116575	1	Tfap2a	chr13	-	40715675	40733823	3243	protein_coding	transcription_factor_AP-2_alpha
ENSMUSG00000022831	186.7054309	145.5594641	135.0399021	209.4257614	502.0236147	165.5362269	-0.425613906	0.008121741	0.080239631	Hcls1	chr16	+	36934983	36963212	2525	protein_coding	hematopoietic_cell_specific_Lyn_substrate_1
ENSMUSG00000046572	429.3226485	394.6900852	411.4995442	319.3505954	324.181241	337.2800624	0.288938004	0.008125091	0.080239631	Zfp518b	chr5	-	38668484	38684826	6882	protein_coding	zinc_finger_protein_518B
ENSMUSG00000031278	1167.158549	1066.502996	1107.965181	1000.695041	920.7153742	910.4492482	0.220953396	0.008128049	0.080239631	Acsl4	chrX	-	142317993	142390535	5405	protein_coding	acyl-CoA_synthetase_long-chain_family_member_4
ENSMUSG00000024565	627.0107518	584.1040032	546.5394463	544.8860307	221.5407854	360.0412936	0.409299206	0.008149357	0.080392147	Sall3	chr18	-	80966376	80986578	6886	protein_coding	sal-like_3_(Drosophila)
ENSMUSG00000027074	53.91493726	69.98051157	55.29192842	100.4485552	284.5477978	52.76467234	-0.395606917	0.008161127	0.080450422	Slc43a3	chr2	+	84936579	84958509	4464	protein_coding	solute_carrier_family_43_member_3
ENSMUSG00000093674	5677.043208	5070.321331	5284.632389	6488.408091	6396.227997	5599.262876	-0.194170629	0.008173983	0.080519307	Rpl41	chr10	-	128548114	128549305	1168	protein_coding	ribosomal_protein_L41
ENSMUSG00000053693	2299.372232	2273.900089	2153.195289	1839.345714	1907.486487	2088.860264	0.194113246	0.008195233	0.080670723	Mast1	chr8	-	84911903	84937359	6459	protein_coding	microtubule_associated_serine/threonine_kinase_1
ENSMUSG00000023262	554.125744	567.3086804	564.6156536	635.8583071	710.3532523	694.2175517	-0.24881694	0.008220304	0.08080315	Acy1	chr9	-	106432981	106438319	2966	protein_coding	aminoacylase_1
ENSMUSG00000041708	1869.051158	1909.068355	1709.796556	1735.106647	1075.184179	1411.196335	0.315893227	0.008220463	0.08080315	Mpped1	chr15	+	83779467	83858494	4295	protein_coding	metallophosphoesterase_domain_containing_1
ENSMUSG00000053825	993.4326402	700.7381891	885.734161	740.0973739	533.5271208	664.2141106	0.333745202	0.008248792	0.080993125	Ppfia2	chr10	+	106470310	106933467	8021	protein_coding	protein_tyrosine_phosphatase_receptor_type_f_polypeptide_(PTPRF)_interacting_protein_(liprin)_alpha_2
ENSMUSG00000056204	615.0296546	656.8837352	613.5277442	722.0924441	789.6201388	753.1898326	-0.240671161	0.008251595	0.080993125	Pgpep1	chr8	-	70646436	70659738	4882	protein_coding	pyroglutamyl-peptidase_I
ENSMUSG00000003161	2043.775492	2009.840292	2161.70174	2307.473886	2448.127303	2309.230366	-0.176710882	0.008268881	0.081104774	Sri	chr5	+	8046078	8069379	4852	protein_coding	sorcin
ENSMUSG00000040187	387.3888084	357.3671457	398.7398684	266.2834341	303.8563983	315.5534326	0.310416555	0.008275739	0.081114065	Arntl2	chr6	+	146796055	146833529	5691	protein_coding	aryl_hydrocarbon_receptor_nuclear_translocator-like_2
ENSMUSG00000052146	2945.353054	2997.965115	3047.435901	3639.838685	3431.84969	3175.191753	-0.180052584	0.008285287	0.081149681	Rps10	chr17	-	27630422	27636629	1937	protein_coding	ribosomal_protein_S10
ENSMUSG00000038712	867.6311199	910.6797238	879.3543231	1003.537924	1178.840877	1005.632579	-0.239355761	0.008341073	0.081563781	Fam63a	chr3	+	95281345	95296166	6458	protein_coding	family_with_sequence_similarity_63_member_A
ENSMUSG00000063430	701.8926091	656.8837352	580.5652484	571.4196113	409.5455804	506.954695	0.317765365	0.008348782	0.081563781	Wscd2	chr5	+	113490333	113589725	15332	protein_coding	WSC_domain_containing_2
ENSMUSG00000003418	165.7385108	167.0201543	148.8628842	95.71041583	99.59172922	129.3251773	0.393243011	0.008349151	0.081563781	St8sia6	chr2	-	13651021	13794064	7664	protein_coding	ST8_alpha-N-acetyl-neuraminide_alpha-28-sialyltransferase_6
ENSMUSG00000006301	2193.539207	2358.809776	2225.500119	2443.932301	2652.391972	2623.749197	-0.17867434	0.008351342	0.081563781	Tmbim1	chr1	-	74288247	74305622	12659	protein_coding	transmembrane_BAX_inhibitor_motif_containing_1
ENSMUSG00000040842	1076.301896	1021.715469	1048.420027	1187.377733	1267.253942	1200.137645	-0.202954973	0.008373447	0.081721512	Szrd1	chr4	-	141113001	141139775	3327	protein_coding	SUZ_RNA_binding_domain_containing_1
ENSMUSG00000060534	164.7400861	152.0909785	185.0152989	63.49106792	103.6566978	135.5327858	0.419718313	0.008380689	0.081728356	Dcc	chr18	-	71258738	72351069	8067	protein_coding	deleted_in_colorectal_carcinoma
ENSMUSG00000039057	569.1021155	574.7732683	527.3999326	425.4849179	448.1627815	481.0896595	0.26944984	0.008395892	0.081728356	Myo16	chr8	+	10153911	10634742	7474	protein_coding	myosin_XVI
ENSMUSG00000020423	211.66605	141.8271701	192.4584431	270.0739456	428.8541809	196.5742695	-0.418130754	0.008398173	0.081728356	Btg2	chr1	-	134075170	134079120	2743	protein_coding	B_cell_translocation_gene_2_anti-proliferative
ENSMUSG00000022587	2106.676252	2070.490069	1907.57153	2471.41351	2658.489425	2116.794502	-0.231636176	0.00840609	0.081728356	Ly6e	chr15	+	74955051	74959905	3784	protein_coding	lymphocyte_antigen_6_complex_locus_E
ENSMUSG00000020467	137.7826174	127.8310678	99.95079368	228.378319	145.3226253	189.3320596	-0.404705678	0.008407624	0.081728356	Efemp1	chr11	+	28853204	28926743	2037	protein_coding	epidermal_growth_factor-containing_fibulin-like_extracellular_matrix_protein_1
ENSMUSG00000059182	840.6736513	891.0851806	864.4680347	978.8995995	1200.181961	982.8713475	-0.255449109	0.008411336	0.081728356	Skap2	chr6	-	51857422	52012549	11357	protein_coding	src_family_associated_phosphoprotein_2
ENSMUSG00000015149	7132.746514	7546.698367	7216.659965	7719.376706	8444.972141	8284.053557	-0.153521742	0.008415841	0.081728356	Sirt2	chr7	+	28766735	28788661	5035	protein_coding	sirtuin_2
ENSMUSG00000019790	2608.883908	2469.845522	2458.364202	2298.945236	2131.059757	2215.081637	0.173622502	0.008427365	0.081782395	Stxbp5	chr10	-	9755547	9901079	12871	protein_coding	syntaxin_binding_protein_5_(tomosyn)
ENSMUSG00000032353	618.0249289	573.8401948	583.7551673	770.421466	700.190831	680.7677333	-0.250700441	0.008480553	0.082240141	Tmed3	chr9	-	89699205	89705068	2848	protein_coding	transmembrane_emp24_domain_containing_3
ENSMUSG00000055067	819.7067312	844.4315062	764.517241	716.4066769	594.5016489	677.663929	0.258523346	0.008486521	0.082240141	Smyd3	chr1	-	178951960	179518041	9184	protein_coding	SET_and_MYND_domain_containing_3
ENSMUSG00000109284	97.84562687	113.8349655	107.3939379	126.034508	189.0210371	171.7438355	-0.401232103	0.008494639	0.082260718	RP24-185P7.1	chr7	+	118592328	118596838	805	lincRNA	NA
ENSMUSG00000020101	900.5791371	802.4431993	703.908781	1020.595226	1270.302669	860.7883801	-0.321080857	0.008534523	0.082588659	Vsir	chr10	+	60346851	60372684	5014	protein_coding	V-set_immunoregulatory_receptor
ENSMUSG00000022551	4086.552559	4355.58704	4353.176056	4796.892326	5015.154936	4577.076675	-0.162874963	0.00855036	0.082683609	Cyc1	chr15	+	76343523	76345934	1194	protein_coding	cytochrome_c-1
ENSMUSG00000039377	23.96219434	23.32683719	12.75967579	48.32902185	73.16943371	27.9342383	-0.390198879	0.008561309	1	Hlx	chr1	-	184727140	184732619	2278	protein_coding	H2.0-like_homeobox
ENSMUSG00000042759	38.9385658	28.92527811	20.20282	47.38139397	183.9398264	32.07264397	-0.361600835	0.0085657	0.082773619	Apobr	chr7	+	126584942	126589112	3779	protein_coding	apolipoprotein_B_receptor
ENSMUSG00000107041	36.94171627	24.25991068	25.51935158	10.42390667	7.113694944	13.44981844	0.372434202	0.008570349	1	Gm42735	chr5	-	67633663	67635308	1646	TEC	predicted_gene_42735
ENSMUSG00000036779	1158.172726	1195.267138	1096.268811	952.3660189	866.8545411	1055.293447	0.240331743	0.008580309	0.082827407	Papd5	chr8	+	88199213	88259722	4937	protein_coding	PAP_associated_domain_containing_5
ENSMUSG00000009687	203.6786519	201.5438733	149.9261905	340.1984087	384.139527	176.9168425	-0.41546865	0.008585429	0.082827407	Fxyd5	chr7	-	31032722	31042481	4192	protein_coding	FXYD_domain-containing_ion_transport_regulator_5
ENSMUSG00000071265	114.8188479	72.77973203	68.0516042	43.59088246	44.71465394	52.76467234	0.423235012	0.008589375	0.082827407	1700086L19Rik	chr12	+	74284281	74295945	1036	lincRNA	RIKEN_cDNA_1700086L19_gene
ENSMUSG00000042228	182.7117318	139.9610231	138.229821	237.8545977	347.5548101	163.4670241	-0.41541691	0.008628192	0.083143293	Lyn	chr4	+	3678115	3813122	4073	protein_coding	Yamaguchi_sarcoma_viral_(v-yes-1)_oncogene_homolog
ENSMUSG00000015377	2159.592765	2325.219131	2180.841253	2039.295197	1648.344743	1941.946862	0.224977475	0.008647695	0.083272753	Dennd6b	chr15	-	89182217	89196474	4607	protein_coding	DENN/MADD_domain_containing_6B
ENSMUSG00000015659	461.272241	384.4262769	424.25922	349.6746875	282.5153135	341.4184681	0.317438203	0.008695764	0.083560902	Serac1	chr17	-	6042196	6079741	4576	protein_coding	serine_active_site_containing_1
ENSMUSG00000027078	101.8393259	95.17349573	130.7866768	133.615531	403.4481276	127.2559745	-0.415967687	0.008697899	0.083560902	Ube2l6	chr2	+	84798828	84810335	1996	protein_coding	ubiquitin-conjugating_enzyme_E2L_6
ENSMUSG00000043631	206.6739261	242.5991068	227.5475516	293.7646426	291.6614927	304.172817	-0.323464962	0.008700645	0.083560902	Ecm2	chr13	+	49504810	49532789	3596	protein_coding	extracellular_matrix_protein_2_female_organ_and_adipocyte_specific
ENSMUSG00000039477	2312.351753	2407.329598	1935.217495	1677.301347	1796.716095	2025.749577	0.249158787	0.008708133	0.083560902	Tnrc18	chr5	-	142724661	142817662	12266	protein_coding	trinucleotide_repeat_containing_18
ENSMUSG00000079084	462.2706657	405.8869671	506.1338063	305.1361772	372.9608635	374.5257135	0.318547616	0.008713519	0.083560902	Ccdc82	chr9	+	13246982	13289409	1847	protein_coding	coiled-coil_domain_containing_82
ENSMUSG00000063358	6649.508928	6257.190807	6874.275331	5888.559643	5504.983645	6118.632788	0.168350142	0.008714156	0.083560902	Mapk1	chr16	+	16983382	17047453	7110	protein_coding	mitogen-activated_protein_kinase_1
ENSMUSG00000049804	1784.185053	1800.831831	1942.660639	1572.114652	1387.170514	1702.953935	0.226369418	0.008726927	0.08359206	Armcx4	chrX	+	134686519	134696757	7996	protein_coding	armadillo_repeat_containing_X-linked_4
ENSMUSG00000059534	2078.720359	1961.320471	2154.258596	2387.074628	2526.377947	2227.496854	-0.194060939	0.008736514	0.08359206	Uqcr10	chr11	-	4701973	4704342	584	protein_coding	ubiquinol-cytochrome_c_reductase_complex_III_subunit_X
ENSMUSG00000037996	12974.52981	12814.83128	12822.41086	10065.70334	11842.2696	11894.81251	0.182556346	0.008741355	0.08359206	Slc24a2	chr4	-	86983124	87230477	12217	protein_coding	solute_carrier_family_24_(sodium/potassium/calcium_exchanger)_member_2
ENSMUSG00000073424	182.7117318	184.7485505	175.4455421	160.1491116	46.74713821	74.49130212	0.419922518	0.008741773	0.08359206	Cyp4f15	chr17	+	32685627	32703352	2282	protein_coding	cytochrome_P450_family_4_subfamily_f_polypeptide_15
ENSMUSG00000022595	0.998424764	1.866146975	2.126612631	40.74799882	2.03248427	16.55362269	-0.248915397	0.008760837	1	Lypd2	chr15	-	74732247	74734329	679	protein_coding	Ly6/Plaur_domain_containing_2
ENSMUSG00000027577	1439.72851	1436.000097	1437.590139	1267.926103	944.0889433	1272.559745	0.271569937	0.008763748	0.083743837	Chrna4	chr2	-	181018380	181043546	5022	protein_coding	cholinergic_receptor_nicotinic_alpha_polypeptide_4
ENSMUSG00000031871	353.4423665	409.619261	346.6378589	430.2230573	593.4854068	454.1900227	-0.332753014	0.00880264	0.08401184	Cdh5	chr8	+	104101625	104144502	3986	protein_coding	cadherin_5
ENSMUSG00000041577	451.2879933	573.8401948	427.4491389	595.1103083	700.190831	591.7920113	-0.313762082	0.008809109	0.08401184	Prelp	chr1	-	133910304	133921414	3615	protein_coding	proline_arginine-rich_end_leucine-rich_repeat
ENSMUSG00000042507	739.8327501	865.8921964	893.1773052	649.1250974	707.3045259	691.1137475	0.257616837	0.008813972	0.08401184	Elmsan1	chr12	-	84149176	84218881	7611	protein_coding	ELM2_and_Myb/SANT-like_domain_containing_1
ENSMUSG00000047986	485.2344353	466.5367438	416.8160758	484.2378464	675.8010197	631.1068652	-0.319699698	0.008816284	0.08401184	Palm3	chr8	+	84021471	84030295	3612	protein_coding	paralemmin_3
ENSMUSG00000024942	1591.489074	1698.193747	1592.832861	1714.258834	2227.60276	1935.739254	-0.242794271	0.008838928	0.084169165	Capn1	chr19	-	5988546	6015825	3190	protein_coding	calpain_1
ENSMUSG00000012640	683.9209633	628.8915306	648.6168526	553.4146816	521.3322152	548.3387517	0.246966276	0.008849829	0.084214528	Zfp715	chr7	-	43296197	43313294	5119	protein_coding	zinc_finger_protein_715
ENSMUSG00000005580	1624.437091	1638.477044	1697.03688	1203.487407	1390.219241	1543.625316	0.23895287	0.008877528	0.084419569	Adcy9	chr16	-	4287529	4420498	5197	protein_coding	adenylate_cyclase_9
ENSMUSG00000004187	5632.114094	6152.686577	5863.071025	5457.388958	4207.242439	5193.69912	0.22835984	0.008903799	0.084592293	Kifc2	chr15	+	76660641	76668196	3143	protein_coding	kinesin_family_member_C2
ENSMUSG00000028580	1868.052733	1961.320471	1950.103783	1713.311206	1686.961944	1702.953935	0.171723185	0.008908021	0.084592293	Pum1	chr4	+	130663321	130781564	6008	protein_coding	pumilio_RNA-binding_family_member_1
ENSMUSG00000006390	1226.06561	1419.204775	1197.282911	1461.24219	1594.48391	1499.137455	-0.225544048	0.008924797	0.084692993	Elovl1	chr4	+	118428093	118432953	2726	protein_coding	elongation_of_very_long_chain_fatty_acids_(FEN1/Elo2_SUR4/Elo3_yeast)-like_1
ENSMUSG00000023094	433.3163476	460.0052294	472.1080042	542.9907749	592.4691647	541.0965418	-0.263567229	0.00895774	0.08494686	Msrb2	chr2	+	19371440	19394976	1377	protein_coding	methionine_sulfoxide_reductase_B2
ENSMUSG00000046785	4532.848429	4127.917109	4747.6627	3603.828826	3522.29524	4262.557844	0.218398561	0.008972208	0.0850253	Epm2aip1	chr9	+	111271929	111279093	7165	protein_coding	EPM2A_(laforin)_interacting_protein_1
ENSMUSG00000022365	2352.288744	2237.510223	2408.388805	2688.420294	2710.317774	2528.565867	-0.17233415	0.008985996	0.085097194	Derl1	chr15	-	57869502	57892418	3145	protein_coding	Der1-like_domain_family_member_1
ENSMUSG00000024640	5930.643098	6296.379894	6798.780583	7142.271327	7108.613734	7165.649424	-0.164121872	0.00899828	0.085154754	Psat1	chr19	-	15904678	15947337	4254	protein_coding	phosphoserine_aminotransferase_1
ENSMUSG00000024349	100.8409012	81.17739342	57.41854105	162.0443674	141.2576568	101.390939	-0.418136659	0.009009695	0.085204024	Tmem173	chr18	-	35733678	35740554	2302	protein_coding	transmembrane_protein_173
ENSMUSG00000038860	1533.580438	1481.720698	1496.071986	1400.594006	1132.093738	1264.282933	0.228366133	0.009022404	0.08526545	Garnl3	chr2	-	32986224	33131654	12352	protein_coding	GTPase_activating_RANGAP_domain-like_3
ENSMUSG00000032112	1321.914388	1324.031279	1341.89257	1537.05242	1518.26575	1491.895245	-0.180394876	0.009043095	0.085368616	Trappc4	chr9	-	44403761	44407548	1166	protein_coding	trafficking_protein_particle_complex_4
ENSMUSG00000058076	2408.200531	2386.801981	2428.591625	2636.300761	2946.085949	2645.475827	-0.178845764	0.009045764	0.085368616	Sdhc	chr1	-	171127165	171150603	3250	protein_coding	succinate_dehydrogenase_complex_subunit_C_integral_membrane_protein
ENSMUSG00000021290	2365.268266	2311.223029	2639.126276	2782.235454	2943.037223	2697.205898	-0.192367846	0.00905806	0.085400995	2010107E04Rik	chr12	-	111961376	111966977	365	protein_coding	RIKEN_cDNA_2010107E04_gene
ENSMUSG00000007653	742.8280244	654.0845148	824.0623947	424.53729	535.5596051	681.8023347	0.343619143	0.009061642	0.085400995	Gabrb2	chr11	+	42419757	42629028	6360	protein_coding	gamma-aminobutyric_acid_(GABA)_A_receptor_subunit_beta_2
ENSMUSG00000013646	2358.279293	2440.920243	2508.339599	2664.729597	2727.59389	2848.257705	-0.166245579	0.00908657	0.085563361	Sh3bp5l	chr11	+	58330724	58347728	6352	protein_coding	SH3_binding_domain_protein_5_like
ENSMUSG00000058454	1142.19793	1169.14108	1104.775262	1226.230476	1357.699492	1446.372783	-0.220184102	0.009095594	0.085563361	Dhcr7	chr7	+	143823145	143848410	5817	protein_coding	7-dehydrocholesterol_reductase
ENSMUSG00000084950	131.7920688	125.0318473	152.0528031	96.6580437	59.95828596	98.28713475	0.410679192	0.009097576	0.085563361	Gm5577	chr6	+	87980883	88005471	2100	antisense	predicted_gene_5577
ENSMUSG00000021730	1782.188204	1617.016354	1551.363915	1360.793635	1324.163502	1513.621875	0.220313977	0.009125836	0.08577036	Hcn1	chr13	+	117602320	117987418	18120	protein_coding	hyperpolarization-activated_cyclic_nucleotide-gated_K+_1
ENSMUSG00000029832	254.5983148	251.9298416	279.649561	313.6648281	345.5223259	359.0066922	-0.31163429	0.00915167	0.085954291	Nfe2l3	chr6	+	51432670	51458768	2973	protein_coding	nuclear_factor_erythroid_derived_2_like_3
ENSMUSG00000063415	86.86295447	69.98051157	88.2544242	207.5305056	119.9165719	99.32173616	-0.419149452	0.009174086	0.086105885	Cyp26b1	chr6	-	84571414	84593908	5352	protein_coding	cytochrome_P450_family_26_subfamily_b_polypeptide_1
ENSMUSG00000034330	169.7322099	162.3547868	123.3435326	219.849668	395.3181905	162.4324227	-0.41794213	0.0091877	0.086174719	Plcg2	chr8	+	117498291	117635140	4296	protein_coding	phospholipase_C_gamma_2
ENSMUSG00000040543	1977.879457	1868.013122	1737.44252	1510.51884	786.5714124	1147.372973	0.412255806	0.009195009	0.086184364	Pitpnm3	chr11	-	72047528	72135778	9815	protein_coding	PITPNM_family_member_3
ENSMUSG00000024589	1308.934866	1200.865578	1120.724857	1063.238481	882.0981731	1049.085838	0.250415313	0.009211989	0.086220882	Nedd4l	chr18	+	64887756	65217826	8626	protein_coding	neural_precursor_cell_expressed_developmentally_down-regulated_gene_4-like
ENSMUSG00000005871	6416.875958	5830.776224	5364.380363	4952.303298	5249.906869	5147.142056	0.188000295	0.009224101	0.086220882	Apc	chr18	+	34220924	34322189	15753	protein_coding	adenomatosis_polyposis_coli
ENSMUSG00000030275	11200.329	11207.14566	11431.6062	10065.70334	9540.481163	10733.98972	0.152103196	0.009228267	0.086220882	Etnk1	chr6	+	143167221	143232307	14151	protein_coding	ethanolamine_kinase_1
ENSMUSG00000023977	2957.334151	3023.1581	2803.938754	2258.197237	2716.415227	2575.12293	0.204982901	0.009232572	0.086220882	Ubr2	chr17	-	46928292	47010532	7747	protein_coding	ubiquitin_protein_ligase_E3_component_n-recognin_2
ENSMUSG00000024843	1880.033831	1857.749314	1727.872763	1654.558278	1526.395687	1575.69796	0.189672363	0.009234225	0.086220882	Chka	chr19	+	3851773	3894369	12024	protein_coding	choline_kinase_alpha
ENSMUSG00000021699	997.4263392	914.4120178	1003.761162	647.2298417	888.1956259	792.5046865	0.282617038	0.009236605	0.086220882	Pde4d	chr13	+	108449948	109953461	12006	protein_coding	phosphodiesterase_4D_cAMP_specific
ENSMUSG00000026976	221.6502976	191.2800649	162.6858663	162.9919953	73.16943371	108.6331489	0.415683723	0.009243018	0.086222088	Pax8	chr2	-	24420560	24475599	6061	protein_coding	paired_box_8
ENSMUSG00000047767	653.9682204	635.423045	552.9192842	525.9334731	415.6430332	507.9892964	0.295665315	0.009249816	0.086226889	Atg16l2	chr7	-	101263034	101302251	8469	protein_coding	autophagy_related_16-like_2_(S._cerevisiae)
ENSMUSG00000030583	1909.986574	2076.08851	1915.014675	1515.256979	1566.02913	1873.663169	0.231608959	0.009258602	0.086250199	Sipa1l3	chr7	-	29320372	29518641	16555	protein_coding	signal-induced_proliferation-associated_1_like_3
ENSMUSG00000025917	1857.070061	1838.15477	1887.36871	2030.766546	2218.456581	2094.033271	-0.175748121	0.009292623	0.086508398	Cops5	chr1	-	10024601	10038168	3766	protein_coding	COP9_signalosome_subunit_5
ENSMUSG00000060988	671.9398662	571.9740479	692.2124115	597.0055641	355.6847472	455.2246241	0.352670987	0.009321404	0.086717491	Galnt13	chr2	+	54436317	55118309	7810	protein_coding	UDP-N-acetyl-alpha-D-galactosamine:polypeptide_N-acetylgalactosaminyltransferase_13
ENSMUSG00000029810	863.6374209	875.2229313	745.3777273	1095.457829	1000.998503	924.933668	-0.25337059	0.009355001	0.086971089	Tmem176b	chr6	-	48833818	48841496	2371	protein_coding	transmembrane_protein_176B
ENSMUSG00000033916	1613.454419	1571.295753	1581.136491	1829.869435	1802.813547	1766.064621	-0.172071177	0.00936949	0.087046815	Chmp2a	chr7	-	13032006	13034777	927	protein_coding	charged_multivesicular_body_protein_2A
ENSMUSG00000003316	6904.107243	6786.243475	6758.374943	5513.299003	6026.31586	6476.604879	0.174541313	0.009379288	0.08707888	Glg1	chr8	-	111154421	111259216	7090	protein_coding	golgi_apparatus_protein_1
ENSMUSG00000103334	66.89445919	53.18518879	52.10200947	38.85274306	5.081210675	15.51902128	0.360574099	0.009384211	1	Gm29771	chr3	+	147096184	147128749	1423	lincRNA	predicted_gene_29771
ENSMUSG00000063626	623.0170527	521.5880795	551.8559778	462.4424052	347.5548101	483.1588624	0.321023742	0.009394189	0.0871203	Unc5d	chr8	-	28646717	29219338	8922	protein_coding	unc-5_homolog_D_(C._elegans)
ENSMUSG00000024194	1079.29717	1095.428274	1149.434127	1375.955681	1250.994068	1247.729311	-0.207162352	0.009396447	0.0871203	Cuta	chr17	-	26937973	26939478	649	protein_coding	cutA_divalent_cation_tolerance_homolog
ENSMUSG00000024646	979.4546935	1063.703776	1066.496235	1253.711685	1222.539288	1155.649784	-0.209179384	0.009445536	0.087516304	Cyb5a	chr18	+	84851338	84880401	2143	protein_coding	cytochrome_b5_type_A_(microsomal)
ENSMUSG00000026516	1503.627695	1352.956557	1556.680446	1277.402382	1169.694697	1301.528584	0.217715913	0.009484613	0.087795948	Nvl	chr1	-	181087138	181144204	13488	protein_coding	nuclear_VCP-like
ENSMUSG00000026344	512.1919039	478.6666991	502.9438873	421.6944064	160.5662573	352.7990837	0.408254219	0.009506759	0.087795948	Lypd1	chr1	-	125867622	125913101	7038	protein_coding	Ly6/Plaur_domain_containing_1
ENSMUSG00000028681	109.826724	121.2995534	84.00119894	73.9149746	40.6496854	66.21449078	0.41723557	0.009506975	0.087795948	Ptch2	chr4	+	117096075	117116101	5974	protein_coding	patched_homolog_2
ENSMUSG00000002771	1397.79467	1450.929273	1148.370821	1135.2582	863.8058147	1154.615183	0.29302081	0.00951339	0.087795948	Grin2d	chr7	-	45832483	45866681	4383	protein_coding	glutamate_receptor_ionotropic_NMDA2D_(epsilon_4)
ENSMUSG00000073155	535.1556735	520.655006	491.2475179	592.2674247	734.7430636	606.2764312	-0.279624282	0.00951483	0.087795948	1810058I24Rik	chr6	+	35252654	35263496	2784	lincRNA	RIKEN_cDNA_1810058I24_gene
ENSMUSG00000032418	2107.674677	2016.371807	2265.905759	2285.678445	2616.823497	2501.66623	-0.199718208	0.009515615	0.087795948	Me1	chr9	-	86581371	86695953	3848	protein_coding	malic_enzyme_1_NADP(+)-dependent_cytosolic
ENSMUSG00000000563	5784.873083	5822.378562	6359.635074	6671.300271	7027.314363	6494.193103	-0.162046114	0.009520505	0.087795948	Atp5f1	chr3	-	105942698	105960099	4105	protein_coding	ATP_synthase_H+_transporting_mitochondrial_F0_complex_subunit_B1
ENSMUSG00000028986	1963.901511	1863.347755	2084.080379	1687.725253	1690.01067	1775.376034	0.187214833	0.009588901	0.088319261	Klhl7	chr5	+	24100605	24160792	3959	protein_coding	kelch-like_7
ENSMUSG00000027419	2543.986299	2584.61356	2642.316195	2451.513324	1815.008453	2180.93979	0.243706553	0.009592696	0.088319261	Pcsk2	chr2	+	143546156	143816285	7910	protein_coding	proprotein_convertase_subtilisin/kexin_type_2
ENSMUSG00000063894	685.9178129	661.5491027	732.6180515	542.0431471	578.2417748	600.0688227	0.247186328	0.009596562	0.088319261	Zkscan8	chr13	-	21513222	21531120	8901	protein_coding	zinc_finger_with_KRAB_and_SCAN_domains_8
ENSMUSG00000020594	3129.06321	2832.811108	3095.284685	2728.220665	2656.456941	2616.506987	0.170663047	0.009614026	0.088420687	Pum2	chr12	+	8674134	8752581	7260	protein_coding	pumilio_RNA-binding_family_member_2
ENSMUSG00000042436	26.95746863	98.90578968	24.45604526	92.86753219	134.1439618	126.221373	-0.390427922	0.009636842	0.088571162	Mfap4	chr11	+	61485431	61488900	1922	protein_coding	microfibrillar-associated_protein_4
ENSMUSG00000032554	137.7826174	98.90578968	115.9003884	178.1540413	196.134732	148.9826042	-0.388497766	0.009656144	0.088689165	Trf	chr9	-	103204001	103230444	3320	protein_coding	transferrin
ENSMUSG00000004035	1572.519003	1637.543971	1663.011078	1857.350644	1776.391252	1930.566247	-0.181811514	0.009669633	0.088753646	Gstm7	chr3	-	107926334	107931817	1601	protein_coding	glutathione_S-transferase_mu_7
ENSMUSG00000033342	603.0485575	587.8362971	600.7680684	533.5144961	390.2369798	482.124261	0.296896182	0.00971466	0.089062572	Plppr5	chr3	+	117574836	117689507	4685	protein_coding	phospholipid_phosphatase_related_5
ENSMUSG00000023010	11933.17278	12429.47193	11792.06704	13265.84268	13306.67451	12982.1786	-0.126539528	0.00972021	0.089062572	Tmbim6	chr15	+	99392882	99410049	3806	protein_coding	transmembrane_BAX_inhibitor_motif_containing_6
ENSMUSG00000036478	550.132045	529.9857409	521.0200947	695.5588635	708.320768	577.3075915	-0.270679003	0.009722761	0.089062572	Btg1	chr10	+	96617001	96622813	5010	protein_coding	B_cell_translocation_gene_1_anti-proliferative
ENSMUSG00000018707	20580.52966	22321.91704	17548.80743	15625.4361	18088.09376	17588.22411	0.219128012	0.009729412	0.089064037	Dync1h1	chr12	+	110601452	110666945	15658	protein_coding	dynein_cytoplasmic_1_heavy_chain_1
ENSMUSG00000059602	492.2234087	480.5328461	534.8430768	291.8693869	378.0420742	453.1554212	0.337424679	0.009741758	0.08909654	Syn3	chr10	-	86055125	86498896	12282	protein_coding	synapsin_III
ENSMUSG00000021733	691.9083615	686.7420868	592.2616178	560.9957046	532.5108787	514.1969049	0.26156404	0.009747287	0.08909654	Slc4a7	chr14	+	14703025	14799943	7389	protein_coding	solute_carrier_family_4_sodium_bicarbonate_cotransporter_member_7
ENSMUSG00000026024	1040.358604	1074.900658	1068.622847	852.8650915	869.9032675	975.6291375	0.220914537	0.009757528	0.08909654	Als2	chr1	-	59162926	59237231	9496	protein_coding	amyotrophic_lateral_sclerosis_2_(juvenile)
ENSMUSG00000026668	65.89603442	66.24821761	75.49474841	98.55329946	126.0140247	102.4255404	-0.404436248	0.009758935	0.08909654	Ucma	chr2	+	4976122	4985748	884	protein_coding	upper_zone_of_growth_plate_and_cartilage_matrix_associated
ENSMUSG00000020774	1452.708032	1330.562793	1496.071986	1537.05242	1758.098893	1722.611362	-0.213509583	0.009766446	0.08910583	Aspa	chr11	-	73304992	73329596	5954	protein_coding	aspartoacylase
ENSMUSG00000052957	243.6156424	246.3314007	255.1935158	495.609381	304.8726405	286.5845929	-0.38159059	0.009808301	0.08942824	Gas1	chr13	-	60174405	60177365	2961	protein_coding	growth_arrest_specific_1
ENSMUSG00000029478	5476.359831	6111.631343	5267.619488	4656.6434	4922.676902	5145.072854	0.185119131	0.009819664	0.089445705	Ncor2	chr5	-	125017153	125179219	10490	protein_coding	nuclear_receptor_co-repressor_2
ENSMUSG00000025366	3477.513453	3566.206869	3187.792334	3855.897842	3952.165663	3750.430142	-0.168151183	0.009823253	0.089445705	Esyt1	chr10	-	128510248	128525859	3687	protein_coding	extended_synaptotagmin-like_protein_1
ENSMUSG00000042804	1065.319223	982.5263824	944.2160083	902.1417412	528.4459102	793.5392879	0.338095515	0.009850818	0.089583813	Gpr153	chr4	+	152274232	152285337	3909	protein_coding	G_protein-coupled_receptor_153
ENSMUSG00000020458	17444.47748	17190.01286	17488.19897	18257.94635	19785.21812	19210.47914	-0.13193082	0.009853842	0.089583813	Rtn4	chr11	+	29692947	29744331	6991	protein_coding	reticulon_4
ENSMUSG00000056145	443.3005952	342.4379699	372.1572105	328.8268742	277.4341028	261.7541588	0.331883609	0.009859511	0.089583813	AI504432	chr3	+	107039504	107054347	5569	lincRNA	expressed_sequence_AI504432
ENSMUSG00000039686	3972.732136	4220.291384	3939.5499	3700.486869	3230.633747	3679.042644	0.183544726	0.009866709	0.089583813	Zer1	chr2	-	30097283	30124585	9784	protein_coding	zyg-11_related_cell_cycle_regulator
ENSMUSG00000061983	3203.945068	3080.075582	3158.019758	3804.725936	4030.416307	3217.610411	-0.211552031	0.009871063	0.089583813	Rps12	chr10	-	23785211	23787195	476	protein_coding	ribosomal_protein_S12
ENSMUSG00000037492	845.6657751	906.9474299	900.6204494	792.2169072	420.7242439	692.1483489	0.358881921	0.009900063	0.089787613	Zmat4	chr8	+	23636019	24156585	8310	protein_coding	zinc_finger_matrin_type_4
ENSMUSG00000036766	3302.789119	3169.650637	3016.600018	3039.990237	1915.616424	2520.289055	0.293536465	0.009913103	0.089846503	Dner	chr1	-	84369839	84696221	4784	protein_coding	delta/notch-like_EGF_repeat_containing
ENSMUSG00000064177	48.92281344	41.05523345	43.59555894	17.05730183	28.45477978	16.55362269	0.400560446	0.009941322	1	Ghrl	chr6	-	113716119	113719880	1079	protein_coding	ghrelin
ENSMUSG00000026728	1533.580438	2002.375704	1336.576039	2398.446163	3223.520052	2096.102474	-0.404804571	0.009948984	0.090102186	Vim	chr2	+	13573927	13582826	4743	protein_coding	vimentin
ENSMUSG00000022054	70672.4985	79346.70323	75846.7028	72744.65417	102198.3903	99907.32057	-0.253657785	0.009954446	0.090102186	Nefm	chr14	-	68082590	68124846	5782	protein_coding	neurofilament_medium_polypeptide
ENSMUSG00000025141	84.86610494	100.7719367	103.1407126	125.0868801	183.9398264	135.5327858	-0.398131692	0.009966176	0.090148892	Myadml2	chr11	-	120646031	120648158	992	protein_coding	myeloid-associated_differentiation_marker-like_2
ENSMUSG00000012819	203.6786519	208.0753877	199.9015874	156.3586001	122.9652983	158.294017	0.360651175	0.009990142	0.090306146	Cdh23	chr10	-	60302748	60696490	16939	protein_coding	cadherin_23_(otocadherin)
ENSMUSG00000079507	0	2.799220463	1.063306316	30.32409214	3.048726405	17.58822411	-0.238521298	0.009997737	1	H2-Q1	chr17	+	35320405	35325099	2860	protein_coding	histocompatibility_2_Q_region_locus_1
ENSMUSG00000038633	2596.902811	2648.995631	2766.723033	2862.783824	3129.009533	3059.316394	-0.16823907	0.009998146	0.090318999	Degs1	chr1	-	182275772	182282804	2591	protein_coding	delta(4)-desaturase_sphingolipid_1
ENSMUSG00000038274	4823.390035	4786.666991	4757.232456	5993.746338	5646.241302	4912.287534	-0.192687021	0.01002088	0.090409501	Fau	chr19	+	6057888	6059524	815	protein_coding	Finkel-Biskis-Reilly_murine_sarcoma_virus_(FBR-MuSV)_ubiquitously_expressed_(fox_derived)
ENSMUSG00000093930	9859.444545	9054.545123	10232.19668	10153.83273	11314.83993	12052.07192	-0.19048898	0.010021342	0.090409501	Hmgcs1	chr13	+	119690462	119708086	3233	protein_coding	3-hydroxy-3-methylglutaryl-Coenzyme_A_synthase_1
ENSMUSG00000024241	2377.249363	2351.345189	2456.237589	1888.622364	2080.24765	2243.015875	0.197483735	0.010029798	0.09042634	Sos1	chr17	-	80393752	80480453	8919	protein_coding	son_of_sevenless_homolog_1_(Drosophila)
ENSMUSG00000041881	1130.216833	1154.211904	1236.625245	1424.284703	1422.738989	1271.525143	-0.210933851	0.010055537	0.090553566	Ndufa7	chr17	+	33824591	33838316	1701	protein_coding	NADH_dehydrogenase_(ubiquinone)_1_alpha_subcomplex_7_(B14.5a)
ENSMUSG00000019818	2824.543657	2747.901421	2976.194378	3028.618703	3526.360208	3261.063671	-0.188557803	0.010062219	0.090553566	Cd164	chr10	+	41519414	41531048	4449	protein_coding	CD164_antigen
ENSMUSG00000032737	1240.043557	1337.094308	1204.726056	1391.117727	1660.539648	1439.130573	-0.227073465	0.010066479	0.090553566	Inppl1	chr7	-	101822632	101838076	4981	protein_coding	inositol_polyphosphate_phosphatase-like_1
ENSMUSG00000028495	5709.991225	5636.696938	5864.134331	6717.734037	6664.515921	5973.78859	-0.162817603	0.010070306	0.090553566	Rps6	chr4	-	86854660	86857412	1586	protein_coding	ribosomal_protein_S6
ENSMUSG00000014164	236.6266691	186.6146975	186.0786052	115.6106013	113.8191191	174.8476397	0.392108906	0.010082337	0.090602375	Klhl3	chr13	-	58004221	58113592	3329	protein_coding	kelch-like_3
ENSMUSG00000043456	988.4405164	983.4594559	905.936981	652.9156089	838.3997613	838.0271489	0.269315258	0.010096564	0.090670846	Zfp536	chr7	-	37472135	37773641	9218	protein_coding	zinc_finger_protein_536
ENSMUSG00000048373	15.97479622	19.59454324	13.8229821	51.17190549	23.3735691	45.52246241	-0.382154063	0.010103123	1	Fgfbp1	chr5	-	43978858	43981779	2263	protein_coding	fibroblast_growth_factor_binding_protein_1
ENSMUSG00000020376	2355.284018	2484.774697	2578.517816	2662.834341	2989.784361	2820.323466	-0.181922518	0.010149854	0.091052645	Rnf130	chr11	+	50025346	50104758	1558	protein_coding	ring_finger_protein_130
ENSMUSG00000041801	2442.146973	2623.802647	2596.594023	2923.432008	3096.489785	2728.24394	-0.181501615	0.010160771	0.091052645	Phlda3	chr1	+	135766119	135769136	1559	protein_coding	pleckstrin_homology-like_domain_family_A_member_3
ENSMUSG00000020821	6116.350104	6308.509849	6510.624571	6729.105572	8046.605224	6967.005951	-0.188476025	0.010165303	0.091052645	Kif1c	chr11	+	70700548	70731964	7276	protein_coding	kinesin_family_member_1C
ENSMUSG00000036555	1031.372781	894.8174745	913.3801252	809.2742091	745.921727	817.3351205	0.235953477	0.010176028	0.091052645	Iqce	chr5	-	140661827	140702378	12037	protein_coding	IQ_motif_containing_E
ENSMUSG00000033453	116.8156974	97.0396427	90.38103683	79.60074187	48.77962248	49.66086808	0.412655872	0.010183922	0.091052645	Adamts15	chr9	-	30899155	30922452	5928	protein_coding	a_disintegrin-like_and_metallopeptidase_(reprolysin_type)_with_thrombospondin_type_1_motif_15
ENSMUSG00000048583	749.8169978	735.2619082	650.7434652	1971.065989	822.1398872	1275.663549	-0.411321575	0.010184571	0.091052645	Igf2	chr7	-	142650766	142666816	5723	protein_coding	insulin-like_growth_factor_2
ENSMUSG00000020402	10544.36393	10463.48609	11031.80303	11641.6085	12976.39582	11415.79205	-0.162700145	0.010185528	0.091052645	Vdac1	chr11	+	52360860	52389397	2620	protein_coding	voltage-dependent_anion_channel_1
ENSMUSG00000047146	396.3746313	342.4379699	388.1068052	287.1312475	259.1417444	320.7264397	0.312599213	0.010225217	0.091347932	Tet1	chr10	-	62804570	62899118	14710	protein_coding	tet_methylcytosine_dioxygenase_1
ENSMUSG00000026384	1766.213408	1501.315241	1736.379214	1215.806569	1375.991851	1538.452309	0.248996799	0.010250454	0.091513813	Ptpn4	chr1	-	119652467	119837613	11321	protein_coding	protein_tyrosine_phosphatase_non-receptor_type_4
ENSMUSG00000050663	181.713307	190.3469915	195.6483621	163.9396231	94.51051855	115.8753589	0.392470505	0.010304476	0.09193629	Trhde	chr10	-	114398823	114802307	8065	protein_coding	TRH-degrading_enzyme
ENSMUSG00000023249	281.5557834	320.0442062	248.8136779	376.2082681	575.1930484	306.2420198	-0.384475692	0.01034213	0.092212285	Parp3	chr9	-	106470322	106476949	3699	protein_coding	poly_(ADP-ribose)_polymerase_family_member_3
ENSMUSG00000040687	3998.69118	4123.251741	3797.066853	3592.457291	3147.301892	3651.108405	0.187275573	0.010363693	0.092344542	Madd	chr2	-	91137360	91183837	9086	protein_coding	MAP-kinase_activating_death_domain
ENSMUSG00000041078	1503.627695	1462.126155	1404.627643	1284.983405	1049.778125	1311.874598	0.237412547	0.01038104	0.092439086	Grid1	chr14	+	34819825	35583379	6094	protein_coding	glutamate_receptor_ionotropic_delta_1
ENSMUSG00000036006	695.9020605	579.4386358	565.6789599	535.4097519	483.7312562	425.221183	0.296308271	0.010402147	0.092566968	Fam65b	chr13	+	24582189	24733816	11662	protein_coding	family_with_sequence_similarity_65_member_B
ENSMUSG00000087381	113.8204231	94.24042224	86.12781157	50.22427761	66.05573877	64.14528794	0.407460034	0.01043642	0.092811762	Gm16008	chr4	-	156022008	156031643	1324	antisense	predicted_gene_16008
ENSMUSG00000002748	3561.381133	3401.052862	3155.893145	2932.908287	3021.287867	2999.309512	0.168945191	0.010464177	0.092952669	Baz1b	chr5	+	135187264	135246129	13667	protein_coding	bromodomain_adjacent_to_zinc_finger_domain_1B
ENSMUSG00000038371	1543.564685	1659.004661	1558.807059	1400.594006	1398.349178	1368.777677	0.182433932	0.010468188	0.092952669	Sbf2	chr7	-	110308013	110614922	12127	protein_coding	SET_binding_factor_2
ENSMUSG00000026586	170.7306346	189.413918	192.4584431	224.5878074	302.8401562	236.9237248	-0.353716978	0.010472586	0.092952669	Prrx1	chr1	-	163245119	163313710	11066	protein_coding	paired_related_homeobox_1
ENSMUSG00000022472	3593.330726	3751.888493	3860.865232	4223.577459	3979.6042	4424.990266	-0.165182721	0.010510507	0.093228942	Desi1	chr15	-	81992523	82033862	3635	protein_coding	desumoylating_isopeptidase_1
ENSMUSG00000032807	49.9212382	40.12215996	34.0258021	23.69069699	16.25987416	16.55362269	0.394341961	0.010510592	1	Alox12b	chr11	+	69156989	69169792	2431	protein_coding	arachidonate_12-lipoxygenase_12R_type
ENSMUSG00000052512	1248.030955	1205.530946	1052.673253	941.9421122	986.771113	1023.220803	0.22819271	0.010525254	0.093299444	Nav2	chr7	+	48898807	49610090	35940	protein_coding	neuron_navigator_2
ENSMUSG00000022245	265.5809872	288.3197076	226.4842452	239.7498535	66.05573877	110.7023518	0.410229036	0.010560411	0.093550656	Skor1	chr9	-	63138170	63148961	3796	protein_coding	SKI_family_transcriptional_corepressor_1
ENSMUSG00000040387	580.0847879	543.9818432	504.0071936	441.5945918	404.4643697	466.6052397	0.272226477	0.010606371	0.093852753	Klhl32	chr4	-	24612554	24851124	7826	protein_coding	kelch-like_32
ENSMUSG00000031765	12676.0008	13187.1276	14164.30343	17335.90443	15990.56999	13554.31318	-0.211822817	0.010613042	0.093852753	Mt1	chr8	+	94179089	94180325	540	protein_coding	metallothionein_1
ENSMUSG00000027566	2280.402161	2333.616792	2249.956164	2634.405505	2654.424456	2450.97076	-0.165887052	0.01061535	0.093852753	Psma7	chr2	-	180036373	180042433	3072	protein_coding	proteasome_(prosome_macropain)_subunit_alpha_type_7
ENSMUSG00000020850	5945.61947	5889.559853	5424.988823	4718.239212	5062.918316	5403.723208	0.176165202	0.010621872	0.093852753	Prpf8	chr11	+	75486816	75509449	7461	protein_coding	pre-mRNA_processing_factor_8
ENSMUSG00000103770	117.8141222	99.83886317	113.7737758	72.96734672	60.9745281	78.6297078	0.398517919	0.01063993	0.09395181	Pcdha9	chr18	+	36997880	37187657	5341	protein_coding	protocadherin_alpha_9
ENSMUSG00000047766	4126.48955	4427.433698	4661.534888	4722.029723	5045.6422	5243.359988	-0.175036168	0.010660597	0.094027596	Lrrc49	chr9	-	60568859	60688158	6310	protein_coding	leucine_rich_repeat_containing_49
ENSMUSG00000028849	8572.475024	8751.29624	7817.428033	9610.841953	9105.529529	9400.388487	-0.155293745	0.010663616	0.094027596	Map7d1	chr4	-	126232167	126256343	3652	protein_coding	MAP7_domain_containing_1
ENSMUSG00000036295	902.5759867	717.5335119	803.8595747	688.9254684	527.429668	683.8715375	0.296697364	0.010669069	0.094027596	Lrrn3	chr12	-	41451673	41485751	3180	protein_coding	leucine_rich_repeat_protein_3_neuronal
ENSMUSG00000026579	22.96376957	21.46069021	14.88628842	40.74799882	139.2251725	16.55362269	-0.331587334	0.010695721	1	F5	chr1	+	164151838	164220277	7430	protein_coding	coagulation_factor_V
ENSMUSG00000016940	1602.471746	1765.375038	1704.480024	1976.751757	1863.788075	1952.292876	-0.181672771	0.010741422	0.094518471	Kctd2	chr11	+	115420128	115431274	3009	protein_coding	potassium_channel_tetramerisation_domain_containing_2
ENSMUSG00000060675	2186.550233	2195.521916	2348.843651	2371.912582	2915.598685	2590.641952	-0.210912664	0.010742635	0.094518471	Pla2g16	chr19	+	7557459	7588545	6396	protein_coding	phospholipase_A2_group_XVI
ENSMUSG00000032705	1388.808847	1451.862347	1400.374418	1261.292708	1154.451065	1261.179129	0.193795931	0.010745432	0.094518471	Exd2	chr12	+	80463095	80498135	3323	protein_coding	exonuclease_3'-5'_domain_containing_2
ENSMUSG00000005774	645.9808223	558.911019	558.2358157	418.8515227	402.4318854	543.1657446	0.307824721	0.010755993	0.094549825	Rfx5	chr3	+	94954075	94961561	5497	protein_coding	regulatory_factor_X_5_(influences_HLA_class_II_expression)
ENSMUSG00000006519	152.7589889	153.024052	126.5334516	181.9445529	449.1790236	156.2248142	-0.410313345	0.010762777	0.094549825	Cyba	chr8	-	122424772	122432940	758	protein_coding	cytochrome_b-245_alpha_polypeptide
ENSMUSG00000027004	450.2895686	507.5919772	444.46204	405.5847324	319.1000304	371.4219092	0.299361027	0.01078568	0.094690405	Frzb	chr2	-	80411970	80447625	3237	protein_coding	frizzled-related_protein
ENSMUSG00000025358	82.86925541	87.70890783	97.82418104	109.924834	191.0535214	129.3251773	-0.403150028	0.010825498	0.094979207	Cdk2	chr10	-	128697939	128705051	2432	protein_coding	cyclin-dependent_kinase_2
ENSMUSG00000042613	3169.998626	3198.575915	3080.398397	3380.188646	3714.365003	3506.264207	-0.159206447	0.010841858	0.095057526	Pbxip1	chr3	+	89436706	89450952	4674	protein_coding	pre_B_cell_leukemia_transcription_factor_interacting_protein_1
ENSMUSG00000034786	46.92596391	35.45679253	25.51935158	65.38632368	116.8678455	46.55706383	-0.396539336	0.010848279	0.095057526	Gpsm3	chr17	+	34589806	34591754	1343	protein_coding	G-protein_signalling_modulator_3_(AGS3-like_C._elegans)
ENSMUSG00000072653	382.3966846	313.5126918	317.9285884	245.4356208	226.6219961	288.6537957	0.330317446	0.010858536	0.095086682	Zfp783	chr6	+	47943171	47955913	6848	transcribed_unprocessed_pseudogene	zinc_finger_protein_783
ENSMUSG00000028004	115.8172726	85.84276085	122.2802263	80.54836975	57.92580169	57.93767943	0.406366231	0.010875753	0.095176714	Npy2r	chr3	-	82538383	82548084	3383	protein_coding	neuropeptide_Y_receptor_Y2
ENSMUSG00000069227	832.6862532	780.0494356	808.1127999	770.421466	386.1720113	559.7193673	0.362942769	0.010888193	0.095224844	Gprin1	chr13	-	54736671	54749874	4348	protein_coding	G_protein-regulated_inducer_of_neurite_outgrowth_1
ENSMUSG00000079657	256.5951643	264.9928705	207.3447316	179.1016692	93.49427641	190.366661	0.399669956	0.010927707	0.095509549	Rab26	chr17	-	24527241	24534210	2852	protein_coding	RAB26_member_RAS_oncogene_family
ENSMUSG00000052504	36.94171627	34.52371904	36.15241473	79.60074187	66.05573877	50.6954695	-0.409089826	0.010972475	1	Epha3	chr16	-	63543538	63864158	5659	protein_coding	Eph_receptor_A3
ENSMUSG00000035640	6347.98465	6639.750937	5750.360555	5949.207827	3734.689846	5136.796042	0.289010352	0.010992447	0.095909692	Cbarp	chr10	-	80130451	80140835	4996	protein_coding	calcium_channel_voltage-dependent_beta_subunit_associated_regulatory_protein
ENSMUSG00000002409	541.1462221	529.0526674	492.3108242	385.6845469	447.1465394	430.39419	0.269716374	0.010992832	0.095909692	Dyrk1b	chr7	+	28179469	28187294	2695	protein_coding	dual-specificity_tyrosine-(Y)-phosphorylation_regulated_kinase_1b
ENSMUSG00000074582	3176.987599	3232.166561	3255.843939	2780.340198	2899.338811	2982.755889	0.15247377	0.010994458	0.095909692	Arfgef2	chr2	+	166805588	166898052	8770	protein_coding	ADP-ribosylation_factor_guanine_nucleotide-exchange_factor_2_(brefeldin_A-inhibited)
ENSMUSG00000018459	500.2108068	544.9149167	510.3870315	601.7437035	641.2487871	634.2106695	-0.24384037	0.011002028	0.095914761	Slc13a3	chr2	-	165405028	165473230	5215	protein_coding	solute_carrier_family_13_(sodium-dependent_dicarboxylate_transporter)_member_3
ENSMUSG00000052353	236.6266691	251.9298416	211.5979568	170.5730183	145.3226253	191.4012624	0.351968327	0.011011443	0.095935884	Cemip	chr7	-	83932857	84086502	12232	protein_coding	cell_migration_inducing_protein_hyaluronan_binding
ENSMUSG00000020241	344.4565436	327.5087941	253.0669031	705.0351423	430.8866652	307.2766213	-0.397334629	0.011063212	0.096325755	Col6a2	chr10	-	76595762	76623630	8326	protein_coding	collagen_type_VI_alpha_2
ENSMUSG00000041817	1297.952193	1245.653106	1309.993381	1138.101083	872.9519939	1141.165364	0.257291028	0.011081102	0.096420345	Fam169a	chr13	+	97067287	97129521	4589	protein_coding	family_with_sequence_similarity_169_member_A
ENSMUSG00000020733	1551.552083	1628.213236	1452.476427	1760.6926	1828.219601	1728.81897	-0.187529153	0.011105896	0.096574841	Slc9a3r1	chr11	+	115163341	115181181	1925	protein_coding	solute_carrier_family_9_(sodium/hydrogen_exchanger)_member_3_regulator_1
ENSMUSG00000032076	2797.586189	2607.940398	2675.27869	2334.955095	2255.041297	2519.254454	0.175842697	0.01117333	0.097099701	Cadm1	chr9	+	47530173	47857637	9684	protein_coding	cell_adhesion_molecule_1
ENSMUSG00000001270	57269.64446	61568.85407	55932.03882	69211.89743	61214.36124	65592.69532	-0.159000091	0.011183441	0.097126066	Ckb	chr12	-	111669355	111672338	1478	protein_coding	creatine_kinase_brain
ENSMUSG00000073434	419.3384009	442.2768331	371.0939042	307.9790608	336.3761467	329.003251	0.291143929	0.011193033	0.097147884	Wdr90	chr17	-	25844771	25861501	8466	protein_coding	WD_repeat_domain_90
ENSMUSG00000042719	931.5303048	877.0890783	983.558342	734.4116066	778.4414754	832.8541418	0.229548023	0.011213849	0.097267023	Naa25	chr5	+	121397936	121444378	8298	protein_coding	N(alpha)-acetyltransferase_25_NatB_auxiliary_subunit
ENSMUSG00000029860	1850.081088	1935.194413	1838.45662	2008.971104	2595.482413	2117.829103	-0.233931476	0.01124438	0.097470236	Zyx	chr6	+	42349630	42360213	5390	protein_coding	zyxin
ENSMUSG00000007892	8211.045259	8064.554153	8154.496135	10240.06687	9436.824465	8331.645222	-0.186425661	0.011270851	0.097638016	Rplp1	chr9	-	61913284	61914538	495	protein_coding	ribosomal_protein_large_P1
ENSMUSG00000031146	42.93226485	44.7875274	47.84878421	63.49106792	182.9235843	53.79927376	-0.387555269	0.011311137	0.097925185	Plp2	chrX	-	7667941	7671390	1334	protein_coding	proteolipid_protein_2
ENSMUSG00000059447	2640.833501	2720.84229	2685.911753	2909.21759	3626.96818	2939.30263	-0.217392521	0.011332022	0.098044137	Hadhb	chr5	+	30155248	30184593	6595	protein_coding	hydroxyacyl-Coenzyme_A_dehydrogenase/3-ketoacyl-Coenzyme_A_thiolase/enoyl-Coenzyme_A_hydratase_(trifunctional_protein)_beta_subunit
ENSMUSG00000026469	2962.326275	2614.471912	2902.826242	2243.035191	2406.461376	2642.372023	0.203260195	0.011344256	0.098088142	Xpr1	chr1	-	155275701	155417415	17880	protein_coding	xenotropic_and_polytropic_retrovirus_receptor_1
ENSMUSG00000007827	700.8941843	669.0136906	659.2499157	564.7862162	491.8611933	602.1380255	0.258011611	0.011352773	0.098099972	Ankrd26	chr6	-	118501308	118562226	7253	protein_coding	ankyrin_repeat_domain_26
ENSMUSG00000090053	201.6818023	158.6224929	188.2052179	105.1866946	124.9977826	146.9134014	0.375573251	0.011360835	0.098107854	Palm2	chr4	+	57434247	57712016	3616	protein_coding	paralemmin_2
ENSMUSG00000019471	3368.685154	3504.624019	3442.98585	4023.627976	3759.079657	3730.772715	-0.152736846	0.011385345	0.098232338	Cdc37	chr9	-	21138541	21149906	2456	protein_coding	cell_division_cycle_37
ENSMUSG00000023032	3607.308672	3260.158765	3389.820534	2579.443088	2836.331799	3282.790301	0.219304149	0.011389568	0.098232338	Slc4a8	chr15	+	100761747	100823968	13021	protein_coding	solute_carrier_family_4_(anion_exchanger)_member_8
ENSMUSG00000051427	1058.33025	1061.837629	1064.369622	901.1941134	935.9590063	918.7260595	0.19585245	0.01139789	0.098233061	Ccdc157	chr11	-	4141123	4160293	5589	protein_coding	coiled-coil_domain_containing_157
ENSMUSG00000013236	8823.07964	9012.556816	8125.786865	7927.85484	7255.968843	7913.666249	0.161785539	0.011403969	0.098233061	Ptprs	chr17	-	56412431	56476483	6970	protein_coding	protein_tyrosine_phosphatase_receptor_type_S
ENSMUSG00000061048	170.7306346	151.157905	125.4701453	114.6629734	16.25987416	62.0760851	0.380177821	0.011415657	0.098272047	Cdh3	chr8	+	106510913	106556908	3973	protein_coding	cadherin_3
ENSMUSG00000026020	889.5964647	811.7739342	795.3531241	735.3592345	650.3949664	699.3905588	0.235699536	0.011423984	0.098282077	Nop58	chr1	+	59684971	59719044	10758	protein_coding	NOP58_ribonucleoprotein
ENSMUSG00000097545	2631.847678	2648.062558	2477.503716	2362.436303	1789.6024	2299.918953	0.240211549	0.011444365	0.09836471	Mir124a-1hg	chr14	+	64587331	64593961	4804	lincRNA	Mir124-1_host_gene_(non-protein_coding)
ENSMUSG00000025813	604.0469822	602.7654729	706.0353936	454.8613821	547.7545107	531.785129	0.275922173	0.011460886	0.09836471	Homer2	chr7	-	81600481	81707527	12621	protein_coding	homer_scaffolding_protein_2
ENSMUSG00000024087	275.5652349	165.1540073	171.1923168	467.1805446	296.7427034	226.5777106	-0.402071177	0.011468389	0.09836471	Cyp1b1	chr17	-	79706953	79715041	5128	protein_coding	cytochrome_P450_family_1_subfamily_b_polypeptide_1
ENSMUSG00000030123	340.4628445	326.5757206	254.1302095	373.3653845	463.4064135	387.9755319	-0.3267644	0.011476573	0.09836471	Plxnd1	chr6	-	115954811	115995005	7301	protein_coding	plexin_D1
ENSMUSG00000036057	2061.747138	2088.218465	1842.709845	1757.849716	1723.546661	1748.476397	0.185967392	0.011480414	0.09836471	Ptpn23	chr9	-	110385082	110408213	5619	protein_coding	protein_tyrosine_phosphatase_non-receptor_type_23
ENSMUSG00000000532	2260.433666	2223.514121	2222.3102	2088.571846	1845.495717	1955.396681	0.177714111	0.011480557	0.09836471	Acvr1b	chr15	+	101174067	101213679	4413	protein_coding	activin_A_receptor_type_1B
ENSMUSG00000043398	205.6755014	215.5399756	197.7749747	164.887251	123.9815405	155.1902128	0.355716061	0.011483768	0.09836471	Gpr135	chr12	-	72069618	72070991	1374	protein_coding	G_protein-coupled_receptor_135
ENSMUSG00000032224	713.8737063	638.2222655	686.8958799	619.7486332	353.652263	520.4045134	0.343741423	0.011551933	0.098865836	Fam81a	chr9	-	70089310	70142560	3598	protein_coding	family_with_sequence_similarity_81_member_A
ENSMUSG00000025887	62.90076013	70.91358505	77.62136105	87.18176491	138.2089303	115.8753589	-0.401098499	0.011556683	0.098865836	Casp12	chr9	+	5345430	5373032	3840	protein_coding	caspase_12
ENSMUSG00000028447	1897.007052	1923.064458	1893.748548	2264.830632	2131.059757	2068.168235	-0.170021321	0.011572233	0.098937187	Dctn3	chr4	-	41714798	41723170	1042	protein_coding	dynactin_3
ENSMUSG00000049630	223.6471471	167.0201543	172.2556231	154.4633444	81.29937079	121.0483659	0.397229381	0.011593896	0.099060674	C1ql3	chr2	-	13003457	13011806	2535	protein_coding	C1q-like_3
ENSMUSG00000056972	216.6581738	211.8076817	181.82538	174.3635298	54.87707529	112.7715546	0.406366521	0.011612253	0.099092458	Magel2	chr7	+	62377010	62381640	4631	protein_coding	melanoma_antigen_family_L_2
ENSMUSG00000049092	590.0690355	486.131287	526.3366263	386.6321748	426.8216967	460.3976312	0.284194149	0.011620749	0.099092458	Gpr137c	chr14	+	45219719	45281230	3679	protein_coding	G_protein-coupled_receptor_137C
ENSMUSG00000027907	171.7290594	132.4964352	128.6600642	405.5847324	699.1745888	161.3978213	-0.342702175	0.011622388	0.099092458	S100a11	chr3	+	93520488	93526287	511	protein_coding	S100_calcium_binding_protein_A11
ENSMUSG00000031242	1428.745837	1351.09041	1561.996978	1209.173174	1093.476537	1333.601228	0.232538197	0.011628487	0.099092458	2610002M06Rik	chrX	-	107782751	107816334	6337	protein_coding	RIKEN_cDNA_2610002M06_gene
ENSMUSG00000052917	1007.410587	925.6088996	985.6849546	814.0123485	819.0911607	859.7537787	0.210866422	0.01164063	0.099092458	Senp7	chr16	+	56048338	56190012	13853	protein_coding	SUMO1/sentrin_specific_peptidase_7
ENSMUSG00000039168	228.639271	276.1897523	221.1677137	273.8644572	397.3506748	329.003251	-0.348458564	0.011640945	0.099092458	Dap	chr15	+	31224314	31274341	1925	protein_coding	death-associated_protein
ENSMUSG00000056612	562.1131421	547.7141372	510.3870315	669.0252829	703.2395574	601.1034241	-0.253251982	0.011681184	0.099373346	Ppp1r14b	chr19	+	6975048	6977324	919	protein_coding	protein_phosphatase_1_regulatory_(inhibitor)_subunit_14B
ENSMUSG00000033526	3458.543383	3477.564888	3307.945948	2778.444943	3007.060477	3217.610411	0.177297795	0.011695288	0.099431683	Ppip5k1	chr2	-	121310561	121355396	12486	protein_coding	diphosphoinositol_pentakisphosphate_kinase_1
ENSMUSG00000028843	691.9083615	610.2300608	627.3507263	836.7554176	830.2698242	694.2175517	-0.258477734	0.01170997	0.099460335	Sh3bgrl3	chr4	-	134127406	134128789	821	protein_coding	SH3_domain_binding_glutamic_acid-rich_protein-like_3
ENSMUSG00000045287	428.3242238	395.6231587	325.3717326	364.8367336	147.3551096	202.781878	0.399909722	0.011719799	0.099460335	Rtn4rl1	chr11	+	75193783	75267769	3525	protein_coding	reticulon_4_receptor-like_1
ENSMUSG00000014355	2065.740837	2026.635615	2042.611432	1764.483112	1862.771833	1825.036902	0.163144301	0.011726135	0.099460335	Anapc1	chr2	-	128610104	128687391	16714	protein_coding	anaphase_promoting_complex_subunit_1
ENSMUSG00000031429	462.2706657	499.1943158	465.7281663	572.3672392	575.1930484	576.27299	-0.244445686	0.011727651	0.099460335	Psmd10	chrX	-	140948429	140956728	1469	protein_coding	proteasome_(prosome_macropain)_26S_subunit_non-ATPase_10
ENSMUSG00000025428	23403.07647	24667.66379	24759.08756	26232.23496	27481.21981	26063.67893	-0.128082988	0.011753209	0.099615527	Atp5a1	chr18	+	77773729	77782869	3135	protein_coding	ATP_synthase_H+_transporting_mitochondrial_F1_complex_alpha_subunit_1
ENSMUSG00000009470	3004.260115	2762.830597	3138.880244	2414.555837	2574.141328	2751.005171	0.190567137	0.011766844	0.099669529	Tnpo1	chr13	-	98839019	98926384	8579	protein_coding	transportin_1
ENSMUSG00000064585	78.87555636	65.31514413	60.60845999	35.06223154	39.63344326	42.41865815	0.405646562	0.011775471	0.099681072	Gm25129	chr2	+	158379534	158379666	133	snoRNA	predicted_gene_25129
ENSMUSG00000071068	15.97479622	2.799220463	9.569756841	19.90018547	146.3388674	7.242209929	-0.263579755	0.011801726	1	Treml2	chr17	+	48300038	48312534	4509	protein_coding	triggering_receptor_expressed_on_myeloid_cells-like_2
ENSMUSG00000035569	5454.394486	5488.338254	5507.926715	4384.674198	4848.491226	5225.771764	0.17702257	0.011818292	0.099914886	Ankrd11	chr8	-	122883337	122974793	11637	protein_coding	ankyrin_repeat_domain_11
ENSMUSG00000079557	2182.556534	2360.675923	2392.43921	2568.071553	2755.032428	2550.292496	-0.174087945	0.011822979	0.099914886	2-Mar	chr17	-	33685692	33718670	5997	protein_coding	membrane-associated_ring_finger_(C3HC4)_2
ENSMUSG00000070866	429.3226485	418.0169224	380.663661	313.6648281	311.9863354	349.6952794	0.285127518	0.011824936	0.099914886	Zfp804a	chr2	+	82053222	82259879	5245	protein_coding	zinc_finger_protein_804A
ENSMUSG00000050912	573.0958145	626.0923101	694.3390241	666.1823993	904.4555001	830.784939	-0.290637354	0.011898928	0.100478206	Tmem123	chr9	+	7764041	7794333	3109	protein_coding	transmembrane_protein_123
ENSMUSG00000040035	20731.2918	22582.24455	20322.97361	17381.39057	18374.67404	20279.2224	0.174628174	0.011924238	0.100630013	Disp2	chr2	+	118779719	118811293	9555	protein_coding	dispatched_homolog_2_(Drosophila)
ENSMUSG00000034858	1424.752138	1389.346423	1666.200997	1279.297637	1316.033565	1182.549421	0.224699274	0.011937295	0.100678279	Fam214a	chr9	+	74953053	75032468	4521	protein_coding	family_with_sequence_similarity_214_member_A
ENSMUSG00000003380	6167.269767	6760.117417	6319.229434	7777.182007	7106.58125	6858.372802	-0.167977346	0.011956188	0.100775686	Rabac1	chr7	-	24969752	24972754	1523	protein_coding	Rab_acceptor_1_(prenylated)
ENSMUSG00000045636	2195.536056	2088.218465	2084.080379	2282.835562	2550.767759	2401.309892	-0.174940561	0.011976669	0.100792971	Mtus1	chr8	-	40990914	41133726	10078	protein_coding	mitochondrial_tumor_suppressor_1
ENSMUSG00000020720	2429.167451	2597.676589	2609.353699	2769.916292	2843.445494	2997.240309	-0.165542368	0.011978307	0.100792971	Psmd12	chr11	+	107479484	107504362	2649	protein_coding	proteasome_(prosome_macropain)_26S_subunit_non-ATPase_12
ENSMUSG00000032268	556.1225936	550.5133576	491.2475179	611.2199823	724.5806422	630.0722638	-0.262481254	0.011980275	0.100792971	Tmprss5	chr9	+	49081260	49117587	3058	protein_coding	transmembrane_protease_serine_5_(spinesin)
ENSMUSG00000027944	1392.802546	1476.122257	1391.867967	1629.919953	1620.906205	1593.286184	-0.1756778	0.012008052	0.100964757	Hax1	chr3	-	89995446	89998780	1869	protein_coding	HCLS1_associated_X-1
ENSMUSG00000028654	495.2186829	474.0013317	522.083401	458.6518937	336.3761467	359.0066922	0.305089623	0.012016165	0.100971106	Mycl	chr4	+	122995652	123002485	4038	protein_coding	v-myc_myelocytomatosis_viral_oncogene_homolog_lung_carcinoma_derived_(avian)
ENSMUSG00000033006	3811.985749	4311.732586	3506.784229	4451.955778	4209.274923	5102.654195	-0.222622361	0.012041783	0.101124443	Sox10	chr15	-	79154913	79164490	2713	protein_coding	SRY_(sex_determining_region_Y)-box_10
ENSMUSG00000003660	3220.918289	3174.316005	3039.992757	2700.739456	2779.422239	2931.025818	0.1593443	0.012055536	0.101178021	Snrnp200	chr2	+	127208386	127240451	7819	protein_coding	small_nuclear_ribonucleoprotein_200_(U5)
ENSMUSG00000103509	50.91966296	46.65367438	76.55805473	10.42390667	22.35732697	40.34945532	0.371927352	0.012088378	1	Gm38372	chr1	+	7148110	7152137	4028	TEC	predicted_gene_38372
ENSMUSG00000004677	2038.783368	2010.773366	1824.633638	1701.939672	1719.481692	1729.853572	0.179946775	0.012109772	0.101571079	Myo9b	chr8	+	71272714	71360712	7297	protein_coding	myosin_IXb
ENSMUSG00000008682	4816.401062	4527.272562	4875.259457	5843.073505	5698.069651	4847.107645	-0.192657948	0.012147208	0.101762432	Rpl10	chrX	+	74270812	74273135	2053	protein_coding	ribosomal_protein_L10
ENSMUSG00000037706	10589.29305	10938.42049	10661.77243	12837.51488	11440.85395	11597.8819	-0.15083248	0.012147418	0.101762432	Cd81	chr7	+	143052739	143067934	2879	protein_coding	CD81_antigen
ENSMUSG00000045083	444.29902	395.6231587	433.8289768	355.3604548	240.849386	351.7644822	0.332901229	0.012202087	0.102158045	Lingo2	chr4	-	35706647	36951747	8297	protein_coding	leucine_rich_repeat_and_Ig_domain_containing_2
ENSMUSG00000032782	482.239161	496.3950954	399.8031747	376.2082681	367.8796528	345.5568737	0.28872492	0.012221797	0.102260669	Cntrob	chr11	-	69299487	69323775	6660	protein_coding	centrobin_centrosomal_BRCA2_interacting_protein
ENSMUSG00000036545	496.2171077	555.1787251	551.8559778	592.2674247	685.9634411	682.8369361	-0.256837291	0.01224396	0.102383684	Adamts2	chr11	+	50602084	50807573	9336	protein_coding	a_disintegrin-like_and_metallopeptidase_(reprolysin_type)_with_thrombospondin_type_1_motif_2
ENSMUSG00000030612	605.045407	621.4269427	602.894681	809.2742091	700.190831	695.2521531	-0.242590191	0.012256966	0.102421761	Mrpl46	chr7	-	78775236	78783531	1415	protein_coding	mitochondrial_ribosomal_protein_L46
ENSMUSG00000022546	552.1288945	649.4191473	588.0083926	713.5637932	747.9542113	698.3559574	-0.243299986	0.012273256	0.102421761	Gpt	chr15	+	76696764	76699674	1749	protein_coding	glutamic_pyruvic_transaminase_soluble
ENSMUSG00000060240	9983.249215	10614.64399	10559.69502	11399.01576	11123.78641	11717.89566	-0.132341065	0.012274022	0.102421761	Cend1	chr7	-	141426446	141429491	1775	protein_coding	cell_cycle_exit_and_neuronal_differentiation_1
ENSMUSG00000044835	716.8689806	688.6082338	673.0728978	632.0677956	395.3181905	549.3733532	0.320066539	0.01227837	0.102421761	Ankrd45	chr1	+	161142691	161170498	3735	protein_coding	ankyrin_repeat_domain_45
ENSMUSG00000027189	6511.726311	6421.411741	6979.542656	5772.001414	5576.120594	6307.964848	0.165797384	0.012292249	0.10247497	Trim44	chr2	-	102300119	102407828	5645	protein_coding	tripartite_motif-containing_44
ENSMUSG00000014867	1474.673376	1422.937068	1476.932473	1733.211392	1743.871504	1552.936729	-0.189929195	0.012299685	0.10247497	Surf4	chr2	-	26920040	26933928	3281	protein_coding	surfeit_gene_4
ENSMUSG00000015656	40254.48964	41717.71563	43544.52024	46349.42721	44513.43799	46773.29552	-0.129473599	0.012325457	0.102627381	Hspa8	chr9	+	40800984	40805200	4156	protein_coding	heat_shock_protein_8
ENSMUSG00000021448	582.0816374	466.5367438	485.9309863	297.5551542	361.7822	470.7436454	0.339899949	0.012341047	0.10265955	Shc3	chr13	-	51431041	51567084	1537	protein_coding	src_homology_2_domain-containing_transforming_protein_C3
ENSMUSG00000032216	11796.38859	11032.66092	11678.29327	10420.11616	10106.52803	10775.37377	0.136442167	0.012344283	0.10265955	Nedd4	chr9	+	72662346	72749852	10973	protein_coding	neural_precursor_cell_expressed_developmentally_down-regulated_4
ENSMUSG00000025651	6234.164226	6553.908176	6454.269336	7245.562766	7389.096563	6738.359038	-0.146358097	0.012353033	0.102670087	Uqcrc1	chr9	+	108936633	108949623	4135	protein_coding	ubiquinol-cytochrome_c_reductase_core_protein_1
ENSMUSG00000036503	5450.400787	5618.968542	6221.405253	6170.952751	6712.279301	6698.009583	-0.171042024	0.012382547	0.102737354	Rnf13	chr3	+	57736062	57835233	10019	protein_coding	ring_finger_protein_13
ENSMUSG00000021696	1261.010477	1202.731725	1317.436525	1338.998194	1483.713517	1685.365711	-0.230694485	0.012387951	0.102737354	Elovl7	chr13	+	108214404	108287105	5435	protein_coding	ELOVL_family_member_7_elongation_of_long_chain_fatty_acids_(yeast)
ENSMUSG00000040265	6630.538858	6675.20773	6992.302332	5672.500486	6055.786882	6402.113577	0.156585353	0.012390372	0.102737354	Dnm3	chr1	-	161982453	162478034	24452	protein_coding	dynamin_3
ENSMUSG00000022951	1289.964795	1287.641413	1327.006282	1503.885445	1514.200781	1430.853762	-0.178786561	0.012391074	0.102737354	Rcan1	chr16	-	92391953	92466146	2506	protein_coding	regulator_of_calcineurin_1
ENSMUSG00000025008	467.2627896	437.6114657	435.9555894	396.1084536	343.4898416	325.8994468	0.282932985	0.012411802	0.102847073	Tctn3	chr19	-	40596446	40612233	3273	protein_coding	tectonic_family_member_3
ENSMUSG00000023990	627.0107518	724.9980998	673.0728978	844.3364406	820.1074029	762.5012453	-0.236201446	0.012425416	0.102897738	Tfeb	chr17	+	47737030	47792419	5669	protein_coding	transcription_factor_EB
ENSMUSG00000049488	296.5321549	285.5204872	287.0927052	229.3259468	214.4270905	230.7161163	0.303111344	0.012443228	0.10296227	Tmem67	chr4	-	12039355	12090020	7744	protein_coding	transmembrane_protein_67
ENSMUSG00000042359	3164.008077	3069.811774	3015.536711	2437.298906	2668.651846	2932.06042	0.190737052	0.012452403	0.10296227	Osbpl6	chr2	+	76406508	76600647	10063	protein_coding	oxysterol_binding_protein-like_6
ENSMUSG00000032434	971.4672954	958.2664717	907.0002873	1095.457829	1249.977826	1031.497614	-0.228922604	0.012455718	0.10296227	Cmtm6	chr9	+	114731203	114749343	3352	protein_coding	CKLF-like_MARVEL_transmembrane_domain_containing_6
ENSMUSG00000022217	1055.334976	1116.888965	1068.622847	1265.083219	1261.156489	1202.206848	-0.190098536	0.012468042	0.102997555	Emc9	chr14	-	55581516	55585302	2465	protein_coding	ER_membrane_protein_complex_subunit_9
ENSMUSG00000010505	302.5227035	316.3119123	362.5874537	238.8022256	229.6707225	279.342383	0.316760892	0.012474999	0.102997555	Myt1	chr2	+	181763332	181827797	6905	protein_coding	myelin_transcription_factor_1
ENSMUSG00000073616	1811.142522	1942.659001	1889.495323	2267.673516	2187.969316	2001.953745	-0.183845835	0.012517486	0.103233664	Myeov2	chr1	-	92637145	92641985	1499	protein_coding	myeloma_overexpressed_2
ENSMUSG00000004849	3224.911988	3136.059992	3098.474604	3603.828826	3404.411152	3497.987396	-0.146290947	0.012518643	0.103233664	Ap1s1	chr5	-	137034993	137046135	2198	protein_coding	adaptor_protein_complex_AP-1_sigma_1
ENSMUSG00000032399	9576.890336	9153.450913	9652.694734	10920.46368	10896.14817	9831.817279	-0.151436617	0.012534978	0.103248958	Rpl4	chr9	+	64173387	64178562	1422	protein_coding	ribosomal_protein_L4
ENSMUSG00000030560	301.5242787	294.8512221	215.8511821	393.26557	499.9911304	285.5499915	-0.371227646	0.012535546	0.103248958	Ctsc	chr7	+	88278085	88310888	5808	protein_coding	cathepsin_C
ENSMUSG00000054169	0	0.933073488	0	9.476278795	20.3248427	3.103804255	-0.208632152	0.012555816	1	Ceacam10	chr7	+	24777206	24784657	1496	protein_coding	carcinoembryonic_antigen-related_cell_adhesion_molecule_10
ENSMUSG00000013701	1197.111292	1233.523151	1282.347417	1392.065355	1471.518611	1390.504306	-0.185344537	0.012607029	0.103775432	Timm23	chr14	-	32180162	32201898	1786	protein_coding	translocase_of_inner_mitochondrial_membrane_23
ENSMUSG00000025529	379.4014103	384.4262769	375.3471294	343.9889202	244.9143545	277.2731801	0.317650388	0.012627283	0.103879843	Zfp711	chrX	+	112600526	112635070	5535	protein_coding	zinc_finger_protein_711
ENSMUSG00000030695	26468.24049	27451.022	26522.04943	30032.22276	37973.91986	27635.23849	-0.227675519	0.012669861	0.104163919	Aldoa	chr7	-	126795234	126809108	3762	protein_coding	aldolase_A_fructose-bisphosphate
ENSMUSG00000007039	355.439216	381.6270564	370.0305979	455.80901	454.2602343	449.0170156	-0.26034634	0.012681679	0.104163919	Ddah2	chr17	+	35059035	35062095	1593	protein_coding	dimethylarginine_dimethylaminohydrolase_2
ENSMUSG00000079598	1130.216833	1262.448429	1217.485731	1403.436889	1344.488345	1418.438545	-0.193731915	0.012684587	0.104163919	Clec2l	chr6	+	38663069	38680864	1428	protein_coding	C-type_lectin_domain_family_2_member_L
ENSMUSG00000030652	796.7429617	928.4081201	891.0506926	1041.44304	1099.57399	971.4907319	-0.228257027	0.012697083	0.10420417	Coq7	chr7	-	118509659	118533356	6434	protein_coding	demethyl-Q_7
ENSMUSG00000029516	4465.953969	4524.473341	4365.935732	3307.221299	3720.462456	4331.876139	0.215576319	0.012717001	0.104305253	Cit	chr5	+	115845278	116008947	16417	protein_coding	citron
ENSMUSG00000068373	1779.192929	1957.588177	1703.416718	1320.045636	1561.964161	1668.812088	0.234035175	0.012731881	0.104336765	D430041D05Rik	chr2	-	104143073	104410334	15851	protein_coding	RIKEN_cDNA_D430041D05_gene
ENSMUSG00000036792	1024.383808	919.0773852	982.4950357	837.7030454	759.1328748	870.0997929	0.224758636	0.01273605	0.104336765	Mbd5	chr2	+	48949508	49325405	19632	protein_coding	methyl-CpG_binding_domain_protein_5
ENSMUSG00000053158	164.7400861	164.2209338	147.7995779	213.2162729	478.6500455	155.1902128	-0.40090566	0.012765726	0.104517476	Fes	chr7	-	80377756	80387946	5074	protein_coding	feline_sarcoma_oncogene
ENSMUSG00000027201	1522.597765	1421.070922	1495.00868	1330.469543	1123.963801	1324.289816	0.213991536	0.012780294	0.104574352	Myef2	chr2	-	125084628	125123661	5936	protein_coding	myelin_basic_protein_expression_factor_2_repressor
ENSMUSG00000074003	74.8818573	65.31514413	51.03870315	32.2193479	1.016242135	24.83043404	0.319683691	0.012792528	1	Gucy2d	chr7	+	98440416	98477479	4102	protein_coding	guanylate_cyclase_2d
ENSMUSG00000066306	3729.116494	3778.947625	3404.706823	3057.047539	3320.063055	3276.582692	0.168997863	0.01282055	0.104841235	Numa1	chr7	+	101969843	102014959	7195	protein_coding	nuclear_mitotic_apparatus_protein_1
ENSMUSG00000102899	25.95904386	20.52761673	42.53225263	5.685767277	12.19490562	13.44981844	0.341166743	0.01282639	1	Gm37850	chr9	+	107762808	107763587	549	antisense	predicted_gene_37850
ENSMUSG00000034684	429.3226485	394.6900852	367.9039852	367.6796172	120.9328141	231.7507177	0.398653351	0.012842671	0.104959579	Sema3f	chr9	-	107681500	107710475	5197	protein_coding	sema_domain_immunoglobulin_domain_(Ig)_short_basic_domain_secreted_(semaphorin)_3F
ENSMUSG00000021748	4021.654949	4250.149736	4511.608697	4598.838099	5187.916099	4734.33609	-0.174707837	0.01286578	0.105054304	Pdhb	chr14	-	8165991	8172992	1485	protein_coding	pyruvate_dehydrogenase_(lipoamide)_beta
ENSMUSG00000038002	1117.237311	1045.97538	1076.065991	821.5933715	919.6991321	990.1135574	0.225199081	0.012869573	0.105054304	Cramp1l	chr17	-	24961228	25015230	7517	protein_coding	Crm_cramped-like_(Drosophila)
ENSMUSG00000029163	47.92438867	67.1812911	29.77257684	78.653114	179.8748579	57.93767943	-0.380457877	0.012905553	0.105217022	Emilin1	chr5	+	30913402	30921277	4937	protein_coding	elastin_microfibril_interfacer_1
ENSMUSG00000034636	4927.22621	4564.595501	5212.32756	3734.601473	4221.469828	4641.221963	0.207071169	0.012911246	0.105217022	Zyg11b	chr4	-	108229724	108301096	9046	protein_coding	zyg-ll_family_member_B_cell_cycle_regulator
ENSMUSG00000018395	3805.9952	3626.856646	3826.83943	2995.451727	3050.758889	3653.177608	0.200804018	0.01291251	0.105217022	Kif3a	chr11	+	53567379	53601967	3586	protein_coding	kinesin_family_member_3A
ENSMUSG00000024691	81.87083065	55.98440925	55.29192842	77.70548612	269.3041658	76.56050496	-0.379485142	0.012926303	0.105266902	Fam111a	chr19	+	12545740	12589768	4125	protein_coding	family_with_sequence_similarity_111_member_A
ENSMUSG00000026626	1502.62927	1442.531612	1353.58894	1556.952606	1968.461015	1619.15122	-0.234289825	0.012939062	0.105308306	Ppp2r5a	chr1	-	191351975	191403272	9607	protein_coding	protein_phosphatase_2_regulatory_subunit_B'_alpha
ENSMUSG00000015839	675.9335652	641.0214859	669.8829789	764.7356987	951.2026383	734.567007	-0.264789888	0.012954371	0.105370406	Nfe2l2	chr2	-	75675513	75704641	3796	protein_coding	nuclear_factor_erythroid_derived_2_like_2
ENSMUSG00000018589	233.6313948	254.7290621	254.1302095	213.2162729	102.6404556	170.709234	0.385459149	0.012971188	0.105423907	Glra2	chrX	-	165129017	165327393	3150	protein_coding	glycine_receptor_alpha_2_subunit
ENSMUSG00000043183	336.4691455	298.583516	332.8148768	280.4978523	197.1509742	243.1313333	0.330857964	0.012998764	0.105423907	Simc1	chr13	+	54503779	54551290	5675	protein_coding	SUMO-interacting_motifs_containing_1
ENSMUSG00000016256	1310.931715	1089.829833	1051.609946	1595.805349	1426.803957	1231.175688	-0.263960171	0.013003125	0.105423907	Ctsz	chr2	-	174427493	174439039	1441	protein_coding	cathepsin_Z
ENSMUSG00000019951	1625.435516	1483.586845	1714.049781	1366.479402	1370.91064	1432.922964	0.195938054	0.013009178	0.105423907	Uhrf1bp1l	chr10	+	89744991	89819869	6446	protein_coding	UHRF1_(ICBP90)_binding_protein_1-like
ENSMUSG00000022865	376.406136	306.9811774	307.2955252	276.7073408	206.2971534	254.5119489	0.331413393	0.013014282	0.105423907	Cxadr	chr16	+	78301496	78359785	6309	protein_coding	coxsackie_virus_and_adenovirus_receptor
ENSMUSG00000002885	230.6361205	220.2053431	207.3447316	235.0117141	426.8216967	294.8614042	-0.370479304	0.013018222	0.105423907	Adgre5	chr8	-	83723251	83741326	3757	protein_coding	adhesion_G_protein-coupled_receptor_E5
ENSMUSG00000074782	169.7322099	154.8901989	146.7362716	126.034508	103.6566978	96.21793191	0.368452899	0.013026505	0.105423907	4833422C13Rik	chr13	-	91701665	91741872	5915	antisense	RIKEN_cDNA_4833422C13_gene
ENSMUSG00000062604	4528.85473	4209.094502	4358.492588	3767.768449	3713.348761	4145.647883	0.164192357	0.013036261	0.105423907	Srpk2	chr5	-	23503264	23684617	13901	protein_coding	serine/arginine-rich_protein_specific_kinase_2
ENSMUSG00000025790	3192.962395	3471.966447	3508.910842	3699.539241	4063.952298	3736.980323	-0.168550159	0.013040483	0.105423907	Slco3a1	chr7	-	74275419	74554780	8474	protein_coding	solute_carrier_organic_anion_transporter_family_member_3a1
ENSMUSG00000028919	845.6657751	867.7583434	805.9861873	977.9519716	955.2676068	999.4249701	-0.203400101	0.013045061	0.105423907	Arhgef19	chr4	+	141239499	141257564	4242	protein_coding	Rho_guanine_nucleotide_exchange_factor_(GEF)_19
ENSMUSG00000031099	449.2911438	393.7570117	416.8160758	367.6796172	251.0118073	331.0724539	0.323056303	0.013045459	0.105423907	Smarca1	chrX	-	47809368	47892974	6118	protein_coding	SWI/SNF_related_matrix_associated_actin_dependent_regulator_of_chromatin_subfamily_a_member_1
ENSMUSG00000062929	3119.078963	3240.564222	3303.692723	3370.712367	4049.724908	3672.835035	-0.187359989	0.013061236	0.105489274	Cfl2	chr12	-	54858817	54862877	2940	protein_coding	cofilin_2_muscle
ENSMUSG00000056812	1357.857679	1322.165132	1233.435326	1194.011128	931.8940377	1124.611742	0.240651355	0.013096421	0.105711229	St8sia3	chr18	+	64254359	64276146	6665	protein_coding	ST8_alpha-N-acetyl-neuraminide_alpha-28-sialyltransferase_3
ENSMUSG00000039197	1478.667075	1474.25611	1642.808258	1640.343859	1855.658138	1843.659728	-0.201738713	0.013108193	0.105744044	Adk	chr14	+	21052574	21448568	1781	protein_coding	adenosine_kinase
ENSMUSG00000036256	828.6925541	1188.735623	843.2019083	1273.61187	1181.889603	1169.099603	-0.288291741	0.013141705	0.1059521	Igfbp7	chr5	-	77349240	77408041	1209	protein_coding	insulin-like_growth_factor_binding_protein_7
ENSMUSG00000028051	431.319498	399.3554527	389.1701115	370.5225009	214.4270905	293.8268028	0.34977899	0.013175504	0.106155022	Hcn3	chr3	-	89146074	89160196	4154	protein_coding	hyperpolarization-activated_cyclic_nucleotide-gated_K+_3
ENSMUSG00000021071	3338.732411	3471.033374	3482.328184	3203.92986	2599.547381	3070.69701	0.199411254	0.013182346	0.106155022	Trim9	chr12	-	70244539	70347614	7424	protein_coding	tripartite_motif-containing_9
ENSMUSG00000031386	2656.808297	2718.976143	2578.517816	2168.172588	2424.753734	2418.898116	0.173351164	0.013196737	0.106208579	Hcfc1	chrX	-	73942792	73966357	8360	protein_coding	host_cell_factor_C1
ENSMUSG00000055065	11526.8139	11595.30423	11604.92513	10177.52343	10500.82998	11010.22829	0.12864101	0.013211577	0.106265687	Ddx17	chr15	-	79527707	79546741	4761	protein_coding	DEAD_(Asp-Glu-Ala-Asp)_box_polypeptide_17
ENSMUSG00000020133	748.818573	906.0143564	860.2148094	1051.866946	988.8035973	964.2485219	-0.232659118	0.013221466	0.10626966	2310011J03Rik	chr10	-	80318254	80320537	1649	protein_coding	RIKEN_cDNA_2310011J03_gene
ENSMUSG00000048486	1201.104991	1280.176825	1274.904273	1352.264984	1677.815765	1427.749957	-0.225260037	0.01322756	0.10626966	Fitm2	chr2	-	163466379	163472629	3967	protein_coding	fat_storage-inducing_transmembrane_protein_2
ENSMUSG00000029219	913.5586591	960.1326187	919.7599631	907.8275085	1409.527841	1259.109926	-0.296840409	0.013240294	0.10630972	Slc10a4	chr5	+	73006883	73012955	2106	protein_coding	solute_carrier_family_10_(sodium/bile_acid_cotransporter_family)_member_4
ENSMUSG00000043716	5576.202307	5482.739813	5753.550474	6518.732183	6514.112085	5814.459971	-0.158234075	0.013262036	0.106422023	Rpl7	chr1	-	16101295	16104662	2687	protein_coding	ribosomal_protein_L7
ENSMUSG00000051067	420.3368256	465.6036703	439.1455084	389.4750585	251.0118073	348.660678	0.329368879	0.013271451	0.106435333	Lingo3	chr10	-	80832807	80844039	3433	protein_coding	leucine_rich_repeat_and_Ig_domain_containing_3
ENSMUSG00000022000	1920.969246	1860.548534	1829.950169	1540.842932	1649.360985	1728.81897	0.180146486	0.013304334	0.106636721	Zc3h13	chr14	+	75284373	75344426	6151	protein_coding	zinc_finger_CCCH_type_containing_13
ENSMUSG00000033569	1543.564685	1434.13395	1502.451824	1306.778846	1284.530059	1336.705033	0.179416196	0.013317085	0.106676614	Adgrb3	chr1	-	25067476	25829707	18559	protein_coding	adhesion_G_protein-coupled_receptor_B3
ENSMUSG00000037940	408.3557285	360.1663662	398.7398684	308.9266887	293.693977	324.8648454	0.282411925	0.013349511	0.106873972	Inpp4b	chr8	+	81342556	82125036	10176	protein_coding	inositol_polyphosphate-4-phosphatase_type_II
ENSMUSG00000037643	1299.949043	1260.582282	1243.005083	1096.405457	1021.323346	1162.891994	0.199201835	0.013398242	0.107167935	Prkci	chr3	+	30995747	31052959	5551	protein_coding	protein_kinase_C_iota
ENSMUSG00000071753	278.5605092	206.2092407	239.243921	171.5206462	150.403836	197.6088709	0.351504432	0.013404248	0.107167935	C230004F18Rik	chrX	+	61116386	61175991	3644	processed_transcript	RIKEN_cDNA_C230004F18_gene
ENSMUSG00000047180	42.93226485	32.65757206	24.45604526	55.91004489	145.3226253	37.24565106	-0.364412784	0.013409659	0.107167935	Neurl3	chr1	-	36264597	36274679	3217	protein_coding	neuralized_E3_ubiquitin_protein_ligase_3
ENSMUSG00000033020	849.6594742	887.3528866	855.9615841	1049.024063	978.6411759	984.9405503	-0.201558911	0.013481427	0.107678778	Polr2f	chr15	+	79141351	79151774	543	protein_coding	polymerase_(RNA)_II_(DNA_directed)_polypeptide_F
ENSMUSG00000004894	5464.378733	6430.742476	6347.938705	6737.634223	7170.604504	6856.3036	-0.176978373	0.013519073	0.10789168	Hapln2	chr3	-	88021750	88027583	2371	protein_coding	hyaluronan_and_proteoglycan_link_protein_2
ENSMUSG00000000766	121.8078212	96.10656922	136.1032084	36.9574873	63.00701237	96.21793191	0.396939905	0.013523808	0.10789168	Oprm1	chr10	+	6758506	7038198	8037	protein_coding	opioid_receptor_mu_1
ENSMUSG00000004056	1731.268541	1831.623256	1653.441321	1946.427664	2270.284929	1891.251393	-0.210126928	0.01354623	0.107970016	Akt2	chr7	+	27591552	27640826	7131	protein_coding	thymoma_viral_proto-oncogene_2
ENSMUSG00000027422	2664.795695	2547.290621	2459.427508	2775.602059	2932.874801	2892.745566	-0.157995221	0.013549364	0.107970016	Rrbp1	chr2	-	143947395	144011263	8786	protein_coding	ribosome_binding_protein_1
ENSMUSG00000055692	1144.19478	1159.810345	1015.457531	1014.909459	673.7685355	914.5876538	0.293432925	0.013595312	0.108273287	Tmem191c	chr16	+	17276300	17283229	2441	protein_coding	transmembrane_protein_191C
ENSMUSG00000002379	2049.766041	2209.518018	2125.549325	2518.794904	2476.582083	2261.638701	-0.175306344	0.013614747	0.108344387	Ndufa11	chr17	+	56717762	56724248	2661	protein_coding	NADH_dehydrogenase_(ubiquinone)_1_alpha_subcomplex_11
ENSMUSG00000024026	2771.627145	2843.074917	3096.347991	3228.568185	3297.705728	3257.959866	-0.160690869	0.013620031	0.108344387	Glo1	chr17	-	30592866	30612659	1935	protein_coding	glyoxalase_1
ENSMUSG00000028603	2917.39716	2813.216565	3111.23428	3205.825116	3439.979627	3300.378525	-0.162570094	0.013631728	0.108374605	Scp2	chr4	-	108043839	108144998	3478	protein_coding	sterol_carrier_protein_2_liver
ENSMUSG00000006998	6318.031907	6321.572878	6468.092318	6866.511615	6932.803844	7036.324246	-0.121906412	0.013667388	0.108567555	Psmd2	chr16	+	20651652	20663414	4038	protein_coding	proteasome_(prosome_macropain)_26S_subunit_non-ATPase_2
ENSMUSG00000040022	813.7161827	734.3288347	732.6180515	551.5194258	600.5991017	703.5289645	0.261383084	0.013680232	0.108567555	Rab11fip2	chr19	-	59902884	59943654	6080	protein_coding	RAB11_family_interacting_protein_2_(class_I)
ENSMUSG00000033961	327.4833226	325.6426471	348.7644715	259.650039	274.3853764	257.6157532	0.286956478	0.013681859	0.108567555	Zfp446	chr7	+	12977848	12984340	5801	protein_coding	zinc_finger_protein_446
ENSMUSG00000034275	349.4486674	292.9850751	323.24512	111.8200898	218.492059	280.3769844	0.390510424	0.013687645	0.108567555	Igsf9b	chr9	+	27299228	27334763	4751	protein_coding	immunoglobulin_superfamily_member_9B
ENSMUSG00000050071	534.1572487	516.9227121	541.2229147	505.0856598	260.1579865	363.1450978	0.356624288	0.013710177	0.108683446	Bex1	chrX	-	136213972	136215513	1186	protein_coding	brain_expressed_gene_1
ENSMUSG00000030303	344.4565436	404.9538936	374.2838231	285.2359917	261.1742287	325.8994468	0.301879471	0.013733536	0.108805761	Far2	chr6	+	148047259	148182758	7313	protein_coding	fatty_acyl_CoA_reductase_2
ENSMUSG00000009394	6078.409963	6078.040698	6137.404054	5767.263274	4177.771417	5377.858173	0.231545642	0.013767748	0.109013872	Syn2	chr6	+	115134902	115282006	7031	protein_coding	synapsin_II
ENSMUSG00000047591	324.4880483	271.5243849	188.2052179	227.4306911	76.21816012	141.7403943	0.396536102	0.013786424	0.109098793	Mafa	chr15	-	75746843	75747922	1080	protein_coding	v-maf_musculoaponeurotic_fibrosarcoma_oncogene_family_protein_A_(avian)
ENSMUSG00000046718	134.7873431	95.17349573	78.68466736	180.0492971	161.5824995	135.5327858	-0.385947967	0.013797137	0.109105933	Bst2	chr8	-	71534264	71537437	764	protein_coding	bone_marrow_stromal_cell_antigen_2
ENSMUSG00000031885	814.7146074	747.3918635	744.314421	870.8700212	1085.3466	861.8229815	-0.255009274	0.013810456	0.109105933	Cbfb	chr8	+	105170674	105217989	3480	protein_coding	core_binding_factor_beta
ENSMUSG00000014776	561.1147174	512.2573447	505.0705	621.6438889	651.4112085	621.7954524	-0.237241708	0.01381118	0.109105933	Nol3	chr8	+	105276447	105281939	2869	protein_coding	nucleolar_protein_3_(apoptosis_repressor_with_CARD_domain)
ENSMUSG00000002799	1284.972671	1235.389297	1096.268811	1029.123877	909.5367108	1088.400692	0.232631261	0.013875331	0.109549649	Jag2	chr12	-	112908590	112929495	4054	protein_coding	jagged_2
ENSMUSG00000015542	443.3005952	448.8083475	463.6015536	523.0905895	546.7382686	567.9961787	-0.243753752	0.013890162	0.109594688	Nat9	chr11	-	115182832	115187859	2066	protein_coding	N-acetyltransferase_9_(GCN5-related_putative)
ENSMUSG00000039542	5980.564336	5563.917206	5138.959424	5047.066086	4580.203302	5027.128292	0.177257112	0.013897009	0.109594688	Ncam1	chr9	-	49502136	49798925	7995	protein_coding	neural_cell_adhesion_molecule_1
ENSMUSG00000049988	14.97637146	20.52761673	12.75967579	23.69069699	88.41306574	25.86503546	-0.334077954	0.013924427	1	Lrrc25	chr8	+	70616844	70620850	1273	protein_coding	leucine_rich_repeat_containing_25
ENSMUSG00000034041	72.88500777	79.31124644	63.79837894	99.50092734	241.8656281	78.6297078	-0.389528481	0.013948131	0.109934664	Lyl1	chr8	+	84701457	84704715	1800	protein_coding	lymphoblastomic_leukemia_1
ENSMUSG00000019942	27.95589339	17.72839626	17.01290105	38.85274306	122.9652983	20.69202837	-0.330564724	0.013981878	1	Cdk1	chr10	-	69336635	69352938	3445	protein_coding	cyclin-dependent_kinase_1
ENSMUSG00000002052	4662.643648	4879.97434	4503.102247	4228.315598	4180.820143	4284.284473	0.141441708	0.014016796	0.110371921	Supt6	chr11	-	78206746	78245987	7095	protein_coding	suppressor_of_Ty_6
ENSMUSG00000031374	116.8156974	78.37817295	142.4830463	82.44362551	46.74713821	65.17988936	0.39565111	0.014024841	0.110371921	Zfp92	chrX	+	73411096	73428385	6744	protein_coding	zinc_finger_protein_92
ENSMUSG00000000346	3693.173202	3802.274462	3828.966043	4067.218859	4622.885472	4093.917813	-0.166706225	0.014027739	0.110371921	Dazap2	chr15	+	100615628	100620731	1826	protein_coding	DAZ_associated_protein_2
ENSMUSG00000030660	887.5996152	810.8408607	973.9885852	679.4491896	754.0516641	782.1586723	0.24190911	0.014087484	0.110748524	Pik3c2a	chr7	-	116337265	116443449	11133	protein_coding	phosphatidylinositol_3-kinase_C2_domain_containing_alpha_polypeptide
ENSMUSG00000005103	3171.995475	2963.441396	3126.120568	3425.674784	3474.531859	3383.146638	-0.1458574	0.014091745	0.110748524	Wdr1	chr5	-	38526813	38563221	8899	protein_coding	WD_repeat_domain_1
ENSMUSG00000020859	12269.64192	11482.40234	12484.27945	9825.005854	11063.82812	11273.01705	0.164315229	0.014154178	0.111133417	Spag9	chr11	+	93996091	94126085	11209	protein_coding	sperm_associated_antigen_9
ENSMUSG00000028837	1293.958494	1318.432838	1270.651047	1460.294562	1499.973391	1446.372783	-0.17305378	0.014156917	0.111133417	Psmb2	chr4	+	126677630	126709714	1204	protein_coding	proteasome_(prosome_macropain)_subunit_beta_type_2
ENSMUSG00000085133	838.6768018	852.8291676	733.6813578	698.4017472	679.8659883	653.8680964	0.231382094	0.014165322	0.111135818	B930095G15Rik	chr14	+	121248706	121253971	4715	sense_intronic	RIKEN_cDNA_B930095G15_gene
ENSMUSG00000052310	822.7020055	854.6953146	865.531341	1049.024063	946.1214276	972.5253333	-0.206765212	0.01418987	0.111264796	Slc39a1	chr3	+	90248172	90253612	2364	protein_coding	solute_carrier_family_39_(zinc_transporter)_member_1
ENSMUSG00000025579	11294.18093	12374.42059	10619.24017	10824.75327	8349.445381	9953.900246	0.216114812	0.014203765	0.111300996	Gaa	chr11	+	119267887	119285454	4783	protein_coding	glucosidase_alpha_acid
ENSMUSG00000046182	497.2155325	399.3554527	452.9684905	392.3179421	233.735691	349.6952794	0.345911146	0.01421621	0.111300996	Gsg1l	chr7	-	125878420	126082411	3923	protein_coding	GSG1-like
ENSMUSG00000024644	1453.706456	1454.661567	1442.90667	1775.854646	1571.110341	1632.601038	-0.18368809	0.01421882	0.111300996	Cndp2	chr18	-	84667470	84685633	2119	protein_coding	CNDP_dipeptidase_2_(metallopeptidase_M20_family)
ENSMUSG00000005089	51570.63591	45977.1961	46478.18237	41615.07833	42925.05154	44809.62203	0.149303692	0.014233511	0.111352471	Slc1a2	chr2	+	102658659	102790784	13133	protein_coding	solute_carrier_family_1_(glial_high_affinity_glutamate_transporter)_member_2
ENSMUSG00000021024	2294.380108	2387.735055	2472.187184	2804.978523	2654.424456	2588.572749	-0.162590706	0.01424981	0.111416464	Psma6	chr12	+	55384222	55418454	1234	protein_coding	proteasome_(prosome_macropain)_subunit_alpha_type_6
ENSMUSG00000045106	283.552633	336.839529	316.8652821	227.4306911	226.6219961	265.8925645	0.30924662	0.014277286	0.111452555	Ccdc73	chr2	+	104867805	105017904	4351	protein_coding	coiled-coil_domain_containing_73
ENSMUSG00000030824	2722.704331	2726.440731	2751.836745	2940.48931	3133.074502	3036.555163	-0.146191694	0.014280784	0.111452555	Nucb1	chr7	-	45492674	45510408	2639	protein_coding	nucleobindin_1
ENSMUSG00000024054	961.4830477	891.0851806	936.7728641	823.4886273	805.880013	751.1206297	0.210475752	0.014282084	0.111452555	Smchd1	chr17	-	71344489	71475343	19319	protein_coding	SMC_hinge_domain_containing_1
ENSMUSG00000100252	1378.824599	1212.06246	1432.273607	1158.948897	820.1074029	1197.033841	0.2871468	0.014286915	0.111452555	Mir124-2hg	chr3	+	17789921	17808970	6013	lincRNA	Mir124-2_host_gene_(non-protein_coding)
ENSMUSG00000044465	1069.312922	979.7271619	970.7986662	920.146671	815.0261922	824.5773304	0.218164784	0.014297752	0.11147372	Fam160a2	chr7	-	105371211	105400054	11569	protein_coding	family_with_sequence_similarity_160_member_A2
ENSMUSG00000033214	970.4688706	923.7427527	893.1773052	834.8601618	658.5249034	804.9199035	0.247375431	0.014307511	0.111486464	Slitrk5	chr14	+	111675115	111683134	4806	protein_coding	SLIT_and_NTRK-like_family_member_5
ENSMUSG00000024925	606.0438318	665.2813966	619.9075821	740.0973739	853.6433933	700.4251602	-0.247436706	0.014321794	0.111534428	Rnaseh2c	chr19	+	5601873	5603439	1455	protein_coding	ribonuclease_H2_subunit_C
ENSMUSG00000032558	396.3746313	374.1624685	371.0939042	293.7646426	301.8239141	319.6918383	0.274326104	0.014331954	0.111550239	Nphp3	chr9	+	104002544	104153483	6639	protein_coding	nephronophthisis_3_(adolescent)
ENSMUSG00000048096	80.87240588	93.30734875	69.11491052	90.02464855	162.5987416	142.7749957	-0.391182508	0.014360756	0.11171105	Lmod1	chr1	+	135324807	135368065	3948	protein_coding	leiomodin_1_(smooth_muscle)
ENSMUSG00000027221	2045.772341	2023.836394	1956.483621	1944.532409	1261.156489	1617.082017	0.275338905	0.014444204	0.112296525	Chst1	chr2	+	92599707	92615250	2680	protein_coding	carbohydrate_(keratan_sulfate_Gal-6)_sulfotransferase_1
ENSMUSG00000029992	2224.490374	2149.801315	2227.626731	1776.802274	1928.827572	2068.168235	0.182584565	0.014466552	0.112349208	Gfpt1	chr6	+	87042846	87092197	10072	protein_coding	glutamine_fructose-6-phosphate_transaminase_1
ENSMUSG00000058761	628.0091766	563.5763865	580.5652484	501.2951482	478.6500455	491.4356737	0.240175475	0.014469468	0.112349208	Rnf169	chr7	-	99920254	99980448	7640	protein_coding	ring_finger_protein_169
ENSMUSG00000046727	1211.089239	1243.786959	1352.525634	1474.50898	1576.191551	1377.054488	-0.202643743	0.014475543	0.112349208	Cystm1	chr18	+	36345619	36402980	2840	protein_coding	cysteine-rich_transmembrane_module_containing_1
ENSMUSG00000022956	2834.527905	2777.759772	3052.752432	3246.573115	3448.109564	3102.769654	-0.168906068	0.01450939	0.112461138	Atp5o	chr16	-	91684398	91931687	2259	protein_coding	ATP_synthase_H+_transporting_mitochondrial_F1_complex_O_subunit
ENSMUSG00000032826	17899.75917	17290.7848	16481.24789	14200.20377	15912.31935	16040.46039	0.156335279	0.014509824	0.112461138	Ank2	chr3	-	126921612	127499350	31243	protein_coding	ankyrin_2_brain
ENSMUSG00000037692	1393.800971	1477.988404	1200.47283	1160.844152	1076.200421	1194.964638	0.225175838	0.014514551	0.112461138	Ahdc1	chr4	+	133011260	133078110	8444	protein_coding	AT_hook_DNA_binding_motif_containing_1
ENSMUSG00000025314	1770.207107	1686.063792	1791.671142	1524.733258	1596.516394	1512.587274	0.170457547	0.014535642	0.112560996	Ptprj	chr2	-	90429754	90580647	8352	protein_coding	protein_tyrosine_phosphatase_receptor_type_J
ENSMUSG00000028080	870.6263942	786.58095	771.9603852	665.2347714	687.9959253	699.3905588	0.222079776	0.01456123	0.112695543	Lrba	chr3	+	86224680	86782692	19288	protein_coding	LPS-responsive_beige-like_anchor
ENSMUSG00000026766	874.6200933	828.5692569	858.0881968	979.8472274	1068.070484	947.6948992	-0.208900429	0.014580722	0.112753897	Mmadhc	chr2	-	50279881	50296801	2012	protein_coding	methylmalonic_aciduria_(cobalamin_deficiency)_cblD_type_with_homocystinuria
ENSMUSG00000029073	1041.357029	1156.078051	1037.786964	1204.435035	1296.724964	1253.936919	-0.199443325	0.014585615	0.112753897	Cptp	chr4	-	155864723	155869440	2709	protein_coding	ceramide-1-phosphate_transfer_protein
ENSMUSG00000036372	684.9193881	692.3405278	742.1878084	858.5508588	933.926522	759.3974411	-0.240406406	0.014593421	0.112753897	Tmem258	chr19	+	10204014	10207824	1611	protein_coding	transmembrane_protein_258
ENSMUSG00000059734	1887.022804	1952.922809	1962.863459	2241.139935	2346.50309	2036.095591	-0.180392123	0.01461626	0.112866807	Ndufs8	chr19	-	3908870	3912717	963	protein_coding	NADH_dehydrogenase_(ubiquinone)_Fe-S_protein_8
ENSMUSG00000048490	949.5019506	830.4354039	897.4305304	786.53114	741.8567585	738.7054127	0.21900416	0.014642357	0.113004734	Nrip1	chr16	-	76287400	76373827	11457	protein_coding	nuclear_receptor_interacting_protein_1
ENSMUSG00000031231	3456.546533	3462.635712	3834.282574	3863.478865	4396.263476	3987.353866	-0.177626299	0.014658901	0.113068825	Cox7b	chrX	+	106015700	106022450	1214	protein_coding	cytochrome_c_oxidase_subunit_VIIb
ENSMUSG00000068290	2261.43209	2256.171693	2265.905759	2689.367922	2455.240998	2475.801194	-0.160746947	0.014719152	0.113387886	Ddrgk1	chr2	-	130653960	130664659	2084	protein_coding	DDRGK_domain_containing_1
ENSMUSG00000031376	3784.029856	3959.963881	4075.653108	2703.58234	3282.462096	3826.990647	0.240518778	0.01472102	0.113387886	Atp2b3	chrX	+	73503086	73571005	4820	protein_coding	ATPase_Ca++_transporting_plasma_membrane_3
ENSMUSG00000056763	734.8406263	703.5374096	668.8196726	651.9679811	528.4459102	541.0965418	0.255914375	0.014725056	0.113387886	Cspp1	chr1	+	10037987	10136768	17553	protein_coding	centrosome_and_spindle_pole_associated_protein_1
ENSMUSG00000023367	527.1682754	532.7849614	451.9051842	746.730769	641.2487871	539.027339	-0.292075242	0.014749569	0.113417217	Tmem176a	chr6	+	48840919	48847071	3810	protein_coding	transmembrane_protein_176A
ENSMUSG00000053768	1371.835626	1286.708339	1446.096589	1558.847862	2029.435543	1460.857203	-0.261117857	0.01475523	0.113417217	Chchd3	chr6	-	32790976	33060260	2905	protein_coding	coiled-coil-helix-coiled-coil-helix_domain_containing_3
ENSMUSG00000085263	41.93384009	55.98440925	48.91209052	8.528650915	24.38981124	31.03804255	0.362722277	0.014756568	1	1700125G02Rik	chr4	-	124890888	124894782	519	antisense	RIKEN_cDNA_1700125G02_gene
ENSMUSG00000034462	1624.437091	1641.276265	1521.591338	1337.102938	1465.421159	1383.262096	0.183044801	0.014761199	0.113417217	Pkd2	chr5	+	104459450	104505819	10169	protein_coding	polycystic_kidney_disease_2
ENSMUSG00000061787	3055.179778	2999.831262	3337.718525	3773.454216	3783.469468	3247.613852	-0.189772198	0.014763934	0.113417217	Rps17	chr7	-	81342732	81345254	1274	protein_coding	ribosomal_protein_S17
ENSMUSG00000028664	729.8485025	661.5491027	591.1983115	524.9858452	479.6662877	590.7574099	0.270776107	0.014770191	0.113417217	Ephb2	chr4	-	136647539	136835988	12608	protein_coding	Eph_receptor_B2
ENSMUSG00000032177	2221.4951	2258.03784	2121.2961	1985.280407	1807.894758	2017.472766	0.174508277	0.014808542	0.11364811	Pde4a	chr9	+	21165714	21213248	7655	protein_coding	phosphodiesterase_4A_cAMP_specific
ENSMUSG00000030805	1890.018078	2136.738286	1975.623135	2410.765325	2276.382382	2177.835986	-0.18254381	0.014829659	0.113706422	Stx4a	chr7	+	127824294	127849019	2364	protein_coding	syntaxin_4A_(placental)
[truncated: 1,377 more rows]
