# Supplementary material for: Temporal Changes of Spinal Transcriptomic Profiles in Mice With Spinal Nerve Ligation
Source: Front Neurosci. 2019 Dec 17;13:1357. doi: 10.3389/fnins.2019.01357 (PMC6928122; doi:10.3389/fnins.2019.01357)
Supplement: Supplementary file 9 [file Data_Sheet_8.CSV]

ID	sham28d1	sham28d2	sham28d3	snl28d1	snl28d2	snl28d3	log2FoldChange	pvalue	padj	GeneName	Chrom	Strand	Start	End	GeneLength	GeneType	GeneDescription
ENSMUSG00000100862	2418.973675	2352.96673	2573.182892	3498.331392	3276.401614	3307.807514	0.414424641	1.55E-09	2.46E-05	Gm10925	chr1	-	24613974	24614651	678	unprocessed_pseudogene	predicted_gene_10925
ENSMUSG00000064341	131353.6355	129019.6899	135658.0831	179624.5257	171824.7979	162250.9726	0.309820929	1.20E-08	9.55E-05	mt-Nd1	chrMT	+	2751	3707	957	protein_coding	mitochondrially_encoded_NADH_dehydrogenase_1
ENSMUSG00000064345	87484.96834	88223.24944	93360.15033	128548.6768	113892.4007	113893.0658	0.292762053	4.99E-08	0.000264013	mt-Nd2	chrMT	+	3914	4951	1038	protein_coding	mitochondrially_encoded_NADH_dehydrogenase_2
ENSMUSG00000096768	221.5211596	262.3201737	353.8622082	44.21604528	85.18644196	127.2601676	0.286468835	1.97E-07	0.00078033	Erdr1	chrY	+	90784738	90816464	1124	protein_coding	erythroid_differentiation_regulator_1
ENSMUSG00000064357	1457.179274	1434.846122	1559.17438	2206.591212	1894.696248	1966.313116	0.279592707	1.26E-06	0.003998001	mt-Atp6	chrMT	+	7927	8607	681	protein_coding	mitochondrially_encoded_ATP_synthase_6
ENSMUSG00000036578	1694.590137	1872.423309	1929.887169	2899.309255	2726.902257	2204.567114	0.278341219	7.64E-06	0.020218882	Fxyd7	chr7	-	31042513	31051467	693	protein_coding	FXYD_domain-containing_ion_transport_regulator_7
ENSMUSG00000100131	765.50983	705.5508119	776.1179525	1003.283123	985.7288284	1014.253967	0.27263019	8.94E-06	0.020289772	Gm28439	chr1	-	24611535	24612410	876	unprocessed_pseudogene	predicted_gene_28439
ENSMUSG00000064368	17117.88404	15784.43804	16966.55299	23501.88083	20980.20371	19786.56395	0.251814099	1.06E-05	0.021074693	mt-Nd6	chrMT	-	13552	14070	519	protein_coding	mitochondrially_encoded_NADH_dehydrogenase_6
ENSMUSG00000029066	872.9990003	824.2733043	866.3181232	1136.984022	1119.593237	1092.715123	0.246152558	1.32E-05	0.023352985	Mrpl20	chr4	+	155802878	155809975	1664	protein_coding	mitochondrial_ribosomal_protein_L20
ENSMUSG00000079523	2901.272909	2998.590951	2869.554882	4490.034122	3877.387281	3428.369778	0.244639658	3.50E-05	0.05147969	Tmsb10	chr6	-	72957347	72958748	1276	protein_coding	thymosin_beta_10
ENSMUSG00000021719	3438.71876	3786.682162	3721.004845	4366.860853	4517.689768	4567.013383	0.243658472	3.84E-05	0.05147969	Rgs7bp	chr13	-	104947153	105054930	5828	protein_coding	regulator_of_G-protein_signalling_7_binding_protein
ENSMUSG00000057411	1814.230257	1761.615649	1724.706561	1357.011485	1473.444611	1370.199699	0.239724366	3.89E-05	0.05147969	Fam173a	chr17	-	25790508	25792284	800	protein_coding	family_with_sequence_similarity_173_member_A
ENSMUSG00000039195	1634.770077	1914.258854	1601.796438	2714.02297	2549.97657	2008.414224	0.23871092	6.88E-05	0.080814604	1110008P14Rik	chr2	-	32377097	32381938	2694	protein_coding	RIKEN_cDNA_1110008P14_gene
ENSMUSG00000058546	114.9666778	114.1997308	104.0771201	223.1857524	159.139507	206.6781669	0.228760965	7.13E-05	0.080814604	Rpl23a	chr11	-	78180932	78183584	847	protein_coding	ribosomal_protein_L23A
ENSMUSG00000076617	718.7754082	642.2321493	778.1003738	1005.388649	879.947862	1149.168882	0.226658151	9.11E-05	0.091537524	Ighm	chr12	-	113418558	113422730	1886	IG_C_gene	immunoglobulin_heavy_constant_mu
ENSMUSG00000060143	596.3312229	498.634468	568.954923	859.0545941	849.0560754	677.4451027	0.22543707	9.22E-05	0.091537524	Gm10076	chr14	+	105681828	105682211	384	protein_coding	predicted_gene_10076
ENSMUSG00000074129	5193.128957	4919.633947	4501.08764	6164.980028	5979.901003	5856.838239	0.223664308	0.000108297	0.09758207	Rpl13a	chr7	-	45125565	45128745	1024	protein_coding	ribosomal_protein_L13A
ENSMUSG00000047139	2333.917028	2648.076926	2925.062679	4716.378164	3927.001363	3037.977685	0.222966715	0.000110616	0.09758207	Cd24a	chr10	+	43579169	43584262	1813	protein_coding	CD24a_antigen
ENSMUSG00000047843	572.0293236	592.4817716	594.7264004	909.5872173	779.7835841	724.3304276	0.222150871	0.000117301	0.098033028	Bri3	chr5	+	144244437	144446757	1648	protein_coding	brain_protein_I3
ENSMUSG00000066809	27.10596468	23.74449848	23.78905602	83.16827565	59.9113438	53.58322846	0.221328928	0.000125071	0.09929989	Gm10180	chr9	-	25101404	25101481	78	processed_pseudogene	predicted_gene_10180
ENSMUSG00000031762	9255.284905	9311.235475	8883.23	14399.69208	13633.57517	9952.127843	0.219430038	0.000133966	0.101297346	Mt2	chr8	+	94172618	94173567	556	protein_coding	metallothionein_2
ENSMUSG00000020485	976.7494168	947.5185583	911.9138139	748.5144809	761.0612892	687.9703797	0.217706155	0.000159583	0.115182615	Supt4a	chr11	+	87737552	87743623	942	protein_coding	suppressor_of_Ty_4A
ENSMUSG00000040731	9447.830723	9152.938818	9058.674288	7851.506327	8036.545101	7840.374536	0.214875716	0.000221654	0.153028046	Eif4h	chr5	-	134619721	134639490	5551	protein_coding	eukaryotic_translation_initiation_factor_4H
ENSMUSG00000057322	2705.923026	2568.928597	2614.81374	3656.24584	3384.05481	2967.171276	0.212460467	0.000234604	0.155219627	Rpl38	chr11	+	114668524	114672331	542	protein_coding	ribosomal_protein_L38
ENSMUSG00000064360	216.8477174	214.8311767	244.8290348	328.4620507	331.3846204	310.0172504	0.212223787	0.000334451	0.212430004	mt-Nd3	chrMT	+	9459	9806	348	protein_coding	mitochondrially_encoded_NADH_dehydrogenase_3
ENSMUSG00000064337	45674.48517	40280.84563	41717.08335	49967.28946	49673.05681	54742.92262	0.212168072	0.000377703	0.228687934	mt-Rnr1	chrMT	+	70	1024	955	Mt_rRNA	mitochondrially_encoded_12S_rRNA
ENSMUSG00000025959	437.4341886	478.2820408	483.7108056	707.4567245	600.9856675	588.4586697	0.211716749	0.000388852	0.228687934	Klf7	chr1	-	64029447	64122282	8131	protein_coding	Kruppel-like_factor_7_(ubiquitous)
ENSMUSG00000064367	96709.40853	88194.98218	90466.80639	109516.8276	111204.8152	103689.2881	0.210876671	0.00043146	0.244684177	mt-Nd5	chrMT	+	11742	13565	1824	protein_coding	mitochondrially_encoded_NADH_dehydrogenase_5
ENSMUSG00000020427	439.3035655	374.2585236	423.2469549	324.2509987	258.3676701	288.9666963	0.21022838	0.000498957	0.273204789	Igfbp3	chr11	-	7206086	7213923	3130	protein_coding	insulin-like_growth_factor_binding_protein_3
ENSMUSG00000017778	3759.316894	4215.213825	4022.332888	5018.52114	5079.358616	4514.386998	0.209772272	0.000547044	0.289550521	Cox7c	chr13	-	86044816	86046904	1131	protein_coding	cytochrome_c_oxidase_subunit_VIIc
ENSMUSG00000054428	696.3428857	618.4876508	665.1023578	812.7330228	838.7588132	864.9864023	0.209205077	0.000644197	0.329974517	Atpif1	chr4	-	132530555	132533659	1441	protein_coding	ATPase_inhibitory_factor_1
ENSMUSG00000064339	64386.01299	56929.13114	60742.3809	69163.36969	71499.50825	77612.43589	0.208713905	0.000692991	0.343875223	mt-Rnr2	chrMT	+	1094	2675	1582	Mt_rRNA	mitochondrially_encoded_16S_rRNA
ENSMUSG00000068523	395.3732089	473.7592792	433.1590616	724.3009323	596.3050937	523.3933208	0.206131682	0.000723742	0.34582484	Gng5	chr3	+	146499807	146505572	2765	protein_coding	guanine_nucleotide_binding_protein_(G_protein)_gamma_5
ENSMUSG00000064358	1672.157614	1590.881398	1789.135254	2067.626498	2136.213852	1960.572056	0.205329076	0.000740597	0.34582484	mt-Co3	chrMT	+	8607	9390	784	protein_coding	mitochondrially_encoded_cytochrome_c_oxidase_III
ENSMUSG00000024143	1837.597467	1959.48647	1949.711383	2418.196572	2446.067833	2151.940729	0.203694068	0.000762256	0.34582484	Rhoq	chr17	+	86963082	87000069	4151	protein_coding	ras_homolog_gene_family_member_Q
ENSMUSG00000049612	2760.134955	2789.413226	2908.212098	3263.565247	3352.226908	3291.541177	0.203644735	0.000803992	0.354627398	Omg	chr11	-	79500982	79504084	2228	protein_coding	oligodendrocyte_myelin_glycoprotein
ENSMUSG00000023904	916.9293569	883.0692053	960.4831366	1139.089548	1118.657122	1129.075171	0.202998167	0.000848824	0.364283224	Hcfc1r1	chr17	+	23673596	23675227	958	protein_coding	host_cell_factor_C1_regulator_1_(XPO1-dependent)
ENSMUSG00000046364	3444.326891	3102.614468	3177.821399	3869.956725	3803.434216	3836.941895	0.201558307	0.000900552	0.376312283	Rpl27a	chr7	+	109519147	109522367	2774	protein_coding	ribosomal_protein_L27A
ENSMUSG00000060568	695.4081973	786.960521	746.3816325	1001.177597	902.4146159	911.8717272	0.200541287	0.000999779	0.40706377	Fam78b	chr1	+	167001417	167091302	6325	protein_coding	family_with_sequence_similarity_78_member_B
ENSMUSG00000027546	10823.6921	10718.94503	10174.7775	9029.548105	9412.633779	9045.997176	0.199685068	0.00109691	0.417125932	Atp9a	chr2	-	168634438	168742409	5917	protein_coding	ATPase_class_II_type_9A
ENSMUSG00000041216	351.4428524	342.5991923	398.4666883	464.2684755	483.9713241	502.3427668	0.199531859	0.001123817	0.417125932	Clvs1	chr4	+	9269293	9451691	7566	protein_coding	clavesin_1
ENSMUSG00000048758	2952.680773	3003.113712	2790.258028	3538.336386	3648.039168	3258.051659	0.198824773	0.001127784	0.417125932	Rpl29	chr9	+	106429454	106431568	796	protein_coding	ribosomal_protein_L29
ENSMUSG00000071866	14708.25725	14105.36279	13972.10557	16849.47154	18046.42009	15693.18804	0.198227888	0.001139092	0.417125932	Ppia	chr11	+	6415443	6419817	3508	protein_coding	peptidylprolyl_isomerase_A
ENSMUSG00000037916	4961.326225	5217.005523	4841.072899	3987.866179	4486.797982	4170.88023	0.197794175	0.001187913	0.417125932	Ndufv1	chr19	-	4007497	4012806	2521	protein_coding	NADH_dehydrogenase_(ubiquinone)_flavoprotein_1
ENSMUSG00000031149	444.9116961	421.7475206	446.0448003	557.964381	545.7548974	581.7607661	0.197773711	0.001210154	0.417125932	Praf2	chrX	+	7728439	7731064	1339	protein_coding	PRA1_domain_family_2
ENSMUSG00000061518	6239.045318	6135.126131	5719.28555	6984.029629	7550.701548	6839.516376	0.197282877	0.001248956	0.417125932	Cox5b	chr1	+	36691484	36693681	1552	protein_coding	cytochrome_c_oxidase_subunit_Vb
ENSMUSG00000021290	2264.750083	2316.784637	2208.417367	2770.872171	3002.119993	2507.886461	0.197027304	0.001276657	0.417125932	2010107E04Rik	chr12	-	111961376	111966977	365	protein_coding	RIKEN_cDNA_2010107E04_gene
ENSMUSG00000060371	6308.212262	6585.140911	6500.359556	7383.026799	7749.157874	7263.397986	0.196729608	0.001283232	0.417125932	Caln1	chr5	+	130369455	130847412	10483	protein_coding	calneuron_1
ENSMUSG00000033307	2578.805398	2787.151845	2658.42701	3258.301432	3224.915303	3012.142914	0.196692403	0.001287182	0.417125932	Mif	chr10	-	75859353	75860250	554	protein_coding	macrophage_migration_inhibitory_factor
ENSMUSG00000043165	272.9290237	209.1777247	277.5389868	153.7033955	155.395048	191.3686731	0.196101378	0.001333189	0.423394226	Lor	chr3	-	92080271	92083142	1779	protein_coding	loricrin
ENSMUSG00000018102	700.0816394	760.9546417	704.7507845	994.8610189	966.0704187	816.1873906	0.195061415	0.001460196	0.450903265	Hist1h2bc	chr13	+	23684199	23692488	736	protein_coding	histone_cluster_1_H2bc
ENSMUSG00000026895	2495.618127	2616.417594	2419.545239	2051.835054	2240.122589	1944.305718	0.194685187	0.001476602	0.450903265	Ndufa8	chr2	-	36036326	36049406	861	protein_coding	NADH_dehydrogenase_(ubiquinone)_1_alpha_subcomplex_8
ENSMUSG00000020277	2630.213262	2720.441111	2622.743426	2252.912783	2194.252967	2357.662052	0.194560712	0.001726145	0.508578505	Pfkl	chr10	-	77986947	78010083	4395	protein_coding	phosphofructokinase_liver_B-type
ENSMUSG00000041729	2646.102966	2722.702492	2560.297154	3117.231192	3104.1565	3007.358697	0.194538517	0.001738929	0.508578505	Coro2b	chr9	-	62419492	62537044	5919	protein_coding	coronin_actin_binding_protein_2B
ENSMUSG00000044505	758.0323225	844.6257316	681.9529391	891.6902465	991.3455169	1075.491943	0.193667072	0.001791528	0.508578505	Lingo4	chr3	+	94398517	94404501	3645	protein_coding	leucine_rich_repeat_and_Ig_domain_containing_4
ENSMUSG00000051355	386.961013	350.5140252	388.5545816	263.1907457	294.8761452	282.2687928	0.193594051	0.001793589	0.508578505	Commd1	chr11	-	22896136	22982382	5936	protein_coding	COMM_domain_containing_1
ENSMUSG00000035885	6769.013662	6364.656283	6427.009967	7858.875668	7706.096596	7183.979987	0.193489529	0.001859993	0.518154979	Cox8a	chr19	-	7215158	7217616	545	protein_coding	cytochrome_c_oxidase_subunit_VIIIa
ENSMUSG00000027737	376.6794402	326.7695267	370.7127896	192.6556259	195.6479821	311.9309371	0.193078099	0.00218779	0.597857385	Slc7a11	chr3	-	49892526	50443614	13922	protein_coding	solute_carrier_family_7_(cationic_amino_acid_transporter_y+_system)_member_11
ENSMUSG00000031545	2363.827058	2389.148823	2353.134124	2051.835054	2072.558049	1993.10473	0.192964105	0.002221398	0.597857385	Gpat4	chr8	-	23172946	23208453	3944	protein_coding	glycerol-3-phosphate_acyltransferase_4
ENSMUSG00000054013	2972.30923	3018.943378	2750.609602	2331.870007	2519.084784	2537.548605	0.191815121	0.002292338	0.606667326	Tmem179	chr12	-	112500184	112511160	2373	protein_coding	transmembrane_protein_179
ENSMUSG00000050121	771.1179607	729.2953104	839.5554352	973.8057592	1076.531959	901.3464502	0.191184933	0.002492	0.64514292	Opalin	chr19	-	41062474	41077113	1838	protein_coding	oligodendrocytic_myelin_paranodal_and_inner_loop_protein
ENSMUSG00000000560	1132.842386	1201.923899	1413.466412	1613.885653	1500.591939	1553.913625	0.191065986	0.002518979	0.64514292	Gabra2	chr5	-	70957597	71095849	7640	protein_coding	gamma-aminobutyric_acid_(GABA)_A_receptor_subunit_alpha_2
ENSMUSG00000022437	2318.962013	2359.750873	2279.784535	1868.654295	2053.835755	2004.58685	0.190988505	0.002701831	0.680990112	Samm50	chr15	+	84192233	84214303	1673	protein_coding	sorting_and_assembly_machinery_component_50_homolog_(S._cerevisiae)
ENSMUSG00000051855	612.2209263	736.0794528	628.4275631	972.7529962	854.6727638	756.863102	0.190808266	0.002804686	0.691599342	Mest	chr6	+	30723547	30748465	3945	protein_coding	mesoderm_specific_transcript
ENSMUSG00000067925	1425.399867	1417.885766	1501.684161	1800.224701	1865.67669	1593.144203	0.190762691	0.002831032	0.691599342	Cxx1a	chrX	-	53642488	53643682	1195	protein_coding	CAAX_box_1A
ENSMUSG00000029060	2541.417861	2721.571802	2509.74541	2186.588716	2155.872262	2293.553547	0.190027708	0.002928298	0.704521944	Mib2	chr4	-	155654677	155669198	4724	protein_coding	mindbomb_homolog_2_(Drosophila)
ENSMUSG00000025362	2944.268577	2643.554164	2892.352727	3813.107524	3370.013089	3134.618865	0.189834345	0.002980987	0.706494016	Rps26	chr10	-	128624530	128626506	447	protein_coding	ribosomal_protein_S26
ENSMUSG00000003411	828.1339553	619.6183412	844.5114885	1054.868509	952.9648123	997.0307867	0.189078069	0.003072362	0.717441732	Rab3b	chr4	+	108879063	108943324	3524	protein_coding	RAB3B_member_RAS_oncogene_family
ENSMUSG00000041329	29056.65945	34415.95451	32573.16495	42511.62201	37957.58075	35642.41536	0.188676604	0.003168302	0.722660857	Atp1b2	chr11	-	69599736	69605942	4085	protein_coding	ATPase_Na+/K+_transporting_beta_2_polypeptide
ENSMUSG00000031613	170.1132956	239.7063656	205.1806081	457.9518976	303.301178	240.1676847	0.188229775	0.003185733	0.722660857	Hpgd	chr8	+	56294552	56321046	1719	protein_coding	hydroxyprostaglandin_dehydrogenase_15_(NAD)
ENSMUSG00000057863	2641.429523	2523.700981	2496.859671	3316.203396	3107.900959	2766.234169	0.187922898	0.003255576	0.728102753	Rpl36	chr17	+	56613395	56614243	404	protein_coding	ribosomal_protein_L36
ENSMUSG00000001313	8433.693769	8499.399765	8103.147205	6859.803597	7681.757612	7097.864084	0.187245114	0.003344012	0.737493914	Rnd2	chr11	+	101464999	101471853	1990	protein_coding	Rho_family_GTPase_2
ENSMUSG00000042605	2530.201599	2620.940356	2465.14093	2871.937417	2912.252977	3007.358697	0.187244365	0.00349708	0.748526745	Atxn2	chr5	+	121711337	121816493	15689	protein_coding	ataxin_2
ENSMUSG00000015488	1233.788737	1260.7198	1195.400065	994.8610189	1070.91527	1030.520304	0.186857732	0.003525771	0.748526745	Cacfd1	chr2	+	27009926	27021089	4693	protein_coding	calcium_channel_flower_domain_containing_1
ENSMUSG00000020818	1039.373542	1017.621363	970.3952433	837.9993344	822.8448625	859.2453421	0.186425146	0.003535456	0.748526745	Mfsd11	chr11	+	116852440	116875635	7076	protein_coding	major_facilitator_superfamily_domain_containing_11
ENSMUSG00000109336	2124.546818	2248.943213	2111.278721	2543.475367	2449.812292	2520.325424	0.185768391	0.003616641	0.755640104	Samd4b	chr7	-	28399522	28598144	4672	protein_coding	sterile_alpha_motif_domain_containing_4B
ENSMUSG00000031508	857.1092969	835.5802084	884.1599152	733.7757991	659.9608965	718.5893674	0.185391217	0.00369263	0.76149706	Ankrd10	chr8	-	11611583	11635754	3950	protein_coding	ankyrin_repeat_domain_10
ENSMUSG00000059970	756.1629457	784.6991402	780.0827952	620.0773969	664.6414702	617.1639707	0.185258837	0.003844953	0.78274377	Hspa2	chr12	+	76404176	76406934	2520	protein_coding	heat_shock_protein_2
ENSMUSG00000028145	473.8870376	447.7533999	513.4471257	629.5522638	605.6662412	571.2354891	0.184906087	0.004073334	0.818081402	Them4	chr3	+	94310089	94332540	4025	protein_coding	thioesterase_superfamily_member_4
ENSMUSG00000034416	105.6197934	195.6094398	147.6903894	90.53761653	91.73924519	83.24537279	0.184304318	0.004121576	0.818081402	Pkd1l2	chr8	-	116995679	117082449	8301	protein_coding	polycystic_kidney_disease_1_like_2
ENSMUSG00000019373	743.0773076	707.8121927	789.9949018	901.1651134	927.6897141	886.9937997	0.183980498	0.004253863	0.828726587	Cops3	chr11	-	59817795	59839838	3454	protein_coding	COP9_signalosome_subunit_3
ENSMUSG00000042096	620.6331223	719.1190968	630.4099844	482.1654462	562.6049628	505.2132969	0.183669256	0.004279588	0.828726587	Dao	chr5	+	114003703	114025682	2952	protein_coding	D-amino_acid_oxidase
ENSMUSG00000085609	42.99566811	35.05140252	25.77147735	14.73868176	6.552803228	15.30949385	0.1833977	0.004498811	0.837053857	1700016P03Rik	chr11	+	75172560	75177633	863	processed_transcript	RIKEN_cDNA_1700016P03_gene
ENSMUSG00000058569	2256.337887	2342.790517	2176.698625	1989.722038	1964.904854	1872.542466	0.182994217	0.00452074	0.837053857	Tmed9	chr13	+	55593135	55597663	1420	protein_coding	transmembrane_emp24_protein_transport_domain_containing_9
ENSMUSG00000000088	1266.502832	1342.129509	1297.494763	1513.873169	1672.837053	1469.711409	0.18284813	0.00452644	0.837053857	Cox5a	chr9	+	57521232	57532424	690	protein_coding	cytochrome_c_oxidase_subunit_Va
ENSMUSG00000024810	3322.817394	3397.724663	3404.808642	3913.120008	4174.135656	3674.278523	0.182493001	0.004561477	0.837053857	Il33	chr19	+	29925114	29960718	2886	protein_coding	interleukin_33
ENSMUSG00000024194	1020.679773	1075.286574	1053.656939	1250.682424	1261.882679	1205.62264	0.182410928	0.004589491	0.837053857	Cuta	chr17	-	26937973	26939478	649	protein_coding	cutA_divalent_cation_tolerance_homolog
ENSMUSG00000004748	1087.042652	1036.8431	983.280982	765.3586886	845.3116164	915.6991006	0.182158401	0.004638878	0.837053857	Mtfp1	chr11	-	4091480	4095445	1738	protein_coding	mitochondrial_fission_process_1
ENSMUSG00000018770	5742.725758	5829.839722	5604.305113	4947.98602	5265.645451	4594.76184	0.181930143	0.004770224	0.851082974	Atp5g3	chr2	-	73908447	73911326	2181	protein_coding	ATP_synthase_H+_transporting_mitochondrial_F0_complex_subunit_C3_(subunit_9)
ENSMUSG00000079179	1197.335888	1086.593478	1040.771201	741.14514	704.8944044	1039.131895	0.18155494	0.004864037	0.85143786	Rab10os	chr12	+	3235504	3250377	6144	antisense	RAB10_member_RAS_oncogene_family_opposite_strand
ENSMUSG00000027581	14167.07264	13887.13954	13752.0568	11653.03346	12987.656	11922.26833	0.181433122	0.004914403	0.85143786	Stmn3	chr2	-	181306459	181314500	1136	protein_coding	stathmin-like_3
ENSMUSG00000024411	8029.908364	8567.241189	9692.057905	9871.758491	10418.02102	10923.32386	0.1809111	0.004943685	0.85143786	Aqp4	chr18	-	15389394	15403684	5082	protein_coding	aquaporin_4
ENSMUSG00000032006	901.0396534	946.3878679	1092.314155	1524.400799	1309.624531	1045.829798	0.180624643	0.005023939	0.85143786	Pdgfd	chr9	+	6168612	6378843	3119	protein_coding	platelet-derived_growth_factor_D_polypeptide
ENSMUSG00000052214	1165.556481	1221.145636	1203.32975	1482.29028	1469.700153	1316.616471	0.180345953	0.00531148	0.85143786	Opa3	chr7	+	19228334	19256543	5082	protein_coding	optic_atrophy_3
ENSMUSG00000023106	1603.925358	1627.063491	1621.620652	1375.961219	1443.48894	1345.321772	0.179619364	0.005420221	0.85143786	Denr	chr5	+	123907175	123928835	6094	protein_coding	density-regulated_protein
ENSMUSG00000005881	2841.452849	2750.969752	2771.425026	2504.523136	2401.134326	2414.115811	0.179423491	0.005523701	0.85143786	Ergic3	chr2	+	156008045	156018279	2121	protein_coding	ERGIC_and_golgi_3
ENSMUSG00000060257	594.461846	679.5449326	571.928555	730.6175102	788.2086168	763.5610056	0.178023702	0.005590999	0.85143786	Scrt2	chr2	+	152081529	152095802	3395	protein_coding	scratch_homolog_2_zinc_finger_protein_(Drosophila)
ENSMUSG00000025785	396.3078974	364.08231	374.6776322	294.7736352	260.2398996	314.8014672	0.176417988	0.005619505	0.85143786	Exosc7	chr9	+	123113215	123136129	1843	protein_coding	exosome_component_7
ENSMUSG00000052727	39774.73176	50187.95495	48093.54158	62449.90015	58472.53543	49682.17806	0.176363623	0.005653966	0.85143786	Map1b	chr13	-	99421464	99516602	11852	protein_coding	microtubule-associated_protein_1B
ENSMUSG00000044708	17447.82906	20488.11012	19739.96044	23152.36352	22766.31064	21418.93873	0.175854372	0.005669523	0.85143786	Kcnj10	chr1	+	172341210	172374085	5407	protein_coding	potassium_inwardly-rectifying_channel_subfamily_J_member_10
ENSMUSG00000039067	2562.915695	2511.263387	2572.191682	2233.96305	2282.247753	2157.681789	0.175747782	0.005704617	0.85143786	Psmd7	chr8	-	107580381	107588482	1599	protein_coding	proteasome_(prosome_macropain)_26S_subunit_non-ATPase_7
ENSMUSG00000061273	1237.527491	1149.912141	1240.995755	1437.021472	1406.980464	1412.300807	0.17554597	0.005725046	0.85143786	Mmgt1	chrX	-	56585512	56598069	4234	protein_coding	membrane_magnesium_transporter_1
ENSMUSG00000067924	1653.463845	1571.659661	1533.402902	1942.347704	1897.504592	1751.980202	0.174790054	0.005752229	0.85143786	Cxx1b	chrX	-	53669177	53670408	1232	protein_coding	CAAX_box_1B
ENSMUSG00000008136	115.9013662	167.3421798	158.5937068	114.7511651	82.37809772	73.67693913	0.174104526	0.005783374	0.85143786	Fhl2	chr1	-	43123074	43196984	1897	protein_coding	four_and_a_half_LIM_domains_2
ENSMUSG00000074578	509.4051983	421.7475206	443.0711683	303.1957391	366.9569808	374.1257559	0.174025059	0.005818273	0.85143786	Zfos1	chr2	+	167062934	167065862	2929	protein_coding	zinc_finger_NFX1-type_containing_1_opposite_strand_RNA_1
ENSMUSG00000003526	1181.446185	1184.963543	1187.470379	940.1173438	1017.55673	1041.045582	0.172853637	0.00585416	0.85143786	Prodh	chr16	-	18060357	18090203	3461	protein_coding	proline_dehydrogenase
ENSMUSG00000022403	4135.061646	4041.087503	4236.434392	4741.644475	4655.298636	4628.251358	0.172370981	0.005907848	0.85143786	St13	chr15	-	81363669	81400077	3457	protein_coding	suppression_of_tumorigenicity_13
ENSMUSG00000033111	679.5184938	667.1073382	717.6365231	853.7907792	855.6088786	787.4820897	0.172222728	0.005931089	0.85143786	3830406C13Rik	chr14	+	12284209	12303231	2477	protein_coding	RIKEN_cDNA_3830406C13_gene
ENSMUSG00000036585	8708.492169	10502.98316	9779.284444	13722.76548	12946.46695	9905.242518	0.171886619	0.005946936	0.85143786	Fgf1	chr18	-	38838673	38929404	4648	protein_coding	fibroblast_growth_factor_1
ENSMUSG00000027562	6203.527158	6631.499218	8017.903088	8470.530961	8425.032721	8281.479327	0.171713252	0.006002805	0.85143786	Car2	chr3	+	14886273	14900770	2422	protein_coding	carbonic_anhydrase_2
ENSMUSG00000027206	2656.384538	2653.730378	2919.115415	3149.866845	3204.320778	3129.834648	0.171402709	0.006283552	0.85143786	Cops2	chr2	-	125830304	125859139	3549	protein_coding	COP9_signalosome_subunit_2
ENSMUSG00000028426	4211.706098	4073.877525	4237.425603	4607.943576	4869.668913	4705.755671	0.171340844	0.006292492	0.85143786	Rad23b	chr4	+	55350043	55392237	5733	protein_coding	RAD23b_homolog_(S._cerevisiae)
ENSMUSG00000010825	340.2265911	462.4523751	312.2313602	544.2784622	512.9908813	463.1121888	0.170718655	0.006294137	0.85143786	Grid2ip	chr5	+	143357338	143392152	6773	protein_coding	glutamate_receptor_ionotropic_delta_2_(Grid2)_interacting_protein_1
ENSMUSG00000006998	6509.170276	6431.367016	6535.05193	5705.975368	5989.26215	5434.870315	0.170710477	0.006336024	0.85143786	Psmd2	chr16	+	20651652	20663414	4038	protein_coding	proteasome_(prosome_macropain)_26S_subunit_non-ATPase_2
ENSMUSG00000059291	5125.831389	4699.149318	4692.391299	4263.690081	4317.361212	4070.411676	0.170653721	0.006370572	0.85143786	Rpl11	chr4	-	136028265	136053428	2697	protein_coding	ribosomal_protein_L11
ENSMUSG00000058254	13127.6991	12260.07605	12483.30714	9951.768478	10931.94801	11692.62592	0.170537233	0.006463112	0.85143786	Tspan7	chrX	+	10485158	10596605	7067	protein_coding	tetraspanin_7
ENSMUSG00000022386	529.9683439	523.5096569	522.3680217	385.3112518	458.6962259	409.5289604	0.170511416	0.006490981	0.85143786	Trmu	chr15	+	85879312	85897394	3974	protein_coding	tRNA_5-methylaminomethyl-2-thiouridylate_methyltransferase
ENSMUSG00000015342	650.5431523	653.5390534	583.823083	760.0948737	795.6975348	742.5104515	0.170369603	0.006495438	0.85143786	Xk	chrX	+	9272756	9313250	5076	protein_coding	Kell_blood_group_precursor_(McLeod_phenotype)_homolog
ENSMUSG00000035585	1643.182273	1709.60389	1640.453654	1406.491345	1333.027399	1507.985144	0.17034205	0.00649719	0.85143786	Tsen34	chr7	+	3692863	3701024	2541	protein_coding	tRNA_splicing_endonuclease_34_homolog_(S._cerevisiae)
ENSMUSG00000101111	1917.980673	1812.496717	2111.278721	2288.706725	2317.820113	2253.366125	0.169712209	0.006541899	0.85143786	Gm28437	chr1	-	24613189	24613971	783	unprocessed_pseudogene	predicted_gene_28437
ENSMUSG00000028691	3215.328224	3194.200391	3264.056727	4141.569575	3789.392495	3446.549802	0.169541526	0.006605447	0.85143786	Prdx1	chr4	+	116685544	116700822	3043	protein_coding	peroxiredoxin_1
ENSMUSG00000098912	1160.883039	1177.04871	1180.531905	1293.845706	1443.48894	1403.689217	0.169293695	0.006636516	0.85143786	1500004A13Rik	chr3	-	88782943	88832547	13854	processed_transcript	RIKEN_cDNA_1500004A13_gene
ENSMUSG00000034868	4587.45085	4613.216847	4470.36011	5135.377831	5254.412074	5017.686608	0.169077323	0.006690175	0.85143786	Myl12b	chr17	-	70973920	70990787	1711	protein_coding	myosin_light_chain_12B_regulatory
ENSMUSG00000063406	772.9873375	774.5229266	856.4060165	1086.451398	960.4537302	906.130667	0.168919507	0.006693182	0.85143786	Tmed5	chr5	-	108106366	108132620	7688	protein_coding	transmembrane_emp24_protein_transport_domain_containing_5
ENSMUSG00000020116	421.5444852	439.8385671	504.5262297	604.2859522	594.4328642	531.0480678	0.168899593	0.006702546	0.85143786	Pno1	chr11	-	17203198	17211568	1717	protein_coding	partner_of_NOB1_homolog_(S._cerevisiae)
ENSMUSG00000005610	16214.04032	16445.89192	16789.12628	18294.91512	18653.95856	18081.46908	0.168514683	0.006866881	0.858014113	Eif4g2	chr7	-	111070568	111083030	7348	protein_coding	eukaryotic_translation_initiation_factor_4_gamma_2
ENSMUSG00000047557	670.1716095	792.613973	917.8610779	1191.727697	1045.640172	889.8643298	0.168319825	0.006928464	0.858014113	Lxn	chr3	-	67457998	67463926	1508	protein_coding	latexin
ENSMUSG00000060036	10820.88804	9822.307537	10302.64368	9022.178764	9263.791535	9045.997176	0.168316695	0.006966869	0.858014113	Rpl3	chr15	-	80077794	80091868	3119	protein_coding	ribosomal_protein_L3
ENSMUSG00000062991	1159.013662	1253.935658	1336.15198	1699.159454	1593.267299	1337.667025	0.167571954	0.006990552	0.858014113	Nrg1	chr8	-	31814551	32884029	10351	protein_coding	neuregulin_1
ENSMUSG00000064363	84545.37321	81060.32573	87394.05333	105299.4591	93612.4108	92412.88907	0.166886377	0.007024487	0.858014113	mt-Nd4	chrMT	+	10167	11544	1378	protein_coding	mitochondrially_encoded_NADH_dehydrogenase_4
ENSMUSG00000045404	467.3442186	500.8958489	536.244971	704.2984356	558.8605039	649.6966451	0.165112664	0.007086689	0.859004029	Kcnk13	chr12	+	99964499	100062682	3112	protein_coding	potassium_channel_subfamily_K_member_13
ENSMUSG00000020219	1276.784405	1400.92541	1186.479169	1109.612184	1103.679287	946.3180883	0.163198504	0.007220483	0.859086844	Timm13	chr10	-	80899450	80900969	1225	protein_coding	translocase_of_inner_mitochondrial_membrane_13
ENSMUSG00000009207	931.8843719	1033.451029	1006.078827	1173.830726	1195.418532	1142.470978	0.16313104	0.007291379	0.859086844	Lnp	chr2	-	74520291	74579435	9154	protein_coding	limb_and_neural_patterns
ENSMUSG00000030847	1001.051316	1383.965054	1275.688129	2067.626498	1668.156479	1276.429049	0.162983517	0.007305682	0.859086844	Bag3	chr7	+	128523616	128546981	2562	protein_coding	BCL2-associated_athanogene_3
ENSMUSG00000026766	897.3008997	867.2395397	825.6784859	689.5597538	723.6166993	746.337825	0.162683094	0.007364421	0.859086844	Mmadhc	chr2	-	50279881	50296801	2012	protein_coding	methylmalonic_aciduria_(cobalamin_deficiency)_cblD_type_with_homocystinuria
ENSMUSG00000040084	121.5094968	160.5580373	143.7255468	108.4345872	91.73924519	56.45375856	0.162252534	0.007404693	0.859086844	Bub1b	chr2	+	118598211	118641591	4275	protein_coding	BUB1B_mitotic_checkpoint_serine/threonine_kinase
ENSMUSG00000026830	5896.94935	6174.700295	6313.02074	7105.097372	7222.125272	6619.442402	0.162192657	0.007424776	0.859086844	Ermn	chr2	-	58045113	58052864	3635	protein_coding	ermin_ERM-like_protein
ENSMUSG00000027199	5728.705431	6316.036595	6733.294063	8950.590881	7343.820189	6784.976304	0.162071674	0.007466086	0.859086844	Gatm	chr2	-	122594467	122611303	3001	protein_coding	glycine_amidinotransferase_(L-arginine:glycine_amidinotransferase)
ENSMUSG00000034994	38852.19427	39925.80885	37551.02492	34410.61086	35815.75021	33320.15651	0.161358251	0.007741834	0.884407058	Eef2	chr10	+	81176631	81182507	3098	protein_coding	eukaryotic_translation_elongation_factor_2
ENSMUSG00000029168	1478.677108	1486.857881	1497.719318	1718.109188	1825.423756	1643.856902	0.161300675	0.007960498	0.88868104	Dpysl5	chr5	+	30711564	30799375	7376	protein_coding	dihydropyrimidinase-like_5
ENSMUSG00000027937	585.1149617	590.2203907	572.9197657	486.3764981	490.5241273	455.4574419	0.160475767	0.008040645	0.88868104	Jtb	chr3	+	90231597	90235838	1531	protein_coding	jumping_translocation_breakpoint
ENSMUSG00000059208	3862.132622	3327.621858	3631.795885	2876.148469	2928.166928	3326.944381	0.160170359	0.008074027	0.88868104	Hnrnpm	chr17	-	33646233	33686860	4701	protein_coding	heterogeneous_nuclear_ribonucleoprotein_M
ENSMUSG00000029922	3237.760746	3291.439765	3273.968834	2700.337051	3068.58414	2655.240339	0.159993536	0.008078032	0.88868104	Mkrn1	chr6	-	39397804	39420462	4439	protein_coding	makorin_ring_finger_protein_1
ENSMUSG00000051920	193.4805065	227.2687711	255.7323522	375.8363849	343.5541121	247.8224316	0.159964805	0.008078956	0.88868104	Rspo2	chr15	-	43020811	43170818	3324	protein_coding	R-spondin_2
ENSMUSG00000028756	14510.1033	15427.13987	14140.61138	12727.90446	13635.4474	12008.38424	0.159885313	0.008115042	0.88868104	Pink1	chr4	-	138313409	138326307	2673	protein_coding	PTEN_induced_putative_kinase_1
ENSMUSG00000064372	1619.815062	1554.699305	1721.732929	1924.450733	1901.249051	1849.578225	0.159054561	0.008339084	0.906961033	mt-Tp	chrMT	-	15356	15422	67	Mt_tRNA	mitochondrially_encoded_tRNA_proline
ENSMUSG00000025145	1832.924025	1692.643534	1751.469249	1406.491345	1473.444611	1609.410541	0.158657343	0.008585387	0.923646464	Lrrc45	chr11	+	120713925	120721128	3293	protein_coding	leucine_rich_repeat_containing_45
ENSMUSG00000062683	1344.081973	1273.157395	1289.565078	1471.76265	1624.159086	1476.409313	0.158305733	0.008690175	0.923646464	Atp5g2	chr15	-	102662864	102672352	1675	protein_coding	ATP_synthase_H+_transporting_mitochondrial_F0_complex_subunit_C2_(subunit_9)
ENSMUSG00000049775	10733.02732	10919.07723	10461.23738	14376.53129	13276.91545	10924.2807	0.156406588	0.00869387	0.923646464	Tmsb4x	chrX	-	167207093	167209315	1371	protein_coding	thymosin_beta_4_X_chromosome
ENSMUSG00000042729	632.784072	602.6579852	615.5418244	508.4845208	528.904832	487.033273	0.155674555	0.008759571	0.923646464	Wdr74	chr19	+	8735839	8740623	1203	protein_coding	WD_repeat_domain_74
ENSMUSG00000003360	2282.509164	2115.521745	2154.891991	1964.455726	1858.187772	1874.456153	0.155527208	0.008785841	0.923646464	Ddx23	chr15	-	98645134	98662889	5452	protein_coding	DEAD_(Asp-Glu-Ala-Asp)_box_polypeptide_23
ENSMUSG00000064289	403.7854049	393.4802605	452.983275	532.6980694	549.4993564	484.1627429	0.155495971	0.008902429	0.923646464	Tank	chr2	+	61578585	61654171	6096	protein_coding	TRAF_family_member-associated_Nf-kappa_B_activator
ENSMUSG00000030894	1928.262246	2047.680321	1987.377388	2267.651465	2278.503294	2252.409282	0.155428591	0.008928167	0.923646464	Tpp1	chr7	-	105744847	105752207	3494	protein_coding	tripeptidyl_peptidase_I
ENSMUSG00000093674	4948.240586	4693.495866	4524.876696	6034.437418	5368.618073	5129.637282	0.155427108	0.008957841	0.923646464	Rpl41	chr10	-	128548114	128549305	1168	protein_coding	ribosomal_protein_L41
ENSMUSG00000050919	82.25258247	108.5462788	68.39353604	167.3893143	119.8226876	125.3464809	0.154278711	0.009069047	0.924798452	Zfp366	chr13	+	99184823	99247037	2763	protein_coding	zinc_finger_protein_366
ENSMUSG00000032594	4899.636788	4451.528119	4600.208707	4025.765647	4103.92705	4155.570736	0.153582705	0.009106742	0.924798452	Ip6k1	chr9	+	108002501	108048782	6487	protein_coding	inositol_hexaphosphate_kinase_1
ENSMUSG00000000263	2008.645451	2524.831672	2101.366615	2484.52064	2660.43811	2931.768071	0.153429667	0.009169096	0.924798452	Glra1	chr11	-	55514238	55608198	2414	protein_coding	glycine_receptor_alpha_1_subunit
ENSMUSG00000041453	5420.258247	5150.294789	5278.196803	5962.849535	5993.942724	5807.082384	0.15338244	0.009201975	0.924798452	Rpl21	chr5	+	146832890	146837032	3400	protein_coding	ribosomal_protein_L21
ENSMUSG00000039361	4995.909697	5285.977637	5293.064963	6308.155794	5949.945331	5578.39682	0.15328053	0.009314774	0.930247142	Picalm	chr7	+	90130213	90213465	15680	protein_coding	phosphatidylinositol_binding_clathrin_assembly_protein
ENSMUSG00000021577	14497.01766	14813.17498	14461.76364	12826.86418	13587.70555	12820.74425	0.153122685	0.009531661	0.937960034	Sdha	chr13	-	74322254	74350280	3883	protein_coding	succinate_dehydrogenase_complex_subunit_A_flavoprotein_(Fp)
ENSMUSG00000033039	1370.253249	1466.505454	1411.48399	1731.795107	1609.18125	1593.144203	0.153077652	0.009561546	0.937960034	Micall1	chr15	+	79108972	79136897	6701	protein_coding	microtubule_associated_monooxygenase_calponin_and_LIM_domain_containing_-like_1
ENSMUSG00000053128	819.7217594	900.0295614	814.7751685	694.8235687	737.6584205	679.3587894	0.152568304	0.009569213	0.937960034	Rnf26	chr9	-	44066327	44113517	4546	protein_coding	ring_finger_protein_26
ENSMUSG00000028467	1743.193935	1631.586253	1612.699756	1269.632157	1438.808366	1499.373554	0.152299781	0.009743044	0.949139889	Gba2	chr4	-	43566928	43578873	4481	protein_coding	glucosidase_beta_2
ENSMUSG00000063253	3089.145285	2734.009396	2964.711106	3191.977364	3519.791448	3474.29826	0.152166834	0.009953357	0.963715619	Scoc	chr8	-	83434493	83458391	2062	protein_coding	short_coiled-coil_protein
ENSMUSG00000038369	933.7537487	993.8768649	878.2126512	1151.722703	1048.448516	1131.945701	0.151795905	0.01020535	0.978726382	Ncoa6	chr2	-	155390656	155473894	9744	protein_coding	nuclear_receptor_coactivator_6
ENSMUSG00000037149	4461.267911	4661.836535	4601.199918	3912.067245	4260.258213	3911.575678	0.151742635	0.010231663	0.978726382	Ddx1	chr12	-	13219308	13249213	2507	protein_coding	DEAD_(Asp-Glu-Ala-Asp)_box_polypeptide_1
ENSMUSG00000031302	594.461846	489.5889448	507.4998617	428.4745341	404.4015706	438.2342613	0.151637323	0.010374428	0.986440383	Nlgn3	chrX	+	101299168	101325963	9271	protein_coding	neuroligin_3
ENSMUSG00000029219	896.3662113	1233.58323	1239.013334	2050.782291	1669.092594	1074.535099	0.15146056	0.010559573	0.99139965	Slc10a4	chr5	+	73006883	73012955	2106	protein_coding	solute_carrier_family_10_(sodium/bile_acid_cotransporter_family)_member_4
ENSMUSG00000061979	330.8797068	296.2408858	320.1610455	245.293775	241.5176047	252.6066485	0.151403776	0.010580948	0.99139965	Wbscr16	chr5	-	134148054	134176774	2843	protein_coding	Williams-Beuren_syndrome_chromosome_region_16_homolog_(human)
ENSMUSG00000069793	5.608130623	18.09104646	8.920896006	22.10802264	39.31681937	30.61898769	0.15092722	0.010613889	0.99139965	Slfn9	chr11	-	82979629	82991830	4726	protein_coding	schlafen_9
ENSMUSG00000022757	1871.246251	1803.451194	1870.414529	2119.211885	2201.741885	2030.421621	0.150413579	0.010775449	0.999798069	Tfg	chr16	-	56690332	56717450	2292	protein_coding	Trk-fused_gene
ENSMUSG00000026270	742.1426191	691.9825271	701.7771524	583.2306925	600.0495527	604.7250069	0.150326305	0.010948386	0.999798069	Capn10	chr1	+	92934376	92947941	4346	protein_coding	calpain_10
ENSMUSG00000021880	2.804065312	6.784142422	4.956053336	28.42460054	18.72229494	10.52527702	0.150248474	0.010957196	1	Rnase6	chr14	+	51129068	51131122	1072	protein_coding	ribonuclease_RNase_A_family_6
ENSMUSG00000058594	2406.822726	2464.90508	2302.58238	2051.835054	2194.252967	1998.84579	0.150240238	0.011119825	0.999798069	Fbxo18	chr2	-	11742573	11777582	5115	protein_coding	F-box_protein_18
ENSMUSG00000039607	1384.273575	1413.363005	1533.402902	1683.36801	1669.092594	1653.425335	0.150151072	0.011380603	0.999798069	Rbms3	chr9	-	116572746	117629913	10413	protein_coding	RNA_binding_motif_single_stranded_interacting_protein
ENSMUSG00000034245	3246.172942	2935.272288	2959.755053	2299.234355	2564.954406	2840.867952	0.150013584	0.011442381	0.999798069	Hdac11	chr6	+	91156665	91174692	3849	protein_coding	histone_deacetylase_11
ENSMUSG00000071035	47.6691103	62.18797221	58.48142937	28.42460054	31.82790139	32.53267442	0.149684381	0.011473291	0.999798069	Gm5499	chr17	+	87078271	87079155	885	processed_pseudogene	predicted_pseudogene_5499
ENSMUSG00000060743	710.3632123	586.8283195	602.6560857	860.1073571	738.5945352	753.9925719	0.149639453	0.011705014	0.999798069	H3f3a	chr1	-	180800832	180813943	3504	protein_coding	H3_histone_family_3A
ENSMUSG00000046897	3729.406864	3929.149153	3569.349613	3181.449734	3476.73017	3088.690383	0.149596327	0.011742783	0.999798069	Zfp740	chr15	+	102203648	102215606	4822	protein_coding	zinc_finger_protein_740
ENSMUSG00000074754	248.6271243	202.3935823	223.0224001	293.7208722	280.834424	307.1467203	0.149573666	0.011851371	0.999798069	Gm561	chr2	+	144594054	144595366	471	protein_coding	predicted_gene_561
ENSMUSG00000019927	1381.46951	1478.943048	1425.36094	1740.217211	1711.217757	1542.431505	0.148828437	0.01195928	0.999798069	Ube2d1	chr10	-	71254980	71285262	4371	protein_coding	ubiquitin-conjugating_enzyme_E2D_1
ENSMUSG00000024608	5870.778074	5447.666365	5214.759321	5010.099036	4877.157831	4489.50907	0.148436828	0.011986015	0.999798069	Rps14	chr18	+	60774510	60778546	1384	protein_coding	ribosomal_protein_S14
ENSMUSG00000005469	7994.390203	8390.853486	7815.696112	9179.040448	9698.148777	8621.158722	0.148216917	0.01198998	0.999798069	Prkaca	chr8	+	83972978	83996445	2293	protein_coding	protein_kinase_cAMP_dependent_catalytic_alpha
ENSMUSG00000052253	1148.732089	1120.51419	1122.050475	982.2278631	991.3455169	950.1454618	0.148143062	0.012004528	0.999798069	Zfp622	chr15	+	25984366	25998482	2803	protein_coding	zinc_finger_protein_622
ENSMUSG00000032328	10815.27991	10462.27831	10792.30175	11460.37783	12293.05886	12012.21161	0.148043042	0.012024963	0.999798069	Tmem30a	chr9	-	79768943	79793507	5646	protein_coding	transmembrane_protein_30A
ENSMUSG00000036985	1305.759747	1291.248441	1353.993772	1584.408289	1566.119971	1434.308205	0.147675861	0.012048713	0.999798069	Zdhhc9	chrX	-	48171969	48208878	6733	protein_coding	zinc_finger_DHHC_domain_containing_9
ENSMUSG00000059602	435.5648117	428.531663	416.3084803	464.2684755	566.3494218	568.364959	0.147369579	0.012058431	0.999798069	Syn3	chr10	-	86055125	86498896	12282	protein_coding	synapsin_III
ENSMUSG00000063576	4103.282239	3995.859887	3765.609325	3308.834055	3596.552857	3513.528838	0.147337884	0.012107091	0.999798069	Klhdc3	chr17	-	46674550	46680930	2126	protein_coding	kelch_domain_containing_3
ENSMUSG00000048490	706.6244585	749.6477377	662.1287258	854.8435421	808.8031413	860.2021855	0.146878461	0.012165141	0.999798069	Nrip1	chr16	-	76287400	76373827	11457	protein_coding	nuclear_receptor_interacting_protein_1
ENSMUSG00000004945	1483.35055	1551.307234	1523.490796	1242.26032	1415.405497	1224.759508	0.145731033	0.012262566	0.999798069	Tmem242	chr17	-	5410870	5440259	1837	protein_coding	transmembrane_protein_242
ENSMUSG00000025290	5194.998334	4820.133191	4700.320984	5699.65879	5807.655889	5290.386967	0.145597482	0.012312251	0.999798069	Rps24	chr14	+	24490681	24496146	840	protein_coding	ribosomal_protein_S24
ENSMUSG00000015672	304.7084305	263.4508641	323.1346775	343.2007324	410.0182591	397.0899966	0.145323687	0.012388627	0.999798069	Mrpl32	chr13	-	14610301	14613037	768	protein_coding	mitochondrial_ribosomal_protein_L32
ENSMUSG00000031604	2637.69077	2696.696613	3050.946434	3658.351366	3229.595877	3051.373492	0.145248061	0.01245646	0.999798069	Msmo1	chr8	-	64718139	64733792	6144	protein_coding	methylsterol_monoxygenase_1
ENSMUSG00000031765	14747.51416	16201.6628	14294.24903	20245.68492	20402.62091	14883.69855	0.144457385	0.012665196	0.999798069	Mt1	chr8	+	94179089	94180325	540	protein_coding	metallothionein_1
ENSMUSG00000036167	1116.952682	1079.809336	1115.112001	1291.74018	1300.263383	1234.327941	0.144146792	0.012774819	0.999798069	Pphln1	chr15	+	93398350	93491913	4264	protein_coding	periphilin_1
ENSMUSG00000063802	1534.758414	1562.614138	1516.552321	1344.378329	1363.919186	1328.098591	0.143887498	0.013061118	0.999798069	Hspbp1	chr7	-	4660521	4685068	1892	protein_coding	HSPA_(heat_shock_70kDa)_binding_protein_cytoplasmic_cochaperone_1
ENSMUSG00000056820	3068.582139	2590.411715	2930.018733	2428.724202	2483.512423	2495.447497	0.143879094	0.013284387	0.999798069	Tsnax	chr8	+	125012997	125034192	2391	protein_coding	translin-associated_factor_X
ENSMUSG00000041685	1031.896035	1087.724168	1023.920619	1345.431092	1184.185155	1175.960496	0.143468979	0.013377122	0.999798069	Fcho2	chr13	-	98723407	98815449	5229	protein_coding	FCH_domain_only_2
ENSMUSG00000105265	1381.46951	1477.812358	1616.664598	1794.960886	1686.878774	1745.282298	0.143420301	0.013537563	0.999798069	Sox2ot	chr3	+	34104270	34682619	11594	processed_transcript	SOX2_overlapping_transcript_(non-protein_coding)
ENSMUSG00000026385	4560.344885	4840.485618	4635.892291	5794.407458	5965.859281	4772.734706	0.142000253	0.014015423	0.999798069	Dbi	chr1	-	120113280	120121078	1422	protein_coding	diazepam_binding_inhibitor
ENSMUSG00000032314	1138.450516	1278.810847	1107.182315	968.5419443	1043.767943	966.411799	0.141366658	0.014040411	0.999798069	Etfa	chr9	-	55454508	55512243	1835	protein_coding	electron_transferring_flavoprotein_alpha_polypeptide
ENSMUSG00000053414	429.9566811	398.0030221	444.062379	311.6178429	353.8513743	354.0320452	0.140923588	0.014108098	0.999798069	Hunk	chr16	+	90386397	90499553	5009	protein_coding	hormonally_upregulated_Neu-associated_kinase
ENSMUSG00000048249	1931.066311	1772.922553	1742.548353	1509.662118	1620.414627	1588.359986	0.140867601	0.014114381	0.999798069	Crebrf	chr17	+	26715650	26776635	8564	protein_coding	CREB3_regulatory_factor
ENSMUSG00000028140	842.1542819	844.6257316	733.4958938	674.8210721	679.6193062	669.7903557	0.140228611	0.014171929	0.999798069	Mrpl9	chr3	+	94443318	94451130	2703	protein_coding	mitochondrial_ribosomal_protein_L9
ENSMUSG00000026878	4799.625125	4701.410699	4858.914691	5133.272305	5414.487696	5521.943061	0.139806843	0.014568357	0.999798069	Rab14	chr2	-	35180205	35201120	13535	protein_coding	RAB14_member_RAS_oncogene_family
ENSMUSG00000058093	197.2192602	212.5697959	225.0048215	280.0349535	247.1342932	305.2330335	0.13972891	0.014607917	0.999798069	Zfp729b	chr13	-	67589443	67609707	4861	protein_coding	zinc_finger_protein_729b
ENSMUSG00000031639	419.6751083	463.5830655	517.4119683	555.858855	630.0052246	553.0554652	0.139610775	0.014792608	0.999798069	Tlr3	chr8	-	45395665	45410608	4396	protein_coding	toll-like_receptor_3
ENSMUSG00000033020	808.5054982	818.6198523	692.8562564	662.1879163	630.0052246	633.4303079	0.139465268	0.014929818	0.999798069	Polr2f	chr15	+	79141351	79151774	543	protein_coding	polymerase_(RNA)_II_(DNA_directed)_polypeptide_F
ENSMUSG00000039384	325.2715761	377.6505948	393.5106349	280.0349535	313.5984402	257.3908653	0.139148399	0.014999607	0.999798069	Dusp10	chr1	+	184013302	184075636	3042	protein_coding	dual_specificity_phosphatase_10
ENSMUSG00000006333	5411.846051	5626.315449	5291.082542	5047.998503	4865.924454	4387.12683	0.138870331	0.015159332	0.999798069	Rps9	chr7	+	3703993	3706897	2522	protein_coding	ribosomal_protein_S9
ENSMUSG00000041205	1289.870043	1158.957664	1295.512342	1377.013982	1493.103021	1495.54618	0.138813222	0.015217456	0.999798069	Map6d1	chr16	-	20233310	20241358	3273	protein_coding	MAP6_domain_containing_1
ENSMUSG00000017417	703.8203932	646.7549109	649.2429871	993.8082559	791.0169611	723.3735842	0.13810276	0.01546871	0.999798069	Plxdc1	chr11	-	97923238	97986444	4836	protein_coding	plexin_domain_containing_1
ENSMUSG00000032766	567.3558814	633.1866261	663.1199364	769.5697405	725.4889288	738.6830781	0.137088917	0.015504668	0.999798069	Gng11	chr6	+	4003904	4008445	919	protein_coding	guanine_nucleotide_binding_protein_(G_protein)_gamma_11
ENSMUSG00000061130	2917.162612	2778.106322	2943.895682	2459.254328	2624.86575	2564.340219	0.136622788	0.015539412	0.999798069	Ppm1b	chr17	+	84956741	85023991	4971	protein_coding	protein_phosphatase_1B_magnesium_dependent_beta_isoform
ENSMUSG00000005779	3070.451516	3317.445645	2973.632002	2657.173769	2906.636289	2535.634918	0.136130164	0.015557398	0.999798069	Psmb4	chr3	-	94884093	94886961	1951	protein_coding	proteasome_(prosome_macropain)_subunit_beta_type_4
ENSMUSG00000025351	1969.388537	2177.709718	2324.389015	2009.724534	1742.109544	1709.879094	0.135855192	0.015627348	0.999798069	Cd63	chr10	+	128908919	128912816	1031	protein_coding	CD63_antigen
ENSMUSG00000075415	7720.526491	8261.95478	8301.389339	9723.31891	9411.697665	8509.208048	0.135746312	0.015772912	0.999798069	Fnbp1	chr2	-	31026206	31142008	10030	protein_coding	formin_binding_protein_1
ENSMUSG00000030921	66.36287904	110.8076596	80.28806405	151.5978695	156.3311627	100.4685534	0.135665716	0.015833643	0.999798069	Trim30a	chr7	-	104409025	104465193	4419	protein_coding	tripartite_motif-containing_30A
ENSMUSG00000064370	175200.8047	170943.4287	174414.4202	202913.7484	189348.866	185780.7078	0.13535047	0.015932216	0.999798069	mt-Cytb	chrMT	+	14145	15288	1144	protein_coding	mitochondrially_encoded_cytochrome_b
ENSMUSG00000070509	1163.687104	1299.163274	1331.195926	1609.674601	1413.533268	1443.876638	0.135134866	0.016171614	0.999798069	Rgma	chr7	+	73375509	73419899	5544	protein_coding	repulsive_guidance_molecule_family_member_A
ENSMUSG00000030007	4698.678774	4910.588423	4717.171566	4311.064415	4372.591982	4150.786519	0.134375338	0.016181118	0.999798069	Cct7	chr6	+	85451514	85468475	6778	protein_coding	chaperonin_containing_Tcp1_subunit_7_(eta)
ENSMUSG00000015476	1731.042986	1823.803621	1668.207553	2129.739514	1850.698854	2084.00485	0.134007644	0.016295686	0.999798069	Prrt1	chr17	+	34629533	34633126	2306	protein_coding	proline-rich_transmembrane_protein_1
ENSMUSG00000028963	298.1656115	522.3789665	289.4335149	621.1301599	678.6831914	380.8236594	0.132528576	0.016300306	0.999798069	Uts2	chr4	+	150997097	151001810	538	protein_coding	urotensin_2
ENSMUSG00000030868	1774.038654	1803.451194	1692.98782	2031.832557	2125.91659	1893.59302	0.132326719	0.016383492	0.999798069	Dctn5	chr7	+	122133041	122149044	2649	protein_coding	dynactin_5
ENSMUSG00000024146	1147.797401	1170.264568	1193.417643	1435.968709	1406.980464	1250.594279	0.131927248	0.016427197	0.999798069	Cript	chr17	+	87025550	87035810	1712	protein_coding	cysteine-rich_PDZ-binding_protein
ENSMUSG00000011171	149.5501499	177.5183934	174.4530774	308.459554	253.6870964	170.318119	0.130998726	0.016491556	0.999798069	Vipr2	chr12	+	116077726	116146261	4463	protein_coding	vasoactive_intestinal_peptide_receptor_2
ENSMUSG00000031231	3376.094635	3344.582214	3332.450263	3886.800933	4087.076985	3514.485681	0.130646154	0.016553786	0.999798069	Cox7b	chrX	+	106015700	106022450	1214	protein_coding	cytochrome_c_oxidase_subunit_VIIb
ENSMUSG00000031665	743.0773076	767.7387841	881.1862832	986.438915	907.0951897	960.6707388	0.130614	0.016639451	0.999798069	Sall1	chr8	-	89027248	89044162	5252	protein_coding	sal-like_1_(Drosophila)
ENSMUSG00000031458	797.2892369	777.9149978	798.9157978	648.5019975	664.6414702	705.1935603	0.128568977	0.016653744	0.999798069	Coprs	chr8	-	13884788	13890271	802	protein_coding	coordinator_of_PRMT5_differentiation_stimulator
ENSMUSG00000101939	234.6067977	203.5242727	248.7938775	328.4620507	275.2177356	290.8803831	0.128527186	0.016699969	0.999798069	Gm28438	chr1	-	24612775	24613119	345	unprocessed_pseudogene	predicted_gene_28438
ENSMUSG00000024501	3240.564812	3402.247425	3290.819415	4015.238017	4232.17477	3389.1392	0.12742879	0.016764299	0.999798069	Dpysl3	chr18	-	43320979	43438286	6265	protein_coding	dihydropyrimidinase-like_3
ENSMUSG00000021607	363.5938021	391.2188797	354.8534189	378.9946739	523.2881435	536.789128	0.12687805	0.016794375	0.999798069	Mrpl36	chr13	+	73331009	73332175	899	protein_coding	mitochondrial_ribosomal_protein_L36
ENSMUSG00000036427	11696.6911	11067.19767	10989.55267	10291.81092	10147.48386	10036.33006	0.126666094	0.016941842	0.999798069	Gpi1	chr7	-	34201330	34230336	6452	protein_coding	glucose_phosphate_isomerase_1
ENSMUSG00000028447	1735.716428	1797.797742	1791.117676	2031.832557	2197.061311	1903.161454	0.12484227	0.017045974	0.999798069	Dctn3	chr4	-	41714798	41723170	1042	protein_coding	dynactin_3
ENSMUSG00000022139	5644.583472	5734.861728	5822.37146	6418.695907	6589.311703	6137.193345	0.123126523	0.017316855	0.999798069	Mbnl2	chr14	+	120275669	120431697	4552	protein_coding	muscleblind-like_2
ENSMUSG00000066632	5.608130623	9.04552323	5.947264004	25.26631159	12.16949171	24.8779275	0.122943845	0.017331854	1	Pgk1-rs7	chr12	-	10898566	10900296	1731	protein_coding	phosphoglycerate_kinase-1_related_sequence-7
ENSMUSG00000030930	751.4895035	682.9370039	667.0847791	580.0724036	623.4524214	543.4870315	0.122762548	0.017514246	0.999798069	Chst15	chr7	-	132235780	132317228	6754	protein_coding	carbohydrate_(N-acetylgalactosamine_4-sulfate_6-O)_sulfotransferase_15
ENSMUSG00000064354	2361.022992	2255.727355	2561.288364	2928.786619	2751.241241	2599.743424	0.122320419	0.017521304	0.999798069	mt-Co2	chrMT	+	7013	7696	684	protein_coding	mitochondrially_encoded_cytochrome_c_oxidase_II
ENSMUSG00000062203	1606.729424	1768.399791	1677.128449	1923.39797	1914.354657	1908.902514	0.120192021	0.017581633	0.999798069	Gspt1	chr16	-	11219292	11254270	4297	protein_coding	G1_to_S_phase_transition_1
ENSMUSG00000042515	242.0843052	238.5756752	251.7675095	346.3590214	317.3428992	276.5277326	0.118929901	0.017597488	0.999798069	Mum1l1	chrX	+	139210042	139238335	4859	protein_coding	melanoma_associated_antigen_(mutated)_1-like_1
ENSMUSG00000001225	25.2365878	50.88106817	45.5956907	23.16078562	17.78618019	16.26633721	0.116196578	0.017627512	0.999798069	Slc26a3	chr12	+	31390871	31473917	6369	protein_coding	solute_carrier_family_26_member_3
ENSMUSG00000046229	189.7417527	179.7797742	180.4003414	247.399301	231.2203425	233.4697811	0.112169536	0.017661525	0.999798069	Scand1	chr2	-	156311847	156312704	759	protein_coding	SCAN_domain-containing_1
ENSMUSG00000073155	466.4095302	506.5493009	524.350443	789.5722372	670.2581587	500.4290801	0.106409554	0.017717958	0.999798069	1810058I24Rik	chr6	+	35252654	35263496	2784	lincRNA	RIKEN_cDNA_1810058I24_gene
ENSMUSG00000006369	595.3965345	678.4142422	697.8123098	621.1301599	472.7379471	464.0690322	-0.100690563	0.017793053	0.999798069	Fbln1	chr15	+	85205949	85286535	4368	protein_coding	fibulin_1
ENSMUSG00000035285	581.3762079	515.5948241	511.4647043	386.3640147	392.2320789	497.55855	-0.101141306	0.017822739	0.999798069	Nat14	chr7	+	4922028	4925006	2080	protein_coding	N-acetyltransferase_14
ENSMUSG00000036432	339.2919027	392.3495701	354.8534189	452.6880827	457.7601112	424.8384542	-0.10619157	0.017823641	0.999798069	Siah2	chr3	-	58674938	58692400	2999	protein_coding	seven_in_absentia_2
ENSMUSG00000058709	1960.041653	2054.464464	1919.975063	1734.953396	1797.340314	1691.69907	-0.113543392	0.018118077	0.999798069	Egln2	chr7	-	27158658	27166802	2800	protein_coding	egl-9_family_hypoxia-inducible_factor_2
ENSMUSG00000026626	1270.241586	1239.236682	1397.607041	1590.724867	1478.125185	1464.927192	-0.115025262	0.018134287	0.999798069	Ppp2r5a	chr1	-	191351975	191403272	9607	protein_coding	protein_phosphatase_2_regulatory_subunit_B'_alpha
ENSMUSG00000021998	1059.001999	1333.083986	1484.83358	2197.116345	1759.895724	1258.249025	-0.116932481	0.018202419	0.999798069	Lcp1	chr14	+	75131101	75230842	9504	protein_coding	lymphocyte_cytosolic_protein_1
ENSMUSG00000003500	1550.648117	1861.116405	1679.11087	2184.48319	2123.108246	1781.642346	-0.117835931	0.01829927	0.999798069	Impdh1	chr6	-	29200434	29216364	3294	protein_coding	inosine_5'-phosphate_dehydrogenase_1
ENSMUSG00000005470	9.346884372	14.69897525	12.88573867	23.16078562	32.76401614	28.70530096	-0.117900585	0.01839625	0.999798069	Asf1b	chr8	+	83955507	83970197	2338	protein_coding	anti-silencing_function_1B_histone_chaperone
ENSMUSG00000002580	114.0319893	130.0293964	112.9980161	161.0727364	195.6479821	143.5265048	-0.120304924	0.018458824	0.999798069	Mien1	chr11	-	98437708	98438991	747	protein_coding	migration_and_invasion_enhancer_1
ENSMUSG00000008489	2451.687771	2628.855189	2703.03149	2823.51032	3119.134336	2927.940698	-0.12153358	0.018530228	0.999798069	Elavl2	chr4	-	91250763	91400785	8313	protein_coding	ELAV_(embryonic_lethal_abnormal_vision_Drosophila)-like_2_(Hu_antigen_B)
ENSMUSG00000003072	4116.367877	4302.276986	4122.445165	4913.244841	4991.36383	4363.205746	-0.121835457	0.018530351	0.999798069	Atp5d	chr10	+	80138632	80145818	1928	protein_coding	ATP_synthase_H+_transporting_mitochondrial_F1_complex_delta_subunit
ENSMUSG00000022485	103.7504165	105.1542075	105.0683307	155.8089215	146.9700153	133.0012278	-0.122396841	0.01856605	0.999798069	Hoxc5	chr15	+	102967443	103017429	3089	protein_coding	homeobox_C5
ENSMUSG00000022031	2504.965012	2459.251628	2381.879234	2059.204395	2238.25036	2193.084993	-0.122440343	0.018570903	0.999798069	Elp3	chr14	-	65530446	65593112	2891	protein_coding	elongator_acetyltransferase_complex_subunit_3
ENSMUSG00000060962	46.73442186	61.0572818	53.52537603	16.84420773	18.72229494	43.05795144	-0.123565711	0.018576171	0.999798069	Dmkn	chr7	+	30763756	30781063	2192	protein_coding	dermokine
ENSMUSG00000030980	730.9263579	766.6080937	740.4343685	916.9565581	905.2229602	812.3600172	-0.123666631	0.018659661	0.999798069	Knop1	chr7	-	118842222	118856254	5880	protein_coding	lysine_rich_nucleolar_protein_1
ENSMUSG00000021879	40.1916028	78.01763786	75.33201071	35.79394142	24.33898342	42.10110808	-0.124436166	0.018688957	0.999798069	Dnah12	chr14	+	26693274	26891703	11097	protein_coding	dynein_axonemal_heavy_chain_12
ENSMUSG00000025978	762.7057647	782.4377594	786.0300592	625.3412119	718.9361256	608.5523804	-0.125565733	0.018927598	0.999798069	Rftn2	chr1	-	55170159	55226782	5871	protein_coding	raftlin_family_member_2
ENSMUSG00000075229	140.2032656	137.9442293	151.6552321	206.3415447	177.8618019	190.4118297	-0.126573441	0.018939467	0.999798069	Ccdc58	chr16	+	36071660	36092118	1225	protein_coding	coiled-coil_domain_containing_58
ENSMUSG00000034981	1714.218594	1917.650925	1859.511212	2086.576232	2136.213852	2039.990055	-0.126631677	0.018940846	0.999798069	Parm1	chr5	+	91517615	91626894	5068	protein_coding	prostate_androgen-regulated_mucin-like_protein_1
ENSMUSG00000025893	286.0146618	305.286409	273.5741442	349.5173103	398.7848821	337.765708	-0.127061873	0.018993815	0.999798069	Kbtbd3	chr9	+	4309743	4331721	2310	protein_coding	kelch_repeat_and_BTB_(POZ)_domain_containing_3
ENSMUSG00000016349	28794.94668	29980.25605	27750.92505	25193.67094	26880.53496	25844.3393	-0.128004617	0.019007219	0.999798069	Eef1a2	chr2	-	181147653	181157014	2084	protein_coding	eukaryotic_translation_elongation_factor_1_alpha_2
ENSMUSG00000058454	1001.051316	1063.97967	1136.918635	1450.70739	1191.674073	1195.097363	-0.128216822	0.019025447	0.999798069	Dhcr7	chr7	+	143823145	143848410	5817	protein_coding	7-dehydrocholesterol_reductase
ENSMUSG00000037735	82.25258247	89.32454189	109.0331734	128.4370839	135.7366383	135.8717579	-0.129656552	0.019034156	0.999798069	2810032G03Rik	chr12	+	5375870	5416631	3173	lincRNA	RIKEN_cDNA_2810032G03_gene
ENSMUSG00000040767	396.3078974	379.9119757	338.9940482	282.1404794	310.7900959	299.4919734	-0.131165938	0.019112122	0.999798069	Snrnp25	chr11	+	32205415	32208984	1041	protein_coding	small_nuclear_ribonucleoprotein_25_(U11/U12)
ENSMUSG00000006010	1384.273575	1535.477568	1500.69295	1813.91062	1822.615412	1548.172565	-0.131819556	0.01923233	0.999798069	BC003331	chr1	-	150361305	150393080	4100	protein_coding	cDNA_sequence_BC003331
ENSMUSG00000029146	2275.031656	2307.739114	2149.935937	2006.566245	2039.794033	1877.326683	-0.132349943	0.019315731	0.999798069	Snx17	chr5	+	31193227	31199143	3091	protein_coding	sorting_nexin_17
ENSMUSG00000001891	1821.707764	1831.718454	2015.131287	2211.855027	2151.191688	2100.271187	-0.132663168	0.019348613	0.999798069	Ugp2	chr11	-	21321138	21371201	3069	protein_coding	UDP-glucose_pyrophosphorylase_2
ENSMUSG00000076437	341.1612796	271.3656969	304.3016749	232.6606192	239.6453752	244.9519015	-0.132987286	0.019491424	0.999798069	2700094K13Rik	chr2	-	84669215	84670770	1131	protein_coding	RIKEN_cDNA_2700094K13_gene
ENSMUSG00000048878	1745.998001	1598.796231	1771.293462	1464.393309	1507.144742	1505.114614	-0.133901195	0.019613982	0.999798069	Hexim1	chr11	+	103116231	103119725	3495	protein_coding	hexamethylene_bis-acetamide_inducible_1
ENSMUSG00000074264	686.0613129	570.9986539	710.6980485	543.2256992	507.3741928	561.6670555	-0.134075303	0.019748915	0.999798069	Amy1	chr3	-	113555710	113606699	3446	protein_coding	amylase_1_salivary
ENSMUSG00000034932	396.3078974	384.4347373	350.8885762	495.851365	498.0130453	412.3994905	-0.134149863	0.020000978	0.999798069	Mrpl54	chr10	-	81264713	81266934	825	protein_coding	mitochondrial_ribosomal_protein_L54
ENSMUSG00000032740	1603.925358	1640.631776	1698.935084	1798.119175	1836.657133	2059.126922	-0.134336435	0.02001132	0.999798069	Ccdc88a	chr11	+	29373658	29510808	10891	protein_coding	coiled_coil_domain_containing_88A
ENSMUSG00000031971	244.8883705	180.9104646	221.0399788	150.5451066	160.0756217	170.318119	-0.134673641	0.020089079	0.999798069	Ccsap	chr8	-	123840831	123860209	2767	protein_coding	centriole_cilia_and_spindle_associated_protein
ENSMUSG00000011256	870.194935	1077.547955	1077.445995	1459.129494	1265.627138	1054.441389	-0.13516867	0.020193107	0.999798069	Adam19	chr11	+	46055992	46147343	7115	protein_coding	a_disintegrin_and_metallopeptidase_domain_19_(meltrin_beta)
ENSMUSG00000028370	276.6677774	478.2820408	342.9588909	668.5044942	594.4328642	354.0320452	-0.135337626	0.020216354	0.999798069	Pappa	chr4	+	65124174	65357509	11027	protein_coding	pregnancy-associated_plasma_protein_A
ENSMUSG00000003380	6101.646118	6473.202561	5870.940782	5632.281959	5598.902301	4834.929525	-0.135540759	0.020324873	0.999798069	Rabac1	chr7	-	24969752	24972754	1523	protein_coding	Rab_acceptor_1_(prenylated)
ENSMUSG00000021824	1515.129957	1484.5965	1469.96542	1712.845373	1785.170822	1604.626324	-0.135558426	0.020716244	0.999798069	Ap3m1	chr14	-	21031442	21052508	7015	protein_coding	adaptor-related_protein_complex_3_mu_1_subunit
ENSMUSG00000042129	2010.514828	1954.963708	2045.858817	2387.666445	2155.872262	2274.416679	-0.137119242	0.020780042	0.999798069	Rassf4	chr6	-	116633008	116673952	9209	protein_coding	Ras_association_(RalGDS/AF-6)_domain_family_member_4
ENSMUSG00000071072	2222.689104	2187.885931	2251.039425	2463.46538	2493.809686	2483.008533	-0.137309499	0.020893592	0.999798069	Ptges3	chr10	+	128058954	128077272	2217	protein_coding	prostaglandin_E_synthase_3_(cytosolic)
ENSMUSG00000020803	585.1149617	593.612462	575.8933977	774.8335554	674.0026177	652.5671752	-0.137332492	0.020973033	0.999798069	Txndc17	chr11	+	72207547	72210015	1324	protein_coding	thioredoxin_domain_containing_17
ENSMUSG00000062078	12079.91336	13320.66365	14496.45601	17394.80277	14774.69905	14509.57279	-0.138358034	0.021147888	0.999798069	Qk	chr17	-	10206471	10319361	9879	protein_coding	quaking
ENSMUSG00000001847	5827.782406	5897.681146	5769.837294	6666.095208	6551.867113	6192.690261	-0.138518644	0.021177439	0.999798069	Rac1	chr5	-	143503634	143528036	4496	protein_coding	RAS-related_C3_botulinum_substrate_1
ENSMUSG00000048234	681.3878707	739.471524	684.9265711	587.4417445	637.4941426	521.4796341	-0.138860075	0.021191064	0.999798069	Rnf149	chr1	-	39551296	39577405	2838	protein_coding	ring_finger_protein_149
ENSMUSG00000062825	9747.865711	10196.56606	10275.88099	12977.40929	12187.27789	10116.7049	-0.139111243	0.021194096	0.999798069	Actg1	chr11	-	120345690	120348542	2658	protein_coding	actin_gamma_cytoplasmic_1
ENSMUSG00000005087	177.5908031	186.5639166	173.4618668	285.2987684	209.6897033	222.9445041	-0.139468248	0.021287478	0.999798069	Cd44	chr2	-	102811141	102901665	6776	protein_coding	CD44_antigen
ENSMUSG00000050192	4213.575475	4428.914311	4422.781997	4724.800267	5271.262139	4745.943092	-0.139589744	0.021299265	0.999798069	Eif5a2	chr3	+	28781276	28798846	5027	protein_coding	eukaryotic_translation_initiation_factor_5A2
ENSMUSG00000027900	732.7957347	734.9487624	801.8894298	929.5897139	919.2646814	825.7558243	-0.139938004	0.021423069	0.999798069	Dram2	chr3	+	106547798	106575890	3758	protein_coding	DNA-damage_regulated_autophagy_modulator_2
ENSMUSG00000021919	988.9003665	1333.083986	1204.320961	1828.649301	1771.129101	1091.75828	-0.139948712	0.021584587	0.999798069	Chat	chr14	-	32408203	32465909	2810	protein_coding	choline_acetyltransferase
ENSMUSG00000028138	1548.77874	1452.937169	1486.816001	1278.054261	1400.427661	1185.52893	-0.140488686	0.021839342	0.999798069	Adh5	chr3	+	138443093	138455499	5408	protein_coding	alcohol_dehydrogenase_5_(class_III)_chi_polypeptide
ENSMUSG00000061132	34.58347218	32.79002171	24.78026668	70.53511986	48.67796683	45.92848154	-0.140556214	0.021879174	0.999798069	Blnk	chr19	-	40928927	40994535	5991	protein_coding	B_cell_linker
ENSMUSG00000025241	1530.084972	1649.677299	1556.200748	1833.913116	1902.185166	1691.69907	-0.140775628	0.021899591	0.999798069	Fyco1	chr9	-	123789510	123851899	8653	protein_coding	FYVE_and_coiled-coil_domain_containing_1
ENSMUSG00000026655	212.1742752	260.0587929	283.4862508	384.2584888	299.556719	310.0172504	-0.141060159	0.021959315	0.999798069	Fam107b	chr2	+	3613758	3782142	3762	protein_coding	family_with_sequence_similarity_107_member_B
ENSMUSG00000099083	848.697101	1007.44515	970.3952433	1279.107024	1076.531959	1046.786642	-0.142090131	0.021970805	0.999798069	Atf7	chr15	-	102525946	102625464	10988	protein_coding	activating_transcription_factor_7
ENSMUSG00000056612	515.0133289	495.2423968	507.4998617	453.7408456	424.0599803	354.9888885	-0.142939261	0.022037487	0.999798069	Ppp1r14b	chr19	+	6975048	6977324	919	protein_coding	protein_phosphatase_1_regulatory_(inhibitor)_subunit_14B
ENSMUSG00000021134	7950.459847	7218.327537	7494.543855	6832.431759	6841.12657	6692.162497	-0.143337368	0.022078391	0.999798069	Srsf5	chr12	+	80945504	80950507	3988	protein_coding	serine/arginine-rich_splicing_factor_5
ENSMUSG00000037204	515.0133289	531.4244898	463.8865923	418.9996672	413.7627181	418.1405507	-0.143952786	0.022123668	0.999798069	Atg101	chr15	+	101284301	101290934	1230	protein_coding	autophagy_related_101
ENSMUSG00000028927	2012.384205	2665.037282	2491.903618	3184.608023	3018.970059	2525.109641	-0.145174755	0.022182308	0.999798069	Padi2	chr4	+	140906344	140952586	5013	protein_coding	peptidyl_arginine_deiminase_type_II
ENSMUSG00000026032	1612.337554	1610.103135	1580.981014	1833.913116	1918.099116	1715.620154	-0.145198655	0.022351629	0.999798069	Ndufb3	chr1	+	58586384	58595964	763	protein_coding	NADH_dehydrogenase_(ubiquinone)_1_beta_subcomplex_3
ENSMUSG00000024560	1374.926691	1382.834364	1315.336556	1186.463882	1175.760122	1216.147917	-0.145519771	0.022377538	0.999798069	Cxxc1	chr18	+	74216131	74221491	2618	protein_coding	CXXC_finger_1_(PHD_domain)
ENSMUSG00000022013	679.5184938	729.2953104	639.3308804	796.9415781	853.7366491	768.3452224	-0.146679934	0.022564735	0.999798069	Dnajc15	chr14	-	77826217	77874917	648	protein_coding	DnaJ_heat_shock_protein_family_(Hsp40)_member_C15
ENSMUSG00000037012	6941.931023	7001.23498	6916.668036	6244.990015	6429.236081	6318.036741	-0.146800759	0.022626907	0.999798069	Hk1	chr10	-	62268855	62379908	8532	protein_coding	hexokinase_1
ENSMUSG00000022051	3635.003332	3525.492679	3594.12988	4239.476532	4236.855344	3721.163848	-0.146848587	0.022649833	0.999798069	Bnip3l	chr14	-	66985239	67008877	3859	protein_coding	BCL2/adenovirus_E1B_interacting_protein_3-like
ENSMUSG00000049521	824.3952016	887.5919669	1076.454785	1368.591878	1081.212533	1034.347678	-0.147267208	0.0226546	0.999798069	Cdc42ep1	chr15	+	78842647	78850902	2542	protein_coding	CDC42_effector_protein_(Rho_GTPase_binding)_1
ENSMUSG00000005338	9598.315561	9701.323664	9930.939676	11813.05343	10917.90629	10195.16606	-0.147392488	0.022717133	0.999798069	Cadm3	chr1	-	173333258	173367695	7248	protein_coding	cell_adhesion_molecule_3
ENSMUSG00000000399	2349.806731	2364.273634	2227.250369	1904.448236	2136.213852	2063.911139	-0.14880495	0.022956429	0.999798069	Ndufa9	chr6	-	126821721	126849136	2101	protein_coding	NADH_dehydrogenase_(ubiquinone)_1_alpha_subcomplex_9
ENSMUSG00000024953	5531.486171	5757.475536	5504.192836	5038.523636	5250.667615	4663.654563	-0.149673525	0.023187651	0.999798069	Prdx5	chr19	-	6906697	6910106	2139	protein_coding	peroxiredoxin_5
ENSMUSG00000102758	52.34255248	42.96623534	39.64842669	61.06025301	87.9947862	69.84956567	-0.150076304	0.023318133	0.999798069	Naaladl2	chr3	-	23798102	25144261	10411	protein_coding	N-acetylated_alpha-linked_acidic_dipeptidase-like_2
ENSMUSG00000024571	2001.167944	1970.793374	1840.678209	1628.624335	1806.701461	1647.684275	-0.150353775	0.023331039	0.999798069	Gm16286	chr18	+	80206765	80212741	3075	protein_coding	predicted_gene_16286
ENSMUSG00000070639	1390.816395	1403.186791	1519.525953	1582.302763	1611.053479	1767.289696	-0.150852146	0.023371432	0.999798069	Lrrc8b	chr5	+	105415775	105490074	6726	protein_coding	leucine_rich_repeat_containing_8_family_member_B
ENSMUSG00000003934	8164.503499	8533.320477	7742.346522	9552.771307	9660.704187	8488.157494	-0.15125512	0.023415728	0.999798069	Efnb3	chr11	-	69554092	69560205	3183	protein_coding	ephrin_B3
ENSMUSG00000020953	49.53848717	45.22761615	90.20017072	28.42460054	21.53063918	44.97163817	-0.151413322	0.023436524	0.999798069	Coch	chr12	+	51593341	51605773	2683	protein_coding	cochlin
ENSMUSG00000033740	527.1642786	574.3907251	562.0164484	657.9768643	644.0469458	655.4377053	-0.151780113	0.023716717	0.999798069	St18	chr1	+	6487231	6860940	6464	protein_coding	suppression_of_tumorigenicity_18
ENSMUSG00000024096	2807.804065	2883.26053	2684.198487	2446.621172	2610.824029	2342.352558	-0.151795754	0.023727128	0.999798069	Ralbp1	chr17	-	65848433	65885755	4335	protein_coding	ralA_binding_protein_1
ENSMUSG00000047986	432.7607464	520.1175857	551.113131	801.15263	736.7223057	476.5079959	-0.152456843	0.02377166	0.999798069	Palm3	chr8	+	84021471	84030295	3612	protein_coding	paralemmin_3
ENSMUSG00000020267	3636.872709	3415.81571	3101.498178	2839.301765	3200.576319	2669.592989	-0.152537577	0.023815487	0.999798069	Hint1	chr11	+	54866383	54870501	872	protein_coding	histidine_triad_nucleotide_binding_protein_1
ENSMUSG00000016308	645.8697101	655.8004342	669.0672004	755.8838217	793.8253053	746.337825	-0.152981798	0.023848919	0.999798069	Ube2a	chrX	+	36873900	36884222	2272	protein_coding	ubiquitin-conjugating_enzyme_E2A
ENSMUSG00000021549	1037.504165	1047.019314	1135.927425	1239.102031	1172.015663	1321.400688	-0.152985383	0.023882585	0.999798069	Rasa1	chr13	-	85214780	85289029	7296	protein_coding	RAS_p21_protein_activator_1
ENSMUSG00000030382	18.69376874	19.22173686	12.88573867	5.263814915	3.744458987	7.654746923	-0.153152468	0.023984904	1	Slc27a5	chr7	-	12988346	12998192	2445	protein_coding	solute_carrier_family_27_(fatty_acid_transporter)_member_5
ENSMUSG00000085795	631.8493835	738.3408336	710.6980485	861.16012	898.6701569	742.5104515	-0.153609722	0.02403311	0.999798069	Zfp703	chr8	+	26977336	26981461	3304	protein_coding	zinc_finger_protein_703
ENSMUSG00000061032	8045.798067	7754.274789	7697.742042	6948.235687	7160.341698	7228.951625	-0.153872894	0.024311194	0.999798069	Rrp1	chr10	-	78400362	78413043	2008	protein_coding	ribosomal_RNA_processing_1_homolog_(S._cerevisiae)
ENSMUSG00000061559	513.143952	486.1968736	502.5438083	395.8388816	410.9543739	443.9753215	-0.15388771	0.024381626	0.999798069	Wdr61	chr9	-	54714735	54734519	4669	protein_coding	WD_repeat_domain_61
ENSMUSG00000039126	6593.292236	8467.740434	7923.738074	9842.281127	9300.30001	8114.988582	-0.15404142	0.024420638	0.999798069	Prune2	chr19	+	16956118	17223932	12512	protein_coding	prune_homolog_2_(Drosophila)
ENSMUSG00000038503	844.0236588	731.5566912	785.0388485	644.2909456	622.5163066	717.632524	-0.154263118	0.024444762	0.999798069	Mesdc2	chr7	+	83884466	83901532	5558	protein_coding	mesoderm_development_candidate_2
ENSMUSG00000038370	8240.213262	7192.321658	8027.815194	8622.12883	8576.68331	9409.597655	-0.155635343	0.024638875	0.999798069	Pcp4l1	chr1	-	171173262	171196268	1577	protein_coding	Purkinje_cell_protein_4-like_1
ENSMUSG00000020021	415.9363545	451.1454711	416.3084803	509.5372837	477.4185209	570.2786458	-0.156113623	0.024663616	0.999798069	Fgd6	chr10	+	94036001	94145339	8241	protein_coding	FYVE_RhoGEF_and_PH_domain_containing_6
ENSMUSG00000067873	1872.18094	1864.508476	1785.170412	1523.348036	1652.242528	1684.044323	-0.156769396	0.024748729	0.999798069	Htatsf1	chrX	+	57053583	57067183	4879	protein_coding	HIV_TAT_specific_factor_1
ENSMUSG00000057594	773.922026	880.8078245	809.8191152	1066.448902	1082.148647	840.1084748	-0.156798612	0.024823374	0.999798069	Arl16	chr11	-	120464866	120467607	2742	protein_coding	ADP-ribosylation_factor-like_16
ENSMUSG00000028049	857.1092969	881.9385149	804.8630618	1069.607191	932.3702878	973.1097026	-0.157026438	0.024914946	0.999798069	Scamp3	chr3	+	89177473	89182765	2270	protein_coding	secretory_carrier_membrane_protein_3
ENSMUSG00000025764	1372.122626	1213.230803	1244.960598	996.9665448	1098.998713	1174.046809	-0.157287871	0.02495436	0.999798069	Jade1	chr3	+	41555731	41616864	8492	protein_coding	jade_family_PHD_finger_1
ENSMUSG00000057841	2289.986671	2277.210473	2172.733783	2064.46821	1946.182559	1991.191043	-0.157489424	0.024959874	0.999798069	Rpl32	chr6	-	115805505	115808747	963	protein_coding	ribosomal_protein_L32
ENSMUSG00000020774	1302.955681	1431.454051	1499.70174	1657.048935	1771.129101	1509.898831	-0.157592736	0.024966101	0.999798069	Aspa	chr11	-	73304992	73329596	5954	protein_coding	aspartoacylase
ENSMUSG00000038760	383.2222592	293.979505	339.9852589	397.9444075	416.5710623	463.1121888	-0.158057698	0.025035441	0.999798069	Trhr	chr15	+	44196135	44235912	3976	protein_coding	thyrotropin_releasing_hormone_receptor
ENSMUSG00000063888	1023.483839	922.6433694	1039.77999	803.258156	791.0169611	930.0517511	-0.158345602	0.025189673	0.999798069	Rpl7l1	chr17	-	46773907	46782656	2606	protein_coding	ribosomal_protein_L7-like_1
ENSMUSG00000006299	2443.275575	2436.63782	2305.556012	2110.789781	2212.975261	2067.738513	-0.158373837	0.025296022	0.999798069	Aamp	chr1	-	74279840	74284738	3458	protein_coding	angio-associated_migratory_protein
ENSMUSG00000022105	675.7797401	662.5845766	691.8650458	793.7832891	772.2946661	788.4389331	-0.158463101	0.025370519	0.999798069	Rb1	chr14	-	73183673	73325822	6015	protein_coding	retinoblastoma_1
ENSMUSG00000021453	728.1222926	714.5963352	581.8406617	541.1201732	615.9635034	458.327972	-0.158553385	0.025460249	0.999798069	Gadd45g	chr13	+	51846678	51848468	1173	protein_coding	growth_arrest_and_DNA-damage-inducible_45_gamma
ENSMUSG00000039202	1580.558147	1839.633287	1755.434092	2298.181592	1995.79664	1827.570828	-0.158731979	0.02550796	0.999798069	Abhd2	chr7	+	79273199	79365508	10573	protein_coding	abhydrolase_domain_containing_2
ENSMUSG00000078877	308.4471843	277.0191489	144.7167574	331.6203396	392.2320789	335.8520212	-0.158887113	0.025517772	0.999798069	Gm14295	chr2	+	176798612	176811223	3527	protein_coding	predicted_gene_14295
ENSMUSG00000002661	336.4878374	338.0764307	341.9676802	287.4042943	287.3872273	242.0813714	-0.158968809	0.025618395	0.999798069	Alkbh7	chr17	+	56997339	56999322	1029	protein_coding	alkB_homolog_7
ENSMUSG00000030956	959.925025	1069.633122	1059.604203	1557.036452	1170.143434	1092.715123	-0.160412314	0.025723858	0.999798069	Fam53b	chr7	-	132712082	132813886	6911	protein_coding	family_with_sequence_similarity_53_member_B
ENSMUSG00000028876	1949.76008	2029.589275	1912.045377	1593.883156	1663.475905	1867.758249	-0.160555909	0.025774878	0.999798069	Epha10	chr4	+	124880899	124917800	7204	protein_coding	Eph_receptor_A10
ENSMUSG00000006736	799.1586138	792.613973	751.3376858	707.4567245	625.3246509	666.9198257	-0.16113254	0.025775439	0.999798069	Tspan31	chr10	-	127067317	127070261	1516	protein_coding	tetraspanin_31
ENSMUSG00000091896	2873.232256	2997.46026	2976.605634	3403.582724	3342.865761	3141.316768	-0.161275563	0.025821774	0.999798069	Ube2d2a	chr18	+	35771559	35807172	2483	protein_coding	ubiquitin-conjugating_enzyme_E2D_2A
ENSMUSG00000079293	10.28157281	20.35242727	17.84179201	55.7964381	30.89178665	22.96424077	-0.161326453	0.025850066	0.999798069	Clec7a	chr6	-	129461591	129472779	2638	polymorphic_pseudogene	C-type_lectin_domain_family_7_member_a
ENSMUSG00000022096	3161.116295	3134.273799	2305.556012	2457.148802	2560.273833	1696.483287	-0.162457047	0.025962298	0.999798069	Hr	chr14	+	70552212	70573548	6919	protein_coding	hairless
ENSMUSG00000068039	3196.634455	3096.961016	3176.830189	2608.746672	2901.955715	2900.19224	-0.162965947	0.026093942	0.999798069	Tcp1	chr17	+	12915701	12925067	5030	protein_coding	t-complex_protein_1
ENSMUSG00000072770	176.6561146	169.6035606	161.5673388	137.9119508	117.9504581	125.3464809	-0.163019128	0.026110924	0.999798069	Acrbp	chr6	+	125049689	125063267	3277	protein_coding	proacrosin_binding_protein
ENSMUSG00000024190	635.5881373	808.4436387	649.2429871	609.5497671	541.0743237	563.5807422	-0.163688323	0.026377614	0.999798069	Dusp1	chr17	-	26505590	26508519	2697	protein_coding	dual_specificity_phosphatase_1
ENSMUSG00000089872	1220.703099	1194.009066	1126.015318	986.438915	1006.323353	1083.14669	-0.163937638	0.02640684	0.999798069	Rps6kc1	chr1	-	190700202	190911770	9741	protein_coding	ribosomal_protein_S6_kinase_polypeptide_1
ENSMUSG00000058355	1819.838387	1737.871151	1840.678209	1978.141645	2005.157788	2086.87538	-0.164426513	0.026418944	0.999798069	Abce1	chr8	-	79683442	79711740	3813	protein_coding	ATP-binding_cassette_sub-family_E_(OABP)_member_1
ENSMUSG00000037750	743.0773076	762.0853321	755.3025285	918.0093211	888.3728947	820.0147641	-0.16463297	0.026469309	0.999798069	Fam222b	chr11	+	78094660	78156700	3490	protein_coding	family_with_sequence_similarity_222_member_B
ENSMUSG00000053768	1245.004998	1319.515701	1333.178348	1484.395806	1455.658431	1473.538783	-0.165246141	0.02654032	0.999798069	Chchd3	chr6	-	32790976	33060260	2905	protein_coding	coiled-coil-helix-coiled-coil-helix_domain_containing_3
ENSMUSG00000045092	2304.941686	2435.50713	2666.356695	2983.530294	2708.179963	2773.888916	-0.165401922	0.026674988	0.999798069	S1pr1	chr3	-	115710433	115715072	3046	protein_coding	sphingosine-1-phosphate_receptor_1
ENSMUSG00000079659	387.8957014	356.1674772	369.7215789	454.7936086	436.229472	448.7595384	-0.165620977	0.026703717	0.999798069	Tmem243	chr5	+	9100668	9160986	6841	protein_coding	transmembrane_protein_243_mitochondrial
ENSMUSG00000026021	1459.04865	1379.442293	1418.422465	1174.883489	1306.816187	1245.810062	-0.165812221	0.026781206	0.999798069	Sumo1	chr1	-	59586558	59670834	2076	protein_coding	small_ubiquitin-like_modifier_1
ENSMUSG00000054728	3386.376208	3450.867112	3380.028375	3864.69291	3891.429003	3610.170017	-0.165874793	0.026830898	0.999798069	Phactr1	chr13	+	42680623	43138526	9611	protein_coding	phosphatase_and_actin_regulator_1
ENSMUSG00000032192	1364.645118	1305.947416	1254.872705	921.1676101	1177.632352	1184.572086	-0.166271198	0.026855877	0.999798069	Gnb5	chr9	+	75311395	75344964	1188	protein_coding	guanine_nucleotide_binding_protein_(G_protein)_beta_5
ENSMUSG00000016409	354.2469177	382.1733565	343.9501016	475.8488683	419.3794066	420.0542374	-0.166671419	0.026900062	0.999798069	Nkap	chrX	+	37126795	37150746	4326	protein_coding	NFKB_activating_protein
ENSMUSG00000083327	99.07697434	96.10868432	102.0946987	63.16577898	81.44198297	55.49691519	-0.166829753	0.026954634	0.999798069	Vcp-rs	chrX	-	104345829	104348234	2406	processed_pseudogene	valosin_containing_protein_related_sequence
ENSMUSG00000022801	962.7290903	941.8651063	995.17551	1134.878496	1034.406795	1189.356303	-0.166988832	0.02715827	0.999798069	Lrch3	chr16	+	32914100	33015647	6610	protein_coding	leucine-rich_repeats_and_calponin_homology_(CH)_domain_containing_3
ENSMUSG00000029684	2211.472842	2246.681832	2321.415383	2586.638649	2519.084784	2461.957979	-0.16720168	0.027228415	0.999798069	Wasl	chr6	-	24613805	24665009	6165	protein_coding	Wiskott-Aldrich_syndrome-like_(human)
ENSMUSG00000024556	623.4371876	682.9370039	684.9265711	752.7255328	796.6336495	773.1294392	-0.167258336	0.027268093	0.999798069	Me2	chr18	-	73770040	73815392	2455	protein_coding	malic_enzyme_2_NAD(+)-dependent_mitochondrial
ENSMUSG00000090733	3147.095968	2681.997638	2797.196503	3803.632657	3135.984402	3172.8926	-0.167531037	0.027443871	0.999798069	Rps27	chr3	-	90212522	90213651	1043	protein_coding	ribosomal_protein_S27
ENSMUSG00000029672	1308.563812	1291.248441	1234.057281	1054.868509	1186.057384	1097.49934	-0.167557393	0.02745873	0.999798069	Fam3c	chr6	-	22306520	22356243	3713	protein_coding	family_with_sequence_similarity_3_member_C
ENSMUSG00000025190	8977.682439	9578.07841	9446.237659	7911.513817	8915.556849	8186.751834	-0.16783565	0.027467024	0.999798069	Got1	chr19	-	43499752	43524605	2539	protein_coding	glutamic-oxaloacetic_transaminase_1_soluble
ENSMUSG00000042078	2448.883705	2399.325037	2249.057004	2027.621505	2147.447229	2130.890175	-0.16801523	0.027505488	0.999798069	Svop	chr5	-	114026910	114091570	4556	protein_coding	SV2_related_protein
ENSMUSG00000036565	5636.171276	5726.946895	4865.853166	4504.772804	4849.074389	4864.591669	-0.168062802	0.027515686	0.999798069	Ttyh3	chr5	-	140620578	140649031	5684	protein_coding	tweety_homolog_3_(Drosophila)
ENSMUSG00000022479	100.0116628	144.7283717	121.9189121	243.1882491	150.7144742	147.3538783	-0.168320909	0.027543059	0.999798069	Vdr	chr15	-	97854425	97910630	5650	protein_coding	vitamin_D_receptor
ENSMUSG00000074519	234.6067977	261.1894833	122.9101227	274.7711385	283.6427683	345.4204549	-0.168984749	0.027573012	0.999798069	Etohi1	chr2	+	178023284	178034022	2145	protein_coding	ethanol_induced_1
ENSMUSG00000028645	7210.186604	9129.19432	7596.638554	7498.830727	6806.490324	4992.80868	-0.169197966	0.027584827	0.999798069	Slc2a1	chr4	+	119108711	119137983	3506	protein_coding	solute_carrier_family_2_(facilitated_glucose_transporter)_member_1
ENSMUSG00000042581	87.86071309	108.5462788	112.9980161	74.74617179	68.33637652	69.84956567	-0.169673014	0.027593373	0.999798069	Thsd7b	chr1	+	129273302	130219278	12171	protein_coding	thrombospondin_type_I_domain_containing_7B
ENSMUSG00000055228	49.53848717	52.01175857	68.39353604	83.16827565	83.31421247	90.90011971	-0.1698491	0.027623698	0.999798069	Zfp935	chr13	-	62454323	62466709	1062	protein_coding	zinc_finger_protein_935
ENSMUSG00000079184	1149.666778	1143.127998	1084.38447	1263.31558	1323.666252	1256.335339	-0.1701586	0.027629259	0.999798069	Mphosph8	chr14	+	56668248	56697430	3586	protein_coding	M-phase_phosphoprotein_8
ENSMUSG00000053644	2422.712429	2200.323526	2318.441751	2099.209388	1982.691034	2080.177476	-0.170291136	0.027769608	0.999798069	Aldh7a1	chr18	-	56509687	56572951	5181	protein_coding	aldehyde_dehydrogenase_family_7_member_A1
ENSMUSG00000037771	5217.430856	5584.479904	4867.835587	4248.951399	4724.571127	4789.957887	-0.170699475	0.027793937	0.999798069	Slc32a1	chr2	+	158610767	158615748	2797	protein_coding	solute_carrier_family_32_(GABA_vesicular_transporter)_member_1
ENSMUSG00000058558	3892.977341	3805.903899	3679.373997	3460.431925	3501.069153	3248.483225	-0.170922149	0.02798094	0.999798069	Rpl5	chr5	+	107900502	107909005	3920	protein_coding	ribosomal_protein_L5
ENSMUSG00000030862	208.4355215	211.4391055	237.8905602	212.6581226	122.6310318	127.2601676	-0.171069917	0.028174517	0.999798069	Cpxm2	chr7	-	132032687	132154739	4622	protein_coding	carboxypeptidase_X_2_(M14_family)
ENSMUSG00000094786	126.182939	134.552158	62.44627204	172.6531292	190.9674084	136.8286012	-0.171258501	0.028300443	0.999798069	Gm14403	chr2	+	177498215	177509763	1656	protein_coding	predicted_gene_14403
ENSMUSG00000073164	301.9043652	295.1101954	288.4423042	397.9444075	376.3181282	323.4130575	-0.171448856	0.028525591	0.999798069	2410018L13Rik	chr12	-	22953997	23010284	4122	lincRNA	RIKEN_cDNA_2410018L13_gene
ENSMUSG00000001383	3418.155615	3013.289926	3176.830189	2678.229029	2843.916601	2954.732312	-0.171561182	0.028603122	0.999798069	Zmat2	chr18	+	36793923	36799660	2257	protein_coding	zinc_finger_matrin_type_2
ENSMUSG00000037062	2422.712429	2634.508641	2615.804951	3106.703563	2884.169535	2721.262531	-0.17161958	0.028603363	0.999798069	Sh3glb1	chr3	-	144683678	144720335	7467	protein_coding	SH3-domain_GRB2-like_B1_(endophilin)
ENSMUSG00000026064	1093.585471	1145.389379	1184.496747	1293.845706	1342.388547	1263.033242	-0.171723365	0.028774629	0.999798069	Ptp4a1	chr1	-	30940302	30949770	5763	protein_coding	protein_tyrosine_phosphatase_4a1
ENSMUSG00000023456	13244.53515	13361.3685	12959.08826	11791.99817	12574.82939	11438.10559	-0.1719495	0.028775351	0.999798069	Tpi1	chr6	-	124810586	124814296	2753	protein_coding	triosephosphate_isomerase_1
ENSMUSG00000020460	3395.723092	3100.353087	3002.377111	2752.9752	2940.33642	2690.643543	-0.172134828	0.028782439	0.999798069	Rps27a	chr11	-	29545846	29548109	1972	protein_coding	ribosomal_protein_S27A
ENSMUSG00000085886	196.2845718	215.9618671	218.0663468	146.3340546	146.0339005	185.6276129	-0.172912674	0.028807478	0.999798069	D030047H15Rik	chr7	-	4126340	4136926	2536	antisense	RIKEN_cDNA_D030047H15_gene
ENSMUSG00000032788	5078.162279	4698.018627	4127.401219	3595.185587	4207.835787	4128.779122	-0.172971478	0.028880372	0.999798069	Pdxk	chr10	-	78436744	78464975	5124	protein_coding	pyridoxal_(pyridoxine_vitamin_B6)_kinase
ENSMUSG00000091811	1364.645118	1491.380643	1372.826774	1274.895972	1221.629745	1217.104761	-0.173067425	0.028975649	0.999798069	Inafm1	chr7	-	16272014	16273692	1679	protein_coding	InaF_motif_containing_1
ENSMUSG00000070426	703.8203932	687.4597655	728.5398405	560.0699069	581.3272578	654.4808619	-0.173285333	0.029443161	0.999798069	Rnf121	chr7	-	102019137	102065469	4427	protein_coding	ring_finger_protein_121
ENSMUSG00000036966	4221.987671	4124.758593	3896.449133	3333.047604	3737.906184	3768.049173	-0.173394552	0.029472978	0.999798069	Spryd3	chr15	-	102116528	102136234	2927	protein_coding	SPRY_domain_containing_3
ENSMUSG00000026872	2104.918361	2261.380807	2330.336279	2554.002997	2412.367703	2580.606556	-0.173584149	0.029512936	0.999798069	Zeb2	chr2	-	44983632	45117395	19942	protein_coding	zinc_finger_E-box_binding_homeobox_2
ENSMUSG00000020230	1426.334555	1408.840243	1529.43806	1267.526631	1178.568466	1352.019675	-0.173728152	0.029515649	0.999798069	Prmt2	chr10	-	76207222	76237865	3177	protein_coding	protein_arginine_N-methyltransferase_2
ENSMUSG00000016252	2306.811063	2336.006374	2065.683031	2009.724534	2052.89964	1683.08748	-0.173764023	0.029624766	0.999798069	Atp5e	chr2	-	174461072	174464105	1756	protein_coding	ATP_synthase_H+_transporting_mitochondrial_F1_complex_epsilon_subunit
ENSMUSG00000047721	1012.267577	1058.326218	947.5973979	1243.313083	1228.182548	1056.355075	-0.174236832	0.029854201	0.999798069	Bola2	chr7	+	126695401	126699798	4398	protein_coding	bolA-like_2_(E._coli)
ENSMUSG00000029578	2935.856381	2899.090195	2810.082242	2559.266812	2598.654537	2638.017158	-0.1744468	0.029862625	0.999798069	Wipi2	chr5	+	142627698	142670588	10543	protein_coding	WD_repeat_domain_phosphoinositide_interacting_2
ENSMUSG00000029462	2288.117294	2168.664194	2214.364631	2466.623669	2546.232111	2425.597931	-0.174610503	0.030192196	0.999798069	Vps29	chr5	+	122354369	122364984	6148	protein_coding	vacuolar_protein_sorting_29_(S._pombe)
ENSMUSG00000022508	753.3588804	978.0471992	912.9050246	1267.526631	1142.996106	890.8211731	-0.175165375	0.030339191	0.999798069	Bcl6	chr16	-	23965052	23988852	6700	protein_coding	B_cell_leukemia/lymphoma_6
ENSMUSG00000032383	500.9930023	485.0661832	551.113131	432.685586	446.5267342	404.7447435	-0.175470071	0.030341624	0.999798069	Ppib	chr9	+	66060169	66066629	960	protein_coding	peptidylprolyl_isomerase_B
ENSMUSG00000044768	1050.589803	993.8768649	1067.533889	1245.418609	1197.290761	1125.247798	-0.175608001	0.030489525	0.999798069	D1Ertd622e	chr1	-	97606318	97662074	41324	protein_coding	DNA_segment_Chr_1_ERATO_Doi_622_expressed
ENSMUSG00000040483	189.7417527	284.9339817	184.3651841	289.5098203	409.0821444	239.2108413	-0.175859861	0.030499849	0.999798069	Xaf1	chr11	+	72301629	72313733	4689	protein_coding	XIAP_associated_factor_1
ENSMUSG00000041771	783.2689104	861.5860876	725.5662085	663.2406792	671.1942735	683.1861629	-0.176159696	0.030567357	0.999798069	Slc24a4	chr12	+	102128733	102267091	4522	protein_coding	solute_carrier_family_24_(sodium/potassium/calcium_exchanger)_member_4
ENSMUSG00000037971	729.056981	768.8694745	698.8035204	912.7455062	864.9700261	791.3094631	-0.176186066	0.030664296	0.999798069	1110032A03Rik	chr9	-	50762828	50775520	5293	protein_coding	RIKEN_cDNA_1110032A03_gene
ENSMUSG00000097960	616.8943685	723.6418584	658.1638831	789.5722372	846.2477311	730.0714878	-0.176249714	0.030789557	0.999798069	A330074K22Rik	chr8	-	120204434	120228230	2489	lincRNA	RIKEN_cDNA_A330074K22_gene
ENSMUSG00000002017	1703.937021	1811.366027	1829.774892	2028.674268	2101.577607	1907.945671	-0.176539384	0.030970688	0.999798069	Fam98a	chr17	-	75537086	75551946	3479	protein_coding	family_with_sequence_similarity_98_member_A
ENSMUSG00000064351	404598.5838	404092.9206	399020.775	460252.1847	449453.0289	417894.6419	-0.176620741	0.031328074	0.999798069	mt-Co1	chrMT	+	5328	6872	1545	protein_coding	mitochondrially_encoded_cytochrome_c_oxidase_I
ENSMUSG00000041895	831.8727091	870.6316109	893.0808112	1051.71022	996.0260906	944.4044016	-0.1766588	0.031337884	0.999798069	Wipi1	chr11	-	109573331	109611967	4410	protein_coding	WD_repeat_domain_phosphoinositide_interacting_1
ENSMUSG00000052926	620.6331223	581.1748675	541.2010243	476.9016313	486.7796683	507.1269836	-0.176771004	0.031380901	0.999798069	Rnaseh2a	chr8	-	84956610	84969767	3509	protein_coding	ribonuclease_H2_large_subunit
ENSMUSG00000061244	1248.743752	1206.446661	1280.644182	1383.33056	1419.149956	1413.257651	-0.177000621	0.03143285	0.999798069	Exoc5	chr14	-	49012146	49066653	9932	protein_coding	exocyst_complex_component_5
ENSMUSG00000063683	61.68943685	104.0235171	83.26169605	136.8591878	130.1199498	101.4253967	-0.177086323	0.031636676	0.999798069	Glyat	chr19	+	12633308	12653911	4780	protein_coding	glycine-N-acyltransferase
ENSMUSG00000046573	343.0306564	288.326053	295.3807789	395.8388816	386.6153904	357.8594186	-0.177397982	0.031812462	0.999798069	Lyrm4	chr13	-	35978797	36117357	1515	protein_coding	LYR_motif_containing_4
ENSMUSG00000058914	53.27724092	65.58004342	60.46385071	25.26631159	45.86962259	35.40320452	-0.177648577	0.032042082	0.999798069	C1qtnf3	chr15	+	10952332	10980150	2557	protein_coding	C1q_and_tumor_necrosis_factor_related_protein_3
ENSMUSG00000097328	54.21192936	70.10280503	75.33201071	126.331558	93.61147468	82.28852942	-0.17789238	0.032511737	0.999798069	Tnfsf12	chr11	-	69686250	69695849	1515	protein_coding	tumor_necrosis_factor_(ligand)_superfamily_member_12
ENSMUSG00000003269	1330.996335	1240.367373	1191.435222	1104.348369	1080.276418	1115.679364	-0.178482134	0.032572149	0.999798069	Cyth2	chr7	-	45806637	45814316	2527	protein_coding	cytohesin_2
ENSMUSG00000021400	1141.254582	1105.815215	1103.217473	863.265646	1036.279025	984.591823	-0.178532876	0.03263209	0.999798069	Wrnip1	chr13	+	32802038	32822609	2633	protein_coding	Werner_helicase_interacting_protein_1
ENSMUSG00000028669	2039.49017	2046.549631	1957.641068	1649.679594	1882.526756	1801.736057	-0.178753918	0.032738108	0.999798069	Pithd1	chr4	-	135975460	135987264	2477	protein_coding	PITH_(C-terminal_proteasome-interacting_domain_of_thioredoxin-like)_domain_containing_1
ENSMUSG00000047284	2913.423859	2926.226765	2790.258028	2461.359854	2521.893128	2722.219374	-0.1789937	0.032777352	0.999798069	Neurl4	chr11	+	69901072	69913820	5889	protein_coding	neuralized_E3_ubiquitin_protein_ligase_4
ENSMUSG00000072889	354.2469177	345.9912635	392.5194243	315.8288949	285.5149978	293.7509132	-0.179043339	0.032838621	0.999798069	Nfxl1	chr5	-	72513301	72559684	8307	protein_coding	nuclear_transcription_factor_X-box_binding-like_1
ENSMUSG00000086825	36.45284905	41.83554494	29.73632002	98.9597204	45.86962259	49.755855	-0.179145994	0.032877581	0.999798069	Gm15675	chr1	-	130429781	130437191	3681	lincRNA	predicted_gene_15675
ENSMUSG00000055737	379.4835055	317.7240034	375.6688429	534.8035953	395.9765379	422.9247675	-0.179158809	0.032881595	0.999798069	Ghr	chr15	-	3317760	3583492	9053	protein_coding	growth_hormone_receptor
ENSMUSG00000032268	429.9566811	515.5948241	551.113131	704.2984356	687.1082242	502.3427668	-0.179275065	0.033075044	0.999798069	Tmprss5	chr9	+	49081260	49117587	3058	protein_coding	transmembrane_protease_serine_5_(spinesin)
ENSMUSG00000102070	2257.272576	2105.345532	2347.18686	2661.384821	2461.981784	2451.432702	-0.179303339	0.033082078	0.999798069	Gm28661	chr1	-	24614885	24615565	681	unprocessed_pseudogene	predicted_gene_28661
ENSMUSG00000019132	4172.449184	4244.611776	4212.645336	4774.280128	4688.998767	4460.803769	-0.179321568	0.033158346	0.999798069	BC005537	chr13	+	24801657	24814013	3665	protein_coding	cDNA_sequence_BC005537
ENSMUSG00000020396	39044.74009	52843.94671	47441.32496	70240.34622	62184.2304	43138.32628	-0.179522967	0.033443679	0.999798069	Nefh	chr11	-	4938754	4948064	3994	protein_coding	neurofilament_heavy_polypeptide
ENSMUSG00000036833	918.7987337	877.4157533	720.6101551	712.7205394	749.8279122	613.3365972	-0.179542986	0.03353939	0.999798069	Pnpla7	chr2	+	24976033	25054057	7496	protein_coding	patatin-like_phospholipase_domain_containing_7
ENSMUSG00000048307	5445.494835	5157.078931	5010.569923	4360.544275	4929.580257	4638.776635	-0.179776101	0.03365788	0.999798069	Ankrd46	chr15	-	36477668	36496791	2480	protein_coding	ankyrin_repeat_domain_46
ENSMUSG00000058135	5070.684772	4792.996621	4639.857134	5873.364682	5305.898385	5147.817306	-0.17999957	0.033676686	0.999798069	Gstm1	chr3	-	108012255	108017973	1473	protein_coding	glutathione_S-transferase_mu_1
ENSMUSG00000091498	228.9986671	226.1380807	244.8290348	288.4570573	324.8318171	264.0887688	-0.180101454	0.033745982	0.999798069	Mpc1-ps	chr12	-	110858565	110858894	330	processed_pseudogene	mitochondrial_pyruvate_carrier_1_pseudogene
ENSMUSG00000070738	1717.957348	1763.87703	1743.539564	1567.564082	1520.250349	1586.4463	-0.180313635	0.033913923	0.999798069	Dgkd	chr1	+	87853287	87945180	6850	protein_coding	diacylglycerol_kinase_delta
ENSMUSG00000032411	1299.216928	1305.947416	1432.299414	1504.398303	1522.122578	1543.388348	-0.180542982	0.033991466	0.999798069	Tfdp2	chr9	+	96196275	96323646	14029	protein_coding	transcription_factor_Dp_2
ENSMUSG00000024217	556.1396201	593.612462	537.2361817	706.4039616	633.7496836	642.0418982	-0.180750192	0.034018691	0.999798069	Snrpc	chr17	+	27839974	27851968	6217	protein_coding	U1_small_nuclear_ribonucleoprotein_C
ENSMUSG00000032480	2686.294568	2852.731889	2635.629164	2360.294608	2546.232111	2394.978943	-0.181040017	0.034125017	0.999798069	Dhx30	chr9	-	110084320	110117830	10616	protein_coding	DEAH_(Asp-Glu-Ala-His)_box_polypeptide_30
ENSMUSG00000079477	5986.67944	5760.867607	5755.960345	6450.278796	6554.675457	6216.611345	-0.181099371	0.034282945	0.999798069	Rab7	chr6	-	87999106	88045270	2610	protein_coding	RAB7_member_RAS_oncogene_family
ENSMUSG00000075478	1796.471176	1707.34251	1674.154817	1949.717044	1965.840968	1884.024586	-0.181458608	0.034405102	0.999798069	Slitrk1	chr14	-	108909991	108914239	4249	protein_coding	SLIT_and_NTRK-like_family_member_1
ENSMUSG00000038301	1938.543819	2061.248606	2085.507244	2481.362351	2637.971357	2018.939501	-0.182253961	0.034467535	0.999798069	Snx10	chr6	+	51523901	51590679	9300	protein_coding	sorting_nexin_10
ENSMUSG00000025439	1354.363545	1338.737438	1292.53871	1149.617177	1217.885286	1159.694159	-0.18245771	0.034504145	0.999798069	Clns1a	chr7	+	97696634	97720796	3856	protein_coding	chloride_channel_nucleotide-sensitive_1A
ENSMUSG00000022756	484.1686105	461.3216847	473.798699	341.0952065	331.3846204	461.1985021	-0.182574241	0.034734092	0.999798069	Slc7a4	chr16	-	17572018	17576998	3978	protein_coding	solute_carrier_family_7_(cationic_amino_acid_transporter_y+_system)_member_4
ENSMUSG00000071644	6096.037987	5925.948406	5949.246425	5118.533623	5595.157842	5540.123085	-0.182803048	0.034870112	0.999798069	Eef1g	chr19	+	8967041	8978479	2600	protein_coding	eukaryotic_translation_elongation_factor_1_gamma
ENSMUSG00000029461	6316.624458	6844.069014	6587.586095	7159.841047	7146.299977	7451.896129	-0.182924823	0.034913178	0.999798069	Fam168a	chr7	+	100706635	100841656	7202	protein_coding	family_with_sequence_similarity_168_member_A
ENSMUSG00000038564	1890.874708	1858.855024	1845.634263	1568.616845	1582.033922	1784.512876	-0.183320551	0.035252059	0.999798069	Ift172	chr5	-	31253277	31291116	6617	protein_coding	intraflagellar_transport_172
ENSMUSG00000022905	2847.995668	2844.817056	2962.728685	3048.801599	3230.531991	3365.218116	-0.183602072	0.035262016	0.999798069	Kpna1	chr16	+	35978750	36037131	8486	protein_coding	karyopherin_(importin)_alpha_1
ENSMUSG00000032846	613.1556148	661.4538862	652.2166191	767.4642146	804.1225675	687.0135363	-0.183636376	0.035364304	0.999798069	Zswim6	chr13	-	107724618	107890064	5456	protein_coding	zinc_finger_SWIM-type_containing_6
ENSMUSG00000086043	42.99566811	47.48899696	36.67479469	68.42959389	52.42242582	82.28852942	-0.184107341	0.035434192	0.999798069	Gm12473	chr4	-	43631539	43641533	579	antisense	predicted_gene_12473
ENSMUSG00000053038	20.56314562	36.18209292	37.66600536	16.84420773	13.10560646	16.26633721	-0.184383279	0.03557612	0.999798069	Gm6180	chr8	+	42246911	42247411	501	processed_pseudogene	predicted_pseudogene_6180
ENSMUSG00000078878	269.1902699	274.7577681	145.7079681	322.1454728	281.7705388	360.7299487	-0.184684316	0.0356002	0.999798069	Gm14305	chr2	+	176708328	176721813	2500	protein_coding	predicted_gene_14305
ENSMUSG00000044285	348.6387871	317.7240034	327.0995202	255.8214049	294.8761452	257.3908653	-0.184906408	0.035699819	0.999798069	Gm1821	chr14	+	46084126	46084815	690	processed_pseudogene	predicted_gene_1821
ENSMUSG00000027363	2932.117627	2942.056431	2935.965997	3268.829062	3327.887925	3131.748335	-0.185175349	0.035739104	0.999798069	Usp8	chr2	+	126707328	126759297	4193	protein_coding	ubiquitin_specific_peptidase_8
ENSMUSG00000025737	676.7144285	680.675623	605.6297177	539.0146473	578.5189135	555.9259953	-0.185308442	0.03580441	0.999798069	Wdr24	chr17	+	25823627	25828730	3432	protein_coding	WD_repeat_domain_24
ENSMUSG00000027286	554.2702432	495.2423968	513.4471257	573.7558257	650.599749	620.9913441	-0.185485943	0.035817902	0.999798069	Lrrc57	chr2	-	120604238	120609520	2227	protein_coding	leucine_rich_repeat_containing_57
ENSMUSG00000031902	439.3035655	383.3040469	410.3612163	534.8035953	477.4185209	468.853249	-0.185872602	0.035954968	0.999798069	Nfatc3	chr8	+	106059603	106130537	6014	protein_coding	nuclear_factor_of_activated_T_cells_cytoplasmic_calcineurin_dependent_3
ENSMUSG00000041608	1356.232922	1523.039974	1382.738881	1651.78512	1599.820102	1574.964179	-0.186580196	0.036206067	0.999798069	Entpd3	chr9	+	120539818	120568318	3746	protein_coding	ectonucleoside_triphosphate_diphosphohydrolase_3
ENSMUSG00000044792	4853.837054	4401.777742	4556.595438	3834.162784	4268.683246	4215.851868	-0.18678095	0.036297885	0.999798069	Isca1	chr13	-	59755409	59769810	4288	protein_coding	iron-sulfur_cluster_assembly_1
ENSMUSG00000022255	1651.594468	1551.307234	1592.875542	1747.586552	1793.595855	1825.657141	-0.186893221	0.03636988	0.999798069	Mtdh	chr15	+	34082694	34142386	12096	protein_coding	metadherin
ENSMUSG00000038633	2567.589137	2741.924229	2702.040279	3304.623003	3051.734075	2758.579422	-0.187977649	0.036539429	0.999798069	Degs1	chr1	-	182275772	182282804	2591	protein_coding	delta(4)-desaturase_sphingolipid_1
ENSMUSG00000014550	1474.938354	1415.624385	1389.677356	1204.360852	1274.988285	1308.00488	-0.188143597	0.036577664	0.999798069	Rbsn	chr6	-	92186712	92214925	8783	protein_coding	rabenosyn_RAB_effector
ENSMUSG00000021978	2926.509497	3195.331081	3035.087063	2706.653629	2784.005257	2752.838362	-0.188659627	0.036626577	0.999798069	Extl3	chr14	-	65052060	65098106	5977	protein_coding	exostoses_(multiple)-like_3
ENSMUSG00000031093	347.7040986	350.5140252	396.4842669	469.5322904	416.5710623	434.4068879	-0.189784579	0.036635487	0.999798069	Dock11	chrX	+	35888832	36076562	9240	protein_coding	dedicator_of_cytokinesis_11
ENSMUSG00000091144	52.34255248	57.66521059	37.66600536	21.05525966	29.9556719	33.48951779	-0.189800618	0.036669697	0.999798069	Phf11c	chr14	-	59380833	59395381	3459	protein_coding	PHD_finger_protein_11C
ENSMUSG00000027679	493.5154948	472.6285888	466.8602243	560.0699069	571.0299956	546.3575616	-0.189877638	0.036762159	0.999798069	Dnajc19	chr3	-	34056020	34081321	4027	protein_coding	DnaJ_heat_shock_protein_family_(Hsp40)_member_C19
ENSMUSG00000033579	3855.589803	4398.385671	4364.300568	6370.26881	4743.293422	4241.686639	-0.190036072	0.036781681	0.999798069	Fa2h	chr8	-	111345135	111393824	3008	protein_coding	fatty_acid_2-hydroxylase
ENSMUSG00000038740	3272.344219	3247.34284	3161.962029	3606.76598	3703.269938	3413.060284	-0.190059095	0.036818553	0.999798069	Mvb12b	chr2	-	33729953	33887946	8741	protein_coding	multivesicular_body_subunit_12B
ENSMUSG00000031532	6460.566478	6558.004342	6236.697519	5950.21638	5959.306478	5568.828386	-0.190083013	0.036822162	0.999798069	Saraf	chr8	+	34154563	34170845	1897	protein_coding	store-operated_calcium_entry-associated_regulatory_factor
ENSMUSG00000036915	483.233922	504.2879201	361.7918936	284.2460054	435.2933573	295.6645999	-0.19012666	0.036888109	0.999798069	Kirrel2	chr7	-	30447534	30457690	3939	protein_coding	kin_of_IRRE_like_2_(Drosophila)
ENSMUSG00000027673	1955.368211	1967.401302	1882.309057	1586.513815	1847.89051	1676.389576	-0.190145735	0.036891758	0.999798069	Ndufb5	chr3	+	32736990	32751566	4995	protein_coding	NADH_dehydrogenase_(ubiquinone)_1_beta_subcomplex_5
ENSMUSG00000052026	707.5591469	610.572818	704.7507845	418.9996672	514.8631108	662.1356088	-0.190152022	0.037199764	0.999798069	Slc6a7	chr18	-	60995381	61014199	3342	protein_coding	solute_carrier_family_6_(neurotransmitter_transporter_L-proline)_member_7
ENSMUSG00000045658	956.1862712	932.8195831	974.360086	1059.079561	1171.079548	1046.786642	-0.190173717	0.03722583	0.999798069	Pid1	chr1	-	84036296	84364180	8172	protein_coding	phosphotyrosine_interaction_domain_containing_1
ENSMUSG00000097233	187.8723759	229.530152	245.8202455	327.4092877	272.4093913	254.5203352	-0.19049531	0.037437476	0.999798069	Gm17552	chr19	+	4169566	4174284	3877	lincRNA	predicted_gene_17552
ENSMUSG00000052419	439.3035655	428.531663	414.3260589	584.2834555	500.8213896	463.1121888	-0.190675948	0.037803887	0.999798069	2610001J05Rik	chr6	-	13867735	13871518	3784	protein_coding	RIKEN_cDNA_2610001J05_gene
ENSMUSG00000042510	74.77507497	76.88694745	79.29685338	123.173269	112.3337696	90.90011971	-0.190890088	0.038384222	0.999798069	AA986860	chr1	+	130731976	130744622	3640	protein_coding	expressed_sequence_AA986860
ENSMUSG00000048058	446.781073	498.634468	518.403179	643.2381826	586.9439463	526.2638509	-0.190937784	0.038526525	0.999798069	Ldlrad3	chr2	-	101950203	102186385	6023	protein_coding	low_density_lipoprotein_receptor_class_A_domain_containing_3
ENSMUSG00000066315	31.77940686	32.79002171	39.64842669	16.84420773	18.72229494	21.05055404	-0.191058094	0.038592347	0.999798069	Gm12918	chr4	+	10848420	10849055	636	processed_pseudogene	predicted_gene_12918
ENSMUSG00000040502	454.2585805	409.3099261	454.9656963	494.798602	501.7575043	582.7176095	-0.191167473	0.038807785	0.999798069	9-Mar	chr10	-	127055011	127060184	3037	protein_coding	membrane-associated_ring_finger_(C3HC4)_9
ENSMUSG00000048899	2307.745751	2737.401467	2540.47294	3070.909621	3053.606304	2618.880291	-0.191276363	0.038842836	0.999798069	Rimkla	chr4	-	119465283	119492628	4158	protein_coding	ribosomal_modification_protein_rimK-like_family_member_A
ENSMUSG00000033940	2456.361213	2416.285393	2269.872428	2252.912783	2102.513721	1976.838393	-0.191664024	0.038963663	0.999798069	Brk1	chr6	+	113604772	113616951	1095	protein_coding	BRICK1_SCAR/WAVE_actin-nucleating_complex_subunit
ENSMUSG00000009863	2977.917361	3068.693756	2906.229677	2698.231525	2808.34424	2500.231714	-0.191882771	0.038976827	0.999798069	Sdhb	chr4	+	140961203	140979193	2239	protein_coding	succinate_dehydrogenase_complex_subunit_B_iron_sulfur_(Ip)
ENSMUSG00000030708	41.12629124	54.27313938	48.5693227	34.74117844	23.40286867	26.79161423	-0.192031977	0.039059417	0.999798069	Dnajb13	chr7	-	100501716	100514960	2732	protein_coding	DnaJ_heat_shock_protein_family_(Hsp40)_member_B13
ENSMUSG00000033949	668.3022326	706.6815023	871.2741766	891.6902465	885.5645505	892.7348599	-0.19214492	0.039144101	0.999798069	Trim36	chr18	-	46165302	46212607	4849	protein_coding	tripartite_motif-containing_36
ENSMUSG00000025495	1151.536155	1125.036952	1154.760427	969.5947073	994.1538611	1061.139292	-0.192330927	0.039369342	0.999798069	Ptdss2	chr7	+	141122382	141157021	4875	protein_coding	phosphatidylserine_synthase_2
ENSMUSG00000022212	3110.643119	3440.690899	3309.652418	4272.112185	3974.743215	3250.396912	-0.192730767	0.039428446	0.999798069	Cpne6	chr14	+	55510445	55517431	4257	protein_coding	copine_VI
ENSMUSG00000046721	101.8810397	110.8076596	94.16501339	64.21854196	81.44198297	70.80640904	-0.193382031	0.039550081	0.999798069	Rpl14-ps1	chr7	+	45324941	45325651	710	pseudogene	ribosomal_protein_L14_pseudogene_1
ENSMUSG00000053062	2272.227591	2281.733235	2258.969111	2591.902464	2535.934849	2420.813714	-0.193423095	0.039638006	0.999798069	Jam2	chr16	+	84774123	84825928	5872	protein_coding	junction_adhesion_molecule_2
ENSMUSG00000015804	1251.547817	1101.292453	1153.769217	995.9137819	1024.109533	1052.527702	-0.193720516	0.039876461	0.999798069	Med28	chr5	+	45520229	45529276	5011	protein_coding	mediator_complex_subunit_28
ENSMUSG00000001416	3240.564812	3312.922883	3313.617261	2889.834388	3067.648025	2994.919734	-0.193865479	0.039921079	0.999798069	Cct3	chr3	+	88297116	88321767	6370	protein_coding	chaperonin_containing_Tcp1_subunit_3_(gamma)
ENSMUSG00000024990	132.7257581	102.8928267	158.5937068	112.6456392	71.14472076	88.02958961	-0.193935559	0.039985614	0.999798069	Rbp4	chr19	-	38116620	38125321	1297	protein_coding	retinol_binding_protein_4_plasma
ENSMUSG00000075700	5639.91003	5662.497542	6138.567663	6494.494842	6612.714572	6188.862887	-0.194216295	0.039991342	0.999798069	Selt	chr3	+	58576636	58593133	3436	protein_coding	selenoprotein_T
ENSMUSG00000036916	859.9133622	866.1088493	980.30735	1075.923769	1053.12909	990.3328831	-0.194411731	0.040044561	0.999798069	Zfp280c	chrX	-	48541625	48594504	5236	protein_coding	zinc_finger_protein_280C
ENSMUSG00000031642	514.0786404	517.8562049	502.5438083	409.5248004	445.5906195	448.7595384	-0.195521855	0.040227473	0.999798069	Sh3rf1	chr8	+	61224171	61396072	5181	protein_coding	SH3_domain_containing_ring_finger_1
ENSMUSG00000022651	10.28157281	38.44347373	26.76268802	116.8566911	29.01955715	35.40320452	-0.196466722	0.040247091	0.999798069	Retnlg	chr16	+	48872608	48874498	608	protein_coding	resistin_like_gamma
ENSMUSG00000028399	6279.236921	6824.847277	6829.441498	7207.215381	7394.370385	7331.333865	-0.197399939	0.040384787	0.999798069	Ptprd	chr4	-	75941238	78211961	22702	protein_coding	protein_tyrosine_phosphatase_receptor_type_D
ENSMUSG00000034254	1788.05898	1854.332262	1731.645036	1968.666778	1991.116066	2018.939501	-0.199499404	0.040418467	0.999798069	Agpat1	chr17	+	34604262	34613449	3001	protein_coding	1-acylglycerol-3-phosphate_O-acyltransferase_1_(lysophosphatidic_acid_acyltransferase_alpha)
ENSMUSG00000047866	2178.758747	2205.976978	2191.566785	1956.033622	2043.538492	1930.909911	-0.200373596	0.040655618	0.999798069	Lonp2	chr8	+	86624043	86723873	5346	protein_coding	lon_peptidase_2_peroxisomal
ENSMUSG00000028909	901.0396534	885.3305861	878.2126512	772.7280295	739.53065	816.1873906	-0.200898016	0.040670353	0.999798069	Ptpru	chr4	-	131768457	131838288	7113	protein_coding	protein_tyrosine_phosphatase_receptor_type_U
ENSMUSG00000046668	1691.786071	1620.279349	1724.706561	1900.237184	1816.998724	1905.07514	-0.20117514	0.040677518	0.999798069	Cxxc5	chr18	+	35829818	35861687	2271	protein_coding	CXXC_finger_5
ENSMUSG00000017737	390.6997667	494.1117064	534.2625497	879.0570908	594.4328642	452.5869118	-0.201314114	0.040679017	0.999798069	Mmp9	chr2	+	164940780	164955850	3539	protein_coding	matrix_metallopeptidase_9
ENSMUSG00000031969	586.9843385	625.2717933	601.6648751	553.753329	520.4797992	463.1121888	-0.202291451	0.040679427	0.999798069	Acad8	chr9	-	26974135	26999566	4143	protein_coding	acyl-Coenzyme_A_dehydrogenase_family_member_8
ENSMUSG00000052609	1500.174942	1696.035606	1563.139222	2229.751998	1876.910067	1581.662083	-0.202709162	0.040763778	0.999798069	Plekhg3	chr12	+	76533560	76579039	4955	protein_coding	pleckstrin_homology_domain_containing_family_G_(with_RhoGef_domain)_member_3
ENSMUSG00000029028	949.6434522	916.9899174	945.6149766	819.0496007	820.0365182	838.1947881	-0.202813076	0.040805197	0.999798069	Lrrc47	chr4	+	154011731	154021513	3510	protein_coding	leucine_rich_repeat_containing_47
ENSMUSG00000105879	23.36721093	27.13656969	22.79784535	10.52762983	13.10560646	11.48212038	-0.202829698	0.040824907	0.999798069	Gm6204	chr3	-	53692422	53692878	457	processed_pseudogene	predicted_gene_6204
ENSMUSG00000001105	1241.266245	1214.361494	1099.25263	1059.079561	1040.959598	1021.908714	-0.204067999	0.041257989	0.999798069	Ift20	chr11	+	78536361	78541737	1525	protein_coding	intraflagellar_transport_20
ENSMUSG00000022472	3694.823392	3726.755571	3737.855426	4157.36102	4249.960951	3901.050401	-0.204246615	0.041379798	0.999798069	Desi1	chr15	-	81992523	82033862	3635	protein_coding	desumoylating_isopeptidase_1
ENSMUSG00000032011	16300.96634	16081.80961	15313.2136	17034.75783	17862.9416	17175.33841	-0.204827406	0.041417678	0.999798069	Thy1	chr9	+	44043384	44048579	1735	protein_coding	thymus_cell_antigen_1_theta
ENSMUSG00000022194	924.4068644	753.0398089	860.3708592	690.6125168	662.7692408	787.4820897	-0.206127436	0.04141916	0.999798069	Pabpn1	chr14	+	54892500	54898169	3035	protein_coding	poly(A)_binding_protein_nuclear_1
ENSMUSG00000044627	2013.318894	1964.009231	1847.616684	2065.520973	2299.097818	2181.602873	-0.206310563	0.041440928	0.999798069	Swi5	chr2	-	32278816	32288075	5551	protein_coding	SWI5_recombination_repair_homolog_(yeast)
ENSMUSG00000042726	1074.891703	1077.547955	1001.122774	923.273136	950.156468	901.3464502	-0.207008332	0.041464485	0.999798069	Trafd1	chr5	-	121371725	121385632	4486	protein_coding	TRAF_type_zinc_finger_domain_containing_1
ENSMUSG00000024588	1577.754082	1703.950438	1721.732929	1882.340213	1973.329886	1782.59919	-0.207348346	0.041535624	0.999798069	Fech	chr18	-	64456550	64489066	2901	protein_coding	ferrochelatase
ENSMUSG00000038156	3162.050983	3163.67175	2777.37229	2368.716712	2989.950501	2455.260076	-0.20755399	0.041572056	0.999798069	Spon1	chr7	+	113765998	114043370	8177	protein_coding	spondin_1_(f-spondin)_extracellular_matrix_protein
ENSMUSG00000043192	39.25691436	39.57416413	37.66600536	16.84420773	28.0834424	20.09371067	-0.207892615	0.041625692	0.999798069	Gm1840	chr8	+	5639580	5641011	1432	processed_pseudogene	predicted_gene_1840
ENSMUSG00000040964	1650.65978	1970.793374	1767.32862	1595.988682	1599.820102	1528.078854	-0.208238131	0.041848743	0.999798069	Arhgef10l	chr4	-	140514485	140666012	5693	protein_coding	Rho_guanine_nucleotide_exchange_factor_(GEF)_10-like
ENSMUSG00000056155	22.43252249	19.22173686	23.78905602	12.6331558	9.361147468	7.654746923	-0.20876023	0.04194647	1	Nanos3	chr8	-	84173733	84176552	730	protein_coding	nanos_homolog_3_(Drosophila)
ENSMUSG00000029621	2957.354215	3057.386852	2933.983575	2814.035453	2721.285569	2415.072654	-0.209164144	0.041957745	0.999798069	Arpc1a	chr5	+	145083830	145108761	2567	protein_coding	actin_related_protein_2/3_complex_subunit_1A
ENSMUSG00000026468	213.1089637	278.1498393	294.3895682	404.2609854	365.0847513	266.0024556	-0.209217198	0.041982377	0.999798069	Lhx4	chr1	-	155698031	155751684	5740	protein_coding	LIM_homeobox_protein_4
ENSMUSG00000040520	780.464845	806.1822579	777.1091632	878.0043278	954.8370418	870.7274625	-0.209338518	0.042094217	0.999798069	Manea	chr4	-	26324506	26346891	4867	protein_coding	mannosidase_endo-alpha
ENSMUSG00000031775	3252.715761	3635.169648	3709.110317	5205.912951	4126.393804	3458.031922	-0.209520642	0.042101944	0.999798069	Pllp	chr8	-	94674895	94696242	1889	protein_coding	plasma_membrane_proteolipid
ENSMUSG00000027079	166.3745418	174.1263222	172.4706561	142.1230027	136.672753	114.8212038	-0.209674907	0.042292024	0.999798069	Clp1	chr2	-	84722104	84727350	2672	protein_coding	CLP1_cleavage_and_polyadenylation_factor_I_subunit
ENSMUSG00000033287	2391.867711	2848.209127	2639.594007	3028.799102	3179.981795	2782.500506	-0.21011872	0.042345674	0.999798069	Kctd17	chr15	+	78428564	78438909	2134	protein_coding	potassium_channel_tetramerisation_domain_containing_17
ENSMUSG00000044576	626.2412529	800.5288058	738.4519471	912.7455062	860.2894523	795.1368366	-0.210173844	0.042371371	0.999798069	Gareml	chr5	+	30105161	30118378	3865	protein_coding	GRB2_associated_regulator_of_MAPK1-like
ENSMUSG00000034488	6146.511163	6339.781094	6495.403503	6824.009655	7695.799334	6683.550907	-0.210756913	0.042680993	0.999798069	Edil3	chr13	+	88821472	89323223	13677	protein_coding	EGF-like_repeats_and_discoidin_I-like_domains_3
ENSMUSG00000021696	991.7044318	1136.343856	1396.61583	1681.262484	1351.749694	1286.954326	-0.211022812	0.042825044	0.999798069	Elovl7	chr13	+	108214404	108287105	5435	protein_coding	ELOVL_family_member_7_elongation_of_long_chain_fatty_acids_(yeast)
ENSMUSG00000109222	64.49350217	59.9265914	69.38474671	57.90196406	29.01955715	30.61898769	-0.211157718	0.042884179	0.999798069	RP24-75N6.3	chr7	-	60753363	60754013	651	processed_pseudogene	NA
ENSMUSG00000078864	119.64012	113.0690404	53.52537603	146.3340546	135.7366383	148.3107216	-0.211676536	0.043055904	0.999798069	Gm14322	chr2	+	177759288	177770472	1254	protein_coding	predicted_gene_14322
ENSMUSG00000027667	572.964012	586.8283195	658.1638831	683.2431759	685.2359947	758.7767887	-0.212334338	0.043164195	0.999798069	Zfp639	chr3	+	32510259	32520833	5475	protein_coding	zinc_finger_protein_639
ENSMUSG00000071180	962.7290903	863.8474684	943.6325553	1079.082058	1101.807057	995.1171	-0.212874818	0.043281593	0.999798069	Smim15	chr13	+	108046424	108049146	1852	protein_coding	small_integral_membrane_protein_15
ENSMUSG00000040659	3803.247251	3489.310586	3321.546946	2844.56558	3018.970059	3421.671875	-0.213388746	0.043409344	0.999798069	Efhd2	chr4	-	141858142	141874920	2381	protein_coding	EF_hand_domain_containing_2
ENSMUSG00000029076	7645.751416	6906.256986	7186.277338	6408.168277	6597.736736	6715.126738	-0.213785251	0.043478997	0.999798069	Sdf4	chr4	+	155992872	156013610	6115	protein_coding	stromal_cell_derived_factor_4
ENSMUSG00000060600	209.3702099	200.1322015	211.1278721	156.8616845	174.1173429	160.7496854	-0.213970485	0.043580954	0.999798069	Eno3	chr11	+	70657202	70662513	1739	protein_coding	enolase_3_beta_muscle
ENSMUSG00000028549	123.3788737	100.6314459	121.9189121	150.5451066	148.8422447	157.8791553	-0.214012718	0.043592726	0.999798069	Itgb3bp	chr4	-	99765402	99929813	4632	protein_coding	integrin_beta_3_binding_protein_(beta3-endonexin)
ENSMUSG00000045671	1408.575475	1433.715432	1409.501569	1548.614348	1548.333791	1658.209552	-0.21411114	0.043610536	0.999798069	Spred2	chr11	+	19924375	20024026	4619	protein_coding	sprouty-related_EVH1_domain_containing_2
ENSMUSG00000022122	1390.816395	1788.752219	1810.941889	2203.432923	1944.310329	1788.34025	-0.214125713	0.043678362	0.999798069	Ednrb	chr14	-	103814625	103844173	4037	protein_coding	endothelin_receptor_type_B
ENSMUSG00000032854	4622.034322	5362.864585	6072.156548	7465.142312	5894.714561	5758.283373	-0.215151716	0.04384424	0.999798069	Ugt8a	chr3	-	125865271	125938619	4536	protein_coding	UDP_galactosyltransferase_8A
ENSMUSG00000041241	1520.738087	1634.978324	1551.244694	1329.639647	1450.977858	1402.732374	-0.215452769	0.043845153	0.999798069	Mul1	chr4	+	138434671	138442265	4000	protein_coding	mitochondrial_ubiquitin_ligase_activator_of_NFKB_1
ENSMUSG00000026260	3836.896035	4237.827633	4084.77916	4558.463716	4698.359914	4272.305626	-0.215531986	0.043953383	0.999798069	Ndufa10	chr1	-	92439010	92473860	3331	protein_coding	NADH_dehydrogenase_(ubiquinone)_1_alpha_subcomplex_10
ENSMUSG00000026894	5.608130623	5.653452019	14.86816001	23.16078562	25.27509816	16.26633721	-0.215899519	0.043965127	1	Morn5	chr2	+	36049458	36079718	714	protein_coding	MORN_repeat_containing_5
ENSMUSG00000047797	1833.858714	2098.561389	2029.008236	2497.153796	2280.375523	2066.781669	-0.216000542	0.044082455	0.999798069	Gjb1	chrX	+	101376378	101385629	1707	protein_coding	gap_junction_protein_beta_1
ENSMUSG00000033066	1578.68877	1296.901893	1419.413676	1696.001166	1495.911365	1823.743454	-0.21602798	0.044101468	0.999798069	Gas7	chr11	+	67455437	67688990	11342	protein_coding	growth_arrest_specific_7
ENSMUSG00000027981	802.8973675	658.061815	731.5134725	788.5194742	848.1199606	963.5412689	-0.216154068	0.044144396	0.999798069	Rnpc3	chr3	-	113605067	113630149	6627	protein_coding	RNA-binding_region_(RNP1_RRM)_containing_3
ENSMUSG00000001911	3033.998667	3321.968406	3399.852589	3705.7257	3691.100447	3478.125633	-0.216969426	0.044174577	0.999798069	Nfix	chr8	-	84699876	84800344	7351	protein_coding	nuclear_factor_I/X
ENSMUSG00000034789	1674.961679	1739.001841	1557.191958	1513.873169	1511.825316	1348.192302	-0.21755337	0.044191494	0.999798069	Rab24	chr13	-	55319223	55321980	1865	protein_coding	RAB24_member_RAS_oncogene_family
ENSMUSG00000021758	35.51816061	65.58004342	48.5693227	30.53012651	26.21121291	30.61898769	-0.218032217	0.044237643	0.999798069	Ddx4	chr13	-	112598333	112652310	2849	protein_coding	DEAD_(Asp-Glu-Ala-Asp)_box_polypeptide_4
ENSMUSG00000026965	3148.030656	3181.762796	2990.482583	2869.831891	2883.23342	2614.096074	-0.219321824	0.044262051	0.999798069	Anapc2	chr2	+	25272478	25285915	3445	protein_coding	anaphase_promoting_complex_subunit_2
ENSMUSG00000005161	3948.123959	3929.149153	3789.398381	3456.220873	3746.331217	3223.605298	-0.22020545	0.044270381	0.999798069	Prdx2	chr8	+	84969587	84974834	3050	protein_coding	peroxiredoxin_2
ENSMUSG00000033220	46.73442186	79.14832826	36.67479469	160.0199734	89.86701569	48.79901163	-0.220968133	0.044403661	0.999798069	Rac2	chr15	-	78559169	78572783	3036	protein_coding	RAS-related_C3_botulinum_substrate_2
ENSMUSG00000045664	482.2992336	538.2086322	621.4890884	751.6727698	659.9608965	586.544983	-0.221968234	0.044440623	0.999798069	Cdc42ep2	chr19	-	5917556	5924816	1491	protein_coding	CDC42_effector_protein_(Rho_GTPase_binding)_2
ENSMUSG00000051223	4156.55948	3975.50746	4180.926595	4370.019142	4730.187816	4471.329046	-0.222066589	0.044457885	0.999798069	Bzw1	chr1	+	58392898	58407353	4033	protein_coding	basic_leucine_zipper_and_W2_domains_1
ENSMUSG00000031429	466.4095302	482.8048024	538.2273923	421.1051932	444.6545047	378.9099727	-0.22213183	0.044527294	0.999798069	Psmd10	chrX	-	140948429	140956728	1469	protein_coding	proteasome_(prosome_macropain)_26S_subunit_non-ATPase_10
ENSMUSG00000038240	332.7490836	284.9339817	333.0467842	256.8741678	255.5593259	266.9592989	-0.222948994	0.044785889	0.999798069	Pdss2	chr10	+	43221486	43464882	5963	protein_coding	prenyl_(solanesyl)_diphosphate_synthase_subunit_2
ENSMUSG00000039985	32.7140953	42.96623534	30.72753069	61.06025301	63.65580278	45.92848154	-0.223649447	0.04487827	0.999798069	Fam60a	chr6	-	148921035	148946467	4138	protein_coding	family_with_sequence_similarity_60_member_A
ENSMUSG00000070858	579.506831	616.22627	565.981291	683.2431759	674.0026177	672.6608858	-0.224633934	0.0448953	0.999798069	Gm1673	chr5	+	33983433	33985013	669	protein_coding	predicted_gene_1673
ENSMUSG00000030835	3838.765411	3809.29597	3674.417944	3445.693243	3413.074367	3480.03932	-0.225235262	0.045014702	0.999798069	Nomo1	chr7	+	46033698	46084212	5936	protein_coding	nodal_modulator_1
ENSMUSG00000005312	5598.783739	5688.503421	5872.923204	6212.354362	6513.486408	6080.739587	-0.226124293	0.045172759	0.999798069	Ubqln1	chr13	-	58176156	58215653	3686	protein_coding	ubiquilin_1
ENSMUSG00000026526	2329.243585	2278.341164	2233.197633	1970.772304	2169.913983	1994.061573	-0.23105428	0.04525739	0.999798069	Fh1	chr1	-	175600374	175625635	3392	protein_coding	fumarate_hydratase_1
ENSMUSG00000020321	18346.99933	18736.67068	18309.64345	15620.89714	18008.9755	16386.89948	-0.231316049	0.045304549	0.999798069	Mdh1	chr11	-	21556787	21572367	2567	protein_coding	malate_dehydrogenase_1_NAD_(soluble)
ENSMUSG00000039178	1091.716095	1154.434902	1178.549483	1285.423602	1314.305105	1253.464809	-0.231550803	0.045430379	0.999798069	Tbc1d19	chr5	+	53809606	53903965	3117	protein_coding	TBC1_domain_family_member_19
ENSMUSG00000038274	4395.83972	4296.623534	3942.044824	4071.034455	3692.972676	3330.771755	-0.231880643	0.045541007	0.999798069	Fau	chr19	+	6057888	6059524	815	protein_coding	Finkel-Biskis-Reilly_murine_sarcoma_virus_(FBR-MuSV)_ubiquitously_expressed_(fox_derived)
ENSMUSG00000034022	1686.177941	1831.718454	1675.146028	1610.727364	1540.844873	1456.315602	-0.232541096	0.045556873	0.999798069	Cpsf1	chr15	-	76595809	76607591	4515	protein_coding	cleavage_and_polyadenylation_specific_factor_1
ENSMUSG00000019966	654.281906	749.6477377	844.5114885	1039.077064	895.8618127	787.4820897	-0.232572854	0.045670017	0.999798069	Kitl	chr10	+	100015630	100100413	5765	protein_coding	kit_ligand
ENSMUSG00000056423	106.5544818	141.3363005	160.5761281	249.504827	192.8396378	138.742288	-0.235627426	0.045737604	0.999798069	Uts2b	chr16	-	27353322	27370239	835	protein_coding	urotensin_2B
ENSMUSG00000021803	114.0319893	127.7680156	119.9364907	208.4470706	173.1812282	120.562264	-0.236172778	0.046020239	0.999798069	Cdhr1	chr14	-	37077850	37098311	4303	protein_coding	cadherin-related_family_member_1
ENSMUSG00000029840	3620.048317	3176.109344	3469.237336	3904.697904	3633.061332	3952.719942	-0.236564708	0.046064373	0.999798069	Mtpn	chr6	-	35508906	35539888	3960	protein_coding	myotrophin
ENSMUSG00000040794	1616.076308	1290.117751	1249.916651	865.371172	1104.615401	1359.674422	-0.236604727	0.04632964	0.999798069	C1qtnf4	chr2	+	90885860	90890525	1290	protein_coding	C1q_and_tumor_necrosis_factor_related_protein_4
ENSMUSG00000030579	186.002999	230.6608424	182.3827628	340.0424435	241.5176047	216.2466006	-0.238085394	0.046436498	0.999798069	Tyrobp	chr7	+	30413760	30417585	667	protein_coding	TYRO_protein_tyrosine_kinase_binding_protein
ENSMUSG00000018974	1279.58847	1290.117751	1312.362924	1149.617177	1138.315532	1181.701556	-0.238653033	0.046557506	0.999798069	Sart3	chr5	-	113742446	113772510	5657	protein_coding	squamous_cell_carcinoma_antigen_recognized_by_T_cells_3
ENSMUSG00000022415	9671.221259	9481.969726	9058.674288	7598.843211	8688.080965	8918.737008	-0.240300137	0.046700262	0.999798069	Syngr1	chr15	+	80091334	80119501	4808	protein_coding	synaptogyrin_1
ENSMUSG00000022037	15516.76275	17394.54117	16142.85693	19742.46422	18802.8008	16654.81562	-0.241299585	0.046764771	0.999798069	Clu	chr14	+	65968483	65981548	3438	protein_coding	clusterin
ENSMUSG00000040688	881.4111963	894.3761093	917.8610779	757.9893477	839.6949279	757.8199454	-0.24411087	0.047011259	0.999798069	Tbl3	chr17	-	24697949	24707660	5686	protein_coding	transducin_(beta)-like_3
ENSMUSG00000028859	129.9216928	201.2628919	128.8573867	307.406791	201.2646706	159.792842	-0.244711263	0.047031648	0.999798069	Csf3r	chr4	+	126024550	126044440	3609	protein_coding	colony_stimulating_factor_3_receptor_(granulocyte)
ENSMUSG00000042115	1132.842386	1278.810847	1186.479169	1016.969042	1128.01827	995.1171	-0.247995238	0.047107214	0.999798069	Klhdc8a	chr1	+	132298626	132307357	4269	protein_coding	kelch_domain_containing_8A
ENSMUSG00000040721	984.2269243	1010.837221	1008.061249	1056.974035	1106.487631	1330.969121	-0.248392319	0.047197869	0.999798069	Zfhx2	chr14	-	55060262	55092324	18166	protein_coding	zinc_finger_homeobox_2
ENSMUSG00000038173	624.371876	677.2835518	603.6472964	820.1023637	758.2529449	664.0492956	-0.25459443	0.047281084	0.999798069	Enpp6	chr8	+	46986925	47094895	4413	protein_coding	ectonucleotide_pyrophosphatase/phosphodiesterase_6
ENSMUSG00000030666	204.6967677	350.5140252	267.6268802	471.6378164	422.1877508	256.4340219	-0.256160625	0.047342524	0.999798069	Calcb	chr7	+	114718643	114723365	1264	protein_coding	calcitonin-related_polypeptide_beta
ENSMUSG00000030591	1925.458181	1897.298497	1852.572737	2133.950566	2129.661049	2023.723718	-0.25653563	0.047363019	0.999798069	Psmd8	chr7	-	29174188	29180701	3057	protein_coding	proteasome_(prosome_macropain)_26S_subunit_non-ATPase_8
ENSMUSG00000031983	2748.918694	2844.817056	2868.563671	3223.560254	3108.837074	2998.747107	-0.257305384	0.047457219	0.999798069	2310022B05Rik	chr8	-	124635766	124663369	3297	protein_coding	RIKEN_cDNA_2310022B05_gene
ENSMUSG00000014232	224.3252249	177.5183934	179.4091308	154.7561585	149.7783595	147.3538783	-0.257447318	0.047460356	0.999798069	Cluap1	chr16	+	3908801	3941147	2279	protein_coding	clusterin_associated_protein_1
ENSMUSG00000049225	1526.346218	1368.135389	1526.464428	1644.415779	1690.623233	1635.245311	-0.259753907	0.047495439	0.999798069	Pdp1	chr4	-	11958184	11966452	4507	protein_coding	pyruvate_dehyrogenase_phosphatase_catalytic_subunit_1
ENSMUSG00000057788	486.9726758	513.3334433	452.983275	368.467044	444.6545047	402.8310568	-0.260233959	0.047700234	0.999798069	Ddx49	chr8	-	70292866	70302489	2928	protein_coding	DEAD_(Asp-Glu-Ala-Asp)_box_polypeptide_49
ENSMUSG00000032330	2547.025991	2631.116569	2400.712236	2215.013316	2405.814899	2136.631235	-0.261504863	0.047764856	0.999798069	Cox7a2	chr9	-	79755241	79759853	754	protein_coding	cytochrome_c_oxidase_subunit_VIIa_2
ENSMUSG00000073131	1868.442186	1805.712575	1837.704577	2053.94058	2092.216459	1964.399429	-0.262466239	0.047789103	0.999798069	Vma21	chrX	+	71815924	71839757	7303	protein_coding	VMA21_vacuolar_H+-ATPase_homolog_(S._cerevisiae)
ENSMUSG00000037852	33376.7894	30959.43394	31714.77651	27513.96056	29855.50762	30058.27748	-0.264019675	0.04780634	0.999798069	Cpe	chr8	-	64592558	64693040	2087	protein_coding	carboxypeptidase_E
ENSMUSG00000007777	403.7854049	360.6902388	439.1063256	350.5700733	325.7679319	324.3699009	-0.271870646	0.047888215	0.999798069	0610009B22Rik	chr11	-	51685386	51688874	998	protein_coding	RIKEN_cDNA_0610009B22_gene
ENSMUSG00000048022	3220.936355	3740.323856	3691.268525	4183.680094	4044.951821	3775.70392	-0.277520157	0.047908093	0.999798069	Tmem229a	chr6	-	24951141	24956297	5157	protein_coding	transmembrane_protein_229A
ENSMUSG00000003410	7213.925358	7195.713729	6989.026415	7436.717711	7843.705464	8201.104484	-0.288638818	0.048040139	0.999798069	Elavl3	chr9	-	22015005	22052023	5027	protein_coding	ELAV_(embryonic_lethal_abnormal_vision_Drosophila)-like_3_(Hu_antigen_C)
ENSMUSG00000021665	1119.756748	1262.981181	1000.131563	1281.21255	1507.144742	1209.450014	-0.300594336	0.048165504	0.999798069	Hexb	chr13	-	97176332	97198357	1904	protein_coding	hexosaminidase_B
ENSMUSG00000037921	12.15094968	57.66521059	16.85058134	54.74367511	117.0143434	30.61898769	-0.302017816	0.0481809	0.999798069	Ddx60	chr8	+	61928087	62037701	6931	protein_coding	DEAD_(Asp-Glu-Ala-Asp)_box_polypeptide_60
ENSMUSG00000104913	112.1626125	110.8076596	117.9540694	88.43209057	73.01695025	88.98643298	-0.303099216	0.048210778	0.999798069	Gm6560	chr5	-	22724578	22726168	1591	processed_pseudogene	predicted_gene_6560
ENSMUSG00000009076	247.6924359	243.0984368	204.1893975	172.6531292	196.5840968	181.8002394	-0.311849261	0.048400098	0.999798069	Zmat5	chr11	+	4704678	4737669	1248	protein_coding	zinc_finger_matrin_type_5
ENSMUSG00000032398	498.188937	559.6917498	491.640491	610.6025301	611.2829297	582.7176095	-0.318650646	0.04854411	0.999798069	Snapc5	chr9	+	64179297	64182684	757	protein_coding	small_nuclear_RNA_activating_complex_polypeptide_5
ENSMUSG00000017831	2688.163945	2856.12396	2821.97677	3058.276465	3355.035253	2935.595445	-0.320837269	0.048573378	0.999798069	Rab5a	chr17	+	53479234	53507671	2357	protein_coding	RAB5A_member_RAS_oncogene_family
ENSMUSG00000020471	493.5154948	509.9413721	483.7108056	439.0021639	425.9322098	406.6584303	-0.322742572	0.048578937	0.999798069	Pold2	chr11	-	5872180	5878292	1896	protein_coding	polymerase_(DNA_directed)_delta_2_regulatory_subunit
ENSMUSG00000021120	137.3992003	117.591802	112.9980161	145.2812916	161.0117365	177.0160226	-0.32381041	0.048831187	0.999798069	Pigh	chr12	-	79080673	79089670	2349	protein_coding	phosphatidylinositol_glycan_anchor_biosynthesis_class_H
ENSMUSG00000028565	1251.547817	1465.374763	1392.650988	1893.920606	1579.225578	1394.120783	-0.329946324	0.049085313	0.999798069	Nfia	chr4	+	97772734	98118874	10891	protein_coding	nuclear_factor_I/A
ENSMUSG00000029267	801.0279907	775.653617	759.2673712	642.1854196	679.6193062	714.7619939	-0.332087126	0.049230667	0.999798069	Mtf2	chr5	+	108065674	108109004	5698	protein_coding	metal_response_element_binding_transcription_factor_2
ENSMUSG00000035443	157.0276574	136.8135389	116.9628587	163.1782624	191.9035231	181.8002394	-0.336330963	0.049286258	0.999798069	Thyn1	chr9	+	26999677	27007330	959	protein_coding	thymocyte_nuclear_protein_1
ENSMUSG00000032114	725.3182272	673.8914806	684.9265711	626.3939748	603.7940117	582.7176095	-0.338752299	0.049347324	0.999798069	Slc37a4	chr9	+	44398176	44402963	2083	protein_coding	solute_carrier_family_37_(glucose-6-phosphate_transporter)_member_4
ENSMUSG00000027333	2899.403532	3147.842084	2687.172119	2688.756658	2668.863143	2282.071426	-0.339276295	0.049566212	0.999798069	Smox	chr2	+	131491496	131525922	3894	protein_coding	spermine_oxidase
ENSMUSG00000035495	230.868044	226.1380807	249.7850882	272.6656126	296.7483747	291.8372264	-0.343969734	0.049607322	0.999798069	Tstd2	chr4	-	46114746	46138694	5570	protein_coding	thiosulfate_sulfurtransferase_(rhodanese)-like_domain_containing_2
ENSMUSG00000033377	221.5211596	316.593313	310.2489389	467.4267644	402.5293411	269.829829	-0.347604351	0.049651842	0.999798069	Palmd	chr3	-	116918258	116968987	7273	protein_coding	palmdelphin
ENSMUSG00000039016	900.104965	981.4392704	844.5114885	1004.335886	1097.126483	1020.951871	-0.355744752	0.049656978	0.999798069	Timm8b	chr9	+	50603901	50605320	527	protein_coding	translocase_of_inner_mitochondrial_membrane_8B
ENSMUSG00000029231	1262.764079	1232.45254	1255.863915	1095.926265	1139.251647	1119.506737	-0.360125577	0.049763764	0.999798069	Pdgfra	chr5	+	75152292	75198215	10024	protein_coding	platelet_derived_growth_factor_receptor_alpha_polypeptide
ENSMUSG00000015790	1486.154615	1395.271958	1430.316993	1198.044275	1361.110842	1259.205869	-0.367083887	0.04980862	0.999798069	Surf1	chr2	-	26913381	26916530	1753	protein_coding	surfeit_gene_1
ENSMUSG00000040249	15789.69177	17999.46054	16689.01401	15665.11319	14079.16579	15564.01418	-0.389741486	0.049928921	0.999798069	Lrp1	chr10	-	127538161	127621148	17717	protein_coding	low_density_lipoprotein_receptor-related_protein_1
