# Supplementary material for: Temporal Changes of Spinal Transcriptomic Profiles in Mice With Spinal Nerve Ligation
Source: Front Neurosci. 2019 Dec 17;13:1357. doi: 10.3389/fnins.2019.01357 (PMC6928122; doi:10.3389/fnins.2019.01357)
Supplement: Supplementary file 10 [file Data_Sheet_9.CSV]

		snl28d3	sham7d3	sham28d3	sham7d2	sham7d1	snl7d1	sham28d1	snl7d3	sham28d2	snl28d1	snl28d2	snl7d2
ENSMUSG00000046093	Hpcal4	3.70919949929915	3.74622596130406	2.6882996881475	3.67314966006639	3.99046364981843	3.55656795166711	3.64788270319868	2.80129544338598	1.69057048150941	1.36384014738007	1.94968437055481	1.51313448832421
ENSMUSG00000052951	C130021I20Rik	2.89688552600312	2.71050906711916	1.71121978160116	2.80762586091807	2.99587516607199	2.63353457964647	2.78217176463881	1.91218930957566	0.790492801816146	0.338284182859833	0.764472069867461	0.546934575077951
ENSMUSG00000047507	Baiap3	4.38543401231755	4.38556032103624	3.44897190991459	4.63949279741582	4.80036175324189	4.20406502105024	4.44381068424912	3.5334204171491	2.75931821586439	1.98305613717109	2.64291678485795	2.14475364033941
ENSMUSG00000004961	Syt5	3.68389576710214	3.66291714482549	2.80097319659301	3.86170368517788	4.05510871588175	3.83211332033673	3.77880395850329	2.9251850317013	2.04734984719176	1.34736849401024	1.91680905199549	1.67284871163149
ENSMUSG00000032936	Camkv	4.84881769774811	4.87243330596082	3.82249710379678	5.0089024635734	5.21869289802591	4.80446994899117	4.94522890387324	3.92706541260407	2.92795107870254	1.7184929791176	2.61144838299578	2.32625833828291
ENSMUSG00000051029	Serpinb1b	4.97383336320869	5.14285403263937	3.97561612883102	4.9850257775162	5.27928926908998	4.97272203781925	5.15350578203967	4.02819959902209	2.86033141321907	1.80850512937419	2.84806584849843	2.44114638101243
ENSMUSG00000025400	Tac2	5.08282776391917	5.28596547391033	4.01794289638578	5.18823772434402	5.39121427717586	5.06188717155461	4.95964269359358	4.04478045545781	2.0357484673472	1.69159319450474	2.25190561760844	2.29789584419793
ENSMUSG00000053310	Nrgn	4.29216813329668	4.34200896319205	3.20828637422909	4.50139157811411	4.66160541144605	4.5168529588043	4.33333479341443	3.41560201029268	2.16216460585417	1.90329139845274	2.19480846073933	2.66976894030315
ENSMUSG00000096768	Gm47283	2.5128839842019	2.81692617062967	3.81934635304352	2.66271198404251	3.53480513477787	4.06220039381768	3.20130257078788	3.14699917575027	3.42524357135224	1.39789368454379	2.05829308252132	0
ENSMUSG00000076258	Gm23935	12.2820305190426	10.2304329106375	12.0375346134447	12.5912743009131	11.2624388031315	12.4528553167988	8.17414784125178	7.37345082246594	12.3349786722868	12.8046620006434	11.3930908225485	8.11490285342741
ENSMUSG00000035202	Lars2	5.61458183782169	4.26828818902846	5.66766463935104	6.13653989402787	5.02101262680988	5.94613988602833	2.69594619804449	2.62340070336637	5.91266107328172	5.80623906349412	4.67224406189133	2.74550676496357
ENSMUSG00000106106		8.60495670881804	6.74539928330903	7.99681663562417	8.59287281588104	7.51203210084168	8.50666875657177	3.20138617292154	3.14522408396809	8.53066497713652	8.91836985077162	7.52629884730056	2.80356592393238
ENSMUSG00000076281	Gm24270	6.30693832635653	4.72499988593608	6.72868226721802	6.93167309240827	5.26348401967728	6.53319847184799	3.08798017089246	4.21790436808628	7.02435892121694	6.66635283921704	5.44364863753357	3.42833774029294
ENSMUSG00000056569	Mpz	6.45066335670154	7.43354747617791	9.04437477099414	8.96975025654471	7.99526044166565	7.89858339660498	7.17262819181968	8.19507838940513	7.47696274542638	10.5619852733552	0.752900229094818	8.57501039783486
ENSMUSG00000053198	Prx	2.53053292730719	3.68261481131132	5.01367037611062	5.15426752908345	4.24209097872005	4.18047371522283	3.42525883974946	4.07680696051813	3.69537645691681	6.15811746182191	0.153302382635764	4.66441210390712
ENSMUSG00000021390	Ogn	3.33184724604403	3.60404537746692	4.68810887457845	4.6144760538131	4.19817930609814	3.94679583515437	3.67306690552743	3.82924095202973	3.32107045674263	6.01439386625223	0.772280732429262	4.29364746418603
ENSMUSG00000066058	Cldn19	1.15222221063955	1.47455117857209	2.57999639807205	2.70518481966555	1.97402324525476	1.88422031408517	1.51627833362633	1.99131936469149	1.72860049285574	4.05604216907225	0.0391528516747445	2.34361564069746
ENSMUSG00000040428	Plekha4	2.46385501435744	3.02696998411955	3.78911112391608	4.36618347941925	3.82990184289607	3.67104392208053	2.86782482054725	3.38936095409148	3.0111893354416	5.17419970705475	1.178798102533	3.53945770779678
ENSMUSG00000001506	Col1a1	1.59967501932524	1.9225621384736	3.31531544360643	2.90643854093946	2.14037221816975	3.03669333392263	1.99054283464413	2.77054677273288	2.45998449638293	3.71170246800242	1.2376058672796	4.53208793108555
ENSMUSG00000025150	Cbr2	0.650429292971214	0.754498285350229	1.50393511909844	1.2770249460646	0.741588697914987	1.28752915485961	0.975893208196742	1.18313183562121	0.890375700609015	5.4873280992377	0.436703792050237	1.40484932463491
ENSMUSG00000052974	Cyp2f2	0	0	0.0291263350519844	0.0256492014310617	0.0273619686600187	0.0259654594680474	0.0543615104167147	0.0283231333297374	0.0332414954718641	3.92373177467371	0	0.0825701114200034
ENSMUSG00000022097	Sftpc	0.375066586853198	0.207432728432607	0.496640371717055	0.293834178156341	0.132838401777254	0.297137870011762	0.367533246769268	0.378079301526021	0.611985006607991	4.47070018103082	0.256392626057633	0.199569749122365
ENSMUSG00000024653	Scgb1a1	0.664543355828902	0.231583651242627	0.519844971548853	0.297404126047883	0.406883315086392	0.207292675601539	0.113273070114959	0.116822689108187	0.375712698405518	10.5793452475651	0.113868929978562	0
ENSMUSG00000026628	Atf3	0.529352784860428	1.29993693194969	0.655516023612141	1.1357324168063	3.18873080683762	4.1839339695407	0.366026181605077	1.82165558993405	1.15517799043411	0.808741840109904	0.503265590790816	2.93103256676616
ENSMUSG00000050359	Sprr1a	0.480144720768229	3.14838871526132	0.329054996449393	2.4611797261329	5.34647451933937	6.13186678777162	0.132872946083639	3.89214875910269	3.49911202834667	2.19639844628101	1.81642482860083	4.98562720429381
ENSMUSG00000069516	Lyz2	3.45854846124308	3.85988588935493	4.14316513447154	4.04131743280363	4.44997372045675	4.66350509745363	3.5842821228255	4.23680181793407	4.02556130589098	5.73132019957363	3.31090361420392	7.60657220104551
ENSMUSG00000024659	Anxa1	0.417494071300765	0.817805935748491	1.15010511834285	0.75057481150001	0.632332084522119	1.73408368913971	0.753396481402121	1.1073914818621	0.90204705895459	2.17212020877968	0.427342530231401	3.96673946093161
ENSMUSG00000031722	Hp	0.697859214434463	0.99090561048445	0.606686553076411	0.768260357302173	0.603748508268334	0.704707415260774	0.549122084769366	0.729157438081802	0.882438503546146	3.67387072428268	0.493148164288948	4.71115119372501
ENSMUSG00000076609	Igkc	0.377547733079906	0.302981679143613	0.107858675634529	0	0.906556246340123	0.758108641132855	0.664167080422127	0.681428048658536	0.982542304112184	2.95326251027893	0.598717888761124	4.21434838710295
ENSMUSG00000059108	Ifitm6	1.80748727336377	1.7547334867815	1.29300981834138	1.55930285844071	1.05312555823383	1.69743920758851	1.44614016000746	1.81686686482311	1.88933082314406	2.77059682467869	1.28994095869365	4.70381458499333
ENSMUSG00000029372	Ppbp	0.150827953915835	0.205468963791163	0.341336718576146	0.181623838598856	0.515622770389226	0.34671043021003	0.403919687343087	0.245318708555054	0.231839554739183	1.5752708884351	0.239374525629051	4.81405561162266
ENSMUSG00000052212	Cd177	0.308182354671988	0.464032631331172	0.301779676724342	0.237638023152533	0.14954298655455	0.432561614240767	0.30185567853891	0.208519841796608	0.180094834456143	1.30988414471294	0.186054689646996	3.60215058378825
ENSMUSG00000040809	Chil3	0.927500178757292	1.44716685161715	0.89559137576994	0.884225543919652	0.735706571398787	1.31455223443734	0.855980286283119	0.553269133360795	1.37333838933961	2.51582136390372	1.00435578073258	5.80887209580582
ENSMUSG00000005800	Mmp8	0.332850579128464	0.508279731334443	0.160726110707402	0.35766443755458	0.269607138679254	0.565351304072355	0.529863874498821	0.198244404340139	0.709273425636562	1.48634550301445	0.416478346391848	3.8709878825048
ENSMUSG00000102051	I830127L07Rik	0.431876474177389	0.208884703830933	0.142091121771984	0.448000005415491	0.133792268801852	0.403369789539215	0.196812585799902	0	0.5589387411632	1.24545427495031	0.197818730042985	3.55605325649249
ENSMUSG00000002944	Cd36	0.275673093338524	0.127432920701233	0.142128814266645	0.216471709888526	0.161953756619061	0.218970448113439	0.269953050704176	0.181673529933896	0.609667706736988	1.34248165314517	0.149118514382509	3.62666192534465
ENSMUSG00000004655	Aqp1	0.145366107248169	0.191532660776463	0.190911778957216	0.336528570335145	0.373156950519329	0.868645360328413	0.199121844006977	0.205176762022391	0.553017346881873	1.40551661652274	0.142957502196763	4.17448824057312
ENSMUSG00000051748	Wfdc21	0.242863197259678	0.46670270771237	0.131136896999575	0.58704964527142	0.123450785142579	0.421098032976879	0.237769150072397	0.636950578627196	0.407373179883522	1.77396091790313	0.536421174270804	3.91725616843249
ENSMUSG00000026822	Lcn2	1.22326539265159	1.49411225667493	1.39049455671916	1.6851359721781	1.46415724344583	1.58058224368536	1.17626724121823	1.44868176322418	1.44757684115887	2.80858436132357	1.45613364143701	5.16809184220762
ENSMUSG00000022651	Retnlg	1.77445922011772	1.99965405543849	1.50281507492747	1.48144886139601	1.22600192050567	1.58306059164634	0.768426401082762	0.993122645036196	1.86373463989645	3.16817766139171	1.58168114669184	5.97112143734461
ENSMUSG00000032496	Ltf	0.968743166539149	1.09837714816068	0.790934013400621	0.796600713355824	0.855322574012096	1.10516731970613	0.613212757555559	0.55137506688151	1.16670980719879	2.61456305909243	0.869608384620551	5.24198034731308
ENSMUSG00000038357	Camp	1.44998060933721	1.51543204166322	0.817834030296083	1.44632949152485	1.08768037986619	1.6483436109156	0.981524220532162	0.885533058581641	1.69675011869707	3.53166657501149	1.34890205226433	6.30181960921989
ENSMUSG00000032484	Ngp	2.23618203370876	2.49723857296653	1.67658122440376	2.432765810795	1.62951543346738	2.43130722284419	1.7460551791501	1.60262747545756	2.59007491876598	4.42515539437222	2.255456622262	7.39099576663223
ENSMUSG00000056071	S100a9	3.7629405500813	4.14337583471975	3.38054228172398	3.93872416058251	3.46301370388978	3.89519978104688	3.20053323295297	3.1067233823472	4.09551037545156	6.24848500734813	3.88553552821617	9.03374631676623
ENSMUSG00000056054	S100a8	3.25423627001391	3.79060951390667	2.93824553420185	3.35216330341696	2.71957813698769	3.47524795016785	3.15366520565375	2.43204802361733	3.28887933603117	5.40691467473851	2.99724929145922	8.40153031368421
ENSMUSG00000000031	H19	0.16015598459022	0.295280387168041	0.23156228939447	0.16672626931569	0.297299648389849	1.77994878196379	0.278678141558504	0.491819515640848	0.110491060879725	0.453093557629323	0.199532225060023	4.09378977980923
ENSMUSG00000030785	Cox6a2	1.8610816190079	2.01690771457976	1.61583696940045	1.89696194035233	1.85712074201917	1.53249909699945	2.67231442376563	1.67107276459942	2.48057470437775	2.07644211648376	2.4246858250007	6.24268280838316
ENSMUSG00000025488	Cox8b	1.57445800909885	1.94933612061113	1.81139514154168	1.38154335650613	1.25844605787725	2.05286707342203	1.26076202014682	2.07596409196136	2.25738266572779	1.91851635738069	2.04673206373013	6.75164025652779
ENSMUSG00000020125	Elane	0.282404483603618	0.182863443111191	0.12403424662074	0.352053766431271	0.171759909091944	0.163396518870944	0.508532639459753	0.120720649814372	0.206535394126594	1.09866822874035	0.226466348241641	4.89638431262722
ENSMUSG00000076934	Iglv1	0	0.145335682808228	0	0.245859750425364	0	0	0.261677371173385	0	0.164421590560636	1.00523242703951	0	4.38753657541932
ENSMUSG00000072596	Ear2	0.0776984781538199	0.230095035962655	0.229358781193555	0.540700174190917	0.0757728317030787	0.140512610065275	0.0759765857085605	0.290841442880215	0.177973988935288	0.739405441873793	0.283898745881531	3.806846081385
ENSMUSG00000007122	Casq1	1.29149873488432	1.18552605573985	1.23555709912607	1.62537227738884	1.40570200468718	1.69737721069382	1.42968337658604	1.42621182681966	1.40332915584057	1.83971936924505	1.40219372575328	5.31401390201034
ENSMUSG00000005628	Tmod4	0.273263491774699	0.225214589646279	0.253890947901678	0.326381193836849	0.183313591577511	0.40193447406788	0.446045572563747	0.382913897932008	0.114326778196773	0.569725949232616	0.322441192189526	3.82772653474072
ENSMUSG00000009350	Mpo	0.202951812004304	0.0847662604515944	0.0679761923267408	0.2130405920573	0.226330640708793	0.161108739198224	0.155166010884612	0.0980859515558077	0.168726734930523	0.441325905944597	0.141110799878411	3.4863174086929
ENSMUSG00000006574	Slc4a1	0.207331125476753	0.336468555174148	0.256049126154065	0.366967686527774	0.131098912272456	0.328431685545558	0.345137538020011	0.269287743500878	0.366825957227798	0.830576296220707	0.300753193988074	4.70477418702272
ENSMUSG00000040314	Ctsg	0	0.168739231937713	0	0.195353870567024	0.10754061853652	0.102193873658319	0	0	0.0664075025804487	0.432299277793047	0.0552152381042534	3.38458045790314
ENSMUSG00000027073	Prg2	0.307286068490982	0.759016578239588	0.259574857488693	0.684226858102307	0.404766364736298	1.0067331950264	0.722061200786681	0.564710592567582	1.00995418049795	1.06806176439764	0.842406450700508	5.84806027529243
ENSMUSG00000051839	Gypa	0.0912971717715171	0.422491911063214	0.154480805307041	0.162583631771221	0.0599695964382744	0.288558076813088	0.117857136639718	0.411014795518483	0.271041419816471	0.541104807014551	0.146635007305052	3.56794569253569
ENSMUSG00000028464	Tpm2	2.53274702882776	2.49675889762632	2.57400673190434	2.35279161090059	2.36321086495015	2.92583613989883	2.49853109365324	2.83902293331276	2.69693895383147	2.75412515662284	2.59439988721519	7.17230330450847
ENSMUSG00000061780	Cfd	0.229482050264101	0.0633627745677454	0.0631482152304059	0	0.224074556345594	0.0563665889850323	0.372796427731856	0	0.690331230384069	0.130695748030232	0.172564343695979	4.56688666730122
ENSMUSG00000020061	Mybpc1	1.30313306576311	1.29064357482416	1.22150289920947	1.31289932010785	1.43071931649036	1.25157783759172	1.33841028357704	1.34156146591847	1.60081392945817	1.2755866095173	1.36751930724962	5.05490736197008
ENSMUSG00000002500	Rpl3l	0.682900436523466	0.265177059117883	0.747312218565226	0.550183445297995	0.625519691665249	0.641158531126459	0.813309518374638	0.574066049577038	0.573740164518931	0.781675289060295	0.607341319739558	4.30939553773589
ENSMUSG00000060600	Eno3	2.27604189758698	2.50354821760206	2.5989216264355	2.60800582905843	2.82057905895632	2.85569880731329	2.58689600474127	2.44165618337295	2.53708788223576	2.24775497532706	2.37329104268801	7.15320970327524
ENSMUSG00000038670	Mybpc2	0.375706692910262	0.350987889290216	0.588050560895939	0.335184837107546	0.640009853842738	0.891796265824007	0.392033103050409	0.415267468539644	0.393646348812288	0.408387242579493	0.572562877230634	5.03071461475257
ENSMUSG00000027559	Car3	0.80724388632569	0.923575048356927	0.953786679493038	0.741538282574423	1.31535975133496	1.24699882971492	0.880779495418348	1.17708071741022	1.1606670949477	0.938431020015742	1.05514923315082	5.66418733352881
ENSMUSG00000020475	Pgam2	1.90574616312737	2.02103978581856	1.98179711247921	2.25159863458275	2.28606509693555	2.4387815046509	2.06821255995967	2.25574411929045	2.33506383065893	2.15000634566826	2.28175016037364	6.49691878054728
ENSMUSG00000006457	Actn3	0.553268344866744	0.679359459595807	0.638339517048402	0.702719523429692	0.993794632402458	1.48772965859188	0.786983385471502	0.557458420194659	0.666437134294199	0.824703144834211	0.434249584886	6.11036852231826
ENSMUSG00000007877	Tcap	0.171079186823499	0.285191757660263	0.383985780669017	0.467970023291662	1.0450082654359	1.00620129994062	0.577387471192257	0.592827835135949	0.431382062210792	0.835704548067776	0.498112222213443	7.88591889234559
ENSMUSG00000026208	Des	0.277339732131208	0.400688588261969	0.731237013116841	0.615586387761443	0.550677197021675	0.770059773117233	0.446243583884141	0.577204030719656	0.50071979976236	0.823225959130909	0.448341870901001	5.27364598001826
ENSMUSG00000064179	Tnnt1	0.239410911497694	0.271222956623847	0.59064288807093	0.260350840722256	0.396875211649184	0.322260583928121	0.277014400497177	0.348502401209241	0.57779013345337	0.353852025846661	0.360409714962156	3.80803275836021
ENSMUSG00000072601	Ear1	0	0	0.294299849006587	0.0700575495769147	0.145645850536132	0.0709080909525131	0.0748609257797919	0	0.0903898390548731	0.238586614290589	0.214936214974368	3.97819405058882
ENSMUSG00000105906	Iglc1	0.232982665332249	0	0.125604122726127	0.21414533500595	0	0	0	0	0	0.132758433810612	0	3.38655914056025
ENSMUSG00000040694	Apobec2	0.371808957139469	0.719364793705175	0.593205044524567	0.64766135575546	0.682415125255798	0.811337166059145	0.467851857513453	0.579596399260551	0.255514211935927	0.552930180805777	0.470036132701458	5.07922325268659
ENSMUSG00000025172	Ankrd2	0.366634959148244	0.500203370486056	0.419961307943117	0.411660401077246	0.645205686452177	0.22300496800157	0.398464702134033	0.524039669453045	0.280417654631484	0.261723083141221	0.320505605175599	4.10374136240064
ENSMUSG00000038403	Hfe2	0.258429844512158	0.292522853512154	0.267402060781503	0.34331317612443	0.363763331448182	0.262401328986071	0.427695978557471	0.16192700438839	0.0656392226928866	0.202945338323885	0.254306192425458	4.02436024378381
ENSMUSG00000006221	Hspb7	0.193681298876775	0.104109559057706	0.162615976015947	0.0373625463904297	0.0786224746168645	0.128251769483631	0.207206465182449	0.231418064989511	0.247934044737046	0.171756053982338	0.0984045984523738	3.85484367463699
ENSMUSG00000013936	Myl2	0.113179426829304	0.226527718758182	0.225802008412608	0.128475294512369	0.110407528540441	0.249254986231926	0.137098010438518	0.270093751552931	0.225813743097624	0	0.189452311033579	4.12382095923844
ENSMUSG00000030996	Art1	0.0788190786119488	0	0.0817338765871705	0	0.0768663940687579	0	0	0.226505780053973	0	0	0	3.41308463068103
ENSMUSG00000038239	Hrc	0.259170876745462	0.0953554587352217	0.404290144023007	0.20129121804695	0.346752140614807	0.222493853658961	0.234240863926846	0.281118550311702	0.1592880430447	0.217034440497998	0.133146480572237	4.10780131139628
ENSMUSG00000024471	Myot	0	0	0.104042878405949	0	0.189560352483723	0.282647823964757	0	0.195848003228013	0	0	0.0501791803134484	5.13667263482615
ENSMUSG00000027470	Mylk2	0	0	0.0200498754257231	0.0350860346952104	0.194750331259411	0.321053054318342	0	0.0577128870567993	0	0	0.0377254181862043	4.1571632919929
ENSMUSG00000029683	Lmod2	0	0	0	0	0.0555334802567011	0.026603438652042	0.0556838565569954	0.0290184619270366	0	0	0.0282628553288259	4.05082891180677
ENSMUSG00000033196	Myh2	0	0.0249148305520692	0.00832401830500983	0.0433962869698621	0.105753534503193	0.0147918021660766	0	0.101823476810498	0	0.00881880259055642	0.00788064036865078	5.11308005148513
ENSMUSG00000075307	Klhl41	0.130124250311823	0.113610058551301	0.134849596968465	0.0205738697983152	0.166906891069136	0.177438526142984	0.0860958985279873	0.172487239004226	0.0785972206229331	0.073011305042675	0.0439255132707975	3.73100893979417
ENSMUSG00000019787	Trdn	0	0.0391971437458581	0.0518528508118454	0	0.0842351623091487	0.102084589929875	0.0123728369748212	0	0	0	0	3.48878505840425
ENSMUSG00000044951	Mylk4	0.151038267801937	0.191581442249768	0.103170351340805	0.191891206662436	0.332748794194999	0.310398343816808	0.228114312269009	0.160826797108204	0.107050201807596	0.137469724943841	0.114940573123194	4.02958457848557
ENSMUSG00000021622	Ckmt2	0.181248208835363	0	0.0780394735266064	0.102096294640305	0.449202249528027	0.230494048041234	0.109014743245354	0.216739432460928	0	0.0418713542697706	0	5.79168061960471
ENSMUSG00000056328	Myh1	0.0268524004324245	0	0.00934793338281404	0.016403818998264	0.377454017672013	0.127790864918773	0.0434834771057562	0.11390521799914	0.0318027988542027	0	0.0176464060217889	6.348972515808
ENSMUSG00000018893	Mb	0.562329487705361	0.703899290273932	0.481119359276826	0.660154229953873	0.876680858449293	0.40393180045531	0.72432814504758	0.770171610739689	0.538437091976641	0.958812452367513	0.357285938674687	7.70454981072766
ENSMUSG00000020216	Jsrp1	1.01060726134142	1.1252359517283	0.580819271190372	0.772721963963269	1.17038833542717	1.3319204835532	0.99398113829211	1.01722716323087	0.546281769453405	0.373458755846814	0.611527228047168	4.01365032227666
ENSMUSG00000052374	Actn2	1.2036237962188	1.03881747124657	0.797312910978836	1.13727221692969	1.37595658200528	1.07386271986367	1.11654940850874	0.851407521100665	0.454753418980157	0.692432935826458	0.652106021156833	4.2823608846119
ENSMUSG00000061723	Tnnt3	0.330457929888562	0.408947576511649	0.77614117837645	0.393263373243727	2.46350465505087	2.71194453805661	0.856444352775165	0.921999161524004	0.267350584286851	0.39461828003612	0.449267687283234	8.93445706349618
ENSMUSG00000031972	Acta1	0.807028157496867	0.684643149760098	1.04705622540568	0.916233211629442	2.42119526656327	2.53581849001674	1.219985206789	0.944519828404103	0.480530394287072	0.384463630666354	0.494875224110038	9.45165504137378
ENSMUSG00000068697	Myoz1	0.0436879934028123	0	0.25276606347564	0.0399397649563438	0.593951006759772	0.750249291339896	0	0.0868547458070546	0	0	0	6.16946237540092
ENSMUSG00000030399	Ckm	0.0579322753529125	0.19189521421289	0.117778219286717	0.15344969418032	0.85751753898686	0.87438645200737	0.111139806991144	0.203646175854358	0.0684780771200705	0.10448672450309	0.164501812670201	6.44997547149257
ENSMUSG00000030730	Atp2a1	0.095793725819076	0.0835108469994127	0.099314948755286	0.115798898997038	1.01856437762756	1.14127553971787	0.0476021409350202	0.404147843609535	0.0947426689028728	0.0358648689416593	0.0789039696827411	7.32556065302898
ENSMUSG00000030672	Mylpf	1.13670345542102	1.26591067455339	1.30900244986995	1.34434097853191	2.06221513098744	2.495757625107	1.51958791107271	1.47341608380285	1.24961773087112	1.0789828631688	1.34824178369366	8.20018077481394
ENSMUSG00000061816	Myl1	0.157166684628829	0.110931586654857	0.462922920199676	0.316370587044446	1.09785673224611	1.3362440843166	0.399098756507727	0.367779260396597	0.268820667924086	0.144695089220915	0.104866215553207	7.23040197748673
ENSMUSG00000057003	Myh4	0	0.0961068164170743	0.185604558544834	0.0258985036331311	0.9805204045302	1.45533290439674	0.191788485543118	0.128859638094794	0.0224623598130321	0	0.0278534007649731	6.98250816701042
ENSMUSG00000031097	Tnni2	0	0.15151021377786	0.527464156524454	0.341311718612866	1.13185495793067	1.77907398260294	0.419679485676685	0.402532393217988	0.24996616586193	0.121274981790848	0.209992152314365	7.95374468371951
