# Supplementary material for: Temporal Changes of Spinal Transcriptomic Profiles in Mice With Spinal Nerve Ligation
Source: Front Neurosci. 2019 Dec 17;13:1357. doi: 10.3389/fnins.2019.01357 (PMC6928122; doi:10.3389/fnins.2019.01357)
Supplement: Supplementary file 11 [file Data_Sheet_10.CSV]

		Cluster	sham28d1	sham28d2	sham28d3	snl28d1	snl28d2	snl28d3	sham7d1	sham7d2	sham7d3	snl7d1	snl7d2	snl7d3
ENSMUSG00000031972	Acta1	A	-0.562348445419536	-1.30180325792146	-0.735277426802856	-1.39787002154218	-1.2874584280985	-0.97530549471167	0.638861614354732	-0.866100440579094	-1.09769050244844	0.7534848378082	7.66932138916524	-0.837813823804433
ENSMUSG00000061723	Tnnt3	A	-0.719255345602287	-1.3083491140906	-0.799558520001002	-1.18108141834133	-1.12643201109422	-1.24524176848889	0.88780495667342	-1.18243632513373	-1.1667521218658	1.13624483967916	7.35875736511873	-0.653700536853449
ENSMUSG00000031097	Tnni2	A	-0.687687588659158	-0.857400908473913	-0.579902917811389	-0.986092092544995	-0.897374922021477	-1.10736707433584	0.0244878835948248	-0.766055355722977	-0.955856860557983	0.671706908267093	6.84637760938367	-0.704834681117855
ENSMUSG00000007877	Tcap	A	-0.604343307556641	-0.750348716538107	-0.797744998079881	-0.346026230681122	-0.683618556535455	-1.0106515919254	-0.136722513312995	-0.713760755457236	-0.896539021088635	-0.175529478808274	6.7041881135967	-0.588902943612949
ENSMUSG00000030730	Atp2a1	A	-0.830821232649734	-0.783680704681882	-0.779108424829469	-0.842558504643095	-0.799519403902013	-0.782629647765679	0.140141004042804	-0.762624474587717	-0.794912526585342	0.26285216613312	6.44713727944423	-0.47427552997522
ENSMUSG00000018893	Mb	A	-0.50414686125645	-0.690037914327389	-0.747355647027204	-0.269662553936518	-0.871189067629344	-0.66614551859867	-0.351794147854738	-0.568320776350157	-0.524575716030098	-0.824543205848721	6.47607480442363	-0.458303395564342
ENSMUSG00000050359	Sprr1a	A	-2.73543486045232	0.630804221810715	-2.53925281008656	-0.671909360254951	-1.05188297793512	-2.38816308576773	2.47816671280341	-0.407128080403059	0.280080908725361	3.26355898123566	2.11731939775785	1.02384095256674
ENSMUSG00000061816	Myl1	A	-0.600664123673921	-0.730942212257562	-0.536839959981972	-0.855067790960733	-0.894896664628441	-0.842596195552819	0.0980938520644604	-0.683392293137202	-0.888831293526791	0.336481204134949	6.23063909730508	-0.631983619785051
ENSMUSG00000057003	Myh4	A	-0.649622784352574	-0.818948910082661	-0.655806711350859	-0.841411269895693	-0.81355786913072	-0.841411269895693	0.139109134634507	-0.815512766262562	-0.745304453478618	0.613921634501045	6.14109689711472	-0.712551631800898
ENSMUSG00000030672	Mylpf	A	-0.520741877418443	-0.790712057620028	-0.7313273386212	-0.961346925322348	-0.692088004797491	-0.90362633307013	0.0218853424962955	-0.69598880995924	-0.77441911393776	0.455427836615851	6.15985098632279	-0.566913704688294
ENSMUSG00000056328	Myh1	A	-0.549321477160342	-0.561002155411895	-0.583457020883284	-0.592804954266098	-0.575158548244309	-0.565952553833674	-0.215350936594085	-0.576401135267834	-0.592804954266098	-0.465014089347325	5.7561675615419	-0.478899736266958
ENSMUSG00000030399	Ckm	A	-0.668459148230398	-0.711120878101471	-0.661820735934824	-0.675112230718452	-0.615097142551341	-0.721666679868629	0.0779185837653186	-0.626149261041222	-0.587703741008651	0.0947874967858281	5.67037651627103	-0.575952779367184
ENSMUSG00000068697	Myoz1	A	-0.661409270095203	-0.661409270095203	-0.408643206619563	-0.661409270095203	-0.661409270095203	-0.617721276692391	-0.0674582633354315	-0.621469505138859	-0.661409270095203	0.0888400212446926	5.50805310530572	-0.574554524288149
ENSMUSG00000056071	S100a9	A	-1.1456609466409	-0.250683804142314	-0.965651897869894	1.90229082775426	-0.460658651377702	-0.583253629512572	-0.883180475704094	-0.407470019011359	-0.202818344874122	-0.450994398546991	4.68755213717236	-1.23947079724667
ENSMUSG00000032484	Ngp	A	-0.996774458752039	-0.152754719136162	-1.06624841349838	1.68232575647008	-0.487373015640143	-0.506647604193388	-1.11331420443476	-0.310063827107138	-0.245591064935617	-0.311522415057949	4.64816612873009	-1.14020216244459
ENSMUSG00000021622	Ckmt2	A	-0.491017458767337	-0.600032202012691	-0.521992728486085	-0.558160847742921	-0.600032202012691	-0.418783993177328	-0.150829952484665	-0.497935907372386	-0.600032202012691	-0.369538153971458	5.19164841759202	-0.383292769551763
ENSMUSG00000056054	S100a8	A	-0.613865423836178	-0.478651293458757	-0.829285095288077	1.63938404524858	-0.770281338030703	-0.513294359476016	-1.04795249250224	-0.415367326072962	0.0230788844167393	-0.292282679322075	4.63399968419428	-1.3354826058726
ENSMUSG00000006457	Actn3	A	-0.415967558522982	-0.536513809700285	-0.564611426946082	-0.378247799160273	-0.768701359108484	-0.64968259912774	-0.209156311592026	-0.500231420564792	-0.523591484398677	0.284778714597394	4.90741757832377	-0.645492523799825
ENSMUSG00000038357	Camp	A	-0.911125429293649	-0.195899531128741	-1.07481561952973	1.63901692518568	-0.543747597561485	-0.4426690404886	-0.804969269959626	-0.446320158300964	-0.377217608162592	-0.24430603891021	4.40916995939408	-1.00711659124417
ENSMUSG00000027073	Prg2	A	-0.401010331407241	-0.113117351695976	-0.863496674705228	-0.0550097677962851	-0.280665081493414	-0.815785463702939	-0.718305167457624	-0.438844674091615	-0.364054953954333	-0.116338337167518	4.72498874309851	-0.558360939626339
ENSMUSG00000025488	Cox8b	A	-0.934158247730817	0.0624623978501559	-0.383525126335955	-0.276403910496946	-0.148188204147507	-0.620462258778786	-0.936474210000387	-0.813376911371507	-0.245584147266511	-0.142053194455612	4.55671998865015	-0.118956175916273
ENSMUSG00000033196	Myh2	A	-0.452398620312587	-0.452398620312587	-0.444074602007577	-0.443579817722031	-0.444517979943936	-0.452398620312587	-0.346645085809395	-0.409002333342725	-0.427483789760518	-0.437606818146511	4.66068143117254	-0.350575143502089
ENSMUSG00000024471	Myot	A	-0.49657923943517	-0.49657923943517	-0.392536361029222	-0.49657923943517	-0.446400059121722	-0.49657923943517	-0.307018886951448	-0.49657923943517	-0.49657923943517	-0.213931415470413	4.64009339539098	-0.300731236207157
ENSMUSG00000040809	Chil3	A	-0.670384697494032	-0.153026594437545	-0.630773608007211	0.98945638012657	-0.522009203044567	-0.598864805019858	-0.790658412378363	-0.642139439857499	-0.0791981321600024	-0.211812749339807	4.28250711202867	-0.973095850416355
ENSMUSG00000022651	Retnlg	A	-1.22438223687351	-0.129073998059823	-0.489993563028802	1.17536902343544	-0.411127491264432	-0.21834941783855	-0.766806717450603	-0.511359776560259	0.00684541748221368	-0.409748046309936	3.97831279938834	-0.999685992920076
ENSMUSG00000031722	Hp	A	-0.735132562524014	-0.401816143747234	-0.677568094216969	2.3896160769893	-0.791106483004432	-0.586395432858917	-0.680506139025046	-0.515994289991207	-0.29334903680893	-0.579547232032607	3.42689654643163	-0.555097209211579
ENSMUSG00000026208	Des	A	-0.505003909101417	-0.450527693223199	-0.220010479868717	-0.128021533854649	-0.502905622084557	-0.67390776085435	-0.400570295963884	-0.335661105224115	-0.550558904723589	-0.181187719868325	4.3223984870327	-0.374043462265902
ENSMUSG00000027559	Car3	A	-0.524620285604285	-0.244732686074936	-0.451613101529594	-0.466968761006891	-0.350250547871815	-0.598155894696943	-0.090040029687672	-0.66386149844821	-0.481824732665705	-0.158400951307712	4.25878755250618	-0.228319063612417
ENSMUSG00000020125	Elane	A	-0.185952355601884	-0.487949600935042	-0.570450748440896	0.404183233678713	-0.468018646819996	-0.412080511458018	-0.522725085969693	-0.342431228630366	-0.511621551950446	-0.531088476190692	4.20189931756559	-0.573764345247265
ENSMUSG00000060600	Eno3	A	-0.329994930974798	-0.379803053480312	-0.317969309280576	-0.669135960389013	-0.543599893028058	-0.640849038129095	-0.0963118767597551	-0.308885106657638	-0.413342718114015	-0.0611921284027845	4.23631876755916	-0.475234752343118
ENSMUSG00000028464	Tpm2	A	-0.484858289951093	-0.286450429772857	-0.409382651699989	-0.229264226981489	-0.388989496389144	-0.450642354776571	-0.620178518654183	-0.630597772703738	-0.486630485978009	-0.0575532437055029	4.18891392090414	-0.144366450291568
ENSMUSG00000029372	Ppbp	A	-0.367027783640695	-0.539107916244599	-0.429610752407637	0.804323417451321	-0.531572945354732	-0.620119517067948	-0.255324700594556	-0.589323632384927	-0.56547850719262	-0.424237040773752	4.04310814063887	-0.525628762428729
ENSMUSG00000032496	Ltf	A	-0.776170105597476	-0.22267305595424	-0.598448849752414	1.2251801959394	-0.519774478532484	-0.420639696613886	-0.534060289140939	-0.592782149797211	-0.291005714992358	-0.284215543446902	3.85259748416004	-0.838007796271525
ENSMUSG00000038670	Mybpc2	A	-0.474162543185904	-0.472549297424024	-0.278145085340373	-0.457808403656819	-0.293632769005679	-0.49048895332605	-0.226185792393575	-0.531010809128766	-0.515207756946097	0.0256006195876943	4.16451896851626	-0.450928177696668
ENSMUSG00000040694	Apobec2	A	-0.468060182265161	-0.680397827842687	-0.342706995254047	-0.382981858972837	-0.465875907077156	-0.564103082639145	-0.253496914522816	-0.288250684023154	-0.216547246073439	-0.124574873719469	4.14331121290797	-0.356315640518063
ENSMUSG00000061780	Cfd	A	-0.174679289146163	0.142855513506049	-0.484327501647614	-0.416779968847788	-0.37491137318204	-0.317993666613918	-0.323401160532425	-0.54747571687802	-0.484112942310274	-0.491109127892987	4.0194109504232	-0.54747571687802
ENSMUSG00000030785	Cox6a2	A	0.309966030018172	0.118226310630293	-0.746511424347005	-0.285906277263692	0.0623374312532445	-0.501266774739562	-0.505227651728283	-0.465386453395127	-0.345440679167698	-0.829849296748009	3.8803344146357	-0.691275629148036
ENSMUSG00000006574	Slc4a1	A	-0.358504295907567	-0.33681587669978	-0.447592707773513	0.126934462293128	-0.402888639939505	-0.496310708450826	-0.572542921655123	-0.336674147399805	-0.367173278753431	-0.375210148382021	4.00113235309514	-0.4343540904267
ENSMUSG00000020475	Pgam2	A	-0.471181114548044	-0.204329843848782	-0.557596562028507	-0.389387328839454	-0.257643514134072	-0.63364751138035	-0.253328577572161	-0.287795039924967	-0.518353888689155	-0.100612169856814	3.95752510603957	-0.283649555217261
ENSMUSG00000076609	Igkc	A	-0.381459519133446	-0.0630842954433892	-0.937767923921045	1.90763591072336	-0.446908710794449	-0.668078866475667	-0.139070353215451	-1.04562659955557	-0.742644920411961	-0.287517958422719	3.16872178754738	-0.364198550897038
ENSMUSG00000076934	Iglv1	A	-0.255827911945486	-0.353083692558234	-0.51750528311887	0.487727143920638	-0.51750528311887	-0.51750528311887	-0.51750528311887	-0.271645532693506	-0.372169600310642	-0.51750528311887	3.87003129230045	-0.51750528311887
ENSMUSG00000026628	Atf3	A	-1.18223237616551	-0.393080567336474	-0.892742534158441	-0.739516717660678	-1.04499296697977	-1.01890577291015	1.64047224906703	-0.412526140964286	-0.248321625820896	2.63567541177012	1.38277400899558	0.27339703216347
ENSMUSG00000069516	Lyz2	A	-0.841704293612594	-0.400425110547117	-0.282821281966561	1.30533378313553	-1.11508280223418	-0.967437955195014	0.0239873040186565	-0.384668983634467	-0.566100527083166	0.237518681015531	3.18058578460741	-0.189184598504023
ENSMUSG00000027470	Mylk2	A	-0.401961741077882	-0.401961741077882	-0.381911865652159	-0.401961741077882	-0.364236322891678	-0.401961741077882	-0.207211409818471	-0.366875706382672	-0.401961741077882	-0.0809086867595403	3.75520155091502	-0.344248854021083
ENSMUSG00000029683	Lmod2	A	-0.298143727153702	-0.353827583710698	-0.353827583710698	-0.353827583710698	-0.325564728381872	-0.353827583710698	-0.298294103453997	-0.353827583710698	-0.353827583710698	-0.327224145058656	3.69700132809607	-0.324809121783661
ENSMUSG00000000031	H19	A	-0.434519995224805	-0.602707075903584	-0.481635847388839	-0.260104579153986	-0.513665911723286	-0.553042152193089	-0.41589848839346	-0.546471867467619	-0.417917749615269	1.06675064518048	3.38059164302592	-0.221378621142461
ENSMUSG00000004655	Aqp1	A	-0.53307980102374	-0.179184298148844	-0.541289866073501	0.673314971492025	-0.589244142833954	-0.586835537782548	-0.359044694511388	-0.395673074695572	-0.540668984254254	0.136443715297696	3.44228659554241	-0.527024883008326
ENSMUSG00000013936	Myl2	A	-0.362895801115308	-0.274180068456203	-0.274191803141219	-0.499993811553827	-0.310541500520248	-0.386814384724522	-0.389586283013385	-0.371518517041457	-0.273466092795644	-0.2507388253219	3.62382714768461	-0.229900060000896
ENSMUSG00000007122	Casq1	A	-0.341665351645212	-0.368019572390685	-0.535791629105183	0.068370641013795	-0.36915500247797	-0.479849993346931	-0.365646723544069	-0.145976450842409	-0.585822672491403	-0.0739715175374263	3.54266517377909	-0.345136901411595
ENSMUSG00000038239	Hrc	A	-0.320924417871002	-0.395877238753147	-0.150875137774841	-0.33813084129985	-0.42201880122561	-0.295994405052385	-0.208413141183041	-0.353874063750897	-0.459809823062626	-0.332671428138887	3.55263602959843	-0.274046731486146
ENSMUSG00000026822	Lcn2	A	-0.685656371775471	-0.414346771834835	-0.471429056274542	0.946660748329865	-0.405789971556694	-0.638658220342117	-0.39776636954787	-0.176787640815602	-0.367811356318778	-0.281341369308341	3.30616822921391	-0.413241849769525
ENSMUSG00000072601	Ear1	A	-0.356628989616924	-0.341100076341842	-0.137190066390128	-0.192903301106126	-0.216553700422347	-0.431489915396716	-0.285844064860584	-0.361432365819801	-0.431489915396716	-0.360581824444203	3.5467041351921	-0.431489915396716
ENSMUSG00000044951	Mylk4	A	-0.276786903881338	-0.397851014342751	-0.401730864809542	-0.367431491206506	-0.389960643027153	-0.35386294834841	-0.172152421955348	-0.313010009487911	-0.313319773900579	-0.194502872333539	3.52468336233522	-0.344074419042143
ENSMUSG00000038403	Hfe2	A	-0.149362902737229	-0.511419658601813	-0.309656820513196	-0.374113542970814	-0.322752688869242	-0.318629036782542	-0.213295549846518	-0.23374570517027	-0.284536027782546	-0.314657552308629	3.44730136248911	-0.415131876906309
ENSMUSG00000025172	Ankrd2	A	-0.306165528703003	-0.424212576205552	-0.284668922893919	-0.442907147695815	-0.384124625661437	-0.337995271688792	-0.059424544384859	-0.29296982975979	-0.204426860350979	-0.481625262835466	3.3991111315636	-0.180590561383991
ENSMUSG00000020061	Mybpc1	A	-0.310695964062736	-0.0482923181816091	-0.427603348430304	-0.373519638122482	-0.281586940390162	-0.345973181876664	-0.218386931149419	-0.336206927531933	-0.358462672815614	-0.397528410048063	3.4058011143303	-0.307544781721311
ENSMUSG00000051748	Wfdc21	A	-0.552400219473606	-0.382796189662482	-0.659032472546429	0.983791548357128	-0.2537481952752	-0.547306172286326	-0.666718584403425	-0.203119724274583	-0.323466661833633	-0.369071336569125	3.12708679888649	-0.153218790918807
ENSMUSG00000002500	Rpl3l	A	-0.117672086733914	-0.357241440589621	-0.183669386543326	-0.149306316048257	-0.323640285368995	-0.248081168585086	-0.305461913443304	-0.380798159810558	-0.66580454599067	-0.289823073982094	3.37841393262734	-0.356915555531514
ENSMUSG00000006221	Hspb7	A	-0.252477412019389	-0.211749832464793	-0.297067901185892	-0.287927823219501	-0.361279278749465	-0.266002578325064	-0.381061402584974	-0.422321330811409	-0.355574318144133	-0.331432107718208	3.39515979743516	-0.228265812212328
ENSMUSG00000075307	Klhl41	A	-0.324623210564081	-0.332121888469135	-0.275869512123603	-0.337707804049393	-0.366793595821271	-0.280594858780245	-0.243812218022932	-0.390145239293753	-0.297109050540767	-0.233280582949084	3.32028983070211	-0.238231870087842
ENSMUSG00000072596	Ear2	A	-0.47978009745258	-0.377782694225853	-0.326397901967586	0.183648758712652	-0.27185793727961	-0.478058205007321	-0.479983851458062	-0.0150565089702239	-0.325661647198486	-0.415244073095866	3.25108939822386	-0.264915240280926
ENSMUSG00000005800	Mmp8	A	-0.253942186989773	-0.0745326358520315	-0.623079950781192	0.70253944152586	-0.367327715096745	-0.45095548236013	-0.51419892280934	-0.426141623934014	-0.275526330154151	-0.218454757416239	3.08718182101621	-0.585561657148455
ENSMUSG00000005628	Tmod4	A	-0.164552611907943	-0.496271406274917	-0.356707236570013	-0.040872235239074	-0.288156992282164	-0.337334692696991	-0.42728459289418	-0.284216990634841	-0.385383594825411	-0.20866371040381	3.21712835026903	-0.227684286539682
ENSMUSG00000002944	Cd36	A	-0.340229209560391	-0.000514553527579564	-0.468053445997923	0.732299392880598	-0.461063745882059	-0.334509166926043	-0.448228503645507	-0.393710550376041	-0.482749339563334	-0.391211812151129	3.01647966508008	-0.428508730330672
ENSMUSG00000024659	Anxa1	A	-0.482556262990831	-0.333905685438362	-0.0858476260501033	0.936167464386725	-0.808610214161552	-0.818458673092187	-0.603620659870834	-0.485377932892943	-0.418146808644462	0.498130944746753	2.73078671653866	-0.128561262530857
ENSMUSG00000064179	Tnnt1	A	-0.373516001737893	-0.0727402687817004	-0.0598875141641408	-0.29667837638841	-0.290120687272915	-0.411119490737377	-0.253655190585887	-0.390179561512815	-0.379307445611223	-0.32826981830695	3.15750235612514	-0.302028001025829
ENSMUSG00000019787	Trdn	A	-0.302504466539829	-0.31487730351465	-0.263024452702804	-0.31487730351465	-0.31487730351465	-0.31487730351465	-0.230642141205501	-0.31487730351465	-0.275680159768792	-0.212792713584775	3.1739077548896	-0.31487730351465
ENSMUSG00000052374	Actn2	A	-0.106488582110226	-0.768284571638809	-0.42572507964013	-0.530605054792508	-0.570931969462133	-0.0194141944001707	0.152918591386315	-0.0857657736892754	-0.1842205193724	-0.149175270755291	3.05932289399293	-0.371630469518301
ENSMUSG00000052212	Cd177	A	-0.33833574309569	-0.460096587178457	-0.338411744910258	0.669692723078343	-0.454136731987604	-0.332009066962612	-0.49064843508005	-0.402553398482067	-0.176158790303428	-0.207629807393833	2.96195916215365	-0.431671579837992
ENSMUSG00000102051	I830127L07Rik	A	-0.430111743532243	-0.0679855881689454	-0.484833207560162	0.61852994561816	-0.429105599289161	-0.195047855154757	-0.493132060530294	-0.178924323916655	-0.418039625501213	-0.223554539792931	2.92912892716035	-0.626924329332146
ENSMUSG00000059108	Ifitm6	A	-0.477342208250037	-0.0341515451134389	-0.630472549916121	0.84711445642119	-0.633541409563847	-0.11599509489373	-0.870356810023669	-0.364179509816788	-0.168748881476004	-0.226043160668993	2.78033221673582	-0.106615503434387
ENSMUSG00000030996	Art1	A	-0.323084146666907	-0.323084146666907	-0.241350270079736	-0.323084146666907	-0.323084146666907	-0.244265068054958	-0.246217752598149	-0.323084146666907	-0.323084146666907	-0.323084146666907	3.09000048401413	-0.0965783666129342
ENSMUSG00000051839	Gypa	A	-0.401724534359809	-0.248540251183056	-0.365100865692486	0.0215231360150241	-0.372946663694475	-0.42828449922801	-0.459612074561252	-0.356998039228306	-0.0970897599363126	-0.231023594186439	3.04836402153616	-0.108566875481044
ENSMUSG00000105906	Iglc1	A	-0.341004141452932	-0.341004141452932	-0.215400018726805	-0.20824570764232	-0.341004141452932	-0.108021476120683	-0.341004141452932	-0.126858806446983	-0.341004141452932	-0.341004141452932	3.04555499910732	-0.341004141452932
ENSMUSG00000009350	Mpo	A	-0.298742909834872	-0.285182185788961	-0.385932728392743	-0.0125830147748869	-0.312798120841073	-0.25095710871518	-0.22757828001069	-0.240868328662183	-0.369142660267889	-0.29280018152126	3.03240848797341	-0.355822969163676
ENSMUSG00000040314	Ctsg	A	-0.376027505923372	-0.309620003342924	-0.376027505923372	0.0562717718696749	-0.320812267819119	-0.376027505923372	-0.268486887386852	-0.180673635356348	-0.20728827398566	-0.273833632265054	3.00855295197977	-0.376027505923372
ENSMUSG00000020216	Jsrp1	A	-0.135003832070453	-0.582703200909158	-0.548165699172191	-0.755526214515749	-0.517457742315395	-0.11837770902114	0.0414033650646093	-0.356263006399294	-0.00374901863426436	0.202935513190635	2.88466535191409	-0.111757807131691
ENSMUSG00000065530	Mir99a	A	0.624626049225371	0.156386928764545	-1.13775700285625	-0.395118595348452	0.00160432594721316	-1.13775700285625	0.342247266695874	-1.13775700285625	-0.426210683435667	1.82374665382156	1.26326654302856	0.0227225198697563
ENSMUSG00000015568	Lpl	A	-0.387886189266434	-0.151414915439439	-0.250094186438199	0.24182495611695	-0.332515212460224	-0.459248090288626	-0.370472680413379	-0.373564569507789	-0.329022098038855	-0.249900916456091	2.92226645933537	-0.259972557143284
ENSMUSG00000030470	Csrp3	A	-0.270144237330176	-0.290992926971826	-0.268857274950042	-0.221771558258723	-0.270031005366698	-0.248642786477381	-0.270201219268104	-0.25227776743185	-0.290992926971826	-0.290992926971826	2.96589755697028	-0.290992926971826
ENSMUSG00000057729	Prtn3	A	-0.317037805369686	-0.264724053096869	-0.286800303994639	0.0533335756592106	-0.496911119899269	-0.418354319472401	-0.157187810098796	-0.123465853809356	-0.40088624578453	-0.0811626689179165	2.88429703488216	-0.391100430097905
ENSMUSG00000076621	Ighj1	A	0.902696805280238	-0.154587644667923	-1.07340901046173	-1.07340901046173	0.234121402125669	0.627897849441519	0.227071813826032	0.171908622785103	-1.07340901046173	0.550290030732437	1.73423716232386	-1.07340901046173
ENSMUSG00000027077	Smtnl1	A	-0.15104000090536	-0.204253582189604	-0.287605600030758	-0.350281581140188	-0.205300251348965	-0.260878633440074	-0.293416253373599	-0.271317312308314	-0.319341906276175	-0.385693789047578	2.90121026459449	-0.172081354533879
ENSMUSG00000062515	Fabp4	A	-0.389497692845204	1.16123326438698	-0.385071372486969	-0.265696378360108	-0.377217246840103	-0.316775637146465	-0.389693895688003	-0.427982797403096	-0.38480930182644	-0.371002515474157	2.53368814527089	-0.387174571587327
ENSMUSG00000073940	Hbb-bt	A	-0.384509497033156	-0.216892444063442	-0.468120522996635	0.476826408784135	-0.693845738442488	-0.885960920148013	-0.0780455205615933	-0.592726608380754	0.168786010439398	-0.448234551293606	2.49353764170815	0.629185741987996
ENSMUSG00000079017	Ifi27l2a	A	-0.985096087874344	0.446991630249256	-0.829834068693532	0.656243099277865	1.59329815993806	-0.764656286234369	-0.0402537306651083	-0.714391171130161	-0.426869060607139	0.405559618755977	1.46355994377826	-0.804552046794767
ENSMUSG00000001348	Acp5	A	-0.344068354024362	-0.467692161406553	-0.421193242715597	-0.191419148339856	-0.31422506779462	-0.397569342624134	-0.288825374199878	-0.282196140697329	-0.357651184528457	0.616690318368627	2.69837500908391	-0.25022531112175
ENSMUSG00000062077	Trim54	A	-0.282778497879993	-0.190925058829672	-0.282778497879993	-0.282778497879993	-0.282778497879993	-0.204974671726771	-0.20690286028144	-0.282778497879993	-0.282778497879993	-0.24629655100071	2.82854862699855	-0.282778497879993
ENSMUSG00000024049	Myom1	A	-0.368630781327871	-0.210405153106574	-0.120375410071908	-0.0104272741084317	-0.338572975790061	-0.330688922332326	-0.256087261319992	-0.275855811396903	-0.408030548780568	-0.300917689500756	2.79405328125174	-0.174061453516349
ENSMUSG00000049134	Nrap	A	-0.331678911389725	0.00158533088427792	-0.160895700548299	-0.371011224620005	-0.192701996663396	-0.369555702123656	-0.467779802515988	-0.281813030535005	-0.178226804153079	-0.209084203775438	2.78330846515438	-0.222146419714069
ENSMUSG00000027022	Xirp2	A	-0.25902842625811	-0.268363077905474	-0.263397908868167	-0.268363077905474	-0.263662668246564	-0.263579554108939	-0.231481991444584	-0.246653920529741	-0.268363077905474	-0.220447662458058	2.7977286987208	-0.24438733309022
ENSMUSG00000076605	Igkj2	A	-0.560601824654184	-0.560601824654184	-0.560601824654184	1.04126379382054	0.372305473559679	-0.560601824654184	-0.560601824654184	-0.560601824654184	1.39963296374976	-0.560601824654184	1.6716123661035	-0.560601824654184
ENSMUSG00000070385	Ampd1	A	-0.292732629566992	-0.292732629566992	-0.292732629566992	-0.275047626558372	-0.292732629566992	-0.292732629566992	-0.101089775083884	-0.292732629566992	-0.275979337438673	-0.0842431701571926	2.7692550058319	-0.276499319191833
ENSMUSG00000076666	Ighv14-4	A	0.0109442681638834	-0.277751206819639	-0.277751206819639	-0.277751206819639	-0.277751206819639	-0.277751206819639	-0.277751206819639	-0.277751206819639	-0.277751206819639	-0.277751206819639	2.7665678000325	-0.277751206819639
ENSMUSG00000031636	Pdlim3	A	-0.47162241011527	0.032255193742095	-0.165155507333502	-0.0847812844122104	-0.241049389945231	-0.341374025609807	-0.332435737944144	-0.388187705922519	-0.250313162586025	-0.178191675220492	2.73443095338547	-0.313575248038365
ENSMUSG00000022584	Ly6c2	A	-0.310846554613456	-0.406143276820035	-0.338034768421878	0.292374955612713	-0.309866128231139	-0.288502356282676	-0.347559362254672	-0.289294725793289	-0.172157974226701	-0.205766992010367	2.68080705818309	-0.305009875141591
ENSMUSG00000029373	Pf4	A	-0.180458415180332	-0.939374724693854	-0.0967059452307835	0.358826072531744	-0.980641521666463	-0.202957517913241	0.0311485182433744	-0.0220698705787934	-0.44127530856448	0.0818078329968941	2.43593976145551	-0.0442388813995709
ENSMUSG00000031461	Myom2	A	-0.245963889906162	-0.2758153226311	-0.270089195813418	-0.276373055528685	-0.251980735103888	-0.264166642483305	-0.179884549018482	-0.283486692791978	-0.27674912952853	-0.146380848962226	2.70296357716342	-0.232073515395641
ENSMUSG00000017817	Jph2	A	-0.240279464829769	-0.228008420608724	-0.247038262454711	-0.0429478463649176	-0.247893721716421	-0.332993123538728	-0.270539766089236	-0.275099226685945	-0.33080715442721	-0.206777055309035	2.66003706484994	-0.237653022825246
ENSMUSG00000026835	Fcnb	A	-0.23631507844978	-0.118042237206221	-0.394839133217453	0.0131250115646196	-0.273710893374394	-0.122236831785079	-0.274661444304511	-0.281962145235849	-0.35086555867215	-0.317691797026396	2.62777692078899	-0.270576813081779
ENSMUSG00000048416	Mlf1	A	-0.27713665137166	-0.228288701315668	-0.117610722816954	-0.19483133346955	-0.436337665928562	-0.15943386327088	-0.114186979207255	-0.462561154915703	-0.38913330827411	-0.182584225605897	2.61669303820908	-0.0545884320328406
ENSMUSG00000044086	Lmod3	A	-0.278212912029187	-0.218001262835932	-0.199693370189138	-0.249988527346872	-0.22816732666998	-0.227296393789124	-0.228569678636943	-0.254746075072695	-0.251470367622042	-0.23108495753841	2.64544378375951	-0.278212912029187
ENSMUSG00000027907	S100a11	A	-0.77710209682993	-0.54184084910389	-0.296485478871996	0.604582179135416	-0.409287863916837	-0.801877312190397	-0.0183770583804272	-0.359244314425417	-0.396253488913648	1.16012381178228	1.93807364590023	-0.102311174185379
ENSMUSG00000022519	Srl	A	-0.139575251814133	-0.171811552847756	-0.334162682063994	-0.177724002560272	-0.272219828391023	-0.292118799570383	-0.190748220511666	-0.298600802095053	-0.29694506426343	-0.269737540883733	2.62304043884353	-0.179396693842086
ENSMUSG00000069919	Hba-a1	A	-0.529238502155347	-0.241277656204223	-0.359455973431631	1.12046243534189	-0.220770085571153	-0.547509774885534	-0.262080340542614	-0.672486404352514	-0.30149746956979	-0.389455986097845	2.15716397277937	0.246145784689388
ENSMUSG00000052305	Hbb-bs	A	-0.581153041665239	-0.359128077637076	-0.519322966432576	1.18691378266285	-0.0836099841616091	-0.359275052194426	-0.146726639240263	-0.801500842960254	-0.121099227264418	-0.56463516794387	2.00355678102847	0.345980435808408
ENSMUSG00000079588	Tmem182	A	-0.0865915854945605	-0.186175066962058	-0.213135834824626	-0.327238810846656	-0.223341969404506	-0.220130447845838	-0.171748503723251	-0.360591496840968	-0.33187489875576	-0.183425573753971	2.57954610439846	-0.275291915946262
ENSMUSG00000022215	Fitm1	A	-0.204614213908287	-0.247358674985317	-0.19796314624663	-0.315974781193975	-0.258915854944833	-0.148396044231255	-0.152426580776749	-0.211676217083542	-0.315974781193975	-0.21042493053066	2.5797000062892	-0.315974781193975
ENSMUSG00000025129	Ppp1r27	A	-0.236576669442813	-0.307552958617226	-0.307552958617226	-0.307552958617226	-0.041141051047825	-0.307552958617226	-0.307552958617226	-0.307552958617226	-0.307552958617226	0.00103310413287783	2.52769591337583	-0.0981405866974914
ENSMUSG00000029306	Ibsp	A	-0.259665860605191	-0.175444876729239	-0.278411118684056	-0.163655391870452	-0.209995748637227	-0.135435838680409	-0.211375305655549	-0.389281892929534	-0.332589306489036	-0.153148063917209	2.53932401541429	-0.230320611216392
ENSMUSG00000028332	Hemgn	A	-0.289047166815681	-0.228454756775603	-0.241126411627487	-0.101276905405822	-0.267190756389448	-0.288038723067301	-0.225752755153893	-0.271756781816384	-0.0923737150456958	-0.271010422025359	2.54148177653404	-0.265453382411363
ENSMUSG00000050335	Lgals3	A	-0.488859184483733	-0.047475776306543	-0.416130106020233	0.715996080487537	-0.41570069245336	-0.627808860311773	-0.171840867814153	-0.306103379432279	-0.432124703188762	0.385028989367934	2.20376573623604	-0.398747236080676
ENSMUSG00000062148	Ear6	A	-0.297580479994593	-0.297580479994593	-0.119848444910258	-0.169796570962028	-0.1829007326446	-0.297580479994593	-0.297580479994593	-0.190728806037728	-0.0644128664030135	-0.297580479994593	2.51317030092518	-0.297580479994593
ENSMUSG00000028834	Trim63	A	-0.167262038894164	-0.224304371064292	-0.25553658717529	-0.169420772921388	-0.277944030319161	-0.277260052989026	-0.278259983178074	-0.227727203173393	-0.235311502008252	-0.209221047451447	2.52196909066965	-0.199721501495159
ENSMUSG00000091898	Tnnc1	A	-0.105982347140829	-0.162594918794652	-0.325969155174906	-0.227824302145144	-0.345328965456491	-0.191905359999173	-0.304450743092834	-0.0701660399000585	-0.483277784530608	0.0661687800775952	2.47525833765817	-0.32392750150107
ENSMUSG00000004552	Ctse	A	-0.272540009280957	-0.139579099200396	-0.303094074693116	-0.103493760392978	-0.128636850372836	-0.270600749502451	-0.289494809310448	-0.293750790505338	-0.197928118094637	-0.26132446276497	2.49630180033277	-0.235859076214647
ENSMUSG00000028825	Rhd	A	-0.134804289892045	-0.207656681535208	-0.155777104358717	-0.297191594659089	-0.282178000934861	-0.249221505316595	-0.311615048269201	-0.235630440892069	-0.316261155182237	-0.254735495805281	2.47096845812111	-0.0258971412758116
ENSMUSG00000031312	Itgb1bp2	A	0.00880585810497614	-0.136177557126685	-0.287827872729949	-0.462535692081843	-0.247384276090283	-0.0476352884404173	-0.301581615899448	-0.265738337501854	-0.315389322747279	-0.167962154000645	2.43778779756649	-0.214361539053062
ENSMUSG00000069917	Hba-a2	A	-0.55792257414665	-0.240532646316248	-0.526564700553052	1.12441367543529	-0.273086925434579	-0.34709786120004	-0.00276488243232631	-0.622508900925405	-0.340703823779297	-0.463590867135565	1.92575074009742	0.324608766390451
ENSMUSG00000029322	Plac8	A	-0.414973325203504	-0.250356531072091	-0.307352044305695	0.281140009444294	-0.191031605144065	-0.345485607919844	-0.253016014798899	-0.0750346087592357	-0.341301634441452	-0.149948924321058	2.39192742287077	-0.34456713634922
ENSMUSG00000025270	Alas2	A	-0.538496083230521	-0.306321475829642	-0.2601576741443	0.604589137655032	-0.370830031805409	-0.416316720582071	-0.352955048438849	-0.505467182910525	-0.0537366347204695	-0.368735622495354	2.18418315252188	0.384244183980228
ENSMUSG00000038201	Kcna7	A	-0.221471113740705	-0.218077214258649	-0.203728566964206	-0.237436020360636	-0.237436020360636	-0.237436020360636	-0.190190026481486	-0.237436020360636	-0.220425325551814	-0.222330468249771	2.44692004699766	-0.220953250308484
ENSMUSG00000053093	Myh7	A	-0.214346760538245	-0.327004776742724	-0.178557681980781	-0.327155447754353	-0.319034673529769	-0.244691446673438	-0.165126887185055	-0.13472655808771	-0.092437194555396	-0.18270403090074	2.42891721577159	-0.243131757823385
ENSMUSG00000059741	Myl3	A	-0.265734547472918	0.00708020450654651	-0.154953196781258	-0.315236147338227	-0.140401321006357	-0.290701110802945	-0.265948957888082	-0.176646197556005	-0.260611859475729	-0.221521677613277	2.40240934099684	-0.317734529568593
ENSMUSG00000074218	Cox7a1	A	-0.533835056659264	-0.205648118721128	-0.158236804085976	0.240754240367012	-0.218040167393601	-0.411366218239987	-0.431159190071894	-0.345941667672857	-0.109315851310975	0.0196773672562784	2.3256049718293	-0.172493505296907
ENSMUSG00000041476	Smpx	A	-0.16512411772077	-0.253790644748298	-0.257462217050077	-0.228956284343672	-0.258836704716047	-0.258405106783424	-0.142955967750057	-0.238067210005519	-0.257372889595563	-0.21509595269464	2.41428307124762	-0.138215975839554
ENSMUSG00000074486	Bglap2	A	-0.358452550916989	-0.358452550916989	-0.125346763727195	-0.230279241778278	-0.136889321846527	-0.133256119862267	-0.244326332862849	-0.251272918432967	-0.12459942867602	-0.0548296940809848	2.37615747401805	-0.358452550916989
ENSMUSG00000073400	Trim10	A	-0.240588272514829	-0.211814148153146	-0.331084975586274	-0.0799760829400301	-0.286068661517923	-0.332962211638575	-0.240962152091559	-0.166850259178271	-0.116509712518226	-0.16435271812052	2.38422025386256	-0.213051059603204
ENSMUSG00000031519	Asb5	A	-0.214455933242266	-0.489530484219138	-0.138219941361281	-0.148137792201713	-0.301448972484789	-0.46109630672864	-0.0539526096717546	-0.00888263655876331	-0.108512071778221	-0.124870851436424	2.3448134809333	-0.295705881250307
ENSMUSG00000026950	Neb	A	-0.232443273665125	-0.205001901707694	-0.206241731419377	-0.225694878173325	-0.2280838704146	-0.225269530903693	-0.148136103646702	-0.215474957506759	-0.236760863080637	-0.205168656417752	2.36385727824856	-0.235581511312894
ENSMUSG00000030592	Ryr1	A	-0.224004919593566	-0.264151513343176	-0.250124894500925	-0.277881495155568	-0.269533957343052	-0.206904528580497	-0.0994191393502413	-0.163754712239986	-0.221711575182591	-0.146686846204627	2.35436795479552	-0.230194373301287
ENSMUSG00000032643	Fhl3	A	-0.403751641232809	-0.279820665971168	-0.0169359264749063	0.305771803890115	-0.177652986904697	-0.20857126725288	-0.440280485352553	-0.236130556569505	-0.507076932477413	-0.226421137353145	2.24622622781685	-0.0553564321178923
ENSMUSG00000076618	Ighj4	A	-0.262455761099381	0.61941776533433	0.170658905598253	-0.159346822358735	-0.76362466455481	-0.242770143669483	0.107868438783346	0.334549619112643	0.174144097983085	0.0562137336827153	1.51466932929724	-1.5493244981092
ENSMUSG00000021702	Thbs4	A	-0.185486629042141	-0.224273282766788	0.0507296260878123	-0.172334513276795	-0.521582579051227	-0.287932117678584	-0.110357183071836	-0.135531932060066	-0.190957334750315	-0.267840390518456	2.30255374151918	-0.256987405390789
ENSMUSG00000052435	Cebpe	A	-0.130926231417732	-0.185107086693553	-0.341346486919765	-0.106554237274011	-0.252996322368655	-0.341346486919765	-0.296856426110255	-0.143854282373364	0.0385732938630723	-0.258083526902385	2.31380091381055	-0.295303120694136
ENSMUSG00000099033	Mir7013	A	-0.631513562625595	-0.631513562625595	-0.631513562625595	0.865889075707752	0.762912138151417	-0.631513562625595	-0.631513562625595	-0.0422328246440064	0.473592575120199	-0.631513562625595	1.27962839940656	0.449292012011644
ENSMUSG00000036854	Hspb6	A	-0.281432466402941	-0.0645658885027705	-0.283612695112971	0.0766741509858928	-0.124548104760862	-0.385075028169356	-0.329878202697953	-0.403710671456847	-0.269114688687228	-0.135644404153485	2.23671212316165	-0.0358041242031311
ENSMUSG00000033220	Rac2	A	-0.482698832037172	-0.134350070476424	-0.608530862191741	0.477294388005437	-0.0356702849275523	-0.458271084684638	-0.275257270035736	-0.318917145522814	-0.17963537526992	0.240542282475585	2.06697862521783	-0.291484370552856
ENSMUSG00000042828	Trim72	A	-0.213256616272445	-0.27530836738119	-0.152162557519823	-0.0887858022314832	-0.249707931871114	-0.433330502602721	-0.214244194221442	-0.0840810432754261	-0.27125117173014	-0.111369781262672	2.2569432952109	-0.163445326842447
ENSMUSG00000020722	Cacng1	A	-0.111924957513157	-0.227711215746568	-0.234295639323137	-0.281226319599424	-0.236764008718272	-0.281226319599424	-0.112364776207229	-0.239868006290311	-0.144327890660689	-0.159107243407001	2.26439848957262	-0.235582112507412
ENSMUSG00000074483	Bglap	A	-0.262042406644625	0.0345416333127761	-0.3500641639162	-0.0721651991366596	-0.261575334632915	0.12113108726315	-0.262277491967053	-0.26766637099936	-0.3500641639162	-0.187834657151949	2.20808123170524	-0.3500641639162
ENSMUSG00000084796	Mir142hg	A	-0.168051225326165	0.34989472204263	-0.687693392467886	0.294935404560414	-0.491937725405467	-0.313855121469448	-0.0309304008136161	-0.342791020016034	-0.480979095626462	0.176463104833039	2.00579579126847	-0.310851041579473
ENSMUSG00000022582	Ly6g	A	-0.388546138663817	-0.376359399119071	-0.325639058109582	0.392844385161084	-0.174877208940427	-0.221698463786478	-0.227012480122448	-0.0590008959919939	-0.268048158238624	-0.0983452977566279	2.13336451384284	-0.386681798274857
ENSMUSG00000026407	Cacna1s	A	-0.206870475562692	-0.228420950751183	-0.239997403778183	-0.12890929775433	-0.249065066037384	-0.223013039882461	-0.174182825841024	-0.186439214779415	-0.239966011358344	-0.154997579043761	2.22882184502818	-0.196959980239396
ENSMUSG00000033044	Dhrs7c	A	-0.213329907644563	-0.177499635499814	-0.181931800572382	-0.213329907644563	-0.213329907644563	-0.213329907644563	-0.213329907644563	-0.185677549827013	-0.213329907644563	-0.213329907644563	2.22121532858269	-0.182796989171541
ENSMUSG00000000204	Slfn4	A	-0.358330933177249	-0.263364325355207	-0.367556770290301	0.521409138195567	-0.357892865284333	-0.264008513032525	-0.183261785957324	-0.165131919811986	-0.243896139251172	-0.0558268445574631	2.07988841430979	-0.3420274557878
ENSMUSG00000015340	Cybb	A	-0.308274127232028	-0.240486296818079	-0.219254940683105	0.320744690187156	-0.245528063950408	-0.366623027147114	-0.22606465559604	-0.199986525540058	-0.172030278652062	-0.202285683060534	2.13519258106923	-0.275403672576953
ENSMUSG00000030214	Plbd1	A	-0.346726389391159	-0.0657213051424792	-0.144666050266408	0.227059018532734	-0.268552568183735	-0.385535133984413	-0.196796439784077	-0.334762008780977	-0.298707160460076	-0.10992613154068	2.13140777069522	-0.207073601693948
ENSMUSG00000093539	Mir5621	A	-0.575324817662746	-0.575324817662746	-0.575324817662746	0.185624670422226	0.941461966306218	-0.575324817662746	0.116597876580878	0.0814620423816235	-0.575324817662746	0.884747856207778	1.24205449407775	-0.575324817662746
ENSMUSG00000054717	Hmgb2	A	-0.0316579187793098	-0.148006047323029	-0.242117570555799	0.261197034460118	-0.145974019951808	-0.368640337894465	-0.414582957575732	-0.461858112731802	-0.225213261056784	-0.1342217277274	2.10977168474018	-0.198696765604174
ENSMUSG00000076608	Igkj5	A	0.678351341687141	-0.267032218487299	-0.267032218487299	-0.267032218487299	-0.267032218487299	-0.267032218487299	-0.267032218487299	-0.267032218487299	-0.267032218487299	-0.267032218487299	1.99197084318584	-0.267032218487299
ENSMUSG00000000682	Cd52	A	-0.382838889738373	-0.0739979406832802	-0.444456881459317	0.541775040354707	-0.083081159849081	-0.399365867194857	0.00869158266181858	-0.591196613859186	-0.32542677882672	0.0343888115787037	1.94650443347287	-0.230995736457287
ENSMUSG00000035296	Sgcg	A	-0.305652361297652	-0.134873307684761	-0.155155418625705	-0.239938162488951	-0.19026837561929	-0.160401967912662	-0.085118509195645	-0.172472125188069	-0.213174072482611	-0.277674047211748	2.15070104492183	-0.215972697214738
ENSMUSG00000062593	Gm49339	A	-0.413225323976064	-0.126309827670672	-0.363824854718741	0.622574404892947	-0.673785375644287	-0.406295670775514	-0.118895399428836	-0.0396310823367049	-0.135788868625615	0.0100349607295545	1.90322523766835	-0.25807820011442
ENSMUSG00000047419	Cmya5	A	-0.276829557212925	-0.227156897615892	-0.178002081287201	-0.0474223003384995	-0.145625793089056	-0.191832119201179	-0.194077607168477	-0.200520080615108	-0.180431477437211	-0.223142172556277	2.13982915764873	-0.274789071126906
ENSMUSG00000031004	Mki67	A	-0.209695196351778	-0.149566282453215	-0.235321347784487	0.0282340473614807	-0.189218453076897	-0.271949392911697	-0.219965720523256	-0.249200462938337	-0.182722247806851	-0.223910910674232	2.12753399838864	-0.224218031229371
ENSMUSG00000019577	Pdk4	A	0.422237391602884	0.441956255996411	-0.0655737718206755	0.0842669031011569	0.433018852901314	-0.131185771579353	-0.776919898933629	-0.43176779012743	-0.291362183672016	-0.72865880361774	1.62914955772119	-0.585160741572112
ENSMUSG00000030220	Arhgdib	A	-0.253024742591209	-0.208483112343361	-0.356276015845744	0.274587171507891	-0.211757949496922	-0.517754123871951	-0.255519512410647	-0.232666569329275	-0.339359443521406	0.248081145717344	2.00351591581969	-0.151342763634406
ENSMUSG00000043795	Prr33	A	-0.160465870821882	-0.290580844905316	-0.142720590645664	-0.104013335567254	-0.279084960389179	-0.363197975540407	-0.0688135433895314	-0.197688172506968	-0.358513226841493	-0.0366609040374571	2.09514349851157	-0.0934040738664197
ENSMUSG00000054191	Klf1	A	-0.115511918727149	-0.254482118444093	-0.234312026834987	-0.0521741438473211	-0.0839614587771533	-0.173206262603605	-0.310716164203058	-0.131588170628569	-0.233825020094945	-0.128732352398443	2.10037162108265	-0.38186198452333
ENSMUSG00000022878	Adipoq	A	-0.253006630281325	0.336274005986496	-0.293061742137806	-0.293061742137806	-0.138312021650777	-0.293061742137806	-0.253115383075461	-0.255605723514147	-0.250405950056296	-0.218200849231851	2.04591257338685	-0.134354795150072
ENSMUSG00000001508	Sgca	A	-0.21187243626106	-0.327901460041617	-0.196889169996937	0.0121570435459455	-0.00908729033024452	-0.290953006394433	-0.295398731437615	-0.253518763243046	-0.345280626925584	-0.0106538962655365	2.07916581854666	-0.149767481196538
ENSMUSG00000021815	Mss51	A	-0.262089813914081	0.144648289515189	-0.265096109350661	-0.297245300918499	-0.260182895981599	-0.207429662852999	0.103779375078633	-0.30744786057627	-0.122187674297067	-0.132954329003487	2.03418115716959	-0.427975174868748
ENSMUSG00000086298	Gm11716	A	-0.230491162814416	0.034774894239647	-0.111590600686459	-0.216720058565093	-0.123154130533707	-0.345154290359598	-0.230794626169757	-0.137799725581922	-0.223246400616577	-0.135398755904709	2.06472914735219	-0.345154290359598
ENSMUSG00000028116	Myoz2	A	-0.193357890309255	-0.145509992980485	-0.124730052005157	-0.152307846149253	-0.225315718068419	-0.192251620183034	-0.19348876599768	-0.226469798761293	-0.224337126907973	-0.166209076663409	2.08567643141831	-0.241698543392352
ENSMUSG00000061462	Obscn	A	-0.182765369239765	-0.202493844694256	-0.181981900420028	-0.173326516970538	-0.187911732582046	-0.175380028180266	-0.18297304626618	-0.205085328430353	-0.189577569987634	-0.207949807418779	2.08308990653418	-0.193644762344339
ENSMUSG00000049641	Vgll2	A	-0.199273896680052	-0.11900866701288	-0.199273896680052	-0.199273896680052	-0.199273896680052	-0.199273896680052	-0.199273896680052	-0.167858384239318	-0.199273896680052	-0.199273896680052	2.08033212137267	-0.199273896680052
ENSMUSG00000027750	Postn	A	-0.180221150509465	-0.182236740502455	-0.196553527064048	-0.0149291037871473	-0.294275456645937	-0.286283603213991	-0.231141463177954	-0.28523256961709	-0.207799233591662	-0.0420239745776476	2.04949434963258	-0.128797526945178
ENSMUSG00000027556	Car1	A	-0.143461508657076	-0.17818877549354	-0.291512312450209	-0.111396401130188	-0.257759350695619	-0.137461226754388	-0.181465443766177	-0.195852422977628	-0.206457063272832	-0.0554709776836366	2.05417061815251	-0.295145135271216
ENSMUSG00000073375	Lrrc30	A	-0.190409884786017	-0.190409884786017	-0.190409884786017	-0.190409884786017	-0.190409884786017	-0.190409884786017	-0.190409884786017	-0.160921341460425	-0.190409884786017	-0.190409884786017	2.06502018932059	-0.190409884786017
ENSMUSG00000021388	Aspn	A	-0.471985291121688	-0.0644737703861148	-0.116599292965862	0.0165225271144271	-0.233328573190653	-0.336652694333522	-0.410912894801153	-0.0834063025745266	-0.239001013198789	0.0463018092018463	1.9907956818707	-0.0972601856146611
ENSMUSG00000050578	Mmp13	A	-0.209316525957952	-0.200621093854174	-0.164206566509992	-0.159212296006039	-0.250655873915609	-0.187680192856355	-0.229895033612321	-0.250655873915609	-0.228476897433617	-0.0134313132275843	2.04041367262033	-0.146262005331078
ENSMUSG00000057191	AB124611	A	-0.403865749396874	-0.204530129803707	-0.176561870432125	0.089762299956381	-0.256388930999497	-0.335850800768987	-0.0545230977994211	-0.136355243209523	-0.231601959159615	-0.106461768760215	2.00612409809869	-0.189746847725102
ENSMUSG00000018927	Ccl6	A	-0.248524501984792	-0.0450403654327101	-0.511971971898313	0.690699761036246	-0.344172074684433	-0.303307249082717	-0.275351309812645	-0.250065532433044	-0.33476286732351	0.0299522087331798	1.78821462474735	-0.195670721864609
ENSMUSG00000008843	Cldn13	A	-0.235872792539521	-0.113567490615043	-0.235872792539521	-0.0167206404265621	-0.235872792539521	-0.235872792539521	-0.235872792539521	-0.140845317151653	-0.235872792539521	-0.0939178875808977	2.0161608835508	-0.235872792539521
ENSMUSG00000005716	Pvalb	A	-0.192384107266126	-0.0236886766436921	-0.25749311132554	-0.42402869143479	-0.0727039454781524	-0.354928098717311	-0.277306920104122	-0.247433882589463	-0.147757303398944	0.0858163262836156	1.97635035682082	-0.0644419461462986
ENSMUSG00000021200	Asb2	A	-0.190947133041889	-0.300894173111899	-0.25075581966369	-0.091835624580428	-0.0482840025517737	-0.390577071137731	-0.293156184569762	-0.0773246454612905	-0.396800307069835	0.0286274426980473	1.96423909061176	0.0477084278784923
ENSMUSG00000106323	Mir7228	A	-0.25886480350294	-0.25886480350294	-0.25886480350294	0.826597312703583	-0.25886480350294	-0.25886480350294	-0.25886480350294	-0.25886480350294	-0.25886480350294	-0.25886480350294	1.76205072232582	-0.25886480350294
ENSMUSG00000095079	Igha	A	-0.227530427259581	-0.152924009887482	-0.227530427259581	-0.227530427259581	-0.227530427259581	-0.103903378095484	-0.126334976601202	-0.151028259849472	-0.119623535304844	-0.207780151501277	1.99924644753767	-0.227530427259581
ENSMUSG00000026180	Cxcr2	A	-0.19020324933017	-0.255812165943604	-0.305922385716218	0.237676606332854	-0.256448555113419	-0.137284254328317	-0.240341309995483	-0.200971579160817	-0.145360880159921	-0.168325820010171	1.95232036040605	-0.289326766980783
ENSMUSG00000039109	F13a1	A	-0.512226901014551	-0.230858527235638	0.317080854313975	0.432672450639987	-0.437073195320772	-0.654746231285325	-0.247218883738636	0.0311412780967211	-0.327394255095675	0.10368820323409	1.70484910993523	-0.17991390252941
ENSMUSG00000039891	Txlnb	A	-0.176274549117242	-0.244208507949906	-0.157637190759373	-0.085438432526022	-0.173954668296884	-0.088174192007993	-0.156065083089902	-0.225151073076886	-0.241780228242046	-0.234413957033395	1.97532634790004	-0.192228465800391
ENSMUSG00000035923	Myf6	A	-0.187339366615472	-0.187339366615472	-0.187339366615472	-0.187339366615472	-0.187339366615472	-0.187339366615472	-0.100371861459248	-0.187339366615472	-0.187339366615472	-0.187339366615472	1.97376552761396	-0.187339366615472
ENSMUSG00000071540	3425401B19Rik	A	-0.197317281049495	-0.205176641643165	-0.133934623071131	-0.194815739975717	-0.17729427405131	-0.166569970248245	-0.167841149178172	-0.20798431759591	-0.206662582254836	-0.115847365739638	1.97011072162453	-0.196666776816911
ENSMUSG00000028859	Csf3r	A	-0.517209014574684	-0.103014061212765	-0.522905393565534	0.345221623290282	-0.102633359476387	-0.331278709024598	0.169128448184069	-0.367041371825919	-0.253655088453778	0.146057028306415	1.77292924787657	-0.235599349523677
ENSMUSG00000087107	AI662270	A	-0.316036554714974	-0.208158633399959	-0.170251865336863	0.234112180961786	-0.215959237904345	-0.0292365646409223	-0.316412177778522	-0.202156241824057	-0.136870021707829	-0.112621063053171	1.89456343444849	-0.420973255049634
ENSMUSG00000034127	Tspan8	A	-0.380426228494588	-0.293609943666387	-0.23177086851655	-0.0158342944552072	-0.343838903337042	-0.343199167988302	-0.308733179489329	-0.380426228494588	-0.3416695400476	0.912216231519344	1.5732269138723	0.154065209097945
ENSMUSG00000040287	Stac3	A	-0.285343407849961	0.061816711963832	-0.110592087000647	-0.278756742060516	-0.414354723869343	0.166447922125237	-0.0231464636988732	-0.0615081347381223	-0.193829170910465	-0.307011960754623	1.87457656874565	-0.428298511952169
ENSMUSG00000029158	Yipf7	A	-0.194076990548371	-0.239372512298831	-0.239372512298831	-0.0457980636070955	-0.193833061736985	-0.193039294580009	-0.239372512298831	-0.19701115575859	-0.0992634537864867	-0.114374602129849	1.94813715196394	-0.192622992920057
ENSMUSG00000045382	Cxcr4	A	-0.525933614028078	-0.19068822930427	-0.159517612190661	0.0441829293320928	-0.247541263442184	-0.340779034325493	-0.0369046524222656	-0.187397757571438	-0.20788446316112	-0.11991079327602	1.88354305336143	0.0888314370280068
ENSMUSG00000001604	Tcea3	A	-0.342779023721374	-0.179365022067007	-0.0624719515718934	0.391444294385574	-0.12506661721571	-0.147952561366307	-0.34467945096512	-0.165146087563619	-0.387128849055113	-0.282512119786483	1.84389089645807	-0.198233507531016
ENSMUSG00000029866	Kel	A	-0.141199819468059	-0.233379984923184	-0.257729957559247	0.102976297474494	-0.159462579400758	-0.196933654617695	-0.217939893513306	-0.238954683921606	-0.173967491223757	-0.183158480704266	1.91629859861602	-0.216548350758638
ENSMUSG00000091694	Apol11b	A	-0.247904844080642	-0.216176318678625	-0.199601447978909	-0.124126883106477	-0.181568481277865	-0.224583927866346	-0.140084616396751	-0.187692205512467	-0.131523853862609	-0.18669077258717	1.93332380409066	-0.0933704527428006
ENSMUSG00000056399	Prss34	A	-0.247367391096677	-0.0347420302088263	-0.110518284014803	0.0679823681688564	-0.0439676527255146	-0.201714364372739	-0.291510434413299	-0.173956412579518	-0.336792911801976	-0.211499630979496	1.87401665386736	-0.289929909843371
ENSMUSG00000042485	Mustn1	A	-0.584760459639039	-0.235861408239455	0.106461751340871	0.616756806109215	-0.429560361027973	-0.517117801258261	-0.11523941849289	-0.227729605872745	-0.386926806338634	0.0486312810368483	1.57777203920737	0.147573983174696
ENSMUSG00000013974	Mcemp1	A	-0.192857756645726	-0.284856887777218	-0.144341092167968	0.344191650828666	-0.191360775978745	-0.0675741549576915	-0.224287160903894	-0.240037187766794	-0.309071586051098	-0.328991723483181	1.82314048681071	-0.183953811907055
ENSMUSG00000027868	Tbx15	A	-0.099056150647707	-0.241484617306209	-0.194553937029922	-0.112624112351019	-0.211691348654713	-0.166857935260302	-0.168709355823289	-0.186599542500885	-0.225616203916899	-0.106413478117152	1.89454772179254	-0.180941040184439
ENSMUSG00000028396	2310002L09Rik	A	-0.179860494630788	-0.179860494630788	-0.179860494630788	-0.150898043830901	-0.179860494630788	-0.179860494630788	-0.179860494630788	-0.155778964886769	-0.179860494630788	-0.179860494630788	1.89882792621008	-0.153266960446102
ENSMUSG00000069792	Wfdc17	A	-0.104865836367998	-0.493106515275025	-0.13713959095335	0.81529572109287	-0.461864787635827	-0.157512982459951	-0.0443714030163758	-0.27028863213577	-0.135223620854416	-0.198894738223396	1.55984557616691	-0.371873190337674
ENSMUSG00000001403	Ube2c	A	-0.339662604538474	-0.0962390368597397	-0.191992530785983	-0.0251024450114139	-0.0643901566142295	-0.0754974270644372	-0.281091679255278	-0.346274999858709	-0.191190650001365	0.0229663585916706	1.84442946594964	-0.255954294551684
ENSMUSG00000020649	Rrm2	A	-0.414134893764343	0.00582731309954043	-0.0596744282814379	-0.0828214382422112	-0.106576633293853	-0.334045089094107	-0.4013280550873	-0.108620338337015	-0.117335224036475	-0.144419782256555	1.82970301346199	-0.0665744441682303
ENSMUSG00000078122	F630028O10Rik	A	-0.243326960611441	-0.304442214332583	-0.171004579634558	0.197883418183701	-0.0970672043583022	-0.28718506202576	-0.243746181694966	-0.197179561652928	-0.0661104465222076	-0.0745959034634099	1.82236160816648	-0.335586912054022
ENSMUSG00000042045	Sln	A	-0.226412421930888	0.025064720883641	-0.296112191685724	0.955718801296771	0.144059826002895	-0.218643779338969	-0.146183070998104	-0.508788165483326	-0.495458424786752	-0.414519657228625	1.39681168031733	-0.215537317048253
ENSMUSG00000058794	Nfe2	A	-0.230585023230344	-0.176157994365307	-0.170893478934577	0.0683519729457507	-0.212239907593221	-0.229323819288128	-0.177665313190958	-0.136038900962817	-0.170509856595124	-0.199672789540225	1.84503886657191	-0.210303755816963
ENSMUSG00000078815	Cacng6	A	-0.0539159082528256	-0.180790835311848	-0.214829960450469	-0.152336229053933	-0.186581262166312	-0.214829960450469	-0.186810074666776	-0.162767020223881	-0.184901205498193	-0.214829960450469	1.85474925706748	-0.102156840542301
ENSMUSG00000000290	Itgb2	A	-0.324945888274164	-0.200254745667211	-0.469488840850486	0.413433399560098	-0.336711960579721	-0.384504061050127	0.0415417137232099	-0.118755758364463	-0.307950059705512	0.208836065509928	1.65041072400199	-0.171610588303539
ENSMUSG00000027887	Sypl2	A	-0.241318436627642	-0.217078224970441	-0.139250275255747	-0.284754402570031	-0.156350390183005	-0.130499209484952	-0.109226306153735	-0.0852933231997927	-0.148822618178404	-0.14577445315195	1.82741419604602	-0.169046556270323
ENSMUSG00000062694	Cav3	A	-0.193561407161032	-0.135874989718887	-0.193561407161032	-0.0883605111777412	-0.0992239927308259	-0.193561407161032	-0.193561407161032	-0.148964774913047	-0.193561407161032	-0.193561407161032	1.82735411866773	-0.193561407161032
ENSMUSG00000026581	Sell	A	-0.262582653292741	-0.144960464089204	-0.239960079671094	0.189478384982595	-0.156159167985212	-0.206367950838938	-0.209113355289877	-0.167068725309256	-0.201885138461257	-0.141267555641344	1.79129897857603	-0.251412272979706
ENSMUSG00000042895	Abra	A	-0.208961048204828	-0.1708228988447	-0.142870299120467	-0.173568693423318	-0.177302990584692	-0.208961048204828	-0.116734244831199	-0.179522204600132	-0.142645970921205	-0.0932802830939489	1.82363073003415	-0.208961048204828
ENSMUSG00000021798	Ldb3	A	-0.147620024565479	-0.19519779868717	-0.170439474924549	-0.177489669497216	-0.1990466807728	-0.0712785689486868	-0.187038420614496	-0.250472483227309	-0.125963457791625	-0.192672335432244	1.8205237311484	-0.103304816686824
ENSMUSG00000016255	Tubb1	A	-0.270672563721909	-0.270672563721909	-0.270672563721909	0.0856005771895656	-0.231107683748259	-0.0797654307792798	-0.156000146224551	0.0309306709267681	-0.148432139104988	-0.197109406635923	1.7785738132643	-0.270672563721909
ENSMUSG00000031382	Asb11	A	-0.166134438734768	-0.185702972968425	-0.185702972968425	-0.185702972968425	-0.185702972968425	-0.145935152352074	-0.0906651105072938	-0.167412629896101	-0.185702972968425	-0.130851690445827	1.81521685974661	-0.185702972968425
ENSMUSG00000032218	Ccnb2	A	-0.121119046763322	-0.115866372318509	-0.173808213662403	-0.269111118690911	-0.277880835615412	-0.300650459460672	0.0648259542452052	-0.175120554817574	-0.0917315370721301	-0.0524516643077797	1.78173105822198	-0.268817209758474
ENSMUSG00000017737	Mmp9	A	-0.405618182003062	-0.117485227165883	-0.02314363723228	0.61240282859453	0.113551143038271	-0.229702085797415	-0.536146677784406	-0.132420118366051	-0.352705037670686	-0.327130001820227	1.55171034636965	-0.153313350162442
ENSMUSG00000024653	Scgb1a1	B	-1.02227482409575	-0.759835195805189	-0.615702922661854	9.44379735335435	-1.02167896423214	-0.471004538381805	-0.728664579124314	-0.838143768162823	-0.90396424296808	-0.928255218609168	-1.13554789421071	-1.01872520510252
ENSMUSG00000056569	Mpz	B	-0.371267218649074	-0.0669326650423709	1.50047936052539	3.01808986288648	-6.79099518137393	-1.09323205376722	0.451365031196902	1.42585484607596	-0.110347934290842	0.354687986136231	1.03111498736611	0.651182978936378
ENSMUSG00000053198	Prx	B	-0.489484872192598	-0.219367255025248	1.09892666416857	2.24337374987986	-3.76144132930629	-1.38421078463487	0.327347266777991	1.2395238171414	-0.232128900630733	0.265730003280773	0.749668391965067	0.16206324857608
ENSMUSG00000025150	Cbr2	B	-0.406880746520666	-0.492398254108393	0.121161164381036	4.10455414452029	-0.946070162667171	-0.732344661746194	-0.641185256802421	-0.105749008652811	-0.628275669367179	-0.0952447998577985	0.022075369917504	-0.199642119096197
ENSMUSG00000021390	Ogn	B	-0.184195850332765	-0.536192299117563	0.830846118718254	2.15713111039204	-3.08498202343093	-0.525415509816162	0.340916550237944	0.757213297952902	-0.253217378393272	0.0895330792941809	0.436384708325838	-0.028021803830462
ENSMUSG00000022097	Sftpc	B	-0.306400940569258	-0.0619491807305349	-0.177293815621471	3.79676599369229	-0.417541561280893	-0.298867600485329	-0.541095785561272	-0.380100009182185	-0.466501458905919	-0.376796317326764	-0.474364438216161	-0.295854885812505
ENSMUSG00000052974	Cyp2f2	B	-0.29816607207688	-0.319286087021731	-0.323401247441611	3.57120419218011	-0.352527582493595	-0.352527582493595	-0.325165613833576	-0.326878381062533	-0.352527582493595	-0.326562123025547	-0.269957471073592	-0.324204449163858
ENSMUSG00000040428	Plekha4	B	-0.491166512307232	-0.347801997412882	0.430119791061599	1.81520837420027	-2.18019323032148	-0.895136318497043	0.470910510041593	1.00719214656477	-0.332021348734934	0.31205258922605	0.180466374942293	0.0303696212370008
ENSMUSG00000066058	Cldn19	B	-0.437488917949264	-0.225166758719863	0.626229146496452	2.10227491749665	-1.91461439990085	-0.801545040936051	0.0202559936791642	0.75141756808995	-0.479216073003506	-0.0695469374904307	0.389848389121861	0.0375521131158896
ENSMUSG00000001506	Col1a1	B	-0.644751087402924	-0.175309425664125	0.680021521559381	1.07640854595537	-1.39768805476745	-1.03561890272181	-0.494921703877301	0.271144618892408	-0.71273178357345	0.401399411875572	1.8967940090385	0.135252850685831
ENSMUSG00000038791	Scgb3a2	B	-0.267516237778303	-0.267516237778303	-0.267516237778303	2.94267861556134	-0.267516237778303	-0.267516237778303	-0.267516237778303	-0.267516237778303	-0.267516237778303	-0.267516237778303	-0.267516237778303	-0.267516237778303
ENSMUSG00000065592	Mir145a	B	0.170242265119723	0.8174920419903	1.78248511750675	0.52707584466812	-1.51757178866863	-0.868323958123882	-0.441845453698701	0.84736067717261	-0.846714711459467	-0.481431885427588	-0.422672432295548	0.433904283216313
ENSMUSG00000023046	Igfbp6	B	0.0990063845452513	-0.154895049723455	0.370370074356628	1.10550977971975	-1.70532348863559	-1.25249498999601	-0.542342963281364	0.163333090968707	-0.621606702064092	1.29295596149748	0.563071188635186	0.682416713977511
ENSMUSG00000065037	Rn7sk	B	0.728540083519541	-0.0712632661490531	-0.425652251449767	0.758612465563129	-0.759450074531319	0.242140946149822	-1.42072430352652	0.594840733541127	-1.60392955697644	0.292214645768327	1.36669763993531	0.297972938155838
ENSMUSG00000024610	Cd74	B	-0.667029079673452	-0.164303738518175	0.27291878001075	1.35629005314171	-1.21543441931788	-0.975963850950907	-0.0828666539011222	-0.0756580252158834	-0.786215783557068	0.504224155595692	1.71976889298969	0.114269669396647
ENSMUSG00000088609	Gm24187	B	0.159967253009077	1.25702812573366	0.329673312501785	0.842736722298697	-1.214011100104	0.146501532716335	-0.0850794284981617	0.913083021437722	-1.39373122620872	0.660248218084504	-0.548123076519198	-1.0682933544517
ENSMUSG00000023000	Dhh	B	-0.492540595395201	-0.390204577683749	0.660273956708606	1.92835571367562	-1.58229274463999	-0.7842887478106	0.0104292670119743	0.623717880075007	-0.440963514152903	-0.148088160572948	0.39969377948144	0.215907743302747
ENSMUSG00000030116	Mfap5	B	-0.467314654879124	-0.332281449280881	0.713362239843108	1.70911391585141	-1.68445971697607	-0.976396159877925	-0.0820628215140446	0.477791317123346	-0.398356708161696	0.165980814572285	0.668300642985958	0.206322580313631
ENSMUSG00000018217	Pmp22	B	-0.514383803870452	-0.287612117595867	0.72504792398921	1.97508021281194	-1.31842282695525	-0.975976646509051	-0.122441925597467	0.589034827753547	-0.437041488532216	-0.102569927858575	0.368549319154433	0.100736453209757
ENSMUSG00000024529	Lox	B	-0.412266645101137	-0.0385688233830432	0.857607427637689	2.02696311691131	-1.11549158145573	-0.916072291203555	-0.408225806497468	0.406335544302028	-0.601541214763007	-0.360446834227651	0.460303535893095	0.101403571887477
ENSMUSG00000003477	Inmt	B	-0.474419503818128	-0.0491593956022279	0.357388140180353	2.31904046713537	-0.673107795677679	-0.733667485194879	-0.253993161107176	-0.0637877956998558	-0.598791874400141	-0.280063097062288	0.596461227325814	-0.145899726079159
ENSMUSG00000059213	Ddn	B	-0.432845407143637	-0.429538955037426	0.606968314191258	1.6429895424247	-1.688914525259	-0.642027475173632	0.178006890216739	0.712824630156472	-0.181744448806795	-0.043187113010712	0.150344349738476	0.12712419770355
ENSMUSG00000019929	Dcn	B	-0.240022975749938	-0.20267990739397	0.77967266096247	1.42674898449138	-1.4949752344295	-1.0282381416364	-0.120197458165612	0.382171951380244	-0.480671147415446	0.101269791698066	0.829032666569363	0.0478888096893444
ENSMUSG00000065583	Mir218-2	B	-0.625608463256946	-0.266160536799505	1.10907507335915	1.01822607552123	0.128846434025279	-0.178284374602993	-0.998499811067614	0.528266782591548	-0.562412362319534	-1.26533367767978	0.95181930825802	0.160065551971142
ENSMUSG00000092734	Mir5100	B	0.305429902989945	-0.841865260045868	-0.841865260045868	1.05924657676194	-0.841865260045868	-0.841865260045868	0.933512048472509	-0.841865260045868	0.356654297374777	0.261961053776201	0.323229920600642	0.969292500253332
ENSMUSG00000073421	H2-Ab1	B	-0.509925758870879	-0.327178069949835	0.0434015860322827	1.23759562861419	-0.912093266232382	-1.02282565583409	-0.0792618354532773	-0.0154059940551956	-0.451154679194508	0.418039248677442	1.54355591292431	0.0752528833419437
ENSMUSG00000020264	Slc36a2	B	-0.256089792403747	-0.282039760493004	0.436398104527881	1.63234823633431	-1.42820777446242	-0.672132751514893	0.134714076446908	0.741684275142478	-0.429008529388514	0.0780486922483687	0.251472634305532	-0.207187410742907
ENSMUSG00000060586	H2-Eb1	B	-0.567932088860799	-0.414817102461249	0.270887338424703	1.19064612272141	-0.756172755264617	-0.999450537600547	-0.0011907519066181	0.0851639585312207	-0.697669413141581	0.301021137311135	1.44797435988324	0.141539732363698
ENSMUSG00000054986	Sec14l3	B	-0.228654659232607	-0.200554862088589	-0.227419193247758	2.38790911304105	-0.248662960315387	-0.188101901220004	-0.132882299246642	-0.229961391247642	-0.206339351453985	-0.248662960315387	-0.248662960315387	-0.228006574357662
ENSMUSG00000036594	H2-Aa	B	-0.546643968062345	-0.514641688531696	0.0142241927390361	1.23428484554239	-0.89080320031324	-0.900286346825425	-0.0253182750905623	-0.086553649937904	-0.274957359597877	0.476254248578003	1.47581236064297	0.0386288408566533
ENSMUSG00000043924	Ncmap	B	-0.234716289082874	-0.502132851064406	0.20837286434699	1.29550923637672	-1.59620971100591	-0.679361618823513	0.331231113766568	0.830453708092278	0.00883125882721414	0.458703352396065	-0.0498352044300829	-0.0708458593990495
ENSMUSG00000098926	Mir6904	B	0.489453253173927	0.147366927591537	0.0708064201443808	1.47081121067843	-0.62196546231874	-0.62196546231874	-0.62196546231874	0.771141205949742	-0.62196546231874	0.782213756374425	-0.62196546231874	-0.62196546231874
ENSMUSG00000036446	Lum	B	-0.298730195139772	0.0374097280864265	0.457720224521327	0.671992406062893	-1.19359951768	-0.563759797237208	-0.164173320809514	0.178306456693909	-0.57063888932145	-0.327964520100064	1.68577557038217	0.0876618545412899
ENSMUSG00000056973	Ces1d	B	-0.283390898686726	-0.116615095700713	-0.329984627897633	2.02073387373278	-0.283140091703924	-0.329984627897633	-0.306563799271315	-0.329984627897633	-0.329984627897633	-0.329984627897633	0.877338752079757	-0.258439600961697
ENSMUSG00000017723	Wfdc2	B	-0.164265392350584	-0.259460055413335	-0.208121084894337	2.28568001643912	-0.259460055413335	-0.259460055413335	-0.259460055413335	-0.17033364711265	-0.158207988129293	-0.126188425480556	-0.259460055413335	-0.161263201405021
ENSMUSG00000037206	Islr	B	-0.102409043809331	-0.48798721410151	0.568589994445137	0.840984200962733	-1.26354107740446	-0.885021251054939	-0.295675168186897	0.197862751443003	-0.64599615545944	0.869172812084986	0.533620266348413	0.670399884732307
ENSMUSG00000056370	Sftpb	B	-0.235519240878332	-0.167924989430393	-0.147439978467731	2.2391371395301	-0.207142619280148	-0.235519240878332	-0.207372457043548	-0.209133903201424	-0.235519240878332	-0.208808653351694	-0.178372814761347	-0.20638400135882
ENSMUSG00000074899	Sptbn5	B	-0.47408293994258	-0.0480269803305102	0.648894232656051	1.5995445997489	-0.92897179812274	-0.738846191407566	-0.0990402401399721	0.421553695591379	-0.455309352708932	-0.433694394270152	0.459194878639256	0.0487844902868699
ENSMUSG00000061100	Retnla	B	-0.40695927142793	-0.506436497705296	0.0577965484944017	1.7303879533107	-0.721680971772882	-0.47262655370004	0.426710459689565	-0.364715535726093	-0.113753836102423	-0.359929159184206	0.862362292615478	-0.131155428491276
ENSMUSG00000026043	Col3a1	B	-0.364972417037985	-0.315751266085172	0.489746649333498	0.939676864838231	-1.02429133469248	-0.781727018127941	-0.331224299686597	-0.0329993975464125	-0.535542244725009	0.703823654553673	1.20983071458207	0.0434300945941248
ENSMUSG00000019539	Rcn3	B	-0.125509743352265	-0.182516629990821	0.583640073272509	0.999442463314859	-1.20055664066202	-1.17061062917686	-0.11042953539246	0.267466854904777	-0.498529628434561	0.417634613737112	0.693296120150499	0.326672681629232
ENSMUSG00000065439	Mir140	B	-0.223350696895167	-0.117106920220559	0.609183124097983	1.18399230129672	-0.860655332040029	-0.860655332040029	0.551678807196145	-0.257618305420629	-0.189798254830862	0.175484571201017	0.849501369695436	-0.860655332040029
ENSMUSG00000057969	Sema3b	B	-0.409388797071343	-0.118523369497958	0.614943732689534	1.4343631110259	-0.887997225523171	-0.941626874557472	-0.314996851218888	0.464766422417267	-0.484835751808658	0.0280723082867449	0.525263934565131	0.0899593606929114
ENSMUSG00000042436	Mfap4	B	-0.244884848554652	-0.0280440153611667	0.994937158917208	1.1040032562766	-0.772992421413047	-0.671224710737525	-0.777181312135071	0.182062671044506	-0.823450810096497	0.119151659262995	0.494932684361836	0.422690688434816
ENSMUSG00000030218	Mgp	B	-0.367234063397972	0.00444316065610817	0.412852488819311	0.744920516637421	-0.715299944051018	-0.706793605428215	-0.679361102908012	-0.271060830685758	-0.71765302264984	1.24529826453809	0.617604208774277	0.432283929695604
ENSMUSG00000000303	Cdh1	B	-0.569686844602427	-0.218853954565389	0.428585722019388	1.42770401517069	-1.0092896468682	-0.772296326575631	-0.140386154200751	0.294851627942343	-0.488889339079656	0.508862110627621	0.288286744141635	0.251112045990381
ENSMUSG00000046337	Fam178b	B	-0.625840400373419	-0.598960184659926	0.324735064243512	1.57047190219889	-0.943428341611692	-0.555770459127068	0.220744136271562	0.464214052528789	-0.205517067681813	-0.0729290443093364	0.295858117152551	0.126422225367945
ENSMUSG00000029661	Col1a2	B	-0.277969674217114	-0.137628483321522	0.451993451105248	0.993443187280919	-1.07887376190788	-0.721383325955642	-0.262121922019094	0.139480598221526	-0.578605721921523	0.22980924183037	1.19209681987302	0.049759591031695
ENSMUSG00000037095	Lrg1	B	-0.47919050842959	0.16064854379905	-0.043771620153692	0.482838293676219	-0.870050968973563	-0.616668297656445	-0.326052278729879	0.576173336508703	-0.491927240487115	0.545479794349328	1.40148200723369	-0.338961061136698
ENSMUSG00000088249	Gm25908	B	0.360818213315644	0.0735207091250787	-0.0372429729208059	1.11108188348181	-0.731965340267628	-0.358731036483378	0.538125832839914	0.771137570259757	-0.0344482020861725	-0.408470777191932	-0.0675684179575187	-1.21625746211477
ENSMUSG00000092837	Rpph1	B	0.863158243351815	-0.34636640923332	0.00844027944026893	0.658682758925801	-0.850298447685674	-0.211121562649	-0.851587153819839	0.293429041864003	-0.84086496874033	-0.0742590239578178	0.83787532123325	0.512911921270843
ENSMUSG00000000223	Drp2	B	-0.207134309435899	-0.275823961422226	0.581941625144923	1.40598349110774	-1.09168599629807	-0.476058646887336	0.0660781039069649	0.559990403599386	-0.202196097889854	-0.250963756612487	0.0617849790424341	-0.171915834255578
ENSMUSG00000084277	Gm11702	B	-0.505622630459405	-0.398429716535507	0.332762898777637	0.386979099705993	-0.502780962192604	-1.15037421079783	-0.507054660257438	0.484555631429599	0.850704615041755	-0.103560944182828	0.80609632751491	0.306724551955721
ENSMUSG00000023224	Serping1	B	0.0896180399696553	-0.0947366289797871	0.742748646668627	0.904693274918566	-1.09729794828582	-0.753630470905509	-0.408944037445926	0.118172685495509	-0.575269725648722	0.530074555552306	0.491490392117778	0.053081216543323
ENSMUSG00000023886	Smoc2	B	-0.0639903427476223	-0.371874378318705	-0.027517079536026	0.418457366054233	-1.0166156327884	-0.714801205642857	-0.0506092063744834	0.138518080741645	-0.315185140329585	1.3963678844279	0.333539679781991	0.27370997473191
ENSMUSG00000026574	Dpt	B	-0.134278172564995	0.135680862869234	0.594417570093276	0.268936703601811	-1.01279943839663	-0.48329580756686	-0.53411230991477	-0.0830853674851024	-0.389431477062932	0.186250223083565	1.30152948573586	0.150187727607545
ENSMUSG00000098811	Mir6913	B	-0.427534401198598	0.350804391267354	-0.427534401198598	1.15217563965673	-0.427534401198598	-0.427534401198598	-0.427534401198598	0.979045484449807	-0.427534401198598	-0.427534401198598	0.252713063577433	0.258002229438858
ENSMUSG00000080613	Gm22151	B	-0.309557909446324	-0.309557909446324	0.466151977399935	1.01753768471762	-0.309557909446324	-0.309557909446324	-0.309557909446324	-0.309557909446324	-0.309557909446324	-0.309557909446324	1.30233152289936	-0.309557909446324
ENSMUSG00000088139	Gm27343	B	0.144120556710269	-0.345837285127756	0.223390397006832	0.663536035213492	-0.880905099108131	-0.308388842764459	0.220127511052966	0.592478508498575	0.383905729382347	0.0714345280197395	0.469159672666342	-1.23302171155022
ENSMUSG00000037868	Egr2	B	-0.291963093877835	-0.150832382219076	0.338133192307481	1.40361762730974	-0.923495050152706	-0.540093617893071	-0.0493226563937881	0.543162142883001	-0.214927212730671	-0.127772777576605	0.225038602295743	-0.21154477395221
ENSMUSG00000020439	Smtn	B	-0.433114724243885	-0.159892966262241	0.397864779719271	1.42455518047879	-0.702449656102619	-0.481647023552126	-0.0683269584381851	0.50919586923054	-0.544838467130514	-0.0986167771698567	0.276613208586789	-0.119342465115959
ENSMUSG00000025154	Arhgap19	B	-0.411683651125474	-0.180230705016244	0.468622974724707	1.16594567599909	-1.09734666214804	-0.570111947475024	0.0231781291317996	0.361907302407015	-0.214475476621947	-0.0501674809658761	0.525980308039404	-0.0216184669494086
ENSMUSG00000079547	H2-DMb1	B	-0.419138550254068	-0.235200460326653	0.221994078076467	1.43212429161196	-0.700587173397868	-0.591946389838947	-0.0653193904967284	0.395183060572249	-0.382493304559455	0.0147093311167532	0.468304975131542	-0.137630467635248
ENSMUSG00000025784	Clec3b	B	-0.24201029924658	-0.0194813844883601	0.674345262403482	0.462332560476742	-0.998259365280723	-0.458433038399537	-0.446120236129609	-0.0443438452167944	-0.695205486505683	0.419852474249778	0.740607486236917	0.606715871900369
ENSMUSG00000028148	Them5	B	-0.419979869409264	-0.20578231340387	0.602102721367487	1.49237206724185	-0.485599942412742	-0.483792855378446	-0.238786592869391	0.0772445895787468	-0.375544870266461	-0.282537006138225	0.35669810149661	-0.0363940298062985
ENSMUSG00000038086	Hspb2	B	-0.22310158100605	-0.292353260616585	0.0183988544359002	0.959380934334768	-0.809266650728985	-0.383677253060055	0.0979120075573814	0.397990930086751	-0.527935471112064	-0.116635278883289	1.12251008343533	-0.2432233144431
ENSMUSG00000001918	Slc1a5	B	-0.244810290617176	-0.0428318558523648	0.279112703572644	0.962723493896498	-0.795558296867777	-0.566539659385169	-0.264527195328551	0.337154270884445	-0.541551209104964	0.162192946537024	0.979695787074219	-0.265060694808829
ENSMUSG00000106106		C	-3.63896850683483	1.69031029738014	1.1564619558678	2.07801517101524	0.685944167544192	1.76460202906167	0.671677421085312	1.75251813612467	-0.0949553964473369	1.6663140768154	-4.03678875582399	-3.69513059578828
ENSMUSG00000076258	Gm23935	C	-2.74683544846423	1.41399538257082	1.11655132372868	1.88367871092736	0.472107532832458	1.36104722932664	0.341455513415539	1.67029101119708	-0.690550379078461	1.53187202708279	-2.8060804362886	-3.54753246725007
ENSMUSG00000076281	Gm24270	C	-2.44181639083115	1.49456235949333	1.19888570549441	1.13655627749342	-0.0861479241900476	0.777141764632916	-0.266312542046332	1.40187653068465	-0.804796675787542	1.00340191012437	-2.10145882143068	-1.31189219363733
ENSMUSG00000035202	Lars2	C	-2.06323921346458	1.15347566177265	0.908479227841971	1.04705365198505	-0.0869413496177422	0.855396426312615	0.261827215300803	1.37735448251879	-0.490897222480614	1.18695447451926	-2.0136786465455	-2.1357847081427
ENSMUSG00000065563	Mir103-2	C	0.472984094222999	1.51205254491608	-0.197714490675819	-0.763514218391683	0.477519922576844	-0.763514218391683	-0.763514218391683	1.62155548295708	-0.763514218391683	-0.249898126999469	0.181071664960695	-0.763514218391683
ENSMUSG00000098397	Mir7669	C	1.18638937949029	0.0711083800537464	0.621523355494909	-0.511585942634473	-0.579332331339016	0.58185415631191	-0.584091016086236	0.486816019808582	0.329744899223382	-1.3226338233251	-1.3226338233251	1.0428407463271
ENSMUSG00000101392	Gm29163	C	0.552547057927806	0.914797343308715	0.914736160611005	0.0384996841580976	0.714284959735147	0.874239127372987	-0.330189728945782	0.3150040687541	-0.644268410102386	-1.11655008760656	-1.11655008760656	-1.11655008760656
ENSMUSG00000077440	Gm23130	C	0.653841220929726	0.636182351263177	0.255900349818353	0.723298067181234	1.24871393667754	0.317743449219327	-0.203613564451372	-1.27377620113616	-1.49570788346505	-0.00214120153516806	-0.697566305011078	-0.162874219490525
ENSMUSG00000099238	Mir7001	C	-0.778772399201837	0.42947228315973	0.987564530319723	-1.76739488743728	0.0292799328731941	0.410590088466091	0.0208521630046516	-0.261922062034127	0.991826291083732	-0.818024656284478	0.699766589047618	0.0567621270029828
ENSMUSG00000091159	Gm17545	C	-0.501256594029557	-0.349238820779241	0.162154200750941	1.38432461600539	0.859974779864333	0.12485697524386	0.523180974127953	0.258763308720494	-0.110662351339362	-1.55782920295651	0.124228724715081	-0.918496610323385
ENSMUSG00000098579	Mir6937	C	-0.178591700351732	-0.0674262836193117	1.41167984972172	-0.854990125198548	0.912948384062974	-0.854990125198548	-0.854990125198548	-0.214529413687805	0.33095043195774	0.576546436556412	0.648382796154192	-0.854990125198548
ENSMUSG00000080469	Snord98	C	1.03318641909707	-0.175900835715248	-0.253863597295773	-0.220826269786682	1.03908918797786	-0.963464677294485	0.516539592257643	0.119002044812219	1.10272503561804	-0.963464677294485	-0.963464677294485	-0.269557545081671
ENSMUSG00000105379	Mir1191b	C	-0.376625965802741	0.276978712634314	-0.341053603898272	0.589637086741919	-1.11676349074453	0.495740019486707	-0.378220683505668	-1.11676349074453	1.46856814432175	0.0647375749979373	-0.363581504361669	0.797347200874784
ENSMUSG00000072900	Mir540	C	0.716129440008417	0.0205303934793384	-0.555109178660297	-0.522675164157163	0.721987137077459	-0.118533648325652	0.481027889004287	0.643820956053585	-1.24788106112342	0.156298157569747	-1.24788106112342	0.952286140197116
ENSMUSG00000065547	Mir199a-1	C	0.836768636975501	0.252457831961564	-1.87565210610367	0.852552472170995	-0.182405535061296	-0.439996364039735	-0.190579420033956	0.164701722228964	0.915158445989784	-0.242701486469581	0.0654371133137119	-0.155741310932286
ENSMUSG00000098483	Mir7078	C	-0.560841162065043	-0.560841162065043	1.27956846962721	0.682526098437798	1.22293323157817	0.136606316230663	-0.560841162065043	-0.560841162065043	-0.560841162065043	-0.560841162065043	0.604254018581467	-0.560841162065043
ENSMUSG00000080406	Mir1188	C	0.341604325870919	-0.413363685026247	-0.271421165316432	-0.508571163958143	0.0446071152001384	1.00224835188236	1.03181955902311	0.284641606318874	0.679224237551954	-1.64041306206121	-0.496692219322863	-0.0536839001624623
ENSMUSG00000099196	Mir1258	C	-0.151604441675297	0.806652390049903	0.649530727578374	0.260507323332242	0.141088038305992	-0.129596225104395	0.132535255385071	-1.02643921257586	-0.0901596452029989	-1.70936822657358	0.158774940101648	0.958079076378896
ENSMUSG00000076619	Ighj3	C	-0.933086344791416	-0.933086344791416	-0.0374949690214766	0.00174698123833961	-0.0735783579371303	-0.0621541769395063	-0.0788844448813332	0.776307609786268	-0.0351797036506059	-0.933086344791416	0.868055833022781	1.44044026275691
ENSMUSG00000099050	Mir7655	C	0.232131588383199	0.78820158626355	0.65418005089633	-0.18374215060669	-0.994790031297316	0.909697948339693	-0.994790031297316	-0.293221900299814	0.285578462864943	0.82743141283856	-0.994790031297316	-0.235886904787824
ENSMUSG00000078481	Gm10944	C	-0.542872547829745	-0.542872547829745	0.846432328782969	-0.542872547829745	0.27803132432115	-0.542872547829745	0.272902241154759	-0.542872547829745	-0.542872547829745	-0.542872547829745	1.19645110729371	1.20629083325563
ENSMUSG00000093187	Mir344-2	C	0.768636500794649	-0.213701338466843	0.54395593656616	-0.794471591428489	-0.0513292888429548	1.04539807894603	-1.21786862987896	0.493418552071684	0.755695021058367	-0.690286201041004	-0.0324002258993801	-0.607046813879262
ENSMUSG00000084422	Gm25108	C	-0.193685107578702	-0.0944691349172738	0.264727448260879	0.308301949549573	1.54749189055319	0.237277917498944	0.802178548985665	-0.777160166656949	-0.777160166656949	-0.777160166656949	0.236817154275521	-0.777160166656949
ENSMUSG00000098327	Mir7087	C	0.598655424174424	0.79725699607508	-0.42015945976714	0.0809522860501608	-0.449038399931379	0.00622613974527497	1.19690646732162	0.531729278694624	-1.08915862961393	0.276029967993839	-0.440241441128643	-1.08915862961393
ENSMUSG00000021697	Depdc1b	C	-0.746892712620023	0.953676148287734	-0.739044412057232	0.974547546892149	-0.509320312758822	-0.567829217733793	-0.637659227328591	0.405419153209106	0.671820414472451	-0.593128044471009	-0.108456246895352	0.896866911003381
ENSMUSG00000092985	Mir378b	C	0.0488427600621639	-0.754419061565976	0.425727385378329	0.627660974196474	-0.129459742842477	0.856654326204947	0.487796162009816	-0.0208237673431859	0.564318441478775	-0.00825730397983393	-0.324921661336687	-1.77311851226235
ENSMUSG00000098790	Mir6942	C	0.143452660409639	-1.04224615281639	0.848417315794134	-1.04224615281639	0.504988404540723	0.162151600016758	0.782502456662622	0.715581471103423	-1.04224615281639	-0.361579928109391	0.161635103489842	0.169589374541416
ENSMUSG00000095147	Mir3070a	C	0.499418843426041	-1.0549800676597	0.703058528652395	0.313065529419856	0.357848592040083	0.52529833039567	0.184712767160212	0.278618863134643	-1.1173084184903	-1.16985623108568	-0.19015109081476	0.670274353821537
ENSMUSG00000088268	Gm24776	C	1.06371967327076	-0.363272138679679	0.77151555223661	0.342689780093211	0.500333808141108	-0.0494356251251128	-0.0671826029391881	-0.994460005044725	-0.994460005044725	-0.994460005044725	0.516133703116771	0.268877865019697
ENSMUSG00000098286	Mir8091	C	0.38186142508017	0.249070194384332	0.440073041756112	-0.223367428907578	-0.0953084569493421	-0.529735498756541	0.62891359852876	0.0230341587503924	-1.18273968959318	-1.18273968959318	0.258866754316302	1.23207159098375
ENSMUSG00000089607	Gm22500	C	-1.45007125907807	0.498761000564598	-0.0339877237220423	-0.53623905202924	0.856978390299147	0.625430837972761	-0.329108030892593	0.228649358571279	0.178933057909878	-0.994346742880133	0.319555937310804	0.635444225973611
ENSMUSG00000006014	Prg4	C	-0.386306197076269	-0.339599809901454	-0.372574397308128	-0.0412284761297784	-0.453542450274616	-0.347619941172537	-0.270068172452636	-0.390531272119179	-0.419351284762131	1.88165754055987	0.334505054619425	0.804659406017431
ENSMUSG00000066809	Gm10180	C	-0.166932041455752	-0.340030071568016	-0.34010515965005	1.38516338021106	0.930745206827495	0.768782748830885	-0.802619229939251	-0.886992529825049	-0.0806524034382612	-0.15199973497577	-0.447479317604908	0.132119152587618
ENSMUSG00000070077	Mir491	C	0.818785251379238	0.16470168974031	0.526581130345092	-1.23939442693624	0.00163971403228391	1.12895387027689	-0.702504099260678	0.581995343208416	-0.265782413815014	-0.347782326941617	-0.691137175156852	0.0239434431281782
ENSMUSG00000098679	Mir7688	C	0.335736572556501	-1.17078865139477	0.41434510417745	0.272516982009448	0.127619902606868	-0.103534106996527	1.09115349507818	-1.43116180199233	-0.199067063846007	0.160763291177928	0.0280240355866712	0.474392241036591
ENSMUSG00000070136	Mir496a	C	0.0751310291272365	-1.49464142849117	0.553785606185137	-0.082251282862625	-0.181679297081745	0.835576265695956	0.485288630983312	0.58210914587618	0.136832306498292	-0.943233922344979	-0.489912707002174	0.522995653416584
ENSMUSG00000099185	Mir7662	C	-0.277874486197409	0.39089287676087	-0.505664283301632	0.793003709797989	0.171056179399429	0.805647874254508	0.161661449086247	-0.627069009279461	0.238268330562474	-1.42481230202716	-0.542135609428049	0.81702527037219
ENSMUSG00000065676	Snord42b	C	1.0498632197696	0.349463141017919	-0.068988600578701	-0.0147723996503457	-0.904532461548943	0.40502233268682	0.576007120059772	0.503967599756254	-0.0657741259445608	-0.174201256185138	-0.10392885922851	-1.55212571015417
ENSMUSG00000065484	Mir130a	C	-0.37084719737279	-0.37084719737279	0.347485260876205	-0.37084719737279	-0.37084719737279	0.326600280922916	-0.37084719737279	1.94324307529095	0.349448961892242	-0.37084719737279	-0.37084719737279	-0.37084719737279
ENSMUSG00000064811	Gm22358	C	-0.505110977912264	0.207263048569048	-0.904209734419991	-0.461993678204927	0.643024822937121	0.659737044082076	-0.904209734419991	0.720662927808005	0.527901789653096	0.421867036323347	-0.904209734419991	0.499277190004469
ENSMUSG00000088689	Scarna17	C	0.805579060408544	-0.985494670980546	0.642593661197748	0.0902788136770405	-0.985494670980546	0.606379132425714	-0.985494670980546	0.519978154422606	0.378360434154888	-0.0361244398277443	0.34210603232744	-0.392666835844597
ENSMUSG00000001656	Hoxc11	C	0.00145939750498147	-0.429315965094379	1.469995501215	0.481830992422473	0.216671558554115	0.325409898604938	-0.211904940194825	0.0670355375320737	0.158642761116705	-1.25691962927717	-0.793645756514303	-0.029259355869607
ENSMUSG00000098338	Mir6941	C	0.76513183537053	-0.345076743658117	-0.091374608743614	-0.923098420424635	-0.144539995886244	0.162862363398353	-0.513004838601137	0.985899042278901	-0.956026796632131	0.0809838660372588	1.09709458136422	-0.118850284503385
ENSMUSG00000098415	Mir6928	C	-0.603206746580246	0.140341665239223	1.14520225175961	-0.603206746580246	-0.603206746580246	0.492178022778961	0.472519588389687	-0.603206746580246	0.869829624018351	-0.603206746580246	-0.603206746580246	0.499169327295643
ENSMUSG00000087823	Gm22281	C	0.0815185689517985	0.236817161242136	-0.524561064617923	1.25917413834568	-0.546784406863261	0.719149255740565	0.51618145936932	-0.575169901113596	-0.159219456631955	-1.01096674253065	0.539966503514681	-0.536105515406792
ENSMUSG00000106463	Mir1291	C	-1.30987147336949	0.0762124960697581	-0.0397055503576409	0.68729334668547	-0.571543255438782	0.585551030940647	-0.0922980954118287	-0.919798842291294	0.981788057549766	0.21916564527989	0.446624672739197	-0.0634180323956948
ENSMUSG00000084644	Gm24379	C	0.0297055041219196	1.11034042133184	0.496505130284679	-0.447319183195253	-0.919432564501633	0.772917544622628	-0.225804546262133	-0.576598883198791	0.668650694423584	-0.269165022293302	0.26750939883828	-0.907308494171818
ENSMUSG00000076144	Mir709	C	1.33548980028149	0.403965994025034	-0.979585307024249	0.0164771422859056	-0.0623769535006145	0.256932102538087	0.699828366964023	-0.979585307024249	0.291105900569044	-0.103168078271749	-0.44173171037912	-0.437351950463603
ENSMUSG00000065600	Mir338	C	0.646830783068569	0.0430135047344797	-0.422925337371713	1.11440274097491	0.832484840590315	0.461444753907561	-0.0892592132874253	0.148331770896744	-0.930244892361843	-0.930244892361843	-0.438948168549221	-0.434885890240534
ENSMUSG00000076313	Mir665	C	0.387434487736369	0.304635660106711	-0.495568724442319	0.713536082691733	0.392345363404382	-0.511796657688059	0.140859068012198	0.0895674638783743	1.15755415395265	-1.02097520109804	-0.136616495455952	-1.02097520109804
ENSMUSG00000098813	Gm27326	C	-0.0801069489495045	0.305996582352245	0.609278492786404	0.391599056858572	-1.1899331546129	0.799975218301483	-0.290712578434068	0.692991366078467	0.47949064086066	-0.859969704830813	-0.809775895766571	-0.0488330746439736
ENSMUSG00000065414	Mir138-1	C	0.976967766886462	-0.00153059628102437	-0.779429920080659	0.827365474002151	0.748332282275485	0.323107043846807	0.00312898237187742	-1.10192776551403	-0.7760472844657	-0.167881403117173	0.135798171570405	-0.187882751494601
ENSMUSG00000094158	Gm23264	C	0.671340004184589	-1.15384087750556	0.734358748176025	0.634360425079454	0.676994169836148	-0.351742057895725	-0.367480518844781	-0.406282862773397	0.738010911828244	-0.131584252696192	-0.69799912506073	-0.346134564328073
ENSMUSG00000087819	Gm25117	C	1.04951966076201	-0.530588266006174	-0.939603614239916	0.208067581800652	0.121061235301813	0.613250393592233	0.717589322652629	-0.12669904356447	0.507563237377232	-0.611471929334208	-0.06908496410188	-0.939603614239916
ENSMUSG00000064918	Gm22571	C	-0.371510086005684	0.222972557074408	1.17381958871064	0.161296194513547	-1.00881472115055	0.701975715361683	-1.00881472115055	0.345486231197149	-0.337957643941379	-0.399658642358021	0.0860846352225406	0.435120892526207
ENSMUSG00000098247	Mir7220	C	0.868062622226393	0.147572255783756	-0.689701162671887	-0.689701162671887	-0.689701162671887	0.528243403608337	0.507166122149352	0.454861852537703	-0.689701162671887	-0.689701162671887	0.043788591404145	0.898810965649748
ENSMUSG00000077787	Gm23908	C	0.56539609297596	0.767344087287155	0.343165282094661	0.549961836669923	-0.510371437326765	-0.252307961507042	0.122235119329213	0.92357261275871	-0.224058213488431	-0.305070943603015	-1.18148817235551	-0.798378302834854
ENSMUSG00000093170	Gm23873	C	-0.989094065280961	0.606823170735725	0.135193815320865	0.534686135711357	0.0928713638028531	0.446561676782971	-0.353208301187261	0.037933510548964	1.19744162213056	-0.379937986488436	-0.340176876795672	-0.989094065280961
ENSMUSG00000104914	Mir7061	C	-0.716845551730426	0.90719099188139	-0.716845551730426	-4.6355630007433e-05	0.729226895694745	-0.052302195901524	0.997171170326097	-0.099384610261018	0.43297410807088	-0.716845551730426	-0.716845551730426	-0.0474477972588594
ENSMUSG00000065513	Mir26a-1	C	-0.261341425070438	0.851871569722093	-0.77936657362886	-0.77936657362886	-0.77936657362886	0.13450932381694	1.06253690832979	0.814219513984141	-0.23294490092463	0.0823800406599196	0.134081172555981	-0.247212482187215
ENSMUSG00000082073	Gm13114	C	0.113603712372941	0.500695835319787	0.852289733338012	-0.690651289948995	-0.392155253344519	-0.381349013370017	0.486423585042267	-0.436189386635269	0.373808932155426	-0.759554942501043	1.05895497378299	-0.725876886211577
ENSMUSG00000065448	Mir154	C	-0.617840532844662	-0.00489428456694463	0.238619056538469	-0.552217984665148	-0.614917662882957	-0.605443786896892	0.458058950554192	-0.653431326149283	0.967165340253054	-0.205776419180562	1.09715897574984	0.493519674090896
ENSMUSG00000106195	Gm44340	C	-0.752231454079382	0.923746539312415	-0.752231454079382	0.260464414110833	0.180675844134481	0.19279292584023	-0.752231454079382	-0.243935513282763	0.797438706204973	0.139380645915244	0.758362254082114	-0.752231454079382
ENSMUSG00000064679	Gm25357	C	0.959910245824885	0.508590444118653	-0.045947997024077	-0.699999938058615	-0.0743121048776073	0.982686240141755	-0.699999938058615	-0.110719200077027	-0.699999938058615	0.640459469553371	-0.699999938058615	-0.0606673454254902
ENSMUSG00000079039	Gm11037	C	0.168500586862058	0.285066032054101	1.06362958299891	-0.552207386401542	-0.552207386401542	-0.552207386401542	0.166938142579869	-0.552207386401542	-0.552207386401542	0.602152587498504	1.02695738641581	-0.552207386401542
ENSMUSG00000084433	Gm25945	C	-0.574573101755965	-0.210817770986758	0.750742101154776	-0.492978128916791	0.488922365282039	0.395840613548764	0.583352276058082	0.859305016806929	0.0338577062800058	0.0665094882997734	-1.10055486813419	-0.799605697636662
ENSMUSG00000093256	Gm22933	C	0.319114846957004	1.34960729983833	-0.0773000872271977	-0.717068786010309	-0.105167397803538	0.336221451618702	-0.717068786010309	-0.717068786010309	0.367019263315302	-0.717068786010309	0.335748684215846	0.343031083126789
ENSMUSG00000089491	Gm26363	C	-0.531509488601083	0.0100453512847034	0.494489431021827	-0.474862926556977	-1.08578094389063	0.458865823265877	-0.532776952672182	-0.178681835825047	-0.0868017390150829	0.134078952672039	0.458266119435534	1.33466820888103
ENSMUSG00000092638	Mir5112	C	0.36036340173227	-1.19740038316601	0.953643119157819	0.475254614407875	-0.473592370818135	0.0205441831142139	0.644503098792639	-0.0528373679564202	-0.439789746440853	-0.507718542722027	-0.463910629089978	0.680940622988608
ENSMUSG00000065396	Mir99b	C	-0.363623161195837	-0.257379384521229	0.468910659797313	-1.0009277963407	0.418814456076404	0.70986264017153	0.684144889729012	0.619960111967857	-0.330070719131532	-0.391771717548174	-1.0009277963407	0.443007817336054
ENSMUSG00000084738	Gm25809	C	0.669263615841507	0.281845672808043	0.7220632659305	0.230927793182767	-0.649985978348098	1.07040668514154	0.153756171116737	-0.649985978348098	-0.649985978348098	0.121666687719397	-0.649985978348098	-0.649985978348098
ENSMUSG00000064443	Gm26226	C	-0.854398859830197	0.539343343548648	-0.0786889729839383	0.472696734333742	0.741108064157702	-0.100845650521316	-0.438375399795398	-0.461382792244997	-0.413709689879394	-0.854398859830197	1.04942035343806	0.399231729607288
ENSMUSG00000080645	Mir1198	C	-0.444396216558375	-0.5861424333938	0.0182844264545916	0.670964312415906	0.287391608864073	-0.207025459956693	1.27055258273381	-0.491710131583629	-0.665425029096729	-0.733012720730768	0.56636281467818	0.314156246173431
ENSMUSG00000084601	Gm23111	C	-0.715212204434032	-0.715212204434032	-0.23669275663062	-0.212613436083666	0.600483904325519	0.615690796213751	0.593407278312246	1.19840433842114	-0.235279113153582	-0.281991592548601	-0.715212204434032	0.104227194445906
ENSMUSG00000092867	Mir3058	C	0.560270677808331	-0.27466087155982	0.0543108119778474	-0.877482300931053	0.0171746397130721	0.979764318419139	-0.36543711894859	1.04628847851018	0.0566927081992424	-0.877482300931053	-0.354506496191313	0.0350674539340211
ENSMUSG00000087790	Gm25970	C	0.859495999331218	0.558528911544596	0.700811786461771	0.491582580005978	-0.845567205131957	0.0994571747876547	0.0817101969735794	0.335285567561949	-0.845567205131957	-0.845567205131957	-0.297309953352566	-0.292860647918308
ENSMUSG00000092887	Snord53	C	-0.0820364294903402	-0.51980513581795	0.57054600786248	-1.02152651259342	0.923777339134123	-0.649584426646988	-0.084683795160267	0.835986771290509	0.206438149298991	-0.392328689277312	-0.325337807395534	0.538554528795709
ENSMUSG00000098654	NA	C	-0.743404000805241	-0.743404000805241	0.00249097288978528	0.912926910940754	0.446710965727361	0.460993752027906	-0.0335724011684989	0.735005516649451	-0.743404000805241	-0.743404000805241	-0.0193712403983577	0.468431526552564
ENSMUSG00000077557	Gm23706	C	0.410308517543248	0.323197674367985	-1.12403089648358	-0.0762686847009426	-0.157994279612088	-0.145575918445366	0.626220143242837	0.346839161579261	0.887568412298005	-1.12403089648358	-0.146025272730033	0.17979203942426
ENSMUSG00000019970	Sgk1	C	0.580428270241397	0.677013939153155	0.280657431558234	0.456003851959928	0.832300751641339	0.239792825735342	-0.519213661032085	-0.274880076160096	0.0177324911349634	-1.0618875423258	-0.361336556796063	-0.866611725110316
ENSMUSG00000065746	Gm25005	C	-0.730887846535032	-0.730887846535032	1.02723172477561	-0.088391848325571	0.730710978437778	-0.136283919577342	-0.148734497846815	0.382961088579481	0.784897866474782	0.0407648195324627	-0.730887846535032	-0.400492672445288
ENSMUSG00000088519	Gm24439	C	0.148641733382944	1.0066253389448	0.184033669445738	0.733121650147342	-0.170649455924779	-0.586538746405159	0.147055208341772	-0.586538746405159	0.883865587687976	-0.586538746405159	-0.586538746405159	-0.586538746405159
ENSMUSG00000025591	Tma16	C	0.7108526353104	1.07867535111133	0.0768824877486676	0.0500707310169788	0.968160547558272	-0.317339849362297	-0.516322438779658	-0.366008244002724	0.0694900033361066	-0.616583634822245	-0.50304282734724	-0.634834761767593
ENSMUSG00000065524	Mir135a-2	C	0.0226755487925263	-0.0581235301731999	0.0762865797799201	-0.423701104595049	-0.497377933755457	0.864790887088442	0.955317227098824	-0.0362301129780818	0.0794041886334425	-0.878936281819109	-0.847802930986915	0.743697462914655
ENSMUSG00000031635	Anxa10	C	-0.564058974534592	-0.0760062221639675	-0.616383392646773	0.0407795893040686	0.177533785069778	-0.589989402672688	0.716691093614633	-0.521069959655929	-0.140263069694103	1.44424848961489	0.351296104885354	-0.22277804112067
ENSMUSG00000064390	Rnu73b	C	-0.478002014727335	0.232287402698586	1.00712091925783	-0.0870599759962887	-0.808860977904068	-0.795531174577069	0.544513182298426	-0.863423523038906	0.290526631033992	0.482751485602773	0.0459169717682244	0.429761073583834
ENSMUSG00000093495	Gm23368	C	-0.469890275303695	-0.629254984451239	0.223224193352742	-0.119782800006162	0.604656816617602	1.14875433447215	-0.0229254265531038	-0.804280867664061	0.671208927940731	-0.796569619861863	0.183956739474689	0.0109029619822114
ENSMUSG00000065528	Mir320	C	0.12077961434193	0.216819304562454	-0.439093372408712	-0.439093372408712	0.526943244462783	-0.439093372408712	1.09264330033948	-0.439093372408712	-0.439093372408712	-0.439093372408712	1.11646814315434	-0.439093372408712
ENSMUSG00000064984	Snord73a	C	0.584009834522328	1.05995806575707	-0.857085358584726	0.336410875967695	-0.201839518365014	0.260698086005558	0.240771373661382	0.191391838163718	0.292734301216579	-0.857085358584726	-0.192878781175135	-0.857085358584726
ENSMUSG00000046718	Bst2	C	-0.828924913012471	0.466294887535117	-0.407655773352472	0.570700620026728	1.26652125419754	-0.532376972970391	-0.0132186308306932	-0.4378069893462	-0.660174840088263	0.356686359971091	0.22715207155718	-0.00719707368717071
ENSMUSG00000091041	Gm17720	C	0.373424764288127	0.410261383203668	0.456194303426721	0.0341021978557774	-0.885623994470908	-0.0940883843143214	0.141917020902738	-0.746731218750043	0.911188313254915	-0.962763358437405	-0.252264672485037	0.614383645525771
ENSMUSG00000077360	Gm23482	C	-0.769079283122864	-0.297229013843584	0.830734960309658	0.514699681377126	-0.368074397036788	0.945811723245855	0.414392224054054	0.15175279756357	-0.769079283122864	0.16019639641468	-0.0450465227159802	-0.769079283122864
ENSMUSG00000089199	Gm25772	C	-0.369326981944607	-0.457896047653608	0.691281652430064	-0.689023653980605	0.139305046082737	0.873942920745203	0.553098221943242	0.355327183339979	0.217750724551518	-0.441374138332839	-1.11722947767087	0.244144550489786
ENSMUSG00000099140	Mir7237	C	0.829119081914979	0.124151171777207	0.88624137826039	-0.6825521570962	0.834234626872764	0.0236471256814745	-0.6825521570962	-0.6825521570962	-0.6825521570962	-0.0192159721120762	0.023293963134406	0.0287372528556546
ENSMUSG00000088695	Gm22334	C	1.05505712219447	0.590550424581633	0.0127108963347524	0.0452936638397656	-0.0171154494362726	-0.684191544488119	-0.684191544488119	0.987050660105921	0.0146290863307821	-0.331988092698892	-0.684191544488119	-0.3036136777878
ENSMUSG00000088054	Mir1968	C	-0.662872611258452	0.154193819204283	0.629811670366474	-0.569353370585087	-1.1076037649178	0.209965233530146	0.381553969082753	1.12663815127691	0.25405810944225	-0.10143084630048	-0.301274135788865	-0.0136862240521318
ENSMUSG00000040152	Thbs1	C	-0.142068295146067	-0.527903403716936	-0.369366224955378	-0.241392280977152	-0.58120580211925	-0.111470116867416	-0.053151066759904	-0.0761356358039669	-0.191279975288052	1.44852947868588	1.00816972872236	-0.162726405774119
ENSMUSG00000093599	Mir5620	C	1.01193222288953	0.993801625451567	-0.357245056834859	-0.541357610946832	-0.419171258032245	-0.64424104010086	0.123046006854829	0.318263690365205	0.204805307809865	-0.487201122300111	0.431896407242544	-0.634529172398639
ENSMUSG00000064435	Gm25588	C	-0.28954289853441	0.0679347175043292	-0.494853390873832	-0.463284129738119	0.0968642046888255	-0.0684677913614169	0.521220125349086	0.681959959500528	1.02268312669089	-0.82735968817685	-0.80321246949979	0.556058234450757
ENSMUSG00000079286	Gm11084	C	0.0597922221890723	-1.36803390030483	0.629294408942767	-0.186352407705077	0.570350966412007	-0.261568640129767	-0.724714349764439	0.266895941922598	0.398516233796133	0.2790147074425	-0.262057320001931	0.59886213720097
ENSMUSG00000098731	Mir7027	C	0.970940338529351	-0.231878448236558	1.04203160120802	0.0569338079195196	-0.814780997232818	-0.0302968767827754	-0.053372765511349	-0.433996312552568	-0.78459175857555	0.165069401378088	-0.367041534525628	0.480983544382271
ENSMUSG00000089092	Gm25654	C	0.350761868119272	0.516812415017832	0.401025788910096	0.450462856771723	-0.866738886031451	0.0624413248170215	0.812674787956821	-0.368212423175526	-0.866738886031451	0.305566782758226	-0.866738886031451	0.068683256918888
ENSMUSG00000076052	Mir541	C	0.284425039728638	-0.608383119053354	-0.0159139470135643	-0.941742195565995	-0.225087726181588	0.198805295522018	0.959703282464625	-0.159380603643756	0.656926383565806	-0.842106280261971	0.0753467578411833	0.617407112597957
ENSMUSG00000080601	Gm23841	C	-0.217618573718535	1.00650439600681	0.856757892503088	-0.128818451787404	0.0116765484403381	-0.200733184522439	0.00483604770014079	0.717245700123997	-0.445915165884725	-0.830847066848802	0.0258481776832946	-0.798936319695766
ENSMUSG00000089780	Gm16306	C	0.481277386149144	-0.478454517199618	0.426676900121797	-0.51563789295352	0.486519151824315	-0.559838894725407	0.478632539808109	-0.827286247234589	0.837687877958049	0.0743291144612979	-0.8041288153768	0.400223397167222
ENSMUSG00000092847	Mir344d-1	C	0.184133874284648	1.44097114511831	-0.46061770605378	-0.46061770605378	0.632337465993965	-0.46061770605378	-0.46061770605378	0.149544779758508	-0.46061770605378	0.155721805153816	-0.46061770605378	0.200997166013429
ENSMUSG00000105496	Mir7004	C	-0.447582157223593	0.859850318324576	-0.447582157223593	0.795785103279249	-0.447582157223593	-0.447582157223593	0.235726968710328	0.986806221923478	-0.447582157223593	-0.447582157223593	-0.447582157223593	0.25490648832752
ENSMUSG00000065147	Snora31	C	0.022475837067593	-0.301566343809399	0.481315888028992	-0.519873293019331	-0.0624530590014252	0.135011673903078	-1.13384784340649	0.02949661427906	-0.724406953761143	0.694751936038182	0.6834381320387	0.695657411642185
ENSMUSG00000065341	Gm25579	C	0.282669020377078	-0.511080578168465	0.844167034500989	0.357340050949902	0.796449834418936	-0.511080578168465	-0.0613582117332552	-0.511080578168465	0.84721574049714	-0.511080578168465	-0.511080578168465	-0.511080578168465
ENSMUSG00000077574	Gm24887	C	-0.099318526223777	0.789663511788343	0.22071348590124	-0.0254312135146135	-0.0960184546138267	-0.0853278668694433	-0.439168856429737	-0.881718288168216	0.663547528881866	-0.132372075235435	-0.881718288168216	0.967149042651815
ENSMUSG00000093158	Gm25036	C	-0.109897585520027	0.0667540716494448	-0.0562865545326334	0.394902316329703	0.832170822767717	0.296717336888614	0.270616486095139	-0.675491609869595	-1.46332100414928	-0.1582104240204	0.296074244738332	0.305971899622988
ENSMUSG00000093793	Gm24091	C	-0.488346301200227	-0.00588250512880628	-0.445579033305993	0.787715709575064	0.493751846829511	0.512503282457064	0.0782600984455333	0.0176545759513578	0.14153990912169	0.0290330910659042	0.32141069657239	-1.44206137038349
ENSMUSG00000093409	Gm25193	C	-0.396687675036474	0.0975793178341184	0.304336925578371	0.604807173196206	-0.394431117905848	-0.0187823645055505	1.04228503028533	0.816073592300058	-0.369740458163228	-0.419199063082209	-0.882958129049314	-0.383283231451458
ENSMUSG00000084032	Gm12991	C	0.353949261662041	0.038872032075149	-0.643818999664527	0.780072495494208	-0.643818999664527	-0.0492150727068363	0.935519715978088	-0.0922399207228765	-0.643818999664527	-0.0865482168644877	0.694865703742821	-0.643818999664527
ENSMUSG00000084653	Gm26091	C	-0.539916045521179	0.115996631449988	1.05201718395557	0.0770629700833872	-0.539916045521179	0.438538932517039	0.991820627227013	-0.0108722151470997	-0.539916045521179	-0.539916045521179	-0.539916045521179	0.0350160975199922
ENSMUSG00000093176	Mir5119	C	-0.75632745799443	-0.19683730816027	0.421094784991232	0.838608906566739	0.844790547932847	-0.737077171014659	-0.393292712099555	0.272422182144523	0.425162332580519	-0.157412625282162	0.168290647073072	-0.729422126737855
ENSMUSG00000098569	Mir7020	C	-0.378921270325129	-0.378921270325129	-0.378921270325129	0.321647160657376	-0.378921270325129	-0.378921270325129	-0.378921270325129	0.975379682022566	0.748075992638444	0.986267327282642	-0.378921270325129	-0.378921270325129
ENSMUSG00000065499	Mir384	C	0.906767787561211	0.379099273519938	-0.719050669236816	0.3055362790058	-0.356965408325899	-0.736036102246562	-0.058938437946223	-0.405850714504477	0.661490670436895	0.536241297294472	-0.736320165204404	0.224026189646068
ENSMUSG00000065765	Gm23851	C	0.307266650657749	0.496165637551164	-0.736074234931302	0.42104341271198	0.109879185800398	-0.39668209923598	0.639482506399695	0.417190517192134	-0.370732626945334	-0.172057676735776	0.506998640379303	-1.22247991284403
ENSMUSG00000064647	Gm23301	C	0.61705126581811	0.428638383178485	-0.155904468443602	0.728899287192775	0.273855780361154	0.287741475944721	0.267398328790825	-0.865505548442314	0.320435008713975	-0.865505548442314	-0.865505548442314	-0.1715984162295
ENSMUSG00000064514	Gm22455	C	-0.539829558634516	0.195512194249833	1.19423646295405	0.15290125642223	0.092990880909804	0.102035832063098	0.859762991640891	-0.539829558634516	-0.539829558634516	-0.539829558634516	0.101708174932673	-0.539829558634516
ENSMUSG00000065089	Gm26493	C	0.0388037105643635	-0.0941262240350591	0.292411324950665	1.32784618095886	-0.199417164790442	0.445558095990779	0.243193727235954	-0.237202063540746	-0.168112473930938	-0.854663005010154	-0.854663005010154	0.0603708966168716
ENSMUSG00000064853	Gm23442	C	0.969101347354608	-0.630699725364467	-0.630699725364467	0.0945061716017876	-0.261392576531619	0.498647687433299	0.660156070646552	-0.630699725364467	0.31624828688646	-0.630699725364467	0.498152337905226	-0.252620423838446
ENSMUSG00000094304	Gm24923	C	-0.335596914368217	-0.335596914368217	-0.335596914368217	-0.335596914368217	1.35197618603835	-0.335596914368217	0.191068393489879	-0.335596914368217	0.935094293225076	-0.335596914368217	-0.335596914368217	0.206636442192429
ENSMUSG00000064917	Gm22574	C	-0.283686918834814	-0.0929848150394494	0.309592798590735	-1.05123265537181	0.248616033500396	0.474246547080913	-0.644583418911856	-0.696887688523504	1.00978741596496	0.181676482222708	0.267334756038832	0.278121463282887
ENSMUSG00000064377	Gm24966	C	0.366457385609234	0.374477426467898	0.487438170524491	-0.0410534674242959	-0.0279393878596146	0.43634426359384	-0.091325605256054	0.34952284418095	0.453617311956751	-0.059162969191632	-1.35423322203986	-0.89414275056171
ENSMUSG00000058626	Capn11	C	0.00656819935551645	-0.0938334578153412	1.37251645618661	-0.564950674549961	0.020662872859996	-0.411496888458564	-0.723489448205436	-0.469373956918019	0.173905091583123	-0.0148038507606016	-0.0178995003625635	0.722195157085243
ENSMUSG00000098960	Mir7056	C	-0.442801763868211	0.935713938322539	0.32270236054322	-0.442801763868211	-0.442801763868211	-0.442801763868211	-0.442801763868211	-0.442801763868211	-0.442801763868211	0.256142444362929	0.788492402825666	0.796561201023126
ENSMUSG00000042816	Gpr151	C	-0.472656889542637	-0.174702023120618	-0.431110467182443	-0.38689546123107	-0.353432256538668	-0.40774821741977	0.656873459171566	-0.126364063179131	-0.117479523951103	1.47292808682314	0.39854631692054	-0.0579589607498054
ENSMUSG00000093227	Mir1251	C	-0.470371080258472	-0.470371080258472	-0.470371080258472	0.134605585469009	-0.470371080258472	0.491067408989152	-0.470371080258472	1.19052459632469	0.108180023866718	-0.470371080258472	0.804622407036596	0.0932264598646635
ENSMUSG00000088506	Gm24409	C	0.125546717428036	-0.129515298685682	0.609470089447213	-0.825428063692506	-0.288726336734098	0.265092933086757	0.239095353902459	-1.17236105232296	0.306663500591564	0.872684548400299	0.2644523629	-0.266974754321081
ENSMUSG00000092876	Gm25641	C	-1.28943700154328	0.569529968953548	0.145378820505449	0.483161921067301	0.0881616088201678	0.247719003534619	0.465467837439797	-0.309914466383652	0.291893374788585	0.290089100053218	-0.0509801582309932	-0.931070009004759
ENSMUSG00000098499	Mir6975	C	-0.274056571051149	-0.274056571051149	1.61660689755937	-0.274056571051149	-0.274056571051149	-0.274056571051149	-0.274056571051149	0.399926052545232	-0.274056571051149	-0.274056571051149	0.449976189355734	-0.274056571051149
ENSMUSG00000094508	Gm26230	C	-0.554493596656551	-0.554493596656551	0.0521929564198599	-0.554493596656551	0.438038641976167	0.033928693780935	0.751400944083759	0.38630350259159	1.07698013833291	-0.554493596656551	0.0336231060975307	-0.554493596656551
ENSMUSG00000076893	Traj37	C	-0.27677341193294	-0.27677341193294	0.478796036955813	-0.27677341193294	0.447034600414935	-0.27677341193294	1.56513007002571	-0.27677341193294	-0.27677341193294	-0.27677341193294	-0.27677341193294	-0.27677341193294
ENSMUSG00000077391	Gm24336	C	0.237515147971786	-0.609593798322483	0.662017524062899	0.711546505636421	1.04210528722307	-0.261931860721578	-0.269812859508118	-0.609593798322483	-0.609593798322483	-0.285488153297029	0.251943353846411	-0.259113550246419
ENSMUSG00000098951	Mir7647	C	0.462636817173831	-0.263183944277825	0.521034039971615	-1.11118379713364	0.106144350145691	0.120634322148016	0.45999699478772	0.0467094031263993	0.154726877419749	-1.11118379713364	0.120110369560238	0.493558364211844
ENSMUSG00000092921	Mir344b	C	0.782199540308917	-0.729471698702262	-0.0021857217284611	0.0314777893827104	0.434683869322506	-0.0232724159245873	1.06202565853253	-0.0726848386578923	-0.00020320665728446	-0.729471698702262	-0.0236255784716558	-0.729471698702262
ENSMUSG00000025400	Tac2	D	1.01717256192695	-1.90672166431942	0.0754727647191569	-2.25087693716188	-1.69056451405818	1.14035763225254	1.44874414550924	1.2457675926774	1.34349534224371	1.11941703988799	-1.64457428746869	0.102310323791186
ENSMUSG00000051029	Serpinb1b	D	1.11441455185047	-1.17875981697013	-0.0634751013581756	-2.23058610081501	-1.19102538169077	0.934742133019486	1.24019803890078	0.945934547326998	1.10376280245017	0.933630807630047	-1.59794484917677	-0.0108916311671123
ENSMUSG00000032936	Camkv	D	1.02587402773388	-0.991403797436822	-0.0968577723425819	-2.20086189702176	-1.30790649314358	0.929462821608747	1.29933802188655	1.08954758743404	0.953078429821459	0.885115072851812	-1.59309653785645	0.00771053646471076
ENSMUSG00000096768	Gm47283	D	0.481418728665491	0.705359729229853	1.09946251092113	-1.3219901575786	-0.661590759601065	-0.206999857920487	0.814921292655482	-0.0571718580798777	0.0970423285072881	1.34231655169529	-2.71988384212239	0.42711533362788
ENSMUSG00000053310	Nrgn	D	0.816561157736201	-1.35460902982407	-0.308487261449143	-1.61348223722549	-1.3219651749389	0.775394497618451	1.14483177576781	0.984617942435881	0.825235327513812	1.00007932312607	-0.847004695375082	-0.101171625385549
ENSMUSG00000052951	C130021I20Rik	D	0.874655540872491	-1.11702342195017	-0.196296442165159	-1.56923204090649	-1.14304415389886	0.989369302236805	1.08835894230567	0.900109637151753	0.802992843352837	0.726018355880155	-1.36058164868837	0.00467308580934156
ENSMUSG00000047507	Baiap3	D	0.829547209698505	-0.854945258686225	-0.165291564636022	-1.63120733737952	-0.971346689692663	0.771170537766932	1.18609827869128	1.0252293228652	0.771296846485622	0.589801546499628	-1.46950983421121	-0.0808430574015189
ENSMUSG00000046093	Hpcal4	D	0.787023199477364	-1.17028902221191	-0.172559815573818	-1.49701935634124	-0.911175133166508	0.848339995577831	1.12960414609711	0.81229015634507	0.885366457582747	0.695708447945794	-1.3477250153971	-0.0595640603353336
ENSMUSG00000004961	Syt5	D	0.81338088142408	-0.918073229887458	-0.164449880486204	-1.61805458306898	-1.04861402508372	0.718472690022923	1.08968563880253	0.89628060809867	0.697494067746276	0.866690243257514	-1.29257436544773	-0.0402380453779121
ENSMUSG00000021675	F2rl2	D	0.801090054514371	-1.08275684415971	-0.229526031213884	-1.54847638325786	-1.066792976274	0.933863475977743	1.02575645829703	0.712428531233422	0.67543491854953	0.700783463331475	-0.713045262648531	-0.208759404349582
ENSMUSG00000020875	Hoxb9	D	0.763040131066753	-0.740862615746147	-0.146418592906066	-1.60102249588653	-1.0215274384338	0.786206610963598	0.970833894188493	0.829039634270663	0.668423500857084	0.695579640164308	-1.15749931159344	-0.045792956944922
ENSMUSG00000040610	Tlx3	D	0.627119657549382	-0.85449640290991	-0.329303881869557	-1.44520983648692	-1.01933822845195	0.661032371690461	0.853643793997143	0.876566840056308	0.645064190897155	1.13662121225784	-1.12378838681932	-0.0279113299106202
ENSMUSG00000061762	Tac1	D	0.656599649314368	-1.26701581767032	-0.0825678139594297	-1.08290567622624	-0.838959254698488	0.800611757480863	0.96091744363398	0.613081456668027	0.731506920011793	0.886051232496262	-1.38789369616854	0.0105737991177191
ENSMUSG00000027400	Pdyn	D	0.75582440550883	-0.695977688760962	-0.172139794584021	-1.41037102748672	-1.09475162792327	0.564538558557248	0.968726066972838	0.717517151669362	0.680342595619391	1.03209087223085	-1.20861752914456	-0.137181982658992
ENSMUSG00000024617	Camk2a	D	0.792430087317818	-0.914418398128845	-0.246311837415253	-1.41206612452121	-1.0110062608513	0.865614073982832	1.05547232603244	0.792744296646028	0.69039600921935	0.55325780104658	-1.05379145665954	-0.112320516668896
ENSMUSG00000038765	Lmx1b	D	0.771159358798964	-1.03794415315785	-0.228750485876292	-1.34771052777738	-0.8153307149048	0.7476148463542	1.06979436330422	0.825293140185055	0.623307197164575	0.579862837693729	-1.10518789535732	-0.0821079664271023
ENSMUSG00000065734	Snord49a	D	0.811885471720929	-0.872205647968126	0.726746371506184	-0.914453826943913	-0.205097996445236	0.509962822516254	-1.59952369722225	0.732746533820648	0.555396815609766	0.229865482610247	-0.965196804143018	0.98987447493851
ENSMUSG00000088929	Gm24299	D	0.459732498931473	-2.35247287949279	0.840232955595621	-0.120413652706052	-0.24694214100079	-0.0531058325920948	-0.0826523259583665	0.583142807109253	0.420848734079159	0.498647611342735	-0.656495043428381	0.709477268120231
ENSMUSG00000047591	Mafa	D	0.655336895766905	-0.890948630089127	-0.507968852538392	-1.40777485470035	-1.06807076132904	0.457730306026609	1.16138564167627	0.929564648398905	0.460262485380353	0.695606468142923	-0.590546180323032	0.105422833587974
ENSMUSG00000010476	Ebf3	D	0.588476972237023	-0.920325922457113	-0.102074853517654	-1.26655659025891	-0.647487714444858	0.849673923881265	1.05017321861505	0.713517292272936	0.728642297875511	0.39234889297284	-1.25813881960607	-0.128248697570017
ENSMUSG00000025221	Kcnip2	D	0.871402961223132	-0.744641052881132	-0.171949544069904	-1.35852101528751	-0.97570460363204	0.666349689835081	0.923828049747045	0.657511291715483	0.644578707008616	0.570585213404362	-1.07472976145784	-0.00870993560528843
ENSMUSG00000004366	Sst	D	0.598525878087243	-0.798636861374069	-0.0473025224275467	-1.32312224395655	-0.816301610558146	0.515638258871991	0.835781994997543	0.711585632957894	0.668851338789789	0.828160804950974	-1.0709823766274	-0.102198293711726
ENSMUSG00000097929	Tunar	D	0.640009316038308	-0.722973454462457	-0.05241168810837	-1.27394242108734	-1.02467215323157	0.762207704897955	0.875227220852401	0.725909549975165	0.584101807364271	0.494519106817863	-0.968176667049667	-0.0397983220065545
ENSMUSG00000024907	Gal	D	-0.252565338396825	-0.111201275001757	-0.861523866090062	-1.17508420424637	-0.424790483316079	-0.104661724086292	0.853095987233132	-0.0964247018060447	-0.200366960023299	1.84381655639424	0.493765316356938	0.0359406929824222
ENSMUSG00000065500	Mir10b	D	1.1402632459673	-1.44233798530184	-0.706174721653396	-0.365284108058935	-0.248893859079361	0.691599880345108	1.13667864288007	0.46200112194515	0.193836994421557	-0.811956263962555	-0.030329935180311	-0.0194030123227811
ENSMUSG00000059991	Nptx2	D	0.724628885240014	-0.733027738177169	-0.24887368745613	-1.13182014988502	-0.865567837696815	0.525064047621125	0.791793688822492	0.746409605146613	0.555847141038533	0.758056039427409	-1.0413759835417	-0.0811340105393479
ENSMUSG00000065509	Mir421	D	0.307232277619014	0.289624311455692	0.018800074959799	-0.736726022568863	-0.690250795541756	0.560278987998224	0.778515852665144	1.09126702799231	0.0231376392986524	0.64964150764136	-1.03777607531114	-1.25374478620843
ENSMUSG00000093085	Gm24325	D	0.374627209453233	-1.25838123838672	0.663967607741144	-0.588127014004325	0.606096251612281	0.993610657582326	-0.224233980834452	0.721705746443075	-0.174293189061107	-0.262761456592479	-1.25838123838672	0.406170644433743
ENSMUSG00000025216	Lbx1	D	0.641484199345917	-0.585467078326879	-0.0872671823712041	-1.41535821157219	-0.821308721685857	0.488315667140249	0.80393196975716	0.665214180479266	0.482712742420498	0.74206188141285	-0.852556585669288	-0.0617628609305227
ENSMUSG00000076315	Mir343	D	0.3491313248975	-1.86149041718162	0.417822773601543	-0.745833005309572	0.355305563801049	0.202965384504415	0.499077012762364	0.104164508674325	0.2479715967273	0.574959292642671	0.667361805819936	-0.811435840939911
ENSMUSG00000029236	Nmu	D	0.269331263850851	-0.809023877216196	-0.37838014304257	-1.10025864453279	-0.836525813331909	0.667178630199049	0.95581985056165	0.659027842516645	0.640068155147555	0.633108969384584	-0.867195974134983	0.166849740598114
ENSMUSG00000092812	Gm23634	D	-0.397603952893205	-0.308017067180997	0.328845659101622	-0.91083849655223	0.283722404320497	-0.91083849655223	1.22946998813379	-0.42627542725552	0.989262388305252	0.476806831120106	-0.91083849655223	0.556304666005144
ENSMUSG00000062372	Otof	D	0.621459139452047	-0.768198949388978	-0.14913198109557	-0.963478294968517	-0.818607341165607	0.678416320020129	0.955546776246808	0.758315128474462	0.603141532378501	0.2219733543384	-1.02371008344204	-0.115725600849627
ENSMUSG00000034796	Cpne7	D	0.580776704004376	-0.668348450937044	-0.21730014603676	-1.03245961104048	-0.893492273243928	0.668956219782283	0.751627037341961	0.688408299841013	0.671830254914846	0.544715326904361	-0.971910463328383	-0.122802898202242
ENSMUSG00000094952	Mir3070b	D	0.648025206898185	0.766777921921449	-0.37531272569422	-0.901394339909429	-1.36404656249628	0.439242267821279	0.749357512110507	0.455852106237255	0.03429055644001	0.349095635678668	-0.968319509595647	0.166431930588219
ENSMUSG00000059412	Fxyd2	D	0.399415776494985	-0.661866483211719	-0.344798433600984	-0.64968720958814	-0.519642976904278	-0.2126817016366	0.444385648002803	0.204237625432941	-0.0664622381459941	1.98629576267487	-0.374143784925505	-0.205051984592381
ENSMUSG00000021032	Ngb	D	0.717497473777072	-0.819930862199599	0.0509894855879671	-1.03643830699798	-0.475514503204251	0.430295432041866	0.723646540746632	0.717129960272608	0.627409280800738	0.445689059267973	-1.17545250726652	-0.205321052826495
ENSMUSG00000099320	Mir7664	D	-0.094851436889611	-1.00735660493925	-0.23156783165201	-1.07183807311498	0.247927288295518	-0.272655544155543	-0.300802522819709	1.38399400488583	1.02342217264509	0.174957499869329	0.411456065018647	-0.262685017143314
ENSMUSG00000096296	Snord88c	D	0.54971846111844	-0.826845565310065	0.497208246327214	0.276981952647914	-1.86169070782474	0.171944303821758	-0.0197872258660881	0.350061246775306	0.624917648321158	0.0870333353323813	-0.179632780153146	0.330091084809863
ENSMUSG00000065433	Mir370	D	0.983574431519645	-0.807499299869446	-0.807499299869446	-0.807499299869446	0.505462831539984	0.520650455578488	0.759637091098576	-0.261734240583266	0.227523945783065	0.709554149274787	-0.807499299869446	-0.214671464733497
ENSMUSG00000026241	Nppc	D	0.556771969826784	-0.660581501462692	-0.207598957973304	-1.08856811944652	-0.695042952642785	0.726462491731402	0.593728544374453	0.759012368410686	0.436388075863499	0.491308174362564	-0.991085405058456	0.0792053120143712
ENSMUSG00000088036	Gm24993	D	0.858491165651733	0.202391371671572	-0.878219217448755	-1.41807061304872	-0.223509712175991	0.603532687981187	-0.230169157548004	1.01242411868982	0.29430247556968	-0.272468398399137	0.253032678521047	-0.201737399464438
ENSMUSG00000087794	Gm25966	D	1.10584342242242	-0.259570622417013	0.157125493649713	-0.654639141101293	-0.697151138881755	-1.11304042936213	0.995945856434729	-0.163409783754219	0.16005547977404	0.700310017411818	-0.364882165787962	0.133413011611659
ENSMUSG00000024256	Adcyap1	D	0.485483704732498	-0.262952849947045	-0.309440757351745	-0.94026293624398	-0.74088869307751	0.515639967823238	0.765556287131052	0.490106466570181	0.531217189988686	0.804948878167639	-1.0800820767403	-0.259325181052716
ENSMUSG00000056648	Hoxb8	D	0.551503355881111	-0.376008951506701	-0.267389314165325	-1.18699643523522	-0.716128785695312	0.534183768614834	0.734584778553073	0.625472065285408	0.420086295344364	0.581039158407089	-0.869099387434193	-0.0312465480491246
ENSMUSG00000098651	Mir6999	D	1.08395891854414	-0.1550802087863	-0.98190245177684	-0.201693584337051	-0.98190245177684	-0.25750951954955	1.08093280830337	0.496507065677853	-0.233986229339292	-0.301236227069842	0.221978804529391	0.229933075580965
ENSMUSG00000065406	Mirlet7i	D	0.115452661026086	-1.13078228756185	-0.559486712982825	0.216586206448391	-0.189815087677335	0.391380331102965	0.367255983571323	0.0595257348810934	0.169419868858507	0.715582413502674	-1.13078228756185	0.975663176392817
ENSMUSG00000028785	Hpca	D	0.613380934818527	-0.615799955264887	-0.0198342916628347	-1.01612838394296	-0.658562386403397	0.41610189248859	0.668562391141286	0.636897449951789	0.553051720340552	0.430480375829245	-1.00282707980349	-0.00532266749241739
ENSMUSG00000005892	Trh	D	0.30856328059462	-0.651584011379667	0.0255011891413177	-0.934760882745776	-0.756170810897716	0.416514672424171	0.872694199341523	0.568659568431281	0.604311979367378	0.615403477313446	-0.848061438816468	-0.221071222774107
ENSMUSG00000040536	Necab1	D	0.532789200408477	-0.592660039517941	-0.115700252548903	-0.809611180733432	-0.473447802680958	0.70814471460894	0.766022094858762	0.436816764354902	0.628688146534908	0.230293635166553	-1.21266883721212	-0.0986664432391868
ENSMUSG00000094382	Gm22192	D	0.37625808348539	-0.560943308275119	0.0103522663039042	0.0382080954753377	-0.560943308275119	-0.00703906889752748	1.34088923146872	1.08830010683592	-0.560943308275119	-0.0422521732961532	-0.560943308275119	-0.560943308275119
ENSMUSG00000065590	Mir212	D	0.660672313863716	-0.496299955431371	-0.356932564512116	-1.28376115978082	-0.655655735989483	0.00702998248798292	0.290091847823809	0.349050046913145	-0.353705557070448	0.969844469560277	0.170698888966547	0.698967423168763
ENSMUSG00000032368	Zic1	D	0.568599837199957	-0.57544860747516	0.111601103850483	-0.890505481718227	-0.937681352806228	0.633720920678975	0.5907347450825	0.567698171317594	0.447446304442544	0.485387352352589	-0.854793857083266	-0.146759135841763
ENSMUSG00000022577	Ly6h	D	0.408140460203348	-0.489199428487167	-0.182337871053002	-0.949797742496467	-0.47481528741145	0.549688257996258	0.643978734153966	0.622316654811701	0.495468606426263	0.590101442222384	-1.10256478178052	-0.110979044585316
ENSMUSG00000098363	Mir6993	D	0.711965870420544	-0.262853340081844	-1.05041718166108	-0.307778774153278	-0.371067778624188	0.102829842725954	0.429587087891047	-0.409956470150337	1.22021644993648	0.655833954515846	-0.361849611370873	-0.356510049448267
ENSMUSG00000067724	Gbx1	D	0.470289913607891	-0.547015995160036	-0.257390450014495	-0.966452427125442	-0.665865558228974	0.470810200234552	0.685719537054565	0.667940048682456	0.453797810286971	0.594952804258539	-0.797436103992317	-0.109349779603709
ENSMUSG00000041730	Prrxl1	D	0.551375434217133	-0.609923525140993	0.0686985603283408	-0.89064472635494	-0.708477782720696	0.622122630913471	0.709285720771352	0.519182540090343	0.374186950745591	0.415051831805603	-0.876548373572089	-0.174309261083115
ENSMUSG00000032890	Rims3	D	0.547930793235893	-0.563358113588619	-0.0126578551897567	-0.955587055422339	-0.590289337578088	0.514681337326212	0.679789870588337	0.532508671635358	0.556853835703541	0.286057363019357	-0.968964654002265	-0.0269648557276287
ENSMUSG00000000214	Th	D	0.695414652710498	-0.562042830719611	0.0475217846315881	-0.786207293983832	-0.782745070031708	0.488716868220789	0.615519841320746	0.614354336849485	0.343999467609321	0.501574095052147	-0.758641271367336	-0.417464580292088
ENSMUSG00000022053	Ebf2	D	0.544940506537578	-0.768025202950431	-0.229747457367213	-0.710444307032027	-0.708205806024822	0.511156938458158	0.834186597690553	0.553138158813656	0.606712105302324	0.242086782487997	-0.657770671960981	-0.218027643954791
ENSMUSG00000029819	Npy	D	0.265847085720384	-0.308984909191156	-0.534630590981433	-0.90118753995439	-0.359667357146124	0.133093971276656	0.910526059627299	0.396482987310321	0.19868289567508	1.09073333083457	-0.593056692158854	-0.297839241012352
ENSMUSG00000092698	Gm22926	D	1.27453705038828	-0.442245592030329	-0.442245592030329	-0.442245592030329	-0.442245592030329	0.222297763798573	0.208686583810211	-0.442245592030329	0.707574067770977	-0.442245592030329	-0.442245592030329	0.682623678444261
ENSMUSG00000045287	Rtn4rl1	D	0.641916983993791	-0.69639888421562	-0.0110153637241834	-0.85962452504416	-0.938420941939367	0.432959081948615	0.661016994870013	0.570028631916352	0.346169840583225	0.472053205687278	-0.456594164848192	-0.162090859227753
ENSMUSG00000032259	Drd2	D	0.509172976554655	-0.404743791236856	-0.110949547526446	-1.10096011626877	-0.659812288881888	0.563109259866371	0.472475354777433	0.550888109752581	0.514789323381755	0.525187151086516	-0.727896755569657	-0.131259675935696
ENSMUSG00000024517	Grp	D	0.471848623867796	-0.832958355102218	-0.0196857650082611	-1.04290474651681	-0.395998828129902	0.188496174788631	0.784652008590893	0.304011069653365	0.507214207032428	0.680885403394386	-0.559525112524947	-0.0860346800453562
ENSMUSG00000064494	Gm22063	D	0.17047507510155	-0.617557729044543	-0.146670638590501	-0.617557729044543	-0.617557729044543	1.07438181776072	0.67489167859741	0.813996427316121	-0.145276051540366	-0.617557729044543	-0.16171597659971	0.190148584132947
ENSMUSG00000076269	Mir374b	D	0.689029503373182	0.285556408792456	-0.709883807179776	-0.709883807179776	-0.212658635971242	0.919553093759755	0.151087844211491	0.39248252833147	0.497179672411148	0.117304813810844	-0.709883807179776	-0.709883807179776
ENSMUSG00000096883	Shisa8	D	0.395488355952689	-0.627643366700758	-0.349342345220379	-0.780022352858802	-0.732635962575033	0.393576625437997	0.747061890443915	0.528878204239782	0.411129405222299	0.685385510552372	-0.663237167959557	-0.00863879653452271
ENSMUSG00000103334	Gm29771	D	0.604286167039526	-0.703219155474889	-0.189546885957193	-0.752188036755018	-0.681631750402146	0.684030645075871	0.702644018017704	0.499832959517598	0.483289747363868	0.246474658348484	-0.607227926096127	-0.286744440677677
ENSMUSG00000099284	Mir7026	D	0.437871833172893	-0.247429756244487	0.142073967159558	-1.01676214615476	-1.01676214615476	0.112585266643001	0.944291776019843	-0.391823278120148	0.144837631322388	0.659307617860516	0.112089917114929	0.119719317381037
ENSMUSG00000080358	Gm26249	D	0.821160976520004	0.0963580622729396	-0.275644952323653	-0.240655051310851	-1.04114907673508	0.845305732512137	0.169438530512647	0.116744123524954	0.224761597818304	0.12661524578743	-1.04114907673508	0.198213888156254
ENSMUSG00000064745	Gm24708	D	0.313906429751064	-0.234336322939588	-0.778578881731387	-0.778578881731387	0.0362344446904227	-0.778578881731387	0.92566748348625	0.490831921830651	0.07316840416731	0.699215792517933	-0.307637848978468	0.338686340668585
ENSMUSG00000095868	Gm23136	D	0.214307029906726	0.0303613249082861	-0.115592931191572	-0.217727323873721	0.100614960780343	0.120419775476937	0.850480953592565	0.136668247150932	-0.111865578946381	0.923948432518342	-1.23589054864154	-0.695724341680923
ENSMUSG00000057098	Ebf1	D	0.498704036084721	-0.577434088875805	-0.171346487429756	-0.651101830984572	-0.692973721706523	0.60354974704306	0.748461814414222	0.516326079326716	0.49827358787865	0.245621145093042	-0.833963637213536	-0.184116643630218
ENSMUSG00000093075	Gm25948	D	-0.579352042320674	0.169810242128899	-0.556410542406153	-0.533422036239191	-1.00924947209695	0.463807305640404	0.440132778529527	0.190675150759761	0.976284609405933	0.200775659539715	-0.235262742205229	0.472211089263957
ENSMUSG00000045573	Penk	D	0.531055616960064	-0.53114961251048	-0.0749111887279996	-0.938145649218231	-0.472853275600706	0.328334860190205	0.544558786329346	0.374365925067676	0.393454166441888	0.75432056056068	-0.852798310761959	-0.0562318787304816
ENSMUSG00000078816	Prkcg	D	0.467092542130516	-0.670493100048351	-0.233366063938389	-0.597700004367976	-0.623520401745326	0.519386134560865	0.664072283752596	0.630068364422545	0.508762665066536	0.345255623940338	-0.821951702649219	-0.187606341124136
ENSMUSG00000040125	Gpr26	D	0.435029503871023	-0.589977466807281	-0.0299233733689259	-0.780627263485398	-0.589384784701064	0.587769613486895	0.791297350144446	0.526530746497344	0.557315116133801	0.00822422098940367	-0.766224805614469	-0.150028857145774
ENSMUSG00000040938	Slc16a11	D	0.524410410398025	-0.538470664247742	-0.295384790613488	-0.773603966707608	-0.738848501602612	0.316592976598027	0.563906914366625	0.629220509281501	0.389430185948152	0.602949763824228	-0.678446358182331	-0.00175647906277954
ENSMUSG00000065623	Gm24762	D	0.471303987524802	-0.847945606664802	0.283831358549992	-0.341271910280888	-0.0391307797004607	0.25480013511149	0.846653588619901	0.782273826244426	-0.847945606664802	0.195284470667886	-0.380873212938392	-0.376980250469153
