# Supplementary material for: Temporal Changes of Spinal Transcriptomic Profiles in Mice With Spinal Nerve Ligation
Source: Front Neurosci. 2019 Dec 17;13:1357. doi: 10.3389/fnins.2019.01357 (PMC6928122; doi:10.3389/fnins.2019.01357)
Supplement: Supplementary file 12 [file Data_Sheet_11.CSV]

Cluster	adj.Pval	nGenes	Pathways	Genes
A	3.70911145756926e-29	41	Muscle system process	Tmod4 Casq1 Mybpc1 Jsrp1 Myom1 Mylk2 Lmod2 Tnni2 Myom2 Mybpc2 Lmod3 Tnnt1 Tnnc1 Actn3 Myoz2 Ryr1 Actn2 Myh7 Tcap Mb Pgam2 Cacna1s Trim63 Csrp3 Atp2a1 Acta1 Hspb6 Stac3 Cxcr4 Myh1 Myl3 Tnnt3 Myl1 Cav3 Myl2 Sln Trim72 Myoz1 Myh2 Myh4 Tpm2
A	2.87792193412147e-28	36	Muscle contraction	Tmod4 Casq1 Mybpc1 Jsrp1 Myom1 Mylk2 Lmod2 Tnni2 Myom2 Mybpc2 Lmod3 Tnnt1 Tnnc1 Actn3 Ryr1 Actn2 Tcap Mb Pgam2 Cacna1s Trim63 Csrp3 Atp2a1 Hspb6 Stac3 Cxcr4 Myh7 Myh1 Myl3 Tnnt3 Myl1 Cav3 Myl2 Myh2 Myh4 Tpm2
A	2.14708507093905e-25	21	Myofibril assembly	Tmod4 Mybpc1 Myom1 Neb Lmod2 Myom2 Mybpc2 Lmod3 Nrap Tnnt1 Myoz2 Tcap Acta1 Actn2 Cav3 Klhl41 Casq1 Myl2 Ldb3 Csrp3 Myoz1
A	3.85186237097778e-24	28	Muscle cell development	Tmod4 Mybpc1 Myom1 Neb Lmod2 Myom2 Myf6 Mybpc2 Lmod3 Nrap Tnnt1 Myoz2 Acta1 Tcap Actn2 Trim54 Cav3 Klhl41 Myl2 Sypl2 Kel Csrp3 Actn3 Casq1 Ldb3 Ryr1 Stac3 Myoz1
A	1.29860645176625e-22	42	Muscle structure development	Tmod4 Mybpc1 Myom1 Ankrd2 Neb Mylk2 Lmod2 Myom2 Myf6 Mybpc2 Lmod3 Nrap Tnnt1 Klhl41 Myoz2 Acta1 Trim72 Vgll2 Casq1 Tcap Myl2 Csrp3 Mylpf Actn2 Myh7 Myl3 Trim54 Cav3 Tnnc1 Sypl2 Kel Actn3 Jph2 Asb2 Ldb3 Atf3 Xirp2 Smtnl1 Ryr1 Stac3 Myoz1 Des
A	1.38122681271396e-22	26	Striated muscle cell development	Tmod4 Mybpc1 Myom1 Neb Lmod2 Myom2 Myf6 Mybpc2 Lmod3 Nrap Tnnt1 Myoz2 Acta1 Tcap Actn2 Cav3 Klhl41 Myl2 Kel Actn3 Casq1 Ldb3 Csrp3 Ryr1 Stac3 Myoz1
A	2.1363875445211e-21	34	Striated muscle tissue development	Mybpc1 Myom1 Ankrd2 Neb Mylk2 Myom2 Sgcg Myf6 Mybpc2 Nrap Klhl41 Myoz2 Acta1 Vgll2 Casq1 Tcap Myl2 Mylpf Lmod3 Myh7 Myl3 Cav3 Tnnc1 Kel Csrp3 Actn3 Jph2 Asb2 Atf3 Xirp2 Ryr1 Stac3 Actn2 Myoz1
A	3.3074318597199e-21	33	Muscle organ development	Mybpc1 Myom1 Ankrd2 Mylk2 Myom2 Myf6 Mybpc2 Klhl41 Myoz2 Acta1 Vgll2 Casq1 Tcap Myl2 Csrp3 Mylpf Lmod3 Myh7 Myl3 Cav3 Tnnc1 Kel Actn3 Jph2 Asb2 Atf3 Xirp2 Smtnl1 Ryr1 Stac3 Trim72 Myoz1 Des
A	2.81384738105492e-20	29	Striated muscle cell differentiation	Tmod4 Mybpc1 Myom1 Neb Lmod2 Myom2 Myf6 Mybpc2 Lmod3 Nrap Tnnt1 Ankrd2 Myoz2 Acta1 Trim72 Tcap Actn2 Cav3 Klhl41 Myl2 Kel Actn3 Casq1 Ldb3 Csrp3 Ryr1 Stac3 Myoz1 Mylk2
A	1.05048552718833e-19	31	Muscle cell differentiation	Tmod4 Mybpc1 Myom1 Neb Lmod2 Myom2 Myf6 Mybpc2 Lmod3 Nrap Tnnt1 Ankrd2 Myoz2 Acta1 Trim72 Tcap Actn2 Trim54 Cav3 Klhl41 Myl2 Sypl2 Kel Csrp3 Actn3 Casq1 Ldb3 Ryr1 Stac3 Myoz1 Mylk2
A	2.69568586973782e-18	15	Sarcomere organization	Mybpc1 Myom1 Myom2 Mybpc2 Tnnt1 Myoz2 Tcap Lmod2 Actn2 Cav3 Klhl41 Casq1 Ldb3 Myoz1 Neb
A	5.53074841749115e-17	21	Striated muscle contraction	Casq1 Jsrp1 Mylk2 Tnni2 Tnnt1 Tnnc1 Tcap Mb Pgam2 Csrp3 Atp2a1 Stac3 Lmod3 Cxcr4 Myh7 Myl3 Tnnt3 Myl1 Cav3 Myl2 Actn3
A	5.53074841749115e-17	16	Muscle fiber development	Mybpc1 Myom1 Neb Myom2 Myf6 Mybpc2 Nrap Acta1 Tcap Lmod3 Klhl41 Myl2 Kel Actn3 Ryr1 Stac3
B	5.18894070384672e-07	5	Antigen processing and presentation of peptide or polysaccharide antigen via MHC class II	H2-Aa H2-Ab1 H2-Eb1 H2-DMb1 Cd74
B	6.91062034816952e-07	6	Collagen fibril organization	Dpt Col1a1 Lox Col3a1 Col1a2 Lum
B	4.99610163979253e-06	9	Extracellular structure organization	Col1a1 Col3a1 Dpt Col1a2 Smoc2 Lox Lum Mfap4 Ces1d
B	1.74418245699799e-05	8	Extracellular matrix organization	Col1a1 Col3a1 Dpt Col1a2 Smoc2 Lox Lum Mfap4
B	7.30215578247349e-05	6	Ensheathment of neurons	Ncmap Pmp22 Dhh Mpz Egr2 Prx
B	7.30215578247349e-05	3	Antigen processing and presentation of exogenous peptide antigen via MHC class II	H2-Aa H2-Ab1 Cd74
B	0.00020263545123012	10	Response to growth factor	Col1a1 Dcn Smoc2 Scgb1a1 Clec3b Col3a1 Col1a2 Lum Lrg1 Lox
B	0.000207841171241011	5	Antigen processing and presentation	Cd74 H2-Aa H2-Ab1 H2-Eb1 H2-DMb1
B	0.000524624999489136	6	Cellular response to transforming growth factor beta stimulus	Col1a1 Clec3b Col3a1 Col1a2 Lrg1 Lox
B	0.000596937360737257	2	Peripheral nervous system myelin formation	Ncmap Prx
D	6.32651366039866e-10	9	Neuropeptide signaling pathway	Adcyap1 Gal Nmu Npy Penk Grp Tac2 Pdyn Tac1
D	6.32651366039866e-10	16	Behavior	Trh Nmu Th Adcyap1 Gal Drd2 Penk Nrgn Tac1 Prkcg Grp Zic1 Hoxb8 Nptx2 Gbx1 Npy
D	9.91655968990533e-10	14	Signal release	Drd2 Syt5 Trh Rims3 Adcyap1 Camk2a Prkcg Gal Nmu Baiap3 Mafa Tac1 Otof Grp
D	2.35492706425457e-09	15	Anterograde trans-synaptic signaling	Drd2 Syt5 Nmu Rims3 Penk Shisa8 Camk2a Prkcg Adcyap1 Baiap3 Nrgn Nptx2 Tac1 Otof Th
D	6.95253120561412e-09	19	Cell-cell signaling	Drd2 Syt5 Trh Nmu Rims3 Penk Shisa8 Adcyap1 Camk2a Prkcg Gal Baiap3 Mafa Nrgn Nptx2 Tac1 Otof Th Grp
D	6.89027449542039e-08	10	Neurotransmitter transport	Drd2 Syt5 Trh Rims3 Camk2a Prkcg Th Adcyap1 Baiap3 Otof
D	2.03992825825574e-07	8	Positive regulation of hormone secretion	Trh Adcyap1 Gal Nmu Baiap3 Tac1 Drd2 Grp
D	4.08016562790571e-07	12	Regulation of signaling receptor activity	Shisa8 Sst Trh Ly6h Adcyap1 Grp Gal Nppc Pdyn Npy Penk Nptx2
D	5.95061374785471e-07	11	Regulation of trans-synaptic signaling	Drd2 Nmu Rims3 Shisa8 Camk2a Prkcg Adcyap1 Baiap3 Nrgn Nptx2 Tac1
D	1.60183573192717e-06	26	Regulation of biological quality	Drd2 Syt5 Trh F2rl2 Rims3 Tac1 Shisa8 Adcyap1 Camk2a Npy Camkv Prkcg Th Gal Kcnip2 Nppc Hpca Nmu Baiap3 Mafa Nrgn Otof Ebf2 Tac2 Nptx2 Grp
